# Supplementary material for: In Silico Identification of lncRNAs Regulating Sperm Motility in the Turkey (Meleagris gallopavo L.)
Source: Int J Mol Sci. 2022 Jul 11;23(14):7642. doi: 10.3390/ijms23147642 (PMC9324027; doi:10.3390/ijms23147642)
Supplement: Supplementary file 1 [file ijms-23-07642-s001.zip]

Archive with 7 entries (7 files):
- FigureS1.pdf
- FigureS2.pdf
- TableS1.xlsx
- TableS2.xlsx
- TableS3.xlsx
- TableS4.xlsx
- TableS5.xlsx
