# Supplementary material for: In Silico Identification of lncRNAs Regulating Sperm Motility in the Turkey (Meleagris gallopavo L.)
Source: Int J Mol Sci. 2022 Jul 11;23(14):7642. doi: 10.3390/ijms23147642 (PMC9324027; doi:10.3390/ijms23147642)
Supplement: Supplementary file 1 [file ijms-23-07642-s001.zip › TableS1.xlsx]

## Sheet: DELs_EvsT
gene_id	sample_1	sample_2	value_1	value_2	log2_fold_change	q_value	locus
MSTRG.10525	E	T	1.2181	10.9836	3.17265	0.00306366	10:11404739-11436638
MSTRG.12166	E	T	6.80786	43.3686	2.67138	0.000713	11:13100873-13162921
MSTRG.12211	E	T	1.2782	22.4205	4.13264	0.00928399	11:13907809-13924169
MSTRG.1226	E	T	0.517837	43.9121	6.40598	0.000713	1:29011333-29077906
MSTRG.12747	E	T	4.09639	36.1426	3.14128	0.000713	11:23198854-23407485
MSTRG.13098	E	T	6.98525	0.293009	-4.57529	0.000713	12:6743512-6771931
MSTRG.13811	E	T	0.964677	10.9159	3.50023	0.000713	13:0-1168
MSTRG.13837	E	T	1.79283	61.2392	5.09415	0.000713	13:99989-214578
MSTRG.14180	E	T	24.5838	6.45987	-1.92813	0.000713	13:3259575-3311031
MSTRG.14379	E	T	0.348836	15.9299	5.51304	0.00411494	13:8565611-8845453
MSTRG.14959	E	T	0.201556	9.79349	5.60257	0.000713	13:19806259-19885445
MSTRG.15756	E	T	129.189	21.201	-2.60728	0.0019465	14:12241788-12578965
MSTRG.17033	E	T	1.53235	9.31236	2.6034	0.0019465	15:15826716-16782307
MSTRG.17922	E	T	3.49385	117.248	5.0686	0.000713	16:13438747-13523464
MSTRG.18092	E	T	61.9448	3.12734	-4.30798	0.000713	16:15108146-15567296
MSTRG.18227	E	T	0.349567	5.79929	4.05224	0.000713	17:2544922-2624391
MSTRG.18663	E	T	2.01223	10.794	2.42337	0.00794909	17:10599205-10691913
MSTRG.18828	E	T	58.9536	5.68009	-3.37559	0.000713	18:21201-225799
MSTRG.18830	E	T	7.32819	0.469911	-3.963	0.00748911	18:21201-225799
MSTRG.18834	E	T	16.0699	1124.03	6.12817	0.00251008	18:21201-225799
MSTRG.18837	E	T	3.74594	439.125	6.87316	0.000713	18:21201-225799
MSTRG.18887	E	T	16.5006	98.2035	2.57325	0.000713	19:556075-855570
MSTRG.19412	E	T	4.70773	0.635553	-2.88895	0.0046239	19:7360615-7362897
MSTRG.1960	E	T	9.75331	0.44322	-4.4598	0.000713	1:42933095-42950432
MSTRG.20526	E	T	0.0538388	6.43725	6.90165	0.00359597	2:18554860-18596604
MSTRG.20790	E	T	1.37536	18.7374	3.76804	0.00748911	2:21897269-22594372
MSTRG.2141	E	T	4.31271	0.0995344	-5.43726	0.00657133	1:47084170-47107694
MSTRG.2290	E	T	0.379658	6.52066	4.10225	0.000713	1:48554710-48564392
MSTRG.23283	E	T	0.308154	7.55843	4.61636	0.000713	2:83538301-83702808
MSTRG.23295	E	T	16.2154	0.34188	-5.56773	0.000713	2:83803578-83915996
MSTRG.23805	E	T	0.508022	25.0417	5.6233	0.000713	2:96806287-96814236
MSTRG.23868	E	T	1.61481	9.58802	2.56987	0.0019465	2:99690705-99691697
MSTRG.24412	E	T	8.34707	36.4256	2.12561	0.000713	2:111536210-111627796
MSTRG.24445	E	T	0.136155	8.53679	5.97037	0.00251008	2:112189900-112488287
MSTRG.24868	E	T	24.6527	141.531	2.5213	0.000713	20:2116690-2125825
MSTRG.25198	E	T	1.72715	34.1659	4.30609	0.000713	20:7152195-7153087
MSTRG.25368	E	T	10.8512	62.61	2.52854	0.000713	20:8787370-8898822
MSTRG.25467	E	T	20.2444	57.126	1.49662	0.0019465	20:10522912-10524090
MSTRG.25543	E	T	0.240979	80.3136	8.38059	0.0013517	21:843829-847602
MSTRG.26298	E	T	54.4273	376.741	2.79117	0.000713	22:901494-950360
MSTRG.26321	E	T	20.2463	5.55028	-1.86702	0.000713	22:1540421-1542414
MSTRG.26410	E	T	0	1.10788	Inf	0.000713	22:2906235-2907528
MSTRG.26440	E	T	0.202142	6.45883	4.99783	0.0019465	22:2917509-3422797
MSTRG.2737	E	T	10.4537	180.441	4.10944	0.000713	1:54306228-54338972
MSTRG.27475	E	T	23.2045	0.977172	-4.56965	0.0046239	23:4411773-4604545
MSTRG.27558	E	T	64.2397	24.057	-1.41701	0.00794909	23:5382054-5559471
MSTRG.27751	E	T	38.1725	90.9881	1.25314	0.00359597	24:1317238-1325697
MSTRG.27829	E	T	93.4418	37.5012	-1.31713	0.000713	24:2432338-2453058
MSTRG.28330	E	T	0.394785	9.23663	4.54823	0.0013517	25:3927142-5030099
MSTRG.28394	E	T	11.4358	2.503	-2.19182	0.000713	26:923341-926807
MSTRG.28420	E	T	2.20653	24.9236	3.49766	0.00359597	26:1872401-2187707
MSTRG.28575	E	T	17.4716	209.757	3.58563	0.00839428	26:4292420-4470568
MSTRG.28669	E	T	6.28181	0.454157	-3.78992	0.0019465	26:5617359-5817808
MSTRG.28915	E	T	0.667925	4.84568	2.85894	0.000713	28:362036-363511
MSTRG.29969	E	T	50.3922	3.6264	-3.79659	0.000713	3:3327585-3389192
MSTRG.31149	E	T	0.470374	5.17449	3.45954	0.0019465	3:29801062-29804012
MSTRG.31734	E	T	47.2342	5.54271	-3.09117	0.000713	3:50203195-50210926
MSTRG.31990	E	T	0.501223	7.98802	3.99431	0.000713	3:53651598-53670081
MSTRG.32301	E	T	2.72364	14.8823	2.44998	0.000713	3:61801141-61876778
MSTRG.32807	E	T	12.922	0.229912	-5.8126	0.000713	3:73517559-73523988
MSTRG.32826	E	T	0.169111	15.0672	6.47729	0.00703052	3:73830603-73935860
MSTRG.3284	E	T	155.07	24.8202	-2.64334	0.000713	1:63763185-65564043
MSTRG.32871	E	T	0.149382	9.27788	5.95671	0.00512644	3:75338394-75362422
MSTRG.33216	E	T	0.215328	10.3072	5.58098	0.000713	3:80314547-80698781
MSTRG.33719	E	T	0.0946791	2.96238	4.96757	0.000713	3:92815736-92875972
MSTRG.3373	E	T	0.773283	17.9122	4.5338	0.000713	1:67290712-67847983
MSTRG.33786	E	T	25.4457	1.42733	-4.15603	0.000713	3:95558047-95562768
MSTRG.33788	E	T	0.123085	14.5658	6.88679	0.0019465	3:95287895-95416345
MSTRG.34011	E	T	1.5586	120.115	6.26803	0.000713	30:1011615-1012943
MSTRG.34263	E	T	2.82312	23.1212	3.03386	0.000713	30:3376387-3382971
MSTRG.34479	E	T	4.84654	70.1561	3.85554	0.0013517	4:365419-1008268
MSTRG.34831	E	T	211.61	54.5439	-1.95592	0.000713	4:10020220-10038081
MSTRG.34985	E	T	0.934597	40.1727	5.42573	0.000713	4:13766346-14745890
MSTRG.36746	E	T	13.3252	1.55529	-3.0989	0.000713	4:58304719-58571163
MSTRG.36785	E	T	6.37622	0.941919	-2.75903	0.0056163	4:59975718-59978340
MSTRG.36950	E	T	0.10498	7.58799	6.17552	0.0056163	4:65162397-65240724
MSTRG.37044	E	T	0	2.19322	Inf	0.000713	4:67009754-67022800
MSTRG.37213	E	T	0.168042	25.3133	7.23493	0.0019465	4:69521685-70084563
MSTRG.37728	E	T	18.2862	1.59105	-3.5227	0.000713	5:8512721-8586648
MSTRG.3796	E	T	0	0.68504	Inf	0.000713	1:75092647-75097601
MSTRG.37969	E	T	0.439778	3.04006	2.78925	0.00657133	5:14170692-14175668
MSTRG.37986	E	T	0.487669	35.7711	6.19675	0.000713	5:14395911-14698094
MSTRG.38101	E	T	0.224629	18.7555	6.38362	0.0056163	5:16410416-16937923
MSTRG.38879	E	T	0.806195	39.3362	5.60859	0.00748911	5:34811537-34824056
MSTRG.38890	E	T	0.753953	17.6407	4.54829	0.000713	5:35336712-35358981
MSTRG.3904	E	T	0.0717763	11.8557	7.36785	0.00610528	1:77422649-77671789
MSTRG.39092	E	T	3.25261	35.917	3.465	0.000713	5:38857230-38858330
MSTRG.39267	E	T	0.980494	11.4883	3.55051	0.000713	5:41189983-42218960
MSTRG.39415	E	T	8.08175	0.521826	-3.95303	0.0013517	5:45799694-46841092
MSTRG.39977	E	T	1.99772	86.8988	5.44291	0.000713	5:58369909-58392565
MSTRG.4040	E	T	28.2629	0.0808292	-8.44982	0.00251008	1:80051686-80090306
MSTRG.40503	E	T	5.96509	0.095906	-5.95878	0.00306366	6:3057656-3066101
MSTRG.40956	E	T	1.26285	35.2051	4.80102	0.00251008	6:14165492-14307552
MSTRG.41458	E	T	18.6514	5.6999	-1.71027	0.0013517	6:23511743-23586188
MSTRG.41675	E	T	3.79977	71.7127	4.23824	0.0013517	6:29007136-29318791
MSTRG.42136	E	T	228.583	13.2632	-4.10722	0.000713	6:41207622-41275044
MSTRG.4221	E	T	20.3603	6.00888	-1.76059	0.000713	1:82012252-82039746
MSTRG.42402	E	T	4.55198	31.287	2.781	0.00657133	6:42746956-43992984
MSTRG.4245	E	T	1.73573	0.311334	-2.47901	0.00928399	1:82341103-82344490
MSTRG.42599	E	T	1.02341	48.9641	5.58026	0.000713	6:50160870-50358482
MSTRG.42979	E	T	0.17097	12.1827	6.15495	0.000713	7:3910050-3922404
MSTRG.4338	E	T	353.9	108.425	-1.70664	0.00610528	1:83981950-84005258
MSTRG.43740	E	T	0.472664	7.33398	3.95571	0.00306366	7:21224756-21830602
MSTRG.44386	E	T	6.23121	78.1416	3.64851	0.000713	7:38111889-38165586
MSTRG.44412	E	T	3.74382	26.6859	2.8335	0.000713	7:38367431-38417407
MSTRG.44896	E	T	25.1077	2.28967	-3.45492	0.000713	8:12360147-12479011
MSTRG.44914	E	T	1.0027	35.2562	5.13592	0.000713	8:12540780-12741857
MSTRG.45728	E	T	5.69804	1.98607	-1.52055	0.0019465	8:30179977-30186440
MSTRG.45879	E	T	0	1.01648	Inf	0.000713	8:34148229-34154520
MSTRG.45927	E	T	6.62673	0.682388	-3.27963	0.000713	8:34190045-34425727
MSTRG.46558	E	T	0.00610199	9.72703	10.6385	0.0019465	9:7673393-7833815
MSTRG.46727	E	T	0.116377	7.05659	5.92209	0.000713	9:10405294-10653333
MSTRG.47677	E	T	1.29992	0	#NAME?	0.000713	GL424500.1:0-1793
MSTRG.47886	E	T	0.707396	16.8812	4.57676	0.000713	GL424716.1:3-1013
MSTRG.47988	E	T	15.4059	84.3278	2.45252	0.000713	GL424817.1:22049-24125
MSTRG.48926	E	T	0	1.77919	Inf	0.000713	GL426231.1:0-968
MSTRG.49190	E	T	81.8745	10.9376	-2.90412	0.000713	GL426702.1:0-1606
MSTRG.49206	E	T	2.15981	31.3506	3.85951	0.000713	GL426724.1:0-1030
MSTRG.49350	E	T	0	5.66638	Inf	0.000713	GL426924.1:0-283
MSTRG.50263	E	T	1.85582	17.3524	3.225	0.000713	GL428449.1:188-1341
MSTRG.50401	E	T	14.4434	57.0437	1.98165	0.000713	GL428719.1:0-1721
MSTRG.50620	E	T	125.285	2.64476	-5.56594	0.000713	GL429044.1:238-1418
MSTRG.50685	E	T	0.965361	240.231	7.95914	0.000713	GL429142.1:11411-16910
MSTRG.50721	E	T	9.02305	932.62	6.69153	0.000713	GL429180.1:6023-8475
MSTRG.51334	E	T	409.773	69.9338	-2.55077	0.000713	GL429741.1:396-10568
MSTRG.51510	E	T	0	0.724236	Inf	0.000713	Z:1764370-1765243
MSTRG.52455	E	T	17.3172	6.53153	-1.40672	0.00411494	Z:21180527-21182880
MSTRG.54296	E	T	1.39218	7.81526	2.48895	0.00251008	Z:57209876-57210636
MSTRG.55209	E	T	0.3472	20.5602	5.88794	0.0056163	Z:75019448-75025239
MSTRG.55570	E	T	3.57974	63.8001	4.15563	0.000713	Z:80911417-80915631
MSTRG.6998	E	T	11.2926	1.16844	-3.27272	0.00306366	1:140152502-140154102
MSTRG.7344	E	T	0.116125	3.78914	5.02812	0.00928399	1:145479976-145554228
MSTRG.8307	E	T	0.292365	21.2686	6.18481	0.0013517	1:172751780-172829670
MSTRG.8989	E	T	81.2304	3.33674	-4.60551	0.000713	1:185026867-185080215
MSTRG.902	E	T	1.19166	8.58473	2.8488	0.000713	1:21299548-21304557
MSTRG.9053	E	T	97.4388	6.26667	-3.95872	0.000713	1:186422299-186471619
MSTRG.9170	E	T	38.9793	1.74113	-4.48461	0.000713	1:188091513-188128135
MSTRG.9417	E	T	17.3186	3.73084	-2.21475	0.0019465	1:193500765-193501996
MSTRG.9478	E	T	0.170746	11.5705	6.08246	0.0019465	1:194048391-194988322

## Sheet: DELs_DDvsT
gene_id	sample_1	sample_2	value_1	value_2	log2_fold_change	q_value	locus
MSTRG.10249	DD	T	3.19112	17.4891	2.45433	0.000713	10:6251796-6420813
MSTRG.10525	DD	T	2.2325	10.9836	2.29862	0.00306366	10:11404739-11436638
MSTRG.10555	DD	T	0	7.29269	Inf	0.00306366	10:12011114-12394558
MSTRG.10897	DD	T	1.12306	29.1338	4.69719	0.000713	10:20398359-20420946
MSTRG.11331	DD	T	0.134224	8.11097	5.91716	0.000713	10:30586569-30590591
MSTRG.11848	DD	T	0	1.34609	Inf	0.000713	11:6454801-6456849
MSTRG.12166	DD	T	3.94162	43.3686	3.45979	0.000713	11:13100873-13162921
MSTRG.1226	DD	T	0.218016	43.9121	7.65404	0.000713	1:29011333-29077906
MSTRG.12794	DD	T	32.3849	9.22237	-1.81211	0.000713	11:24058140-24095976
MSTRG.13098	DD	T	2.25999	0.293009	-2.9473	0.000713	12:6743512-6771931
MSTRG.13455	DD	T	0	2.58741	Inf	0.000713	12:13906168-13924415
MSTRG.13775	DD	T	18.6042	4.87035	-1.93353	0.000713	12:19617560-19619716
MSTRG.13837	DD	T	1.03848	61.2392	5.88191	0.0019465	13:99989-214578
MSTRG.13979	DD	T	1.85633	74.209	5.32107	0.000713	13:1179212-1290352
MSTRG.14078	DD	T	1.12241	44.9025	5.32213	0.000713	13:1812053-2151016
MSTRG.14095	DD	T	0.0791094	20.7704	8.03646	0.0013517	13:2475764-2495102
MSTRG.14108	DD	T	0.484989	37.1199	6.2581	0.000713	13:2293330-2447661
MSTRG.14171	DD	T	36.1491	5.88004	-2.62006	0.000713	13:3006654-3057287
MSTRG.14180	DD	T	23.0993	6.45987	-1.83827	0.000713	13:3259575-3311031
MSTRG.14379	DD	T	0.137278	15.9299	6.85849	0.000713	13:8565611-8845453
MSTRG.14549	DD	T	10.6771	2.22515	-2.26254	0.000713	13:12066585-12150026
MSTRG.1460	DD	T	0	2.04001	Inf	0.00411494	1:33409621-33605334
MSTRG.14809	DD	T	10.2134	29.8721	1.54834	0.00794909	13:18038913-18070486
MSTRG.14959	DD	T	0.284682	9.79349	5.1044	0.0013517	13:19806259-19885445
MSTRG.14960	DD	T	27.6291	71.4678	1.3711	0.00306366	13:19806259-19885445
MSTRG.15711	DD	T	0	4.90671	Inf	0.000713	14:11836504-11837761
MSTRG.15715	DD	T	38.2808	104.769	1.45252	0.00306366	14:12222485-12234764
MSTRG.15759	DD	T	87.5316	11.5179	-2.92593	0.0019465	14:12241788-12578965
MSTRG.16360	DD	T	0.0376266	5.05136	7.06878	0.00973362	15:3300659-3381739
MSTRG.17040	DD	T	156.88	22.2956	-2.81483	0.000713	15:15826716-16782307
MSTRG.17120	DD	T	10.419	31.9361	1.61597	0.000713	15:18029606-18091804
MSTRG.17378	DD	T	12.1751	28.6545	1.23483	0.00411494	16:3737493-4094915
MSTRG.17598	DD	T	0	2.19707	Inf	0.000713	16:7069727-7071945
MSTRG.17922	DD	T	0.683582	117.248	7.42223	0.000713	16:13438747-13523464
MSTRG.18306	DD	T	12.275	1.8012	-2.76869	0.000713	17:3622279-3902573
MSTRG.18579	DD	T	0	2.06992	Inf	0.000713	17:7338773-7341015
MSTRG.18834	DD	T	9.89056	1124.03	6.82841	0.0013517	18:21201-225799
MSTRG.18841	DD	T	0.497213	4.83204	3.2807	0.00657133	18:21201-225799
MSTRG.18887	DD	T	16.2422	98.2035	2.59603	0.000713	19:556075-855570
MSTRG.19276	DD	T	126.436	2.3164	-5.77038	0.00794909	17:8182043-9739313
MSTRG.19361	DD	T	4.09798	30.5092	2.89626	0.0046239	17:9781187-10484956
MSTRG.19515	DD	T	0	4.81239	Inf	0.000713	19:10008978-10011852
MSTRG.1960	DD	T	7.65612	0.44322	-4.11052	0.000713	1:42933095-42950432
MSTRG.19790	DD	T	0	3.36587	Inf	0.000713	2:3451300-3459477
MSTRG.19791	DD	T	0	3.95796	Inf	0.000713	2:3451300-3459477
MSTRG.20007	DD	T	0.793817	13.0937	4.04392	0.00251008	2:7979079-8335459
MSTRG.20526	DD	T	0.0148025	6.43725	8.76446	0.00251008	2:18554860-18596604
MSTRG.2141	DD	T	4.87192	0.0995344	-5.61315	0.00610528	1:47084170-47107694
MSTRG.21707	DD	T	4.40027	31.9373	2.85958	0.000713	2:43521543-43534780
MSTRG.22224	DD	T	5.47306	26.4245	2.27146	0.000713	2:56004392-56114707
MSTRG.22459	DD	T	1.74947	46.0466	4.7181	0.00512644	2:61021349-61370294
MSTRG.22790	DD	T	0	2.60944	Inf	0.000713	2:72965867-72966302
MSTRG.24412	DD	T	11.3761	36.4256	1.67895	0.00411494	2:111536210-111627796
MSTRG.24445	DD	T	0.0801097	8.53679	6.73557	0.00306366	2:112189900-112488287
MSTRG.24868	DD	T	13.3957	141.531	3.40127	0.000713	20:2116690-2125825
MSTRG.25198	DD	T	1.50887	34.1659	4.50102	0.000713	20:7152195-7153087
MSTRG.25368	DD	T	12.8607	62.61	2.28343	0.000713	20:8787370-8898822
MSTRG.25543	DD	T	0.267835	80.3136	8.22815	0.0019465	21:843829-847602
MSTRG.25597	DD	T	0	4.79962	Inf	0.000713	21:2284105-2302444
MSTRG.256	DD	T	6.60696	1.32536	-2.3176	0.000713	1:3823017-3902776
MSTRG.25698	DD	T	50.3488	7.36244	-2.7737	0.00748911	21:385-837041
MSTRG.25778	DD	T	0.0214105	1.62654	6.24734	0.00251008	21:5191892-5209115
MSTRG.26298	DD	T	46.9557	376.741	3.0042	0.000713	22:901494-950360
MSTRG.26321	DD	T	13.5929	5.55028	-1.29222	0.00512644	22:1540421-1542414
MSTRG.26410	DD	T	0	1.10788	Inf	0.000713	22:2906235-2907528
MSTRG.26440	DD	T	0.520291	6.45883	3.63388	0.000713	22:2917509-3422797
MSTRG.26979	DD	T	0.919283	75.414	6.35818	0.000713	22:12080448-12086141
MSTRG.27278	DD	T	2.06215	25.8398	3.64737	0.000713	23:1376052-1492514
MSTRG.2737	DD	T	12.2575	180.441	3.87979	0.000713	1:54306228-54338972
MSTRG.27675	DD	T	1.31688	15.2429	3.53294	0.000713	23:7048391-7062080
MSTRG.27832	DD	T	99.6341	18.7911	-2.40659	0.000713	24:2477790-2506524
MSTRG.28330	DD	T	0.43	9.23663	4.42496	0.000713	25:3927142-5030099
MSTRG.28394	DD	T	12.5234	2.503	-2.32289	0.000713	26:923341-926807
MSTRG.28575	DD	T	3.2654	209.757	6.00531	0.000713	26:4292420-4470568
MSTRG.28669	DD	T	15.3121	0.454157	-5.07534	0.000713	26:5617359-5817808
MSTRG.28882	DD	T	41.828	3.41527	-3.6144	0.000713	27:894164-907543
MSTRG.29274	DD	T	27.2042	2.14575	-3.66427	0.000713	28:3577580-3582390
MSTRG.29389	DD	T	0.323088	16.1244	5.64117	0.00794909	28:4702221-4772294
MSTRG.30884	DD	T	14.5171	3.16903	-2.19564	0.000713	3:23088683-23214652
MSTRG.31149	DD	T	0.429288	5.17449	3.5914	0.000713	3:29801062-29804012
MSTRG.3116	DD	T	10.0259	3.50045	-1.51811	0.00703052	1:61599292-61730225
MSTRG.31734	DD	T	32.674	5.54271	-2.55948	0.000713	3:50203195-50210926
MSTRG.31800	DD	T	0	2.39193	Inf	0.000713	3:51960351-51966631
MSTRG.31990	DD	T	0.442456	7.98802	4.17423	0.000713	3:53651598-53670081
MSTRG.32087	DD	T	17.6349	6.22391	-1.50254	0.00973362	3:57108882-57306690
MSTRG.32301	DD	T	5.92793	14.8823	1.32799	0.0013517	3:61801141-61876778
MSTRG.3284	DD	T	369.723	24.8202	-3.89686	0.000713	1:63763185-65564043
MSTRG.33216	DD	T	0.198662	10.3072	5.6972	0.00411494	3:80314547-80698781
MSTRG.33662	DD	T	0	8.4774	Inf	0.000713	3:91424369-91444234
MSTRG.33719	DD	T	0	2.96238	Inf	0.000713	3:92815736-92875972
MSTRG.3373	DD	T	0.736329	17.9122	4.60445	0.000713	1:67290712-67847983
MSTRG.34011	DD	T	0.950397	120.115	6.98168	0.000713	30:1011615-1012943
MSTRG.34057	DD	T	10.6375	49.9539	2.23143	0.00748911	30:1929-778569
MSTRG.34263	DD	T	0.414015	23.1212	5.80339	0.000713	30:3376387-3382971
MSTRG.34430	DD	T	0.273349	6.2407	4.51289	0.000713	30:4236420-4251321
MSTRG.34479	DD	T	5.84376	70.1561	3.5856	0.000713	4:365419-1008268
MSTRG.34985	DD	T	0.354466	40.1727	6.82443	0.000713	4:13766346-14745890
MSTRG.35249	DD	T	0.293705	3.2116	3.45085	0.000713	4:20704780-20707559
MSTRG.36746	DD	T	16.733	1.55529	-3.42744	0.000713	4:58304719-58571163
MSTRG.36785	DD	T	14.3588	0.941919	-3.93019	0.000713	4:59975718-59978340
MSTRG.37044	DD	T	0	2.19322	Inf	0.000713	4:67009754-67022800
MSTRG.37112	DD	T	72.6785	32.7595	-1.14961	0.00657133	4:68552468-68726908
MSTRG.37213	DD	T	0.0926886	25.3133	8.09329	0.000713	4:69521685-70084563
MSTRG.37728	DD	T	31.4935	1.59105	-4.307	0.000713	5:8512721-8586648
MSTRG.37986	DD	T	0.115093	35.7711	8.27985	0.000713	5:14395911-14698094
MSTRG.38101	DD	T	0.104396	18.7555	7.4891	0.00794909	5:16410416-16937923
MSTRG.38879	DD	T	0.446983	39.3362	6.4595	0.00928399	5:34811537-34824056
MSTRG.38890	DD	T	0.745705	17.6407	4.56416	0.000713	5:35336712-35358981
MSTRG.3904	DD	T	0.10282	11.8557	6.84932	0.000713	1:77422649-77671789
MSTRG.39092	DD	T	2.39856	35.917	3.90443	0.000713	5:38857230-38858330
MSTRG.39415	DD	T	24.4072	0.521826	-5.5476	0.000713	5:45799694-46841092
MSTRG.39753	DD	T	7.92997	52.2713	2.72063	0.000713	5:54428523-54480786
MSTRG.3991	DD	T	0	2.89732	Inf	0.000713	1:79355893-79363785
MSTRG.39977	DD	T	1.43455	86.8988	5.92067	0.000713	5:58369909-58392565
MSTRG.40	DD	T	0.854973	24.9683	4.86808	0.000713	1:815001-856153
MSTRG.40180	DD	T	2.01882	21.3727	3.40418	0.000713	5:60888923-60896865
MSTRG.4040	DD	T	104.208	0.0808292	-10.3323	0.00251008	1:80051686-80090306
MSTRG.40589	DD	T	4.50682	0.0850606	-5.72748	0.000713	6:4435608-4443735
MSTRG.40956	DD	T	0.420569	35.2051	6.3873	0.0013517	6:14165492-14307552
MSTRG.41474	DD	T	41.1986	12.0881	-1.76901	0.0019465	6:23894521-23917785
MSTRG.4245	DD	T	2.26583	0.311334	-2.8635	0.0019465	1:82341103-82344490
MSTRG.42599	DD	T	0.337252	48.9641	7.18175	0.00306366	6:50160870-50358482
MSTRG.4269	DD	T	0	0.499114	Inf	0.000713	1:83085883-83087332
MSTRG.42979	DD	T	0.054398	12.1827	7.80706	0.0013517	7:3910050-3922404
MSTRG.4330	DD	T	0.465126	40.1202	6.43056	0.000713	1:83844705-83875813
MSTRG.4338	DD	T	787.511	108.425	-2.8606	0.000713	1:83981950-84005258
MSTRG.43448	DD	T	42.7986	8.13869	-2.39469	0.000713	7:14505361-14541335
MSTRG.43740	DD	T	0.190733	7.33398	5.26497	0.000713	7:21224756-21830602
MSTRG.43882	DD	T	35.9048	168.152	2.22752	0.000713	7:27612365-27673052
MSTRG.44000	DD	T	0.0862359	18.5587	7.74959	0.000713	7:29849412-29887065
MSTRG.44386	DD	T	8.0446	78.1416	3.28	0.000713	7:38111889-38165586
MSTRG.44412	DD	T	0.170618	26.6859	7.28916	0.000713	7:38367431-38417407
MSTRG.44456	DD	T	0	1.47405	Inf	0.000713	8:2094891-2102116
MSTRG.44554	DD	T	18.1293	5.65168	-1.68157	0.000713	8:3720402-3738202
MSTRG.44575	DD	T	0.0589167	5.89192	6.64392	0.00306366	8:4239589-4266858
MSTRG.44887	DD	T	0	3.38553	Inf	0.000713	8:11591634-11707893
MSTRG.44914	DD	T	0.811787	35.2562	5.44063	0.000713	8:12540780-12741857
MSTRG.45415	DD	T	4.16742	41.7353	3.32404	0.000713	8:18764977-20123795
MSTRG.45648	DD	T	85.1097	7.86595	-3.43563	0.000713	8:28317017-28419822
MSTRG.45728	DD	T	7.28842	1.98607	-1.87569	0.000713	8:30179977-30186440
MSTRG.45732	DD	T	0.323392	7.15793	4.46819	0.000713	8:30293843-30313162
MSTRG.45879	DD	T	0	1.01648	Inf	0.000713	8:34148229-34154520
MSTRG.45880	DD	T	0	2.66018	Inf	0.000713	8:34155185-34158441
MSTRG.45927	DD	T	14.3356	0.682388	-4.39286	0.000713	8:34190045-34425727
MSTRG.46558	DD	T	0.4066	9.72703	4.58032	0.000713	9:7673393-7833815
MSTRG.46727	DD	T	0.125784	7.05659	5.80995	0.000713	9:10405294-10653333
MSTRG.47682	DD	T	0.504093	13.0294	4.69194	0.00610528	GL424502.1:142-1476
MSTRG.47822	DD	T	1.48407	23.4355	3.98107	0.000713	GL424629.1:0-1214
MSTRG.47886	DD	T	1.24762	16.8812	3.75818	0.000713	GL424716.1:3-1013
MSTRG.47988	DD	T	15.227	84.3278	2.46938	0.000713	GL424817.1:22049-24125
MSTRG.48901	DD	T	4.08518	26.4431	2.69442	0.000713	GL426185.1:0-1142
MSTRG.48973	DD	T	2.18175	17.2959	2.98687	0.000713	GL426312.1:37-1504
MSTRG.49190	DD	T	58.4326	10.9376	-2.41748	0.000713	GL426702.1:0-1606
MSTRG.49350	DD	T	0	5.66638	Inf	0.000713	GL426924.1:0-283
MSTRG.49576	DD	T	0.461714	3.3048	2.83949	0.00794909	GL427296.1:0-2970
MSTRG.49814	DD	T	45.0579	244.023	2.43716	0.000713	GL427657.1:3656-7254
MSTRG.49876	DD	T	0.306887	4.49553	3.87271	0.000713	GL427771.1:0-2061
MSTRG.49933	DD	T	6.74193	1.42797	-2.2392	0.00884375	GL427869.1:0-2324
MSTRG.50233	DD	T	60.4881	13.9692	-2.1144	0.000713	GL428377.1:430-2387
MSTRG.50263	DD	T	2.08418	17.3524	3.05758	0.000713	GL428449.1:188-1341
MSTRG.50721	DD	T	5.10243	932.62	7.51396	0.000713	GL429180.1:6023-8475
MSTRG.50995	DD	T	0	0.434456	Inf	0.000713	GL429569.1:3080-4245
MSTRG.51005	DD	T	0	2.83906	Inf	0.000713	GL429584.1:23-1755
MSTRG.51134	DD	T	0	2.35344	Inf	0.000713	GL429710.1:13698-14227
MSTRG.51510	DD	T	0	0.724236	Inf	0.000713	Z:1764370-1765243
MSTRG.51903	DD	T	18.9974	3.30377	-2.52362	0.000713	Z:11064718-11088439
MSTRG.5225	DD	T	21.3009	7.64067	-1.47914	0.00703052	1:104590809-104594243
MSTRG.52704	DD	T	0	1.11738	Inf	0.000713	Z:26536120-26536761
MSTRG.54296	DD	T	1.5759	7.81526	2.31012	0.00794909	Z:57209876-57210636
MSTRG.55209	DD	T	0.56202	20.5602	5.19309	0.000713	Z:75019448-75025239
MSTRG.55257	DD	T	52.2004	9.15237	-2.51184	0.000713	Z:75782408-75785793
MSTRG.6075	DD	T	4.09618	48.5113	3.56597	0.000713	1:120186257-120246337
MSTRG.7010	DD	T	0.136201	27.1831	7.64083	0.0013517	1:140214963-140244102
MSTRG.8289	DD	T	5.30099	33.3998	2.65551	0.00306366	1:171498626-172330507
MSTRG.8307	DD	T	0.0473888	21.2686	8.80996	0.0019465	1:172751780-172829670
MSTRG.865	DD	T	0	10.9986	Inf	0.0019465	1:20614188-20672360
MSTRG.8989	DD	T	10.8191	3.33674	-1.69707	0.0019465	1:185026867-185080215
MSTRG.902	DD	T	0.515773	8.58473	4.05696	0.000713	1:21299548-21304557
MSTRG.9170	DD	T	61.3579	1.74113	-5.13915	0.000713	1:188091513-188128135
MSTRG.9417	DD	T	47.3376	3.73084	-3.66541	0.000713	1:193500765-193501996
MSTRG.9421	DD	T	21.2068	2.17689	-3.28418	0.000713	1:193503043-193509677
MSTRG.9478	DD	T	0.124232	11.5705	6.54128	0.0046239	1:194048391-194988322

## Sheet: DELs_EvsDD
gene_id	sample_1	sample_2	value_1	value_2	log2_fold_change	q_value	locus
MSTRG.10847	DD	E	0	10.5967	Inf	0.000713	10:17980881-18147805
MSTRG.10897	DD	E	1.12306	14.6788	3.70824	0.000713	10:20398359-20420946
MSTRG.13098	DD	E	2.25999	6.98525	1.62799	0.000713	12:6743512-6771931
MSTRG.13979	DD	E	1.85633	37.8046	4.34804	0.000713	13:1179212-1290352
MSTRG.14078	DD	E	1.12241	11.011	3.29428	0.000713	13:1812053-2151016
MSTRG.14095	DD	E	0.0791094	7.50357	6.56759	0.0013517	13:2475764-2495102
MSTRG.17922	DD	E	0.683582	3.49385	2.35363	0.000713	16:13438747-13523464
MSTRG.18092	DD	E	1.34156	61.9448	5.529	0.000713	16:15108146-15567296
MSTRG.19361	DD	E	4.09798	61.3041	3.903	0.000713	17:9781187-10484956
MSTRG.1945	DD	E	0.0134773	15.7949	10.1947	0.000713	1:42450848-42542368
MSTRG.26332	DD	E	0.464889	10.8574	4.54565	0.000713	22:1650128-1684473
MSTRG.30166	DD	E	0	0.769051	Inf	0.000713	3:7213056-7216505
MSTRG.32272	DD	E	0.06377	18.9656	8.21629	0.000713	3:60524387-61165729
MSTRG.34831	DD	E	10.4012	211.61	4.34659	0.000713	4:10020220-10038081
MSTRG.34915	DD	E	13.6712	103.131	2.91526	0.0019465	4:11974186-12374243
MSTRG.42136	DD	E	66.562	228.583	1.77995	0.000713	6:41207622-41275044
MSTRG.42665	DD	E	12.491	49.6658	1.99136	0.00657133	6:51153588-51512088
MSTRG.44000	DD	E	0.0862359	7.17895	6.37934	0.000713	7:29849412-29887065
MSTRG.44412	DD	E	0.170618	3.74382	4.45567	0.000713	7:38367431-38417407
MSTRG.45871	DD	E	0.727104	4.5701	2.65199	0.000713	8:33157560-33175888
MSTRG.47677	DD	E	0	1.29992	Inf	0.000713	GL424500.1:0-1793
MSTRG.6075	DD	E	4.09618	15.5424	1.92386	0.000713	1:120186257-120246337
MSTRG.7010	DD	E	0.136201	7.6099	5.80407	0.00251008	1:140214963-140244102
MSTRG.8143	DD	E	0	0.801309	Inf	0.000713	1:167255544-167257697
MSTRG.8289	DD	E	5.30099	42.163	2.99164	0.0046239	1:171498626-172330507

## Sheet: Genes_FPKM
gene_id	T1	T2	T3	T4	T5	T6	E1	E2	E3	E4	E5	E6	DD1	DD2	DD3	DD4	DD5	DD6
ENSMGAG00000000002	0	0	0	0	0	0	0	0	0	0	0	0	0	0	0	0	0	0
ENSMGAG00000000003	0	0	0	0	0	0	0	0	0	0	0	0	0	0	0	0	0	0
ENSMGAG00000000015	0	0	0	0	0	0	0	0	0	0	0	0	0	0	0	0	0	0
ENSMGAG00000000017	0	0	0	0	0	0	0	0	0	0	0	0	0	0	0	0	0	0
ENSMGAG00000000041	0	0	0	0	0	0	0	0	0	0	0	0	0	0	0	0	0	0
ENSMGAG00000000047	0	0	0	0	0	0	0	0	0	0	0	0	0	0	0	0	0	0
ENSMGAG00000000049	0	0	0	0	0	0	0	0	0	0	0	0	0	0	0	0	0	0
ENSMGAG00000000059	0	0	0	0	0	0	0	0	0	0	0	0	0	0	0	0	0	0
ENSMGAG00000000068	0	0	0	0	0	0	0	0	0	0	0	0	0	0	0	0	0	0
ENSMGAG00000000075	0	0	0	0	0	0	0	0	0	0	0	0	0	0	0	0	0	0
ENSMGAG00000000082	0	0	0	0	0	0	0	0	0	0	0	0	0	0	0	0	0	0
ENSMGAG00000000094	0	0	0	0	0	0	0	0	0	0	0	0	0	0	0	0	0	0
ENSMGAG00000000096	0	0	0	0	0	0	0	0	0	0	0	0	0	0	0	0	0	0
ENSMGAG00000000103	0	0	0	0	0	0	0	0	0	0	0	0	0	0	0	0	0	0
ENSMGAG00000000111	0	0	0	0	0	0	0	0	0	0	0	0	0	0	0	0	0	0
ENSMGAG00000000118	0	0	0	0	0	0	0	0	0	0	0	0	0	0	0	0	0	0
ENSMGAG00000000138	0	0	0	0	0	0	0	0	0	0	0	0	0	0	0	0	0	0
ENSMGAG00000000148	0	0	0	0	0	0	0	0	0	0	0	0	0	0	0	0	0	0
ENSMGAG00000000161	0	0	0	0	0	0	0	0	0	0	0	0	0	0	0	0	0	0
ENSMGAG00000000188	0	0	0	0	0	0	0	0	0	0	0	0	0	0	0	0	0	0
ENSMGAG00000000197	0	0	0	0	0	0	0	0	0	0	0	0	0	0	0	0	0	0
ENSMGAG00000000203	0	0	0	0	0	0	0	0	0	0	0	0	0	0	0	0	0	0
ENSMGAG00000000208	0	0	0	0	0	0	0	0	0	0	0	0	0	0	0	0	0	0
ENSMGAG00000000211	0	0	0	0	0	0	0	0	0	0	0	0	0	0	0	0	0	0
ENSMGAG00000000215	0	0	0	0	0	0	0	0	0	0	0	0	0	0	0	0	0	0
ENSMGAG00000000238	0	0	0	0	0	0	0	0	0	0	0	0	0	0	0	0	0	0
ENSMGAG00000000240	0	0	0	0	0	0	0	0	0	0	0	0	0	0	0	0	0	0
ENSMGAG00000000242	0	0	0	0	0	0	0	0	0	0	0	0	0	0	0	0	0	0
ENSMGAG00000000245	0	0	0	0	0	58.6525	0	0	0	0	0	0	0	0	0	0	0	0
ENSMGAG00000000250	0	0	0	0	0	0	0	0	0	0	0	0	0	0	0	0	0	0
ENSMGAG00000000255	0	0	0	0	0	0	0	0	0	0	0	0	0	0	0	0	0	0
ENSMGAG00000000259	0	0	0	0	0	0	0	0	0	0	0	0	0	0	0	0	0	0
ENSMGAG00000000277	0	0	0	0	0	0	0	0	0	0	0	0	0	0	0	0	0	0
ENSMGAG00000000280	0	0	0	0	0	0	0	0	0	0	0	0	0	0	0	0	0	0
ENSMGAG00000000285	0	0	0	0	0	0	1.95487	0	0	0	0	0	0	0	0	0	0	0
ENSMGAG00000000289	0	0	0	0	0	0	0	0	0	0	0	0	0	0	0	0	0	0
ENSMGAG00000000304	0	0	0	0	0	0	0	0	0	0	0	0	0	0	0	0	0	0
ENSMGAG00000000318	0	0	0	0	0	0	0	0	0	0	0	0	0	0	0	0	0	0
ENSMGAG00000000338	0	0	0	0	0	0	0	0	0	0	0	0	0	0	0	0	0	0
ENSMGAG00000000347	0	0	0	0	0	0	0	0	0	0	0	0	0	0	0	0	0	0
ENSMGAG00000000360	0	0	0	0	0	0	0	0	0	0	0	0	0	0	0	0	0	0
ENSMGAG00000000367	0	0	0	0	0	0	0	0	0	0	0	0	0	0	0	0	0	0
ENSMGAG00000000389	0	0	0	0	0	0	0	0	0	0	0	0	0	0	0	0	0	0
ENSMGAG00000000402	0	0	0	0	0	0	0	0	0	0	0	0	0	0	0	0	0	0
ENSMGAG00000000407	0	0	0	0	0	0	0	0	0	0	0	0	0	0	0	0	0	0
ENSMGAG00000000409	0	0	0	0	0	0	0	0	0	0	0	0	0	0	0	0	0	0
ENSMGAG00000000413	0	0	0	0	0	0	0	0	0	0	0	0	0	0	0	0	0	0
ENSMGAG00000000415	0	0	0	0	0	0	0	0	0	0	0	0	0	0	0	0	0	0
ENSMGAG00000000416	0	0	0	0	0	0	0	0	0	0	0	0	0	0	0	0	0	0
ENSMGAG00000000418	0	0	0	0	0	0	0	0	0	0	0	0	0	0	0	0	0	0
ENSMGAG00000000440	0	0	0	0	0	0	0	0	0	0	0	0	0	0	0	0	0	0
ENSMGAG00000000441	0	0	0	0	0	0	0	0	0	0	0	0	0	0	0	0	0	0
ENSMGAG00000000450	0	0	0	0	0	0	0	0	0	0	0	0	0	0	0	0	0	0
ENSMGAG00000000459	0	0	0	0	0	0	0	0	0	0	0	0	0	0	0	0	0	0
ENSMGAG00000000463	0	0	0	0	0	0	0	0	0	0	0	0	0	0	0	0	0	0
ENSMGAG00000000476	0	0	0	0	0	0	0	0	0	0	0	0	0	0	0	0	0	0
ENSMGAG00000000482	0	0	0	0	0	0	0	0	0	0	0	0	0	0	0	0	0	0
ENSMGAG00000000485	0	0	0	0	0	0	0	0	0	0	0	0	0	0	0	0	0	0
ENSMGAG00000000498	0	0	0	0	0	0	0	0	0	0	0	0	0	0	0	0	0	0
ENSMGAG00000000501	0	0	0	0	0	0	0	0	0	0	0	0	0	0	0	0	0	0
ENSMGAG00000000518	0	0	0	0	0	0	0	0	0	0	0	0	0	0	0	0	0	0
ENSMGAG00000000528	0	0	0	0	0	0	0	0	0	0	0	0	0	0	0	0	0	0
ENSMGAG00000000530	0	0	0	0	0	0	0	0	0	0	0	0	0	0	0	0	0	0
ENSMGAG00000000532	0	0	0	0	0	0	0	0	0	0	0	0	0	0	0	0	0	0
ENSMGAG00000000535	0	0	0	0	0	0	0	0	0	0	0	0	0	0	0	0	0	0
ENSMGAG00000000539	0	0	0	0	0	0	0	0	0	0	0	0	0	0	0	0	0	0
ENSMGAG00000000541	0	0	0	0	0	0	0	0	0	0	0	0	0	0	0	0	0	0
ENSMGAG00000000544	0	0	0	0	0	0	0	0	0	0	0	0	0	0	0	0	0	0
ENSMGAG00000000565	0	0	0	0	0	0	0	0	0	0	0	0	0	0	0	0	0	0
ENSMGAG00000000566	0	0	0	0	0	0	0	0	0	0	0	0	0	0	0	0	0	0
ENSMGAG00000000567	0	0	0	0	0	0	0	0	0	0	0	0	0	0	0	0	0	0
ENSMGAG00000000569	0	0	0	0	0	0	0	0	0	0	0	0	0	0	0	0	0	0
ENSMGAG00000000580	0	0	0	0	0	0	0	0	0	0	0	0	0	0	0	0	0	0
ENSMGAG00000000583	0	0	0	0	0	0	0	0	0	0	0	0	0	0	0	0	0	0
ENSMGAG00000000585	0	355.579	0	142.215	0	0	37.7977	0	0	0	184.411	0	980.889	0	0	0	0	0
ENSMGAG00000000606	0	0	0	0	0	0	0	0	0	0	0	0	0	0	0	0	0	0
ENSMGAG00000000608	0	0	0	0	0	0	0	0	0	0	0	0	0	0	0	0	0	0
ENSMGAG00000000615	0	0	0	0	0	0	0	0	0	0	0	0	0	0	0	0	0	0
ENSMGAG00000000627	0	0	0	0	0	0	0	0	0	0	0	0	0	0	0	0	0	0
ENSMGAG00000000661	0	0	0	0	0	0.144268	0	0	0	0	0	0	0	0	0	0	0	0
ENSMGAG00000000662	0	0	0	0	0	0	0	0	0	0	0	0	0	0	0	0	0	0
ENSMGAG00000000664	0.0453258	0.0590522	0	0	0	0	0	0.00888532	0	0	0	0	0	0	0	0	0	0
ENSMGAG00000000668	0.269871	0	0	0	0	0	0	0	0	0	0	0	0	0	0	0	0	0
ENSMGAG00000000671	0	0	0	0	0	0	0	0	0	0	0	0	0	0	0	0	0	0
ENSMGAG00000000673	0.0806673	1.23037	0	0	0	0.150827	0	0	0	0	0	0	0	0	0	0.0978859	0	0
ENSMGAG00000000849	0	0	0	0.0765697	0	0	0	0	0	0	0	0	0	0	0	0	0	0
ENSMGAG00000000939	0	0.0856012	0	0	0	0	0	0	0	0	0	0	0	0	0	0	0	0
ENSMGAG00000001014	0.100007	0	0	0	0	0.0178822	0.113762	0.0257038	0	0	0	0	0	0.114221	0	0	0	0.093608
ENSMGAG00000001025	0.37906	0	0	0.229266	0	0.429599	0.0138912	0.0132274	0	0	0	0	0	0.266916	0	0	0	0.19885
ENSMGAG00000001054	0	0	0.0910644	0.240481	0	0.243236	0.0930179	0	0	0	0	0	0	0	0	0	0	0
ENSMGAG00000001097	0	0	0	0.261695	0	0	0	0	0	0	0	0	0	0	0	0	0	0
ENSMGAG00000001186	0.828532	0	0	0.394697	0	0	0.145151	0	0	0	0.11915	0	0.963629	0.123225	0	0.890676	0	0
ENSMGAG00000001195	0	0	0.6636	0	0	0	0	0	0	0	0	0	0	0	0	0	0	0
ENSMGAG00000001197	0	0	0	0	0	0	0	0	0	0	0	0	0	0	0	0	0	0
ENSMGAG00000001212	0	0	0	0	0	0	0	0	0	0	0	0	0	0	0	0	0	0
ENSMGAG00000001218	0.0685709	0	0	0	0	0	0	0	0	0	0	0	0	0	0	0	0	0
ENSMGAG00000001268	0	0	0	0	0	0	0	0	0	0	0	0	0	0	0	0.163657	0	0
ENSMGAG00000001405	0.370975	0	0	0.353164	0	0	0.230716	0.223789	0	0.563094	0	0	0	0.503802	0	0	0.784175	1.35111
ENSMGAG00000001434	0	0	0	0	0	0	0	0	0	0	0	0	0	0	0	0	0	0
ENSMGAG00000001548	0.147785	0	0	0.0776407	0	0	0	0	0	0	0	0	0	0.106097	0	0	0	0
ENSMGAG00000001587	0	0	0	0	0	0	0	0	0	0	0	0	0	0	0	0	0	0
ENSMGAG00000001593	0.595112	0	0	0.197599	0	0.222148	0.346917	18.5415	0	4.29065	2.0999	0.821815	0	4.40967	0	13.9131	8.27602	0.626671
ENSMGAG00000001644	0.0571958	0	0	0	0	0	0.0273238	0.0251748	0	0.318054	0	0.296553	0	0	0	0	0	0
ENSMGAG00000001649	0	0	0	0	0	0	0	0	0	0	0	0	0	0	0	0	0	0
ENSMGAG00000001752	0.0865586	0	0	0.0498411	0	0	0	0	0	0	0	0	0	0	0	0	0	0
ENSMGAG00000001814	0.430449	0	0.371896	0.0971692	0	0.273451	0.22906	0.12844	0	0	0	0	0.159837	0.172867	0	0.217679	0	0
ENSMGAG00000001939	0.123321	0	0	0	0	0	0.0580062	0.473361	0	0.392533	0	0	0	0.661446	0	0	0	0
ENSMGAG00000002015	0.0501143	0	0	0	0	0	0.0385243	0.019569	0	0.237821	0.0447306	0	0	0	0.144093	0	0.131125	0
ENSMGAG00000002140	0.026552	0	0	0.0134998	0	0	0	0	0	0	0	0	0	0	0	0	0	0
ENSMGAG00000002156	0	0	0	0.106679	0	0	0	0	0	0.137375	0	0	0	0	0	0	0	0
ENSMGAG00000002169	0.147053	1.45013	0	0.17963	0	0	0	0	0	0	0	0	0	0.0983457	0	0	0	0
ENSMGAG00000002171	0.0237477	0.029913	0	0.0659334	0	0	0	0.0187362	0	0	0	0	0	0	0	0	0	0
ENSMGAG00000002207	0	0	0	0	0	0	0	0.0742993	0	0	0	0	0	0	0	0	0.253644	0
ENSMGAG00000002212	0.341719	0	0	0	0.229148	0.0541448	0	0	0	0	0	0	0	0	0	0	0	0
ENSMGAG00000002338	0	0	0	0.141796	0	0	0.039739	0	0	0	0.282772	0	0	0	0	0	0	0
ENSMGAG00000002543	0.0363874	0	0	0.0349581	0	0	0	0	0	0	0	0	0	0	0	0	0	0
ENSMGAG00000002557	0.0584386	0	0	0	0	0	0	0	0	0	0	0	0	0	0	0	0	0
ENSMGAG00000002567	0	0	0	0.0675845	0	0	0	0.155096	0	0	0.506085	0	0	0	0	0	0	0
ENSMGAG00000002624	0	0	0	0	0.593455	0	0	0	0	0	0	0	0	0	0	0	0.0378815	0
ENSMGAG00000002748	0.0533578	0	0	0	0	0	0	0	0	0	0	0	0	0	0	0	0	0
ENSMGAG00000002766	0	0	0	0	0	0	0	0	0	0	0	0	0	0	0	0	0	0
ENSMGAG00000002905	0.184169	0	0	0.22201	0	0.05441	0	0	0	0	0	0	0	0	0	0	0	0
ENSMGAG00000003186	0.0511888	0	0	0	0	0	0.0248003	0.0819561	0	0	0	0	0	0	0	0	0	0
ENSMGAG00000003363	0.61214	0.22442	0.163707	0.179856	0.255582	0.131723	0.0629566	0.134934	0	0.250234	0.0845442	0.149117	0.197602	0.285311	0	0.200297	0.122683	0.245726
ENSMGAG00000003443	0.265944	0.10871	0.504165	0.0487571	0	0	0.0445477	0	0	0	0.0261839	0	0	0	0	0	0	0
ENSMGAG00000003458	0	0	0	0	0	0	0	0	0	0	0	0	0	0	0	0	0	0
ENSMGAG00000003525	0.860421	0	0	0.345335	0.124258	0.129154	0	0	0	0	0.315199	0	0	0	0	0.101007	0	0
ENSMGAG00000003530	0.186848	0	0.301483	0.0214884	0	0	0.0387833	0.148993	0	0.137563	0.206077	0	0	0	0	0	0	0
ENSMGAG00000003548	0	0	0	0.280249	0	0	0	0	0	0	0	0	0	0	0	0	0	0
ENSMGAG00000003630	0.648218	0	0	0.187415	0.346383	0.593728	0	0.0243303	0	0	0	0	0	0	0	0	0	0
ENSMGAG00000003649	0.055013	0	0.177846	0	0	0	0.0383815	0	0	0	0	0	0	0	0	0	0	0
ENSMGAG00000003726	0	0	0	0	0	0	0	0	0	0	0	0	0	0	0	0	0	0
ENSMGAG00000003775	0	0	0	0.170944	0	0	0	0	0	0	0	0	0	0	0	0	0	0
ENSMGAG00000003813	0	0	0	0	0	0	0	0	0	0	0	0	0	0	0	0	0	0
ENSMGAG00000004051	0.179942	0	0.222157	0.295068	0	0.294655	0.0145476	0	0	0	0	0	0	0	0	0	0	0
ENSMGAG00000004179	0.245806	0.564658	0.487998	0.288512	0.105861	0.465781	0.0305353	0.0789812	0	0	0.0347402	0	0	0	0	0	0	0
ENSMGAG00000004357	0.138098	0	0	0	0	0	0	0	0	0	0	0	0	0	0	0	0	0
ENSMGAG00000004407	0.19349	0.163147	0.102812	0.184387	0	0.126726	0	0	0	0	0	0	0	0	0	0	0	0
ENSMGAG00000005085	0.302338	0.0326059	0	0.0466836	0.58868	0.55056	0	0.0538062	0	0	0	0	0	0	0	0	0	0
ENSMGAG00000005239	0	0	0	0	0	0	0	0	0	0	0	0	0	0	0	0	0	0
ENSMGAG00000005367	0	0	0.373839	0.448374	0	0	0	0.106018	0	0	0	0	0	0	0	0	0	0
ENSMGAG00000005495	0.199205	0.451819	0.213111	0.605433	0.281577	0.382319	0	0	0	0	0	0	0	0	0	0	0	0.11589
ENSMGAG00000005512	0.0468847	0	0	0	0	0	0.069738	0	0	0	0	0	0	0.056069	0	0.033772	0	0.316169
ENSMGAG00000005651	0	0	0	0	0	0	0.0358742	0.0387875	0	0	0	0	0	0.0892878	0	0.185715	0	0.538929
ENSMGAG00000005672	0.450182	1.23307	0.626872	0.0349963	0.673411	0.162661	0	0	0	0.28183	0	0	0.798298	0.132668	0	0	0	0
ENSMGAG00000005898	0.218361	0	0.493541	0	0	0	0.0706931	0.0631795	0	0	0	0	0	0	0.533038	0	0	0
ENSMGAG00000005947	0	0	0	0	0	0.104481	0	0	0	0	0	0	0	0	0	0	0	0
ENSMGAG00000005959	0.0393125	0	0	0	0	0	0	0	0	0	0	0	0	0	0	0	0	0
ENSMGAG00000006107	0	0	0	0	0	0	0	0	0	0	0	0	0	0.626734	0	0	1.06223	0
ENSMGAG00000006108	0.140948	0.106795	0	0.0500872	0.573965	0.173402	0	0	0	0	0	0	0	0	0	0	0	0
ENSMGAG00000006286	0.141509	0	0.11659	0.051215	0	0	0.191407	0.256319	0	0	0.0738587	0	0	0	0	0	0	0
ENSMGAG00000006322	0.285927	0	0	0.164135	0	0	0.289057	0	0	0	0	0	0	0.566736	0.705626	0	0	0
ENSMGAG00000006410	1.13798	1.02557	0	0.303683	0	0.206669	0	0	0	0	0	0	0	0	0	0	0	0
ENSMGAG00000006474	1.4222	0.37941	0.550065	0.669204	0	0.286153	0	0	0	0.0825969	0	0	0	0	0	0	0	0
ENSMGAG00000006571	0	0	0	0	0	0	0	0	0	0	0	0	0	0	0	0	0	0
ENSMGAG00000006595	0.908482	0	0	0.42141	0	0	0	0	0	0	0	0	0	1.21064	0	0	0	0
ENSMGAG00000006667	0	0	0	0	0	0	0	0	0	0	1.33275	0	0	0	0	0	0	0
ENSMGAG00000006701	0	0	0	0	0	0	0	0	0	0	0	0	0	0	0	1.25228	0	0
ENSMGAG00000006745	0.154766	0	0	0.446754	0	0.102872	0	0	0	0	0	0	0	0	0	0	0	0
ENSMGAG00000006893	0.0896287	0	0	0.152536	0	0.0579022	0	0	0	0	0	0	0	0	0	0	0	0
ENSMGAG00000006905	7.19948	0	3.05356	3.52894	2.10769	5.8492	7.2292	2.9801	0	7.0175	5.02675	2.53315	0	2.34392	0	0.979417	2.59952	9.42379
ENSMGAG00000006945	0	0	0	0.064438	0	0	0	0	0	0	0	0	0	0	0	0	0	0
ENSMGAG00000007113	1.52913	0	0	0	0	0	0	0	0	0	0.248434	0	0	1.09448	0	0.929841	0	0
ENSMGAG00000007367	0	0	0	0	1.75085	0	0	0	0	0	0	0	0	0	0	0	0	0
ENSMGAG00000007399	0	0	0	0	0	0	0	0	0	0	0	0	0	0	0	0	0	0
ENSMGAG00000007442	0.188334	0	0	0	0	0	0.425312	1.12132	0	2.12126	0.800629	0	0	0	0	0	0	0
ENSMGAG00000007579	0.116068	0	0.0721294	0.190689	0.101206	0.287482	0.525874	1.19939	0	3.28283	0.49773	1.29202	1.26046	0.826926	0.64969	0.485432	0	0
ENSMGAG00000007590	0.685033	0.130027	0	0.507628	0	0.221376	0	0	0	0	0	0	0	0	0	0	0	0.289376
ENSMGAG00000007650	0.0731221	0	0.0987999	0	0	0	0	0	0	0	0	0	0	0	0	0	0	0
ENSMGAG00000007770	0	0	0	0	0	0	0	0	0	0	0	0	0	0	0	0	0	0
ENSMGAG00000007774	0.3672	0	0.315358	0	0	0	0	0	0	0	0	0	0	0	0	0	0	0
ENSMGAG00000007814	0.0704561	0	0	0	0	0	0	0	0	0	0	0	0	0	0	0	0	0
ENSMGAG00000007842	0.0427032	0	0	0	0.297584	0.0749317	0	0.0178278	0	0	0	0	0	0.0418225	0	0	0	0
ENSMGAG00000007905	0	0	0	0	0	0	0	1.11262	0	0	0	0	0	0	0	0	0.250527	0
ENSMGAG00000007976	0	0	0	0.169752	0	0	0.144654	0	0	0	0	0	0	0	0	0	0	0
ENSMGAG00000008065	0.0655622	0	0.266442	0.0676253	0	0.0391594	0	0	0	0	0	0	0	0	0	0	0	0.173633
ENSMGAG00000008334	0	0.14273	0	0	0	0.0243342	0	0	0	0	0	0	0	0	0	0	0	0
ENSMGAG00000008370	0	0	0	0.54347	0	0	0	0	0	0	0	0	0	0.301743	0	0	0	0.615265
ENSMGAG00000008383	0.0349534	0.38432	1.00038	0.304158	0.195784	0.408985	0	0	0	0	0	0	0	0	0	0	0	0
ENSMGAG00000008467	0	0.0516149	0	0.125846	0	0.119812	0	0	0	0	0	0	0	0.0519523	0	0	0	0
ENSMGAG00000008474	0	0	0	0	0	0	0	0	0	0	0	0	0	0	0	0	0	0
ENSMGAG00000008477	0.084946	0	0	0	0	0	0	0	0	0	0	0	0	0	0	0	0	0
ENSMGAG00000008480	0.0675174	0	0	0.0352144	0	0.444544	0	0	0	0	0	0	0	0	0	0	0	0
ENSMGAG00000008484	0	0	0	0	0	0	0	0	0	0	0	0	0	0	0	0	0	0
ENSMGAG00000008490	0.183083	0	0	0.0494003	0.73069	0	0	0	0	0	0	0	0	0	0	0	0	0
ENSMGAG00000008500	0.0749935	0.127602	0.40293	0	0	0	0	0	0	0.0215085	0.0659886	0.141093	0	0.0719085	0	0	0	0
ENSMGAG00000008529	0.897699	0	0.269442	0.576374	0.760042	0.342717	0	0	0	0	0	0	0	0	0	0	0	0
ENSMGAG00000008585	0.0414595	0	0	0	0	0	0.0268351	0	0	0	0.199725	0	0	0	0	0	0	0
ENSMGAG00000008732	1.32405	0.501155	0	0.302565	0.411054	0.619971	0.406023	0.146153	0	1.37287	0.359777	1.62094	0.613337	1.73573	0	0	0.13387	0
ENSMGAG00000008779	0.14732	0	0	0.226022	0	0	0	0	0	0	0	0	0	0.306277	0	0	0	0
ENSMGAG00000008787	0.0438332	0.0366734	0.0794937	0.0269109	0.142087	0.0313882	0	0	0	0	0	0	0	0	0	0	0	0
ENSMGAG00000008868	0	0	0.492036	0	0	0.191735	0	0	0	0	0	0	0	0	0	0	0	0
ENSMGAG00000008992	0	0	0	0	0	0.437153	1.33093	1.03825	0	0	0.545054	0	2.97516	1.28753	0	0	0	0
ENSMGAG00000009008	0	0	0	0	0	0	0	0	0	0	0	0	0	0	0	0	0	0
ENSMGAG00000009019	0	0	0	0	0	0	0	0	0	0	0	0	0	0	0	0	0	0
ENSMGAG00000009189	0.0849459	0.0159782	0.101336	0.0622837	0.0653864	0.0316125	0.191501	0.118007	0	0.0530445	0.0331514	0.0577854	0	0.0118645	0.0897578	0	0.0479049	0.0926984
ENSMGAG00000009311	0.361107	0.0550967	0.251839	0.0960582	0	0	0	0	0	0	0	0	0	0	0	0	0	0
ENSMGAG00000009332	0	0	0	0	0	0	0	0	0	0	0	0	0	0.472002	0	0	0	0
ENSMGAG00000009357	0.00949421	0.0400517	0	0.0404499	0	0.125747	0.032974	0.049457	0	0	0.0294007	0.0156824	0	0.0701839	0.0397466	0.190488	0	0.106253
ENSMGAG00000009539	0.0522572	0	0.0507738	0.0504498	0	0	0	0	0	0	0	0	0	0	0	0	0	0
ENSMGAG00000009545	0	0.404639	0	0	0	0	0	0	0	0	0	0	0	0	0	0	0	0
ENSMGAG00000009621	1.29769	0.497238	0	0.294395	0	1.20598	0.306492	0.216612	0	0	0	0.626703	0	0.210281	0	0.613807	0.0654752	0
ENSMGAG00000009704	0.371507	0	0.624277	0.157377	0	0.0902938	0	0	0	0	0	0	0	0	0	0	0	0
ENSMGAG00000009731	2.00681	0.73083	0.781454	0.746533	1.8097	1.12143	0	0.235931	0	0.277847	1.38708	0	0.242443	0	0	0.378315	0	0
ENSMGAG00000009763	0.373266	0.166084	0	0.145263	0	0.108583	0	0.0126902	0	0	0	0	0	0.0708002	0	0	0.522093	0.409768
ENSMGAG00000009888	0	0	0	0	0	0	0	0.152802	0	0	0	0	0	0	0	0	0	0
ENSMGAG00000009915	0.06247	0.252191	0.120406	0.20215	0	0.168208	0.0885065	0.140116	0	0	0.157401	0.163081	0	0.327792	0	0	0.676542	0.148436
ENSMGAG00000009917	0	0	0	0	0	0	0	0	0	0	0	0	0	0	0	0	0	0
ENSMGAG00000009920	0.105186	0	0	0	0	0	0	0	0	0	0	0	0	0	0	0	0	0
ENSMGAG00000009927	0.071387	0	0.309448	0	0	0	0	0	0	0	0	0	0	0	0	0	0	0
ENSMGAG00000009951	0.0688866	0	0	0	0	0	0	0	0	0	0	0	0	0	0	0	0	0
ENSMGAG00000010010	0.804439	0.116707	0.645969	0.926701	0.535388	0.874963	0	0.0584344	0	0	0	0	0	0.173596	0	0	0	1.61111
ENSMGAG00000010059	1.08467	0	0	0.455322	0.642526	0.19279	0	0.0460066	0	0	0	0	0	0	0	0	0	0.161829
ENSMGAG00000010063	0	0	0	0	0	1.41295	0.387484	0.186594	0	0	0	0	0	0	0	0	0	0
ENSMGAG00000010075	0	0	0	0	0	0	0	0	0	0.0215348	0	0	0	0	0	0	0	0
ENSMGAG00000010147	0	0	0	0	0.287335	0	0.162733	0.0693325	0	0	0.163736	0	0	0	0	0.249527	0.0589808	0
ENSMGAG00000010181	0	0	0.116778	0	0	0	0.0111363	0	0	0	0	0	0	0	0	0	0	0
ENSMGAG00000010199	0	0	0	0	0	0	0	0	0	0	0	0	0	0	0	0	0	0
ENSMGAG00000010404	0	0	0	0	0	0	0	0.0765919	0	0	0.169479	0	0	0	0	0	0	0
ENSMGAG00000010424	0	0	0	0	0	0	0	0	0	0	0	0	0	0	0	0	0	0
ENSMGAG00000010523	0.445594	0	0	0.313214	0	0	0.210965	0.0291915	0	0.658747	0	0	0	1.58959	0	0.722727	0.37271	0.176601
ENSMGAG00000010703	0	0	0	0	0	0	0	0	0	0	0.215827	0	0	0	0	0	0	0
ENSMGAG00000010718	0	0	0	0.100479	0	0	0	0	0	0	0	0	0	0.170942	0	0	0	0
ENSMGAG00000010719	0	0	0	0	0	0	0	0	0	1.37567	0	0	0	0.150833	0	0	0	0
ENSMGAG00000010809	0	0	0	0	0	0	0	0	0	0	0	0	0	0	0	0	0	0
ENSMGAG00000010841	0	0	0	0	0	0	0	0	0	0	0	0	0	0	0	0	0	0
ENSMGAG00000010973	0.0937007	0	0	0	0.106375	0.069792	0	0	0	0	0	0	0	0	0	0	0	0
ENSMGAG00000011001	0.148175	0	0	0.221195	0.374576	0	0.0715889	0	0	0	0	0	0	0	0	0	0	0.115387
ENSMGAG00000011146	0	0	0	0	0	0	0	0	0	0.152919	0.153264	0	0	0	0	0	0	0
ENSMGAG00000011160	0.0739914	0	0	0	0	0	0	0	0	0	0	0	0	0	0	0	0	0
ENSMGAG00000011274	0	0	0	0.131668	0	0.152746	0.0997467	0.0271418	0	0.419182	0	0	0	0.248891	0	0.110535	0.100203	0.0384222
ENSMGAG00000011304	0.0311498	0	0	0.0125455	0.0645844	0.0445988	0.226475	0.201452	0	0.328079	0.0103361	0.070173	0.12837	0.722382	0.0841924	0.239931	0.0893729	0.200781
ENSMGAG00000011457	0	0	0	0	0	0	0	0	0	0	0	0	0	0	0	0	0	0
ENSMGAG00000011467	0.182499	0	0.149835	0.0523693	0	0	0	0	0	0	0	0	0	0	0	0	0	0
ENSMGAG00000011734	0	0	0	0	0	0.0627731	0	0	0	0	0	0	0	0	0	0	0	0
ENSMGAG00000011747	0.0706909	0	0.0373513	0.0331659	0	0.0760182	0	0	0	0	0	0	0	0	0	0	0	0
ENSMGAG00000011773	0.42475	0	0	0.927906	0.830589	1.60886	0	0	0	0	0	0	2.59876	0	0	0	0	0
ENSMGAG00000011774	1.29694	1.43255	0.968387	1.6689	0.228321	0.72659	0.103626	0.308082	0	0.389658	1.19293	1.4374	0	0.124796	0	0.941669	0.172122	0
ENSMGAG00000011811	0	0	0	0	0	0	0	0	0	0	0	0	0	0	0	0	0.351708	0
ENSMGAG00000012038	0	0.284195	0.0727061	0.0130347	0	0	0	0	0	0	0	0	0	0	0	0	0	0
ENSMGAG00000012124	0	0	0	0	0	0	0	0	0	0	0	0	0	0	0	0	0	0
ENSMGAG00000012144	0.0510015	0	0.615539	0.386382	0	0.29279	0	0.0205449	0	0	0	0	0	0	0	0	0	0
ENSMGAG00000012157	0.0367667	0	0	0	0	0	0.0591004	0	0	0	0	0	0	0	0	0	0	0
ENSMGAG00000012422	0	0	0	0	0	0	0.0715541	0	0	0	0	0	0	0	0	0	0	0
ENSMGAG00000012544	0.499277	0.432444	0.0575685	0	0	0.193192	0	0	0	0	0	0	0	0	0	0	0	0
ENSMGAG00000012560	0.0083901	0	0	0.0152513	0.00975946	0.0666327	0.00293253	0	0	0.00402513	0.0295821	0	0	0.0209948	0	0	0	0
ENSMGAG00000012617	0.128136	0.0652861	0	0.0311089	0.218637	0.125628	0.0633026	0.220104	0	0.133732	0	0	0	0.0938882	0	0.0914836	0	0
ENSMGAG00000012820	0.0971727	0	0.10954	0	0	0	0	0	0	0	0	0	0	0	0	0	0	0
ENSMGAG00000012827	0	0	0	0.0475652	0.0647011	0.205148	0	0	0	0	0.0972456	0	0	0	0	0	0	0
ENSMGAG00000012842	0	0	0	0.354895	0	0	0	0.270661	0	0	0	0	0	0	0	0	0	0
ENSMGAG00000012984	0	0	0	0	0.369645	0	0.0310145	0	0	0	0	0	0	0	0	0	0	0
ENSMGAG00000012988	0	0	0	0.408429	0	0	0	0	0	0	0.919597	0	0	0	0	0	0	0
ENSMGAG00000012989	0	0	0	0	0	0	0	0	0	0	0	0	0	0	0	0	0	0
ENSMGAG00000012993	0	0	0	0	0	0	0	0.0978356	0	0	0	0	0	0	0	0	0	0
ENSMGAG00000013088	2.65151	1.63578	0	1.47791	0.319454	0	0	0	0	0	0.290779	0	2.536	0	0	0	0	0
ENSMGAG00000013199	0	0	0	0	0	0	0	0	0	0	0	0	0	0	0	0	0	0
ENSMGAG00000013222	0	0	0	0	0	0	0	0	0	0	0	0	0.206685	0	0	0	0	0
ENSMGAG00000013254	0	0	0	0	0	0	0.406851	0.127156	0	0	0.491837	0	0	0	0	0	0	0
ENSMGAG00000013369	1.42086	0.799453	0	0	0	0	0	0	0	0	0	0	0	0	0	0	0	0
ENSMGAG00000013395	0.0620039	0	0	0	0	0.290478	0	0.0697664	0	0	0	0	0	0.107439	0	0	0	0
ENSMGAG00000013443	0	0	0	0.100134	0	0.173825	0	0.120258	0	0	0	0	0	0	0	0	0	0
ENSMGAG00000013511	0	0	0	0	0	0.108638	0	0	0	0	0	0	0	0	0	0	0	0
ENSMGAG00000013538	0	0	0	0	0	0	0	0	0	0	0	0	0	0	0	0	0	0
ENSMGAG00000013630	0	0	0	0	0	0	0	0	0	0	0	0	0	0	0	0	0	0
ENSMGAG00000013637	0	0	0	0.0417224	0	0	0	0	0	0	0	0	0	0	0	0	0	0
ENSMGAG00000013667	0.0982558	0	0	0	0	0	0	0	0	0	0	0	0	0	0	0	0	0
ENSMGAG00000013684	0	0	0	0	0	0	0	0	0	0	0	0	0	0	0	0.111202	0	0
ENSMGAG00000013713	0	0	0	0	0	0	0.0407132	0.0423824	0	0	0	0	0	0	0	0	0	0
ENSMGAG00000013835	0.0238076	0.0995222	0	0.257166	0	0.0935802	0.075172	0.122181	0	0.618154	0.15299	0.274084	0.123904	0.0706414	0	0.14302	0.065542	0.0749959
ENSMGAG00000013861	0.048439	0	0	0.0261901	0	0.147649	0.0677118	0	0	0	0	0	0	0.11351	0.313147	0	0	0
ENSMGAG00000013864	0	0	0	0.0717331	0	0	0	0	0	0	0	0	0	0	0	0	0	0
ENSMGAG00000013880	0	0	0	0	0	0	0	0	0	0	0	0	0	0	0	0	0	0
ENSMGAG00000013881	0	0	0	0	0	0	0.152138	0.125906	0	0	0	0	0	0	0	0	0	0
ENSMGAG00000013942	0	0	0	0	0	0	0	0.201657	0	0	0	0	0	0	0	0	0.883743	0.831342
ENSMGAG00000013947	0	0	0	0	0	0	0	0	0	0	0	0	0	0	0	0	0	0
ENSMGAG00000014171	0.140377	0	0	0	0	0	0	0.0211136	0	0	0	0	0	0	0	0	0	0
ENSMGAG00000014230	0.268551	0	0	0	0	0	0	0	0	0	0	0	0	0	0	0	0	0
ENSMGAG00000014235	0.125909	0	0	0.0800781	0	0.18362	0	0	0	0	0	0	0	0	0	0	0	0.151528
ENSMGAG00000014248	0	0	0	0	0	0	0	0	0	0	0	0	0	0	0	0	0	0
ENSMGAG00000014368	0.0270475	0.0320445	0.167207	0.0234211	0	0.0688307	0	0	0	0	0	0	0	0	0	0	0	0
ENSMGAG00000014394	0	0	0	0	0	0.882333	0	0	0	0	0	0	0	0	0	0	0	0
ENSMGAG00000014460	0.0501438	0	0	0	0	0	0	0.0388769	0	0	0	0	0	0	0	0	0	0
ENSMGAG00000014467	0.202705	0	0	0	0	0	0	0	0	0	0	0	0	0	0	0	0	0
ENSMGAG00000014472	0	0.458055	0	0	0	0	0.170918	0.0864824	0	0.498384	0	0	0	0	0	0	0	0
ENSMGAG00000014485	0	0	0	0	0	0	0	0	0	0	0	0	0	0	0	0	0	0
ENSMGAG00000014827	0.40324	0.0867333	0	0.486394	0.229534	0.141942	0.0327774	0	0	0.145273	0	0	0	0	0	0	0	0
ENSMGAG00000014853	0.0940501	0.393224	0.16321	0	0	0	0	0	0	0	0	0	0	0	0	0	0.0497583	0
ENSMGAG00000014869	0	0	0	0	0	0	0	0	0	0	0	0	0	0	0	0	0	0
ENSMGAG00000014872	0	0.416751	0.32743	0	0	0	0.181674	0	0	0	0	0	0	0.156624	0	0	0	0
ENSMGAG00000014875	0	0	0	0.18353	0	0	0	0	0	0	0	0	0	0	0	0	0	0
ENSMGAG00000014876	0	0.144079	0	0.267226	0	0	0	0	0	0	0	0	0	0	0	0	0	0
ENSMGAG00000014915	0.108363	0	0	0.0361837	0	0.0625967	0	0	0	0	0	0	0	0	0	0	0	0
ENSMGAG00000015158	0	0	0	0	0	0	0	0	0	0	0	0	0	0	0	0	0	0
ENSMGAG00000015171	0.0367158	0.04582	0.0311321	0	0	0.0787604	0.0513195	0	0	0	0.0732493	0.187911	0	0.126723	0	0	0	0
ENSMGAG00000015223	0	0	0.0415748	0	0	0.0457606	0	0	0	0	0	0	0	0	0	0	0	0
ENSMGAG00000015244	0	0	0	0	0	0	0	0	0	0	0	0	0	0	0	0	0	0
ENSMGAG00000015270	0.502426	0	0	0.182633	0	0.365062	0	0	0	0	0	0	0	0	0	0	0	0
ENSMGAG00000015272	1.40138	0.145234	0.754326	0.507658	1.3906	1.28666	0.0292566	0.212333	0	0.292968	0.103154	0	0	0	0	0	0	0
ENSMGAG00000015355	0	0	0	0	0	0	0	0	0	0	0	0	0	0	0	0	0	0
ENSMGAG00000015369	0	0	0	0.149718	0	0	0	0	0	0	0	0	0	0	0	0	0	0
ENSMGAG00000015376	0.205533	0.403054	0.458801	0.0545252	0	0.249028	0	0	0	0	0	0	0	0	0	0	0	0.674049
ENSMGAG00000015404	1.26347	0.709486	0	0.373954	0	0.565013	0	0	0	0	0	0	0	0	0	0	0	0
ENSMGAG00000015418	0	0	0	0.0357197	0	0	0.0596474	0.178015	1.46698	0	0	0	0	1.49738	0	1.03912	0	0.965969
ENSMGAG00000015439	0	0	0	0	0	0	0	0	0	0	0	0	0	0	0	0	0	0
ENSMGAG00000015474	1.26339	0	0	0.2909	0	0	0	0	0	0	0	0	0	0	0	0	0	0
ENSMGAG00000015501	0.199599	0	0	0	0	0	0	0	0	0	0	0	0	0	0	0	0	0
ENSMGAG00000015505	0	0	0	0	0	0	0	0	0	0	0	0	0	0	0	0	0	0
ENSMGAG00000015513	0.312289	0	0	0	0.94261	0.142395	0	0	0	0	0	0	0	0	0	0	0	0
ENSMGAG00000015540	0.067554	0.200098	0.129038	0.479326	0	0.394319	0	0	0	0	0	0	0	0	0	0	0	0
ENSMGAG00000015541	1.08918	0	0.215281	0.767915	0	0.291818	0.0634463	0.223091	0	0	0	0.0267424	0.130743	0.19387	0	0.205555	0.499017	0.294664
ENSMGAG00000015543	0.0424035	0	0	0	0.189089	0	0	0.0734581	0	0	0	0.190252	0	0	0	0	0.187812	0
ENSMGAG00000015550	0.0488679	0.0864549	0	0.0637163	0.160631	0.0488245	0.0164883	0	0	0	0	0	0	0.0827229	0	0	0	0
ENSMGAG00000015618	0.107093	0.127703	0.2977	0.495848	0	0.192865	0.0905987	0.223611	0	0.208066	0.306785	0.261378	0	0.0452985	0	0.108065	0	0
ENSMGAG00000015652	0.099113	0.0526111	0.149289	0.198073	0	0.205454	0	0	0	0	0	0	0	0	0	0	0	0
ENSMGAG00000015661	0.267916	0.155408	0.289059	0.180806	0	0.144951	0.0345253	0.0103218	0	0	0	0	0	0	0	0	0	0
ENSMGAG00000015721	0.427496	0.234288	0	0.104952	0.0810014	0.179492	0.0468502	0	0	0	0	0	0	0	0	0	0	0
ENSMGAG00000015794	0.122643	0.356823	0.17088	0.130882	0.0692415	0.375146	0	0	0	0.0741661	0	0	0	0	0	0	0	0
ENSMGAG00000015802	0.448555	0.115814	0	0.281708	0	0	0	0.0315422	0	0.492796	0	0.40752	0	0.576114	0	0	0.191805	0
ENSMGAG00000015832	0.131991	0	0	0	0	0.359732	0	0	0	0	0	0	0.671984	0	0	0	0	0
ENSMGAG00000015847	0.0763362	0.451778	0.568363	0.273705	0	0.229019	0.0638375	0	0	0	0.249939	0	0	0	0	0	0	0
ENSMGAG00000015861	0.395915	0.547191	0.150934	0.224088	0	0.0235671	0.0324303	0	0	0	0	0	0	0	0	0	0	0
ENSMGAG00000015868	0	0	0	0	0	0	0.336484	0.121706	0	0.0822879	0.157541	0	0	0.0667112	0	0	0.254414	0.214466
ENSMGAG00000015870	0.0721671	0	0	0	0	0	0	0	0	0	0	0	0	0	0	0	0	0
ENSMGAG00000015882	0.0260548	0	0	0.0448873	0	0	0.00848516	0	0	0	0	0	0	0	0	0	0	0
ENSMGAG00000015906	0	0	0	0	0	0	0.0215793	0	0	0.329718	0	0.182232	0	0.0538152	0	0	0	0
ENSMGAG00000015924	0.126752	0.103519	0.142428	0.0355658	0	0.324234	0	0	0	0	0	0	0	0	0	0	0	0
ENSMGAG00000015980	0	0	0	0	0	0	0	0	0	0	0	0	0	0	0	0	0	0
ENSMGAG00000016049	0	0	0	0	0	0	0	0	0	0	0	0	0	0	0	0	0	0
ENSMGAG00000016067	0	0	0	0	0	0	0	0.655432	0	0	0	0	0	0	0	0	0	0
ENSMGAG00000016095	0	0	0	0	0	0	0	0	0	0	0	0	0	0	0	0	0	0
ENSMGAG00000016122	0	0	0	0	0	0	0	0	0	0	0	0	0	0	0	0	0	0
ENSMGAG00000016126	0	0	0	0	0	0	0	0.178266	0	0	0	0	0	0	0	0	0	0
ENSMGAG00000016198	0	0	0	0	0	0	0.478378	0.149712	0	0	0.381564	0	2.00874	1.22611	0.860025	1.81692	1.68979	1.5061
ENSMGAG00000016203	0.146554	0.294081	0	0.23444	0	0	0.033532	0.090933	0	0	0	0	0	0.081625	0.128885	0.0447911	0	0
ENSMGAG00000016213	0.123905	0.152195	0.414318	0	0	0	0.0292748	0.131836	0	0	0	0	0	0	0	0	0	0
ENSMGAG00000016218	0.258805	0	0	0	0	0	0	0	0	0.392627	0	0	0	0	0	0.298789	0	0
ENSMGAG00000016237	0	0	0	0	0	0	0	0	0	0	0	0	0	0	0	0	0	0
ENSMGAG00000016239	0	0	0	0	0	0	0	0	0	0	0	0	0	0	0	0	0	0
ENSMGAG00000016240	0.173905	0	0	0	0	0	0	0	0	0	0	0	0	0	0	0	0	0
ENSMGAG00000016254	0	0	0	0	0	0	0	0	0	0	0	0	0	0	0	0	0	0
ENSMGAG00000016263	0.582304	0.401849	0.156218	0.0792789	0.728638	0.456373	0	0	0	0	0	0	0	0	0	0	0	0
ENSMGAG00000016280	0	0	0	0	0	0	0	0	0	0	0	0	0	0	0	0	0	0
ENSMGAG00000016285	0	0	0	0	0	0	0	0	0	0	0	0	0	0	0	0	0	0
ENSMGAG00000016288	0	0	0	0	0	0	0	0	0	0	0	0	0	0	0	0	0	0
ENSMGAG00000016297	0	0	0	0	0	0	0	0	0	0	0	0	0	0	0	0	0	0
ENSMGAG00000016299	0	0	0	0	0	0	0	0	0	0	0	0	0	0	0	0	0	0
ENSMGAG00000016303	0	0	0	0	0	0	0	0	0	0	0	0	0	0	0	0	0	0
ENSMGAG00000016313	0	0	0	0	0	0	0	0	0	0	0	0	0	0	0	0	0	0
ENSMGAG00000016336	0	0	0	0	0	0	0	0	0	0	0	0	0	0	0	0	0	0
ENSMGAG00000016346	0	0	0	0	0	0	0	0	0	0	0	0	0	0	0	0	0	0
ENSMGAG00000016347	0	0	0	0	0	0	0	0	0	0	0	0	0	0	0	0	0	0
ENSMGAG00000016355	0.257649	0	0	0	0	0	0	0	0	0	0	0	0	0	0	0	0	0
ENSMGAG00000016364	0.307181	0	0	1.41837	0	0	0	0	0	0	0	0	0	0	0	0	0	0
ENSMGAG00000016373	0.867499	0.339697	0	0.163041	0	0.0362468	0	0.415669	0	0	0.322263	0	0	0.214766	0	0	0	0
ENSMGAG00000016374	0.471108	0.496868	0	0	0	1.55263	0	0	0	0	0	0	0	0	0	0	0	0
ENSMGAG00000016376	0.135671	0	0	0	0	0	0	0	0	0	0	0	0	0	0	0	0	0
ENSMGAG00000016387	0	0	0.107691	0.0877515	0	0.161843	0	0	0	0	0	0.0598494	0	0.0918165	0	0	0	0
ENSMGAG00000016389	0	0	0	0	0	0	0	0	0	0	0	0	0	0	0	0	0	0
ENSMGAG00000016394	0	0	0	0.0217909	0	0	0	0	0	0	0	0	0	0	0	0	0	0
ENSMGAG00000016396	0	0.699034	0	0	0	0	0	0	0	0.264594	0	0	0	0	0	0	0	0
ENSMGAG00000016415	0	0	2.35172	0	0	0	0	0	0	0	0	0	0	0	0	0	0	0
ENSMGAG00000016428	0.310836	0.711267	1.26104	0.722936	0	1.45235	0.707722	0	0	1.44845	0	0	0	1.2387	0	0	0	0
ENSMGAG00000016437	0	0	0	0	0	0	0	0	0	0	0	0	0	0	0	0	0	0
ENSMGAG00000016444	0	0	0	0	0	0	0	0	0	0	0	0	0	0	0	0	0	0
ENSMGAG00000016446	0	0	0	0	0	0	0	0	0	0	0	0	0	0	0	0	0	0
ENSMGAG00000016453	0	0	0	0	0	0	0	0	0	0	0	0	0	0	0	0	0	0
ENSMGAG00000016456	0	0	0	0	0	0	0	0	0	0	0	0	0	0	0	0	0	0
ENSMGAG00000016472	0.198487	0	0	0.108278	0	0	0	0	0	0	0	0	0	0	0	0	0	0
ENSMGAG00000016481	0	0	0	0	0	0	0	0	0	0	0	0	0	0	0	0	0	0
ENSMGAG00000016493	0.35444	0	0	0	0	0.467218	0	0	0	0	0	0	0	0	0	0	0	0
ENSMGAG00000016541	0	0	0	0	0	0	0	0	0	0	0	0	0	0	0	0	0	0
ENSMGAG00000016604	0.404427	0	0	0	0	0	0	0	0	0	0	0	0	0	0	0	0	0
ENSMGAG00000016609	0	0	0	0	0	0	0	0	0	0	0	0	0	0	0	0	0	0
ENSMGAG00000016619	0	0	0	0	0	0	0	0	0	0	0	0	0	0	0	0	0	0
ENSMGAG00000016632	0	0	0	0	0	0	0	0	0	0	0	0	0	0	0	0	0	0
ENSMGAG00000016633	1.05897	0	0	0	0	0	0	0	0	0	0	0	0	0	0	0	0	0
ENSMGAG00000016636	0	0	0	0	0	0	0	0	0	0	0	0	0	0	0	0	0	0
ENSMGAG00000016679	0	0	0	0	0	0	0	0	0	0	0	0	0	0	0	0	0	0
ENSMGAG00000016686	0.212927	0.46286	0	0	0	0	0	0	0	0	0.404963	0	0	0	0	0	0	0
ENSMGAG00000016687	0.813878	0	0	0	0	0	0	0	0	0	0	0	0	0	0	0	0	0
ENSMGAG00000016701	0	0	0	0	0	0	0	0	0	0	0	0	0	0	0	0	0	0
ENSMGAG00000016734	0	0	0	0	0	0	0	0	0	0	0	0	0	0	0	0	0	0
ENSMGAG00000016744	0.0289004	0	0.216632	0.155079	0.2485	0.0351268	0.0530459	0	0	0	0	0	0	0	0	0.121487	0	0
ENSMGAG00000016775	0	0	0	0	0	0	0	0	0	0	0	0	0	0	0	0	0	0
ENSMGAG00000016778	0	0	0	0	0	0	0	0	0	0	0	0	0	0	0	0	0	0
ENSMGAG00000016798	0	0	0	0	0	0	0	0	0	0	0	0	0	0	0	0	0	0
ENSMGAG00000016815	1.22745	0	0	0.247234	0	0	0	0	0	0	0	0	0	0	0	0	0	0
ENSMGAG00000016824	0	0	0	0	0	0	0	0	0	0	0	0	0	0	0	0	0	0
ENSMGAG00000016826	0	0	0	0	0	0	0	0	0	0	0	0	0	0	0	0	0	0
ENSMGAG00000016832	0.915427	0.401233	1.45214	0.227276	0.188786	0.167627	0	0.370681	0	1.10053	0	0	0	0.515203	0	0.348225	0	0
ENSMGAG00000016834	0	0	0	0	0	0	0	0	0	0	0	0	0	0	0	0	0	0
ENSMGAG00000016836	0.195066	0	0.160213	0.0959873	0.955931	0.331136	0.118513	0	0	0.302224	0	0	0	0	0	0	0	0
ENSMGAG00000016855	0	0	0	0	0	0	0	0	0	0	0	0	0	0	0	0	0	0
ENSMGAG00000016865	0.721438	0	0	0.437043	0	0.565382	0.181021	0	0	0	0	0.442868	0	0	0	0	0	0
ENSMGAG00000016866	0	0	0	0	0	0	0	0	0	0	0	0	0	0	0	0	0	0
ENSMGAG00000016883	0	0	0	0	0	0	0	0	0	0	0	0	0	0	0	0	0	0
ENSMGAG00000016897	0	0.487065	0	0.165252	0	0.0640099	0	0	0	0	0	0	0	0	0	0	0	0
ENSMGAG00000016898	0	0	0	0	0	0	0	0	0	0	0	0	0	0	0	0	0	0
ENSMGAG00000016918	0	0	0	0	0	0	0	0	0	0	0	0	0	0	0	0	0	0
ENSMGAG00000016924	0	0	0	0	0	0	0	0	0	0	0	0	0	0	0	0	0	0
ENSMGAG00000016929	0	0	0	0	0	0	0	0	0	0	0	0	0	0	0	0	0	0
ENSMGAG00000016943	0	0	0	0	0	0	0	0	0	0	0	0	0	0	0	0	0	0
ENSMGAG00000016960	0	0	0	0	0	0	0	0	0	0	0	0	0	0	0	0	0	0
ENSMGAG00000016970	0	0	0	0	0	0	0	0	0	0	0	0	0	0	0	0	0	0
ENSMGAG00000016975	0	0	0	0	0	0	0	0	0	0	0	0	0	0	0	0	0	0
ENSMGAG00000016979	0	0	0	0	0	0	0	0	0	0	0	0	0	0	0	0	0	0
ENSMGAG00000016999	0	0	0	0	0	0	0	0.0714977	0	0	0	0.352384	0	0	0	0	0	0
ENSMGAG00000017023	0.0867468	0	0	0	0	0	0	0	0	0	0	0	0	0	0	0	0	0
ENSMGAG00000017025	0	0	0	0.259357	0	0	0	0	0	0	0	0	0	0	0	0	0	0
ENSMGAG00000017090	0.0693254	0.167613	0	0.0754928	0.232762	0	0	0	0	0	0	0	0	0	0	0	0	0
ENSMGAG00000017096	0	0	0	2.09323	0	0	0	0	0	0	0	0	0	0	0	0	0	18.6628
ENSMGAG00000017103	0.428174	0	0	0	0	0	0	0	0	0	0	0	0	0	0	0	0	0
ENSMGAG00000017104	0	0	0.647124	0	0	0	0	0	0	0	0	0	0	0	0	0	0	0
ENSMGAG00000017111	0	2.50335	0	1.85419	0	1.07212	0	0	0	0	0	0	0	0	0	3.82078	0	0
ENSMGAG00000017112	0	0	0	0	0	0	0.154713	0	0	0	0.112142	0	0	0.0342881	0	0.0813597	0	0
ENSMGAG00000017120	0	0	0	0	0	0	0	0	0	0	0	0	0	2.57529	0	0	0	5.43843
ENSMGAG00000017130	0	0	0	0	0	0	0	0	0	0	0	0	0	0	0	0	0	0
ENSMGAG00000017137	0	0	0	0	0	0	0	0	0	0	0	0	0	0	0	0	0	0
ENSMGAG00000017143	0	0	0	0	0	0	0	0	0	0	0	0	0	0	0	0	0	0
ENSMGAG00000017150	0	0	0	0	0	0	0	0	0	0	0	0	0	0	0	0	0	0
ENSMGAG00000017167	0	0	0	0	0	0	0	0	0	0	0	0	0	0	0	0	0	0
ENSMGAG00000017174	0	0	0	0	0	0	0	0	0	0	0	0	0	0	0	0	0	0
ENSMGAG00000017179	0.244443	0	0	0	0	0	0	0	0	0	0	0	0	0	0	0	0	0
ENSMGAG00000017180	1.70722	0	0	0	0	0	0	0	0	0	0	0	0	0	0	0	0	0
ENSMGAG00000017185	0	0	0	0	0	0	0	0	0	0	0	0	0	0	0	0	0	0
ENSMGAG00000017194	0	0	0	0	0	0	0	0	0	0	0	0	0	0	0	0	0	0
ENSMGAG00000017198	0	0	0	0	0	0	0	0	0	0	0	0	0	0	0	0	0	0
ENSMGAG00000017208	0	0	0	0	0	0	0	0	0	0	0	0	0	0	0	0	0	0
ENSMGAG00000017213	0	0	0	0	0	0	0	0	0	0	0	0	0	0	0	0	0	0
ENSMGAG00000017224	0	0	0	0	0	0	0	0	0	0	0	0	0	0	0	0	0	0
ENSMGAG00000017228	0.422339	0	0	0	0	0	0	0	0	0	0	0	0	0	0	0	0	0
ENSMGAG00000017244	0.121545	0	0	0	0	0	0	0.149343	0	1.59961	0	0	0	0.29509	0	0	0	0
ENSMGAG00000017268	0	1.28642	0	0.0941439	0	0	0.0761143	0	0	0	0.356176	0	0	0	0	0	0	0
ENSMGAG00000017279	0	0	0	0	0	0	0	0	0	0	0	0	0	0	0	0	0	0
ENSMGAG00000017280	0	0	1.28511	1.71384	0	0.527815	0	0.0910854	0	0	0	0	0	0	0	0	0	0
ENSMGAG00000017295	1.42595	0.996118	0.250394	0.420473	0.631215	0.71915	0	0	0	0	0.0669015	0	0	0	0	0.0286469	0.0839112	0
ENSMGAG00000017333	0	0	0	0	0	0	0	0	0	0	0	0	0	0	0	0	0	0
ENSMGAG00000017338	0	0	0	0	0	0	0.490228	0.148333	0	0	0	0	0	0	0	0	2.65108	0
ENSMGAG00000017344	0	0	0	0	0	0	0.583474	0	0	0	0	0	0	0	0	0	0	0
ENSMGAG00000017353	0.231519	1.22015	0	0	0	0	0	0.0975182	0	0	0.464719	0	0	0	2.88517	0	0	0
ENSMGAG00000017388	0.806053	0	0	0	0	0	0	0	0	0	0	0	0	0	0	0	0	0
ENSMGAG00000017390	0	0	0	0	0	0	0	0	0	0	0	0	0	0	0	0	0	0
ENSMGAG00000017403	0	0	0	0	0	0	0	0	0	0	0	0	0	0	0	0	0	0
ENSMGAG00000017411	0	0	0	0	0	0	0	0	0	0	0	0	0	0	0	0	0	0
ENSMGAG00000017428	0	0	0	0	0	0	0	0	0	0	0	0	0	0	0	0	0	0
MSTRG.1	1.47369	0	0	0	0	0	0	0	0	0	0	16.4361	0	0	0	0	0	0
MSTRG.10	0.804346	0	8.67329	0	0	1.16644	0	0	0	0	0	0	0	0	0	0	0	0
MSTRG.100	13.432	5.27827	3.47395	4.16015	3.07968	5.50645	0.0784951	0	0	0.16188	0.0793689	0	0	0	0	0	0.361721	0.0276483
MSTRG.1000	0	0	5.19896	0	0	0	0	0	0	0	0	0	0	0	0	0	0	0
MSTRG.10000	0.858257	0.54403	1.5933	0.413076	0.966354	0.183772	0	0	0	0	0	0	0	0	0	0	0	0
MSTRG.10001	3.08002	0.94204	28.7706	1.30587	0	0	0	0	0	0	0	0	0	0	0	0	0	0
MSTRG.10002	1.19465	2.51667	4.97436	2.92096	3.28927	1.66139	0	0	0	0	0	0	0	0	0	0	0	0
MSTRG.10003	0	0	0	0	0	0	0	0	0	0	0	0	0	0	0	0	0	0
MSTRG.10004	0.46689	1.40063	2.24769	0.0349977	0	0.287336	0.0779962	0	0	0	0	0	0	0	0	0	0	0
MSTRG.10005	0	0	13.6897	0	0	0	0	0	0	0	0	0	0	0	0	0	0	0
MSTRG.10006	0.181253	0.753921	2.97787	0.0976739	0	0.784658	0	0	0	0	0	0	0	0	0	0	0	0
MSTRG.10007	0.0593768	1.80939	1.75657	0.313447	2.475	0.755182	0.0247291	0	0	0	0	0	0	0	0	0	0	0
MSTRG.10008	3.25731	6.50456	3.75894	1.12535	0.4566	2.05629	0.0387659	0	0	0	0.0401008	0	0	0	0	0	0	0
MSTRG.10009	17.4191	13.1531	30.7344	15.0626	19.205	15.7646	2.57004	1.88251	0.167112	2.13646	1.8808	3.24157	1.36149	1.90279	3.13132	1.26611	2.86927	2.14477
MSTRG.1001	0	0	0	0	10.5878	0	0	0	0	0	0	0	0	0	0	0	0	0
MSTRG.10010	2.08601	0.753765	1.62474	1.65281	0.223781	1.1987	0	0.0508913	0	0	0.143175	0	0	0.0447468	0	0	0.0246583	0
MSTRG.10011	1.2582	0	2.99754	0.771888	0.5549	0.297387	0	0	0	0	0	0	0	0	0	0	0	0
MSTRG.10012	30.5298	48.1241	49.0128	40.9797	62.3623	50.6922	3.56396	3.27001	1.25025	5.9456	4.72148	6.82908	7.81864	9.15161	7.0866	5.16266	7.38078	10.2575
MSTRG.10013	6.32441	4.03553	8.58767	9.81191	8.74591	9.5895	3.97612	1.1717	0.0469634	3.37731	1.99099	2.48134	6.92413	5.78231	0.810147	1.20969	3.05605	3.69274
MSTRG.10014	7.34814	16.2046	21.4062	10.7619	11.8739	12.5147	15.7714	17.0395	19.2154	17.2258	16.8542	21.7117	19.0819	31.7389	20.8731	27.0868	36.503	32.161
MSTRG.10015	2.00682	0	3.92108	0.477946	1.20014	0.179801	0	0	0	0	0	0	0	0.136019	0	0.159698	0	0
MSTRG.10016	2.59997	0.27196	1.93896	1.29843	0.106248	1.41057	0.00919183	0	0	0	0	0.147524	0	0	0	0	0	0
MSTRG.10017	2.0956	1.1323	1.51457	1.64553	2.88718	1.01902	1.41532e-09	0	0	0	0	2.56523e-08	0	0.0279979	0	0.0330206	0	0
MSTRG.10018	4.04889	0	5.53397	0.848329	0	0.429635	0.0727639	0	0	0	0	0	0	0.179555	0	0	0.234934	0.176316
MSTRG.10019	0.182826	0	0	0	0	2.03631	0	0	0	0	0	0	0	0	0	0	0	0
MSTRG.1002	0	0	0	0	0	0	0	0	0	0	0	0	0	0	0	0	0	0
MSTRG.10020	0	0	0	1.40267	0	0	0	0	0	0	0	0	0	0	0	0	0	0
MSTRG.10021	3.04	1.8693	2.04026	1.96506	2.31098	1.96162	0.0616716	0.036532	0	0.0131742	0.0601865	0.0286056	0	0	0	0	0	0
MSTRG.10022	0	0	0	0	1.05191	0	0	0	0	0	0	0	0	0	0	0	0	0
MSTRG.10023	0	0	0	0.139245	0	0	0.96301	1.02231	0	3.23772	2.1916	5.41629	0.033196	0.608877	0.95719	0.497948	0.554724	2.40067
MSTRG.10024	0.374482	0	0	0	0	0	0	0	0	0	0	0	0	0	0	0	0	0
MSTRG.10025	12.1485	10.5192	5.62679	7.69904	5.53868	6.25814	5.52776	8.46745	13.469	4.20324	6.87817	6.83899	11.5941	6.62071	7.1233	18.408	14.789	7.7451
MSTRG.10026	14.4569	5.03146	3.75063	8.42944	6.30408	6.29048	8.07654	6.83471	6.07173	7.82286	6.7641	10.0557	18.0973	15.427	13.3208	18.1841	20.2541	20.9284
MSTRG.10027	5.64623e-60	0	0	0	0	0	8.1907e-146	9.26613e-231	0	0	0	0	0	4.9915e-91	0	0	0	0
MSTRG.10028	13.3424	7.13554	6.13083	11.5578	13.5489	10.4894	24.1039	20.0509	10.3699	17.9472	19.6545	24.4876	29.6271	26.1122	28.387	29.1053	32.8585	32.0756
MSTRG.10029	1.76263	2.14668	3.06827	0.495756	5.28007	8.38164	0	0	0	0	0.0935669	0.20993	0	0	0	0	0	0
MSTRG.1003	0	0	1.03466	0	1.19896	0	0	0	0	0	0	0	0	0	0	0	0	0
MSTRG.10030	5.94724	1.65391	2.32307	1.78021	2.13278	1.35961	3.30553	4.02098	1.63328	4.91613	2.79199	3.24659	0.130015	0.0394243	0.343092	0.0474794	0.155772	0
MSTRG.10031	55.9898	64.9413	52.2239	65.2888	63.546	80.6165	149.644	159.863	266.818	139.186	148.195	141.512	248.816	216.441	172.965	261.225	195.265	147.588
MSTRG.10032	2.62709	0.5217	0.901935	1.54355	1.38643	0.794758	1.02081	1.12644	1.92068	0.974035	1.75226	1.16466	0	0.396942	0.418036	0.940847	0.55364	0.410707
MSTRG.10033	39.8258	12.5456	21.6224	19.4822	25.9056	20.6875	19.2082	15.4826	14.9905	25.7724	19.7515	20.9137	18.7239	16.9134	12.0317	17.8531	18.5841	17.8496
MSTRG.10034	101.345	55.2749	30.0335	36.8493	31.2634	34.3183	36.2865	45.178	192.111	38.0505	39.202	43.9399	52.0938	43.4985	40.044	117.34	53.7651	37.037
MSTRG.10035	13.3883	4.29554	2.84743	2.08866	4.80373	2.60829	0.968535	1.39188	0	0.712637	0.302528	0.967838	0.802624	2.49111	1.39265	0.709406	0.153944	4.21104
MSTRG.10036	886.815	335.751	307.916	287.597	306.696	288.423	128.377	161.511	355.728	111.356	115.736	68.7178	217.152	142.034	137.97	212.617	92.4107	86.196
MSTRG.10037	22.8089	6.75921	4.93225	3.76378	2.87996	3.6554	3.56095	4.91056	0	1.24658	4.53533	2.73868	2.83642	1.50461	1.5534	0.371386	2.7208	0.291001
MSTRG.10038	518.263	194.611	168.92	187.804	258.012	238.538	96.654	93.6657	97.5973	85.0816	83.2617	89.8577	182.685	126.122	122.76	118.895	121.339	109.714
MSTRG.10039	134.813	68.1426	22.5408	44.3248	54.8459	41.6813	26.6224	30.5193	88.3794	35.8355	24.9152	23.1104	45.0938	33.9338	28.524	68.9368	30.075	28.4945
MSTRG.1004	0	0	1.94727	0.437677	0	0.504634	0	0	0	0	0	0	0	0	0	0	0	0
MSTRG.10040	33.9168	8.07721	8.38029	24.7487	12.6824	34.8197	21.9615	18.4739	0.859332	1.82264	18.9471	2.38269	40.1042	29.8514	22.5285	18.3553	35.3581	14.5349
MSTRG.10041	0.280699	1.02585	0.843348	0.472443	0.179076	0.585471	0	0	0	0	0	0	0	0	0	0	0.156331	0
MSTRG.10042	0.362875	2.69865	1.23235	0.244236	1.85086	0.433589	0	0	0	0	0	0	0	0	0	0	3.76758e-07	0
MSTRG.10043	246.68	89.3769	57.2887	101.193	136.769	114.322	45.3325	39.4218	94.8418	52.273	47.9957	51.4899	60.4332	44.4828	43.1481	71.7141	46.4955	49.2414
MSTRG.10044	0.363384	0.0975845	0.0399466	0.136863	2.0022	0.146889	13.3244	12.3642	2.74067	19.5848	12.9656	13.2044	5.13326	9.99296	5.4483	8.35817	8.55313	5.03493
MSTRG.10045	27.129	19.4502	25.6842	13.3517	17.6597	17.3623	86.9869	100.072	96.2532	100.228	95.2582	113.246	69.2918	92.489	116.197	116.998	135.841	134.061
MSTRG.10047	0.767529	8.29016	0	0	0	0	0.372041	0	0	0	0	0	0	0	0	0	0.773362	0
MSTRG.10048	0	0.416659	0	0	14.6309	0	0	0	0	0	0	0	0	0	0	0	0	0
MSTRG.10049	0	0	1.50193	0.0500037	0	0	0.0408275	0.282229	0	0	0	0	0	0.104828	0	0	0	0
MSTRG.1005	0.124136	1.6262	0.680656	0.95747	0	0.942125	0	0	0	0	0	0	0	0	0	0	0	0
MSTRG.10050	0	0	0	0.631113	12.0378	0	0.166066	0.47281	0	0	1.02983	2.38625	0	0	0	0	0	0
MSTRG.10051	0.134119	0.593298	1.10092	0.25714	0.26354	0.214522	0.276486	0.152689	0	0	0.509128	0	0	0	0.16874	0.5983	0.226513	0.171993
MSTRG.10052	0	0	0.210607	1.1034	0	0	0	0.144299	0	0.910055	0	0	0	0	1.0691	0	1.44612	0
MSTRG.10053	27.0246	5.27144	7.22391	14.3412	13.4542	16.16	24.0449	17.5615	9.3645	32.7078	23.1674	24.9354	28.1525	30.1989	17.0408	22.0025	33.3441	32.2095
MSTRG.10054	120.383	55.3909	52.4535	64.3802	76.1615	61.2307	65.7453	56.1968	163.215	78.5191	66.2174	76.7791	100.738	81.9299	116.748	164.334	89.6211	96.7443
MSTRG.10055	0	0	0	0	0	0	0	0	0	0	0	0	0	0	0	0	0	0
MSTRG.10056	3.28419	0.0794649	1.51557	3.76232	0.855749	0.62232	1.05594	0.325263	0	2.79695	1.4091	0.244288	0	1.12806	0	0.377626	2.05777	2.8856
MSTRG.10057	0.0681071	0	0.416216	0.289276	0	0.0829769	0.513669	0.0878845	0	1.48236	0.561653	0.643153	0	0	0	0.127825	1.23302	0
MSTRG.10058	0	0	0.251794	0.626319	1.45827	0.0953187	0.68537	0.19943	0	0.331511	0.173923	0.454924	0.40264	0	0	0.0400691	0	0.0611487
MSTRG.10059	6.92169	1.93778	1.26184	3.43276	8.9177	3.54086	1.10723	0.44297	0.159739	1.29974	0.813862	0.62873	0.943317	1.09863	1.06099	0.61285	2.12741	1.79488
MSTRG.1006	0	5.84312	0	0.412264	0	1.44646	0	0	0	0	0	0	0	0	0	0	0	0
MSTRG.10060	6.41792	1.52649	3.97406	3.63015	3.07723	2.90735	11.7639	7.9939	1.06638	12.4193	11.1116	12.1348	5.41987	10.8221	8.12406	8.92881	16.4961	18.8247
MSTRG.10062	0	0	5.92338	0	0	0	0	0	0	0	0	0	0	0	0	0	0	0
MSTRG.10063	11.641	6.84049	10.5899	7.35842	4.56355	5.47635	25.0905	63.3078	69.6953	34.1296	34.8335	45.0186	7.4318	25.4511	20.0046	45.8186	25.322	18.3911
MSTRG.10064	0.0702896	0	1.78337	0.376811	0.373272	0.238224	0.621093	0.254173	0	0.920784	0.423355	0.596349	0.464377	0.526934	0.0915645	0.430104	0.141155	0.888487
MSTRG.10065	0.89084	0.977748	0.809398	1.74776	1.62881	1.1154	0.776462	1.59189	9.23723e-227	1.38219	0.336825	3.75121	0.686505	1.28082	2.19689	0.174502	1.01056	0.840651
MSTRG.10066	0	0	0	0	0	0	0	0	0	0	0	0	0	0	0	0	0	0
MSTRG.10067	0	0	0	0	0	0	0	0	0	0	0	0	0	0	0	0	0	0
MSTRG.10068	0	0	0	0	0	0	0	0	0	0	0	0	0	0	0	0	0	0
MSTRG.10069	0	0	0	0	0	0	0	0	0	0	0	0	0	0	0	0	0	0
MSTRG.1007	0.124518	2.27619	1.73996	0.227547	0.243701	1.09329	1.70924	1.20044	0	0.573875	0.442637	3.8997	0.183425	0.900908	9.64436	0.0767015	1.69935	2.44224
MSTRG.10070	0	0	0	0	0	0	0	0	0	0	0	0	0	0	0	0	0	0
MSTRG.10071	10.4882	1.94276	1.22004	5.22534	9.90723	11.946	1.01362	0.620045	0	1.25985	1.28576	0.943842	0.61094	1.55545	0.881276	1.75502	0.230026	1.06395
MSTRG.10072	0	0	1.67729	0	0	0	0	0.128852	0	2.97058	0.493228	0	0	1.89349	0	0	4.55246	0
MSTRG.10073	10.2856	0	8.30399	8.65275	32.8951	5.41462	1.64232	0.197996	0	0	2.10012	0	6.08259	1.83702	0	4.28777	0	0
MSTRG.10074	9.03958	0.723864	3.84888	4.324	4.94794	4.26481	0.635597	0.174324	0	0.456075	0	0.621321	1.25296	0.660781	0.500823	0.218114	0.270241	0
MSTRG.10075	9.05841	10.784	9.40315	5.86485	9.17663	4.58265	27.0867	27.0144	107.608	23.1008	32.093	34.805	37.4085	38.3735	46.8361	71.1548	64.307	62.0082
MSTRG.10076	8.43941	4.4043	11.0015	6.31815	7.53949	7.29157	35.2119	41.8971	10.0112	43.2522	40.9426	34.5034	7.667	11.9975	17.9557	16.2478	19.641	20.4128
MSTRG.10077	1.12772	0.533642	4.21525	1.33748	0.720933	0.512946	0.182282	0	0.593992	0	0	0	0.374878	0	1.17715e-09	0	1.32566e-09	0.186696
MSTRG.10078	9.75578	5.46248	2.68609	4.44999	6.16142	4.80956	0.165494	0	0	0	0	0	1.25755	0	0.790279	0	0.720873	0
MSTRG.10079	0.395751	0	4.97423	0	0	0	0	0	0	0	0	0	0	0	0	0	0	0
MSTRG.1008	0	0	10.6809	0	0	0	0	0	0	0	0	0	0	0	0	0	0	0
MSTRG.10080	0	0	3.58849	0.48706	0	0	0.257177	0	0	0	0	0	0	0	0	0	0	0
MSTRG.10081	0	7.48059	6.12071	0	0	0	0	0	0	0	0	0	0	0	0	0	0	0
MSTRG.10082	107.327	57.2746	69.712	67.1024	81.2179	74.9065	29.8558	31.566	29.7741	27.5834	29.0863	30.826	63.1475	47.6504	49.7517	43.3043	59.8957	49.1758
MSTRG.10083	72.3874	28.9505	21.3438	12.8575	5.94498	32.3467	0.226812	0.168158	0	0.0516406	0	0.335901	0	0	0	0	0	0
MSTRG.10084	10.7728	5.00637	11.3561	5.01283	6.80634	3.61003	0.176857	0.0443556	0	0	0.0767457	0	0	0	0	0	0	0
MSTRG.10085	3.17046	5.66496	2.80429	1.19381	1.26175	2.1335	0	0	0	0	0.531233	0	0	0	0	0	0	0
MSTRG.10086	1.80347	2.0847	5.15881	1.7835	1.13767	2.2181	0.0300175	0.230697	0	0.219569	1.06391e-200	1.82506e-89	0.208276	1.06195e-212	0.262842	3.46797e-189	0.172248	0.0334135
MSTRG.10087	60.7744	86.0119	108.021	74.8742	125.551	73.8545	296.782	146.343	505.971	126.999	156.832	136.668	847.258	480.638	658.468	331.458	512.795	455.101
MSTRG.10088	117.987	153.188	155.482	99.3116	146.575	100.9	142.672	126.305	272.179	148.769	145.528	175.168	328.248	180.467	199.61	246.436	212.971	158.461
MSTRG.10089	1.27673	0.906813	1.57823	1.04032	1.17208	0.829958	0.140079	0.0695386	0	0	0.0981603	0.123705	0.14553	0.283282	0.334322	0.042599	0.126188	0.0631104
MSTRG.1009	0	0.363206	0	0.135057	0	0	0.132801	0.756065	0	1.26365	0.384915	1.66811	0	1.04239	0.149166	0	0.359198	0.781643
MSTRG.10090	9.39021	3.03843	2.41629	3.35727	3.87294	3.88673	25.0282	16.0611	2.99753	8.78336	15.1864	16.1254	49.3278	45.2858	50.4238	29.6393	47.9388	46.8334
MSTRG.10091	0.8743	0.0512971	0.857877	0.258045	0.0601209	0.448275	0.761811	0.807978	2.60434	0	0.565219	0.760204	8.53655	4.24618	2.77356	1.66059	1.01124	5.58781
MSTRG.10092	0	0	0	0.610722	2.02355	0	0.133969	0.112699	11.5212	0	0.9686	0	0	0	0.67015	0	0	0
MSTRG.10093	0.548658	0.671053	2.35063	0.17966	1.28995	1.23733	0.0946839	0.143504	0	0	0	0.26081	0	0	0	0.14457	0.411753	0.38233
MSTRG.10094	0.431253	0.123692	0.0922342	0.123424	0.479213	0.0883915	0.0746731	0.0351381	0	0.0140621	0	0	0.197058	0.107817	0	0.025297	0.0823212	0.368566
MSTRG.10095	58.8847	22.707	26.659	24.9462	28.7809	29.7603	26.1087	19.5534	43.1893	11.8186	14.8121	14.3335	91.7973	65.6618	74.7816	63.9411	53.3535	45.8523
MSTRG.10096	6.43799	0	0	0	0	0	0	0	0	0	0	0	0	0	0	0	0	0
MSTRG.10097	0.330986	0	0	0	0	0	0.258796	0.385002	28.2222	0.524977	0.314068	0	2.26019	5.56193	3.03184	2.42106	1.98692	0
MSTRG.10098	1.08685	0.882724	2.1671	0.578426	0.394435	0.291004	0.0808734	0.0264186	0.0255111	0.71428	0.266925	0.337971	0.0886976	0.270673	0	0	0	0.180218
MSTRG.10099	0	0	0	3.0507	0	0	0	0	0	0	0	0	0	0	0	0	0	0
MSTRG.101	1532.61	998.757	615.122	563.658	803.379	678.726	17.0197	14.5894	16.669	16.6604	17.8725	19.6334	4.51094	5.13351	4.19033	4.81965	11.397	3.47996
MSTRG.1010	7.89379	20.7238	25.7052	21.789	23.1959	22.8806	32.3785	23.1453	17.9922	17.1996	18.9827	25.3336	36.4391	32.5678	37.2205	20.3023	20.757	33.2926
MSTRG.10100	3.16264	0.612582	2.30577	1.3681	0.609712	0.822024	0.393787	0.195232	0	1.17355	0.452857	1.43504	0.247077	0.1268	0.84363	0	0.139897	0.39872
MSTRG.10101	0.814762	1.9231	0	0.367801	3.51673	0.316738	0	0	0	0	0.086456	0	0	0	0	0	0	0
MSTRG.10102	1.06258	0	0	0	0	0	0	0	0	0	0	0	0	0	20.4727	0	0	0
MSTRG.10103	0	0	0	0	9.60627	0	0	0	0	0	0	0	0	0	0	0	0	0
MSTRG.10104	0.973566	0.104931	0.123592	0.322879	0.200507	0.16961	0	0.0320069	0	0	0.0311836	0	0	0	0	0	0	0
MSTRG.10105	1.18725	6.07982	0	1.20916	0	1.95459	0	0	0	0	0	0	0	0	0	0.965389	0	0
MSTRG.10106	0	0	6.82921	0	0	0	0	0	0	0	0	0	0	0	0	0	0	0
MSTRG.10107	0.145117	1.13114	0.639576	0	0	0	0.320712	0.575498	15.655	0	0.378935	0	3.57154	1.01378	0	1.0977	0	0
MSTRG.10108	0	3.8698	0	0	0	0	0	0	0	0	0	0	0	0	0	0	0	0
MSTRG.10109	10.9884	2.85376	3.39573	4.6247	3.82737	3.84416	1.18475	0.60972	1.03453	0.544326	1.00703	0.638926	0.543919	2.59137	0.806026	1.69061	1.6909	1.18031
MSTRG.1011	1.01511	4.31842	4.72074	2.99691	3.06365	2.15086	4.98061	4.59274	17.1998	3.78414	3.30966	4.21184	5.42837	6.01181	5.8662	6.19136	4.89508	6.94993
MSTRG.10110	10.8489	2.22087	4.48209	3.96619	7.2361	1.84347	1.67346	2.22087	0.113515	3.22875	2.44249	0.939812	0.0804855	0.340255	0.584086	0.54185	0.380749	0.646126
MSTRG.10111	0.379586	0	0.275471	0.974383	0.77245	0	0.121547	0	0	0.528662	0	0	0	0	0	0	0.231577	0
MSTRG.10112	7.00337	4.84355	2.55607	7.29441	4.42834	7.60048	24.769	28.6959	41.7183	40.814	32.1287	31.1082	8.98954	8.17739	15.0885	25.8684	8.58152	12.7021
MSTRG.10113	345.762	139.473	145.721	117.584	151.213	168.3	9.59795	8.30907	6.3338	10.0841	6.63778	7.41849	11.933	10.8561	14.7003	7.4758	7.15972	10.5587
MSTRG.10114	3.19222	5.37446	1.96804	2.15298	1.01492	5.12575	1.14948	2.33428	0	1.30966	0.795744	1.10529	0.59961	0.567987	0.550959	0.329513	0.240299	0.359958
MSTRG.10115	0	4.53997	8.19629	0	1.6295	0	0.177058	0.457583	10.3691	0	0.766136	0	0	0	0	0	0	0
MSTRG.10116	8.54886	3.61138	2.1842	3.62861	1.52052	4.63663	0.065726	0.0619943	0.115963	0	0	0	2.43249e-07	0.0522198	0	0	0	0
MSTRG.10117	0	1.64698	2.96241	0	0	0.299488	0	0	0	0	0	0	0	0	0	0	0	0
MSTRG.10118	4.05164	4.79667	8.33711	5.05774	7.03197	6.66278	0.241004	0.0165996	1.87819e-210	0.403194	0.0970891	0.107234	2.10366e-92	1.64508e-66	4.14133e-93	0.0436434	2.44547e-56	1.31919e-48
MSTRG.10119	0.290644	1.87738	4.43253	4.57096	4.67484	3.67405	0	3.61199e-16	0	0	0	0	0	0	0	0.0237871	0	0
MSTRG.1012	0.227547	1.6562	0.477072	0.124516	0.578112	0	0	0	0	0	0	0	0	0	0	0	0	0
MSTRG.10120	16.5868	35.0321	43.584	35.6202	36.1706	32.9959	9.24734	9.70716	7.11927	9.94028	9.50227	8.03092	7.708	7.15628	7.81288	4.91029	7.20781	7.46777
MSTRG.10121	3.39142	21.5249	20.6857	4.09976	5.04193	4.31218	0.0328171	0	0	0.0546725	0	0.0632372	0	0	0	0	0.482902	0
MSTRG.10122	2.17146	2.04436	1.54682	3.93958	1.6608	3.61838	0.844041	2.17826	1.81426	2.22879	1.5776	2.29554	0.630397	1.90377	1.60408	1.17689	1.8199	1.55051
MSTRG.10123	0	0	0	0	0	0	0	0.351672	0	0	0	0	0	0	0	0	0	0
MSTRG.10124	0	0	0	0	9.99877	0	1.55942	0	0	0	0	0	0	0	0	0	0	0
MSTRG.10125	0	0	0	0	32.3399	0	0	0	0	0	0	0	0	0	0	0	0	0
MSTRG.10126	0.188778	0.187444	2.18417	0.0998862	0.672293	0.0382004	0	0	0	0.451897	0	0	0	0	0	0	0	0
MSTRG.10127	0.0292708	0.0847596	3.28589	0.483868	0.269356	0.755914	0.0740991	0	0	0	0.021594	0.0306077	0	0	0	0	0	0
MSTRG.10128	19.6914	8.49961	17.5891	15.5997	17.6524	15.7936	12.0048	9.58787	6.67808	18.9539	14.7807	13.6143	11.5553	10.1688	11.4703	11.6566	15.3397	14.3759
MSTRG.10129	0.924545	1.99871	0.500029	1.32099	0.178797	1.12751	1.91469	5.08187	2.91623	2.25242	2.28255	3.31088	3.6094	1.63232	2.06591	3.55261	2.23283	1.82534
MSTRG.1013	7.08715	5.39564	3.49976	3.33675	3.28689	5.7409	0.21373	0.233262	0	0.540958	0	0.145856	0.233556	0.800355	0.218934	0.680752	0.657243	0.854613
MSTRG.10130	32.8754	6.15942	6.64538	10.5486	13.3253	10.7287	1.4671	0.587939	1.27023	2.37496	1.19934	0.799452	1.22165	1.17229	0.292433	1.40692	1.90827	1.24701
MSTRG.10131	0.757055	0	0	0	14.4345	1.12314	0	0	0	0	0	0	0	0	0	0	0	0
MSTRG.10132	11.4303	6.24965	12.5948	3.73836	4.32481	4.93986	0.279562	0.206985	3.22938	0.295901	0.134065	0.0720484	0	0.325928	0.0472619	0.195255	0.37294	0.105932
MSTRG.10133	4.69053	8.53692e-83	3.69124e-91	5.83688	0	2.81807	0	0	0	0	0	0	0	0	0	0	0	0
MSTRG.10134	80.8769	13.6476	27.1759	35.4057	44.5764	32.824	34.5561	30.5247	7.29997	37.7843	36.4846	34.3541	56.3621	49.5773	32.1302	40.077	56.9159	58.968
MSTRG.10135	73.0119	37.4436	29.6453	29.7505	27.3657	35.6555	27.9704	26.386	13.6998	19.7197	24.6794	22.9345	49.8956	28.6296	37.2957	60.67	38.0318	30.1066
MSTRG.10136	2.24479	0.796641	0.926624	1.13474	2.27279	2.46387	0.599592	0.587119	0.0996811	0.172376	0.250028	0.191462	0.912283	0.467933	0.103789	0.525215	0.117237	0
MSTRG.10137	0.519381	0	0	0	0	0	0	0.235956	0	0	0	0	1.43812	0	0	0	5.80102	0
MSTRG.10138	40.5428	44.4301	57.4877	36.0658	48.0424	39.0382	3.3686	3.72339	6.82618	2.008	3.13998	2.03047	3.95731	3.11395	2.00662	7.53719	3.75361	3.69246
MSTRG.10139	11.5588	5.36287	3.09088	4.79771	8.69711	3.72368	0.0157742	0	0	0	0	0	0	0	0	0	0	0
MSTRG.1014	0	0.381031	0	0	0	0	0.426289	0.400954	0	0.0594087	0.714011	0.588519	1.68383	0.623814	2.48922	1.03034	0.742224	1.38786
MSTRG.10140	153.623	50.7762	13.3684	68.8772	37.9547	58.6858	48.5369	57.1067	519.788	32.4723	70.1245	69.0481	169.593	142.982	92.5999	196.532	140.209	133.895
MSTRG.10141	485.584	177.628	85.9217	180.4	201.017	162.732	123.17	99.33	122.758	83.5601	133.165	130.541	443.91	314.711	247.62	216.518	271.524	228.178
MSTRG.10142	0	0	0	0	35.1911	0	0	0	0	0	0	0	0	0	0	0	0	0
MSTRG.10143	0.620011	0.322973	1.52525	0.228535	0.534872	2.23074	0	0	0	1.29053	0	0	0	0.174862	0	0	1.11902	0
MSTRG.10144	0.937453	0.252397	0.408474	0.960925	0.398437	0.70817	0.0103876	0.091051	0	0	0.0475603	0.175098	0	0.281884	0	0.314126	0.688723	0.215122
MSTRG.10145	7.14667	2.01445	2.87412	2.30373	1.62783	1.8598	3.1787	3.74644	0.180936	4.81102	5.08918	5.07676	1.43267	3.17239	2.09864	4.53689	3.45115	4.01918
MSTRG.10146	3.18782	1.47626	1.61569	2.45938	2.63318	2.96152	15.1445	19.7782	7.03781	15.6888	20.5198	20.7189	19.1148	15.2202	12.0996	11.9575	15.9149	13.5678
MSTRG.10147	8.71045	7.34764	10.6833	12.7309	13.1365	11.7145	15.5246	17.7285	7.43459	17.707	18.3531	18.452	10.4724	12.9531	12.2841	9.06203	13.4304	14.9325
MSTRG.10148	10.0329	17.1382	18.4456	20.1563	24.9004	23.0263	7.25572	9.11172	4.64237	10.5649	10.7618	8.45383	3.87201	5.83142	8.10513	10.7739	10.5435	8.53917
MSTRG.10149	0	0	0	0	19.0717	0	0	0	0	0	0	0	0	0	0	0	0	0
MSTRG.1015	0	0	0	0	0	0	0	0	0	0	0	0	0	0	0	0	5.12477	0
MSTRG.10150	257.179	85.578	19.2111	98.6963	78.9745	102.345	68.37	60.2243	0.846769	52.581	69.9919	64.4442	229.791	189.552	104.034	101.556	141.144	157.537
MSTRG.10151	0	0	0	0	0	0	0.622403	0.395836	0	3.91483	0.906235	0.278384	0	0	1.1254	0	0	0
MSTRG.10152	46.6613	13.451	13.7116	30.0086	31.2321	25.0366	23.106	20.9398	3.26955	18.3896	25.2323	29.7044	19.6404	25.2974	19.1602	16.0579	28.6133	32.8005
MSTRG.10153	2.42752	2.07571	0.316031	0.837601	1.49633	1.63141	0.050387	0.0932428	0	0	0	0.374915	0	0.641139	0	0.577856	0.367232	0.734082
MSTRG.10154	1.32096	0.775676	0.143475	0.520935	0.071124	0.32504	0.179553	0.107356	0	0	0	0	0	0.24897	0.30544	0.122352	0.808823	0
MSTRG.10155	5.3129	0	0	0	0	0	0	0	0	0	0	0	0	0	0	0	0	0
MSTRG.10156	29.3303	18.5573	16.7171	19.2988	16.8647	18.1371	21.961	24.088	23.4685	19.8013	22.2115	26.2789	25.4128	23.1327	23.9493	33.9612	32.2528	26.2179
MSTRG.10157	1.23683	0	0	0.387366	9.27933	0	0	0	0	0	0	0	0	0	0	0	0	0
MSTRG.10158	1.83006	0	0	0	3.69064	0	0	0	0	0	0	0	0	0	0	0	0	0
MSTRG.10159	1.31433	4.41121	0	0	0	0.227994	0	0	0	0	0	0	0	0	0	0	0	0
MSTRG.1016	0	0.119787	1.83494	0	0	0	0	0.142569	0	0	0	0	0	0	0	0	0.645482	0
MSTRG.10160	2.92017	0	2.45231	1.45968	0	2.5511	0.567162	0	0	0	0	1.54452	0	1.72429	0	0	0	0
MSTRG.10161	1.5854	1.1363	1.53717	0.69928	1.81158	0.345911	0.0180767	0.0332618	0	0.657317	0.0416281	0.155186	0.630005	0.5349	0	0	0.205695	0.787782
MSTRG.10162	0	0	0	0	0	0	0	0	0	0	0	0	0	0	0	0	0	0
MSTRG.10163	1.22533	0.848598	2.04902	0.881267	0.858803	1.0173	2.75291	1.52974	1.48634	2.03332	2.83489	1.72919	1.26014	0.668179	1.8421	2.06989	3.49873	4.02792
MSTRG.10164	0	7.11792	0	0	0	0.587142	0	0	0	0	0	0	0	0	0	0	0	0
MSTRG.10165	0	0	0	0	13.3866	0	0	0	0	0	0	0	0	0	0	0	0	0
MSTRG.10166	0	5.60039	0	0	6.32523	0	0	0	0	0	0	0	0	0	0	0	0	0
MSTRG.10167	0.597366	0	2.01355	0	7.98387	0	0	0	0	0	0	0	0	0	0	0	0	0
MSTRG.10168	0.583173	2.1926	3.84942	0.395046	1.26398	0.57828	0.312831	0	0	0	0	0	0	0	0	0	0	0
MSTRG.10169	29.7964	57.6087	65.3008	23.214	28.4986	38.7975	24.9663	26.7109	62.6193	25.6918	22.958	27.3743	29.0959	32.3046	28.3176	32.2348	25.702	21.4705
MSTRG.1017	0	0	3.14493	0	0	0	0.672296	0	3.82083	4.86094	0	0	0	0	0.629966	0	0	0
MSTRG.10170	1.03476	0.411523	0.915142	0	0	0	0.0713508	0.152942	1.75438	0	0.172204	0	0	0.378216	0	0	0	0
MSTRG.10171	1.43029	1.34426	1.66208	2.56428	1.64903	3.67265	3.74921	3.87835	5.1592	4.43226	4.43462	3.34004	5.39457	3.36383	3.32372	3.62243	4.21531	3.31909
MSTRG.10172	31.9446	12.4635	11.024	14.8664	20.043	13.4476	1.16821	1.44454	0	2.05237	1.51715	1.62799	1.89262	1.47793	2.43765	0.962281	1.66662	1.49442
MSTRG.10173	95.0987	43.3069	46.6705	42.8077	51.7266	46.4951	11.0216	9.85645	12.3496	13.001	11.569	9.92027	12.6106	10.7991	11.1328	13.9204	12.8026	11.2046
MSTRG.10174	3.051	3.53884	8.75815	7.92205	6.72452	5.64601	0.46159	0.420264	6.25367	0.400357	0.622531	1.388	0.0307146	0.148221	0.164925	0.363631	0.931842	0.393532
MSTRG.10175	53.2588	47.5761	64.0681	46.9719	53.4402	46.5566	28.9323	31.5158	15.9117	29.076	31.0462	27.3041	17.1176	15.4835	12.9012	11.4607	13.8831	15.2628
MSTRG.10176	0.854379	2.26543	2.09202	1.43487	4.04661	1.02181	0.093297	0.1066	0	0.303047	0.171621	0	0	0.0929109	0.160081	0.0837009	0.0740079	0.0847966
MSTRG.10177	0	0	0	0.653815	0	0	0	0.327046	0	0	0	0	0	0	0	0	0	0
MSTRG.10178	0.123148	0	0.722049	0.1229	0	0	0	0	0	0	0	0	0	0	0	0	0	0
MSTRG.10179	0.0911613	0.206891	0.894173	0.54057	0	0.563982	0	0	0	0	0	0	0	0	0	0	0	0
MSTRG.1018	0	0	1.56196	0.296946	3.3252	4.81862	0	0.436255	0	0	2.66746	2.41457	0	0	2.43572	0	0	0
MSTRG.10180	0	0	0	0	0.77512	2.11064	0	0	0	0	0	0	0	0	0	0	0	0
MSTRG.10181	0.0347204	2.0113	0.109818	0.0901919	0	0.14483	0	0	0	0	0	0	0	0	0	0	0	0
MSTRG.10182	0.408507	3.38011	0	0.453604	0.483658	0	0	0	0	0	0	0	0	0	0	0	0	0
MSTRG.10183	0	0	3.14304	0	0	0	0	0	0	0	0	0	0	0	0	0	0	0
MSTRG.10184	0.757055	0	0	0	18.0431	0	0	0	0	0	0	0	0	0	0	0	0	0
MSTRG.10185	5.85736	3.70574	1.76672	1.89301	0.36486	2.01371	0	0	0	0	0	0	0.549398	0	0	0	0	0
MSTRG.10186	2.7819	8.14052	3.87308	1.81356	0	1.23907	0	0	0	0	0	0	0	0	0	0	0	0
MSTRG.10187	0	0	9.15507	0	0	0	0	0	0	0	0	0	0	0	0	0	0	0
MSTRG.10188	0.552941	0	0	0	0	5.61242	0	0	0	0	0	0	0	0	0	0	0	0
MSTRG.10189	0.69518	3.2249	0	0.841484	0	0	0	0	0	0	0	0	0	0	0	0	0	0
MSTRG.1019	0.376034	0.289967	1.10965	0.239392	1.06298	0.575248	0.341286	0.309404	0.843346	0.0401156	0.0411183	0	0	0.241156	0.369544	0.275225	0.240683	0.620957
MSTRG.10190	0.21049	3.45073	1.80269	0.22907	0.350163	1.38036	0	0	0	0	0	0	0	0	0	0	0	0
MSTRG.10191	0.209085	0	0	1.20862	6.84741	0.555295	0	0	0	0	0	0	0	0	0	0	0	0
MSTRG.10192	0	0	0	0	0	0	0.190351	0	0	0	0	0	0	0	8.13165	0	0	0
MSTRG.10193	0	0	0	0	0	0	0.249296	0	0	0	0	0	0	0	0	5.18156	0	0
MSTRG.10194	0	0	0	0	0	0	0	0	0	0	0	0	0	0	0	0	0	0
MSTRG.10195	0	0	0	0	0	0	0.140265	0.0696026	0	0.870278	0	0	0	0	1.31541	0	0	1.51575
MSTRG.10196	1.59799	1.12484	0.77826	2.83948	0.292183	2.24866	0	0	0	0	0	0	0	0	0	0	0	0
MSTRG.10197	3.91141	5.98406	5.89666	5.61887	5.81268	5.6209	9.92512	8.59356	0	7.6937	7.85672	9.11105	8.65056	10.417	12.2221	6.90805	9.11219	9.54016
MSTRG.10198	0.222982	0	0.000125129	1.61149	0.555795	4.65425e-68	0	0	0	0	0	0	0	0	0	0	0	0
MSTRG.10199	4.62285	11.0626	10.7061	6.90261	3.60321	4.46828	9.29401	13.5557	13.4861	16.3661	10.5976	10.437	12.604	17.336	29.2821	24.7591	17.7161	12.0478
MSTRG.102	8.76953	6.0682	6.11911	5.05461	10.108	8.58359	12.3088	15.451	0.107386	17.2152	14.5647	12.2918	9.55937	8.89314	6.69036	8.43424	4.32479	7.94019
MSTRG.1020	8.77928	24.7177	26.1826	20.1187	22.985	16.8536	12.906	17.0268	17.8673	13.2286	11.0732	16.0472	12.8116	18.5395	15.8093	8.47708	11.1529	11.643
MSTRG.10200	3.85125	0	0	0	5.6445	0	0	0	0	0	0	0	0	0	0	0	0	0
MSTRG.10201	0	5.66601	0	0	0	0	0	0	0	0	0	0	0	0	0	0	0	0
MSTRG.10202	27.6348	15.0767	10.2073	13.8797	13.7884	13.166	10.1183	2.86356	11.2328	6.75994	4.31819	12.4692	29.7436	56.3411	19.7147	50.5249	40.1125	38.6352
MSTRG.10203	14.1208	4.94871	6.75778	6.61255	3.5826	3.19707	3.71845	11.7013	0.351979	8.08372	7.42396	15.3664	2.13497	20.5899	6.02837	4.94281	5.25686	11.5312
MSTRG.10204	2.36775	0	0	0.99735	0	0	0	0	0	0	0	0	0	0	0	0	8.79173	0
MSTRG.10205	0.0227051	0.297737	0.258561	0.32776	0.257007	0.147674	0.507242	1.31874	0	0.604577	0.82347	0.695262	0	0.450399	0.379697	0.161543	0.0618173	0.255136
MSTRG.10206	1.39889	2.00882	0.569122	0.941049	0.175494	2.26447	0.36355	2.69857	4.71262	1.5671	2.92172	2.16143	1.04232	0.752236	0	0.683709	0.725397	0.687266
MSTRG.10207	1.52547	0	0.431501	1.88304	1.36572	0.505513	1.45082	1.32131	0	0.220443	3.04986	1.50508	0.424551	1.6686	0.934445	1.17054	2.35031	0.421467
MSTRG.10208	645.372	751.344	479.472	334.28	487.186	442.206	12.3869	9.1964	29.5642	11.1087	11.5238	19.7027	23.9735	18.4247	23.5106	33.9828	40.034	20.4594
MSTRG.10209	979.3	491.929	210.123	279.73	228.899	386.337	3.59432	2.1874e-05	0.987541	3.33465e-06	2.8019	1.9884	7.35425e-95	1.9237e-32	2.86189e-148	1.6478	2.18444e-20	6.61781e-48
MSTRG.1021	0	0	0	0	6.51288	0	0	0	0	0	0	0	0	0	0	0	0	0
MSTRG.10210	69.7904	31.1066	56.782	40.9905	39.733	44.384	37.6716	36.5357	27.9189	39.865	44.109	42.133	56.5411	39.3829	30.5453	28.4238	45.283	45.729
MSTRG.10211	25.9687	100.127	79.8174	57.7605	94.5884	53.9705	87.324	73.5872	515.331	130.422	117.313	122.826	107.691	87.1807	132.199	88.236	163.017	156.178
MSTRG.10212	89.2938	58.0348	47.4187	18.3035	28.0673	23.5545	23.0472	19.4367	26.5387	18.976	20.517	17.7461	20.533	17.3422	19.9643	18.0385	23.9589	20.7826
MSTRG.10213	8.19724	2.07634	1.96977	3.52079	2.02234	3.12	5.57983	3.88409	8.99334	5.29245	5.20535	4.22108	10.2614	5.42357	9.69023	11.5656	7.1959	6.4167
MSTRG.10214	25.836	17.1635	6.07201	8.96284	4.02231	2.42645	0.148807	0.116239	0.548335	0.099261	0.0830523	0.124922	0.0850194	0.106704	0.0669674	0.0765295	0.204417	0.165375
MSTRG.10215	24.2413	11.0934	8.67515	11.9497	8.27196	11.9909	0.122986	0	0	0.247639	0	0.150615	0	0	0	0	0.14513	0
MSTRG.10216	18.2784	9.55225	5.37811	3.63768	3.00102	4.75378	0.118901	0	0	0.0777054	0	0	0	0	0	0	0	0
MSTRG.10217	4.88996	5.50727	5.66203	4.46418	6.44912	3.81543	4.31665	4.96852	0.321848	7.13269	3.63657	6.78075	4.77259	11.8145	2.44905	7.53207	2.60558	3.01107
MSTRG.10218	16.2797	5.69272	6.32958	7.91669	7.44726	7.68035	6.31452	6.91296	0	4.45444	4.70398	6.34455	16.0989	10.6202	7.96322	4.76166	7.24317	7.27934
MSTRG.10219	21.0462	7.29628	5.86411	7.60592	12.7327	10.7963	11.1305	11.2107	16.3843	6.91773	8.58347	14.7071	10.7357	11.5687	14.9838	11.4959	10.7528	11.149
MSTRG.1022	0	2.8884	1.0294	1.07208	0	0.439579	0	0	0	0	0	0	0	0	0	0	0	0
MSTRG.10220	0.36427	0.981562	0.67942	0.0374054	0.213651	0.149858	0.322384	0.127268	0	0.252231	1.10609	0.223385	0	0.144742	0.11256	1.60329	2.42798	1.51026
MSTRG.10221	2.25102	1.1001	0	0	0	6.38112	0	0	0	0	0	0	0	0	0	0	0	0
MSTRG.10222	69.635	28.9315	24.5305	29.8667	40.2794	34.5232	26.0251	38.2591	36.5894	34.0068	34.1624	39.9348	10.0579	43.5266	34.1634	26.6227	18.0176	19.938
MSTRG.10223	37.0209	22.3164	31.8884	13.1214	9.3934	25.3908	5.47837	8.34225	0	4.00566	3.4867	3.66122	0.477706	8.80726	2.92069	2.70919	2.15406	3.34946
MSTRG.10224	53.5529	15.3086	17.4886	14.2434	23.8493	26.7691	0.221483	0.031647	0.0253148	0.0725363	0.121212	0.0421901	0.0216397	0.0252204	0.0097495	0	0.209359	0.0318423
MSTRG.10225	2.6682	3.58303	2.62594	3.95125	2.92938	3.80001	6.89422	9.42578	9.07559	10.7776	9.67494	8.20361	3.81558	5.39657	3.68872	8.32681	4.9435	6.72831
MSTRG.10226	0.968541	0.101312	0.392149	0	0	0.243279	0.285495	0.303898	0	1.02198	0.8734	0.0527539	0	0.299251	0	0.416332	0	0.47658
MSTRG.10227	0.98283	0	1.28865	0.0664845	0	0	0.0531717	0.104834	0	0	0	0	0	0	0	0	0	0
MSTRG.10228	25.482	9.81482	8.70883	9.41646	14.1183	11.3215	5.27815	6.42468	3.12852	5.41177	9.70649	9.88917	6.31265	4.86296	4.65426	8.03072	9.03178	9.85551
MSTRG.10229	11.6527	12.0291	8.06919	8.30861	11.8093	10.4564	0.2683	0.275946	0.430443	0.472466	0.158204	0.31513	0.26662	0.435754	0	0.0781419	0.201796	0.103487
MSTRG.1023	0.521319	0.393435	1.09511	0.140117	1.46089	1.66157	0	0	0	0	0	0	0	0	0	0	0	0
MSTRG.10230	8.70272	7.23981	9.84615	9.96998	9.22593	9.78817	8.46563	9.02214	4.02505	10.1456	8.63558	9.67954	7.09012	7.63154	9.55427	7.41155	10.1533	9.29623
MSTRG.10231	27.0698	10.5841	7.10581	13.7917	16.7397	17.0034	38.0324	34.7322	132.842	27.2224	30.6069	23.6781	88.2441	50.8541	69.3535	80.3058	50.0991	52.6785
MSTRG.10232	311.32	272.178	337.751	197.6	289.694	189.866	137.61	136.992	102.077	147.687	132.607	141.818	248.461	182.331	187.353	162.311	158.244	137.151
MSTRG.10233	781.182	313.592	174.565	245.02	312.98	252.074	44.6104	64.1283	49.8197	43.0326	51.9776	48.9979	99.3741	59.6215	46.2003	91.1921	61.3121	30.5383
MSTRG.10234	35.0771	43.4541	39.6541	35.6812	44.9693	33.6396	1.15912	2.28248	3.04476	1.85269	1.96155	1.41513	0.448593	0.669996	0.197622	0.216495	0.258597	0.571427
MSTRG.10235	0.614466	0	0	0	0.863021	0	0	0	0	0	0	0	0	0	0	0	0	0
MSTRG.10236	2.79621	8.35901	2.68149	2.69543	2.13104	3.30601	0	0	0	0	0.488325	0	0	0	0	0	0	0
MSTRG.10237	5.96002	2.62956	6.91391	2.52988	6.12796	3.84124	0.16447	0.0504157	0	0	0.326956	0.101884	0	0.0750921	0	0.0735158	0	0
MSTRG.10238	0	0	0	0	0	0	0	0	0	0	0	0	0	0	0	0	0	0
MSTRG.10239	0.982695	0.626412	2.14189	0.527158	0	0.328245	0	0	0	0	0	0	0	0.163288	0	0	0	0
MSTRG.1024	0	0	0	0	24.4468	0.688181	0	0	0	0	0	0	0	0	0	0	0	0
MSTRG.10240	34.0337	5.73271	14.7368	19.877	21.9898	21.3244	18.2586	12.5008	2.7897	17.6538	17.0889	18.2908	12.8071	18.2715	10.5823	7.0686	19.8444	24.5288
MSTRG.10241	9.98101	37.51	8.47586	8.41413	10.0105	11.6388	0.0198087	0	0	0	0.223484	0	0	0	0	0.306711	0.730931	0
MSTRG.10242	4.1219	0.509471	0.251716	0.516252	1.34286	0.646902	2.75133	7.563	15.1595	4.08287	3.83098	7.0081	0.253191	0.0143386	0	0.116542	0	0
MSTRG.10243	0	0	0	7.70141	0	0	0	0	0	0	0	0	0	0	0	0	0	0
MSTRG.10244	15.6012	19.108	31.5893	20.386	26.0162	20.2439	37.2566	32.0642	60.7303	35.7768	33.3454	34.3992	35.2584	39.7634	43.0431	36.6472	42.2625	53.1574
MSTRG.10245	0	2.08149	0	0	0	0	0	0.368409	0	0	0	0	0	2.28508	0	6.28657	2.49028	0
MSTRG.10246	250.401	124.358	106.667	91.0569	80.5574	80.7448	52.3367	56.5836	112.51	49.9565	45.6529	50.6535	100.63	55.1042	78.4139	84.5181	68.1216	60.7757
MSTRG.10247	0.867941	4.62568	4.97531	3.23944	1.94872	2.42663	0	0	0	0.464332	0	0	0	0	0	0	0	0
MSTRG.10248	7.50288	4.51074	8.21579	3.93142	3.61484	3.21047	0.576749	0.351863	5.51367e-194	0.613297	0.216554	0.610441	0.752031	0.145482	0.411949	1.56935e-53	0.40541	1.19351
MSTRG.10249	13.6996	15.7248	25.951	13.879	18.0355	17.645	6.44326	5.54805	1.41077	10.6758	5.37416	5.57083	0.948376	1.75895	1.92792	5.90011	4.12269	4.48865
MSTRG.1025	1.12492	2.95439	4.91125	4.16952	3.28646	3.46565	11.7637	13.176	13.3441	9.92017	12.1883	9.84698	18.9494	23.1833	21.5138	14.7688	20.6003	19.1426
MSTRG.10250	0	0	0	0	0	0	0	0	0	0	0	0	0	0	0	0	0	0
MSTRG.10251	0	0	0	0	0	0	0	0	0	0	0	0	0	0	0	0	0	0
MSTRG.10252	0	2.78336	0.41693	0	0	0	3.55828	3.00888	0	5.31968	2.67123	19.3211	0	2.33574	0	0	0	1.48858
MSTRG.10253	16.6924	10.7074	4.76381	8.27673	6.38107	7.42293	15.4239	12.4621	130.823	9.75073	9.41108	9.84103	60.2749	32.5222	34.0893	37.1341	21.0925	15.0971
MSTRG.10254	14.1714	3.71705	4.27299	3.29245	5.51343	5.91194	1.78703	1.96287	0.358951	0.766068	0.849552	1.68354	3.7999	3.15177	0.588634	2.40637	1.43572	2.27645
MSTRG.10255	4.79807	1.69921	1.55743	1.37601	0.830944	0.958798	0.164642	0.12197	0	0.0304624	0.062737	0.0781755	0.0139146	0.517601	0.537228	0.369486	0.521757	0.136651
MSTRG.10256	30.1838	40.9883	83.8999	71.5119	77.2406	65.4716	13.2184	8.87051	18.8001	10.7911	9.14179	9.27702	13.8161	9.92735	11.7196	6.62575	10.0412	12.0009
MSTRG.10257	0	0	0	0	6.94708	0	0	0	0	0	0	0	0	0	0	0	0	0
MSTRG.10258	0	0	0	0	0	5.39718	0	0	0	0	0	0	0	0	0	0	0	0
MSTRG.10259	0	0	8.39215	0	0	0	0	0	0	0	0	0	0	0	0	0	0	0
MSTRG.1026	0	0	0	2.21617	0	0	0	0	20.3177	0	0	0	0	0	0	0	0	0
MSTRG.10260	0	1.07723	10.3299	1.03266	0	0.593136	0	0	0	0	0	0	0	0	0	0	0	0
MSTRG.10261	0	6.81288	0	0	0	0	0	0	0	0	0	0	0	0	0	0	0	0
MSTRG.10262	0.331281	0.197728	1.68819	0.421609	1.93397	0.32249	0	0	0	0	0	0	0	0	0	0	0	0
MSTRG.10263	0.349224	0	0.909911	0.296531	0.160513	0.57564	0.0539556	0	1.94155	0	0	0	0	0	0.164463	0.106087	0.269889	0.0838617
MSTRG.10264	5.04689	1.48923	5.3175	3.3634	3.84244	2.06927	1.05026	0.751506	1.77263	1.35539	0.86113	0.828522	0	0.899355	0.721605	2.27151	1.9572	2.222
MSTRG.10265	2.61736	0	1.75713	1.07212	3.38296	2.02928	0.117509	0	0	0.405634	0	0	0	0.164427	0	0	0	0
MSTRG.10266	1.15289	1.21219	4.34788	0.664302	2.67509	0.205193	0	0.0707924	0	0	0	0	0	0	0	0	0	0
MSTRG.10267	0.524715	0	6.06545	0	0	0	0	0	0	0	0	0	0	0	0	0	0	0
MSTRG.10268	0.441861	0	5.66787	0	0	0	0	0	0	0	0	0	0	0	0	0	0	0
MSTRG.10269	2.13558	4.01085	0.000164873	1.94362	3.00566e-06	1.45586	0.173815	0.168914	0	0	0.61038	2.00034e-06	2.96016e-08	0.000150909	5.58952e-06	3.95345e-06	7.54534e-07	0.951465
MSTRG.1027	19.8316	16.905	10.8157	2.42836	4.82429	7.21457	1.80834	0.824294	0	1.60524	1.47956	2.36412	5.31902	5.64964	1.98303	0.78045	3.73388	10.1208
MSTRG.10270	3.24508	2.01929e-05	3.33756	2.92551	3.35763	4.42547	0.0963942	0.00933154	0	0	1.68247e-05	0.110795	0.06994	0.0769811	0.0635275	0.101176	0.266337	1.67761e-05
MSTRG.10271	0	0	14.9962	0	0	1.81589	0	0	0	0	0	0	0	0	0	0	0	0
MSTRG.10272	0	0	5.68563	0	0	0	0	0	0	0	0	0	0	0	0	0	0	0
MSTRG.10273	0.386365	0.329044	4.53195	0	0	0	0	0	0	0	0	0	0	0.540197	0	0	0	0
MSTRG.10274	0	0	2.95307	0	0	0	0	0	0	0	0	0	0	0	0	0	0	0
MSTRG.10275	0	0	0	1.10956	7.4572	0.283223	0	0	0	0	0	0	0	0	0	0	0	0
MSTRG.10276	4.17958	2.71241	0.985193	1.16531	1.59728	1.93487	0.0227145	0	0	0	0	0	0	0	0	0	0.0152556	0
MSTRG.10277	0	0	0	4.68903	0	0	0	0	0	0	0	0	0	0	0	0	0	0
MSTRG.10278	0.550505	0.29522	0.686406	0.217513	0	0.249629	0.371614	0.476093	0	0.628573	0.473485	1.02811	1.74548	0.548185	1.30258	0	0.329289	0.135508
MSTRG.10279	0.280075	0.441214	0	0.143232	0	0	0.456194	0.963039	0	1.3	0.210974	1.27077	1.55303	0.457036	0.413311	0.450148	0.684144	0
MSTRG.1028	6.30991	8.18649	1.15179	2.44883e-20	2.2414	0.971166	4.21302e-39	0	0	0	0	0	0	0	0	0	7.53185e-104	0
MSTRG.10280	0.409059	0.0985805	1.56358	0.502876	0.196669	0.324734	0.19095	0.0102749	0	0.457463	0.196344	0.403409	0	2.20176e-29	0.118648	0.0826638	9.56037e-43	0.303842
MSTRG.10281	40.6981	18.5556	17.0616	20.199	22.3933	20.7266	17.0823	15.8482	18.1301	12.6392	13.6441	17.6854	11.3062	14.5969	17.1685	21.206	16.3477	15.5016
MSTRG.10282	1875.05	904.911	352	1099.02	1057.82	1182.73	610.77	602.291	1256.05	471.437	508.733	554.33	1371.73	833.483	767.851	951.556	695.301	651.901
MSTRG.10283	0	0	6.3749	1.28408	0	2.06434	1.47811	0.377521	0	7.24261	0	0	0	0	2.56366	0.338147	1.16679	0
MSTRG.10284	7.80272e-55	0	0	0	0	0	0	0	0	0	0	0	0	0	0	0	0	0
MSTRG.10285	23.9976	6.82734	8.26179	6.75118	5.79905	6.51459	3.17061	2.98613	7.46167	2.05031	1.60912	1.50029	2.4405	2.69689	1.62903	3.10977	1.87818	4.35331
MSTRG.10286	59.7024	18.5221	14.3532	20.9913	15.4875	14.4871	18.6339	28.2368	21.6239	22.6886	23.0791	15.959	29.3773	18.07	18.0837	31.9378	9.13937	14.3884
MSTRG.10287	19.8962	1.76426	1.7629	6.04128	6.21884	4.79749	12.1983	18.1626	0	10.6017	17.1025	20.4503	14.7795	9.21672	8.80985	17.396	7.39223	6.04006
MSTRG.10288	26.633	3.92249	3.91931	9.44158	8.06665	8.47639	13.1608	26.1811	7.3637	23.3373	25.378	25.5306	16.5783	16.1293	12.4853	33.6137	9.76665	6.84891
MSTRG.10289	191.394	70.6423	59.1722	55.3572	70.8062	60.3798	13.2819	12.8361	5.50719	11.3117	13.3787	13.5725	24.7205	15.7526	17.1515	21.4847	23.7705	20.103
MSTRG.1029	1.04437	0	0	0	14.3746	0	0	0	0	0	0	0	0	0	0	0	0	0
MSTRG.10290	39.5954	11.9441	19.0849	12.2107	17.8556	13.0875	29.4798	27.8785	19.5416	34.3629	33.9284	33.7628	46.1191	52.2848	31.56	67.7596	113.819	84.2179
MSTRG.10291	29.694	2.19548	0.747267	1.62819	2.21308	1.03184	19.5833	35.3651	33.4843	34.9627	26.2942	33.9011	20.2311	86.3012	8.47052	4.79711	6.41534	4.76808
MSTRG.10292	0	0	0	0	0	0	0	0	0	4.04303	7.56577	0	0	0	0	0	0	0
MSTRG.10293	6.5644	4.70291	2.34583	1.11926	1.09357	0.300396	0.799194	0.806755	0	0.648128	0.367134	0.376833	0	8.07363	0.686951	1.4628	0.790059	0.0817371
MSTRG.10294	3.25054	2.13852	0.412282	1.30341	0.913854	0.365448	0.650169	0.28536	11.344	0	0.307287	0.0867852	0.87094	699.266	0.500164	0.482889	0.867973	0.330708
MSTRG.10295	65.2443	28.9002	21.4301	31.0055	38.4139	34.3565	65.0959	68.6297	29.0217	53.7964	62.9476	70.2759	50.0159	61.3667	85.4754	91.1866	94.2931	82.0528
MSTRG.10296	29.985	2.52538	3.84559	15.6822	20.5778	15.8709	13.6976	7.11119	0.0209926	10.6124	8.43901	10.6372	9.22405	11.2651	7.80619	4.41071	13.8347	16.3577
MSTRG.10297	43.1424	31.4863	30.6459	40.1795	46.3632	39.4943	42.5368	42.6183	43.4943	39.0978	38.4351	40.5005	79.6015	61.1052	63.484	38.4847	51.3161	48.174
MSTRG.10298	140.419	58.1671	68.2776	65.3949	72.4902	74.3954	6.08948	5.5442	2.27474	8.22522	6.23278	5.3812	3.40431	4.92577	2.2129	3.96244	4.27194	4.45511
MSTRG.10299	50.093	12.9951	25.6745	29.693	33.745	31.4843	18.8459	14.3639	2.32757	19.5805	16.0895	16.9475	14.2707	16.9805	19.2996	10.5485	16.9832	20.1855
MSTRG.103	134.465	59.4532	27.4785	67.0308	72.904	74.6841	103.152	122.958	134.619	104.426	109.951	121.278	175.457	155.504	128.008	103.095	115.448	115.297
MSTRG.1030	0.505432	3.70062	2.555	1.05894	2.84375	2.42226	8.97781	9.38917	9.02852	9.93103	10.4669	17.5617	12.5731	16.2224	19.8411	8.79732	17.0463	24.3759
MSTRG.10300	17.6433	12.1292	10.4678	10.0266	15.3478	10.7325	9.0907	10.433	11.1354	11.247	9.06808	7.98411	4.99243	7.27341	9.39294	15.5748	7.64299	8.85359
MSTRG.10301	77.4632	58.6466	73.2116	52.4275	64.5381	55.4968	44.6376	47.5745	95.6088	50.6939	54.0605	48.0794	38.3713	43.2091	56.5643	89.6158	59.6587	50.7629
MSTRG.10302	110.96	58.4408	22.5612	45.8133	36.7714	44.8533	180.105	158.256	500.857	131.511	156.433	168.332	326.367	230.279	218.856	373.685	308.742	280.083
MSTRG.10303	142.518	74.2133	27.1532	37.5299	28.7637	44.3842	191.053	386.057	410.818	309.751	295.623	377.971	198.191	327.208	148.4	387.68	196.716	216.896
MSTRG.10304	12.8607	7.57066	10.0742	5.76259	5.84292	4.54271	10.3904	17.6853	18.2898	16.9239	19.3882	11.9053	7.65833	7.44474	16.9215	13.4206	12.8426	11.633
MSTRG.10305	9.11868	4.77091	5.89351	0.624932	1.02618	0.949281	0.0867665	0.040847	3.68166	0	0	0	0	0.54067	0.169964	0	0	0
MSTRG.10306	3.34277	1.16214	0.534929	2.4204	2.67883	2.38004	3.84817	2.26968	0	0.34294	3.23649	0.738843	42.3506	17.2437	9.54964	13.176	11.4369	5.94248
MSTRG.10307	542.495	145.882	85.1606	118.863	123.402	132.096	14.2318	18.3464	13.2299	24.3767	18.2837	31.5424	8.90158	25.2638	11.6944	19.1473	33.1936	19.6674
MSTRG.10308	0	0	0	0	0	0	0	0	0	0	0	0	0	0	0	0	0	0
MSTRG.10309	504.94	309.739	168.704	170.268	212.924	201.011	1.50641	0.507884	0	1.58066	2.20381	2.94573	0.185946	1.136	1.46813	3.29192	2.03285	0.339926
MSTRG.1031	1.25161	0.933024	1.10735	0.443768	2.22569	1.75563	0	0	0	0	0	0	0	0	0	0	0	0
MSTRG.10310	273.194	113.466	158.538	120.057	156.669	120.369	32.0429	19.5595	26.2316	24.8612	23.3146	20.5522	77.7425	45.3738	42.5261	38.6344	38.5108	39.9516
MSTRG.10311	56.0851	23.5317	11.4488	16.7432	21.8888	16.18	8.91894	7.16705	15.1608	8.71974	6.70407	9.10017	13.5841	20.5897	8.05063	12.248	8.60854	11.012
MSTRG.10312	13.3833	1.86477	1.5065	2.20738	3.43297	2.7941	6.46328	5.2808	3.72945	3.52641	5.08818	9.40224	6.10146	7.77282	6.74873	6.88897	8.03463	6.99886
MSTRG.10313	12.3391	6.02099	3.96822	7.65871	6.88793	6.53178	8.08309	6.05257	12.7572	5.58876	5.76763	5.62452	16.9882	14.7443	13.4661	19.1407	19.8457	18.3308
MSTRG.10314	3.7718	1.70235	1.31662	1.45858	1.43834	1.38078	3.53206	4.72505	3.19988	7.50372	3.43718	6.42249	10.13	18.5539	12.9131	10.2131	16.1767	13.8036
MSTRG.10315	33.1557	10.8766	17.3836	17.4123	35.3004	21.4803	24.4269	16.7687	26.2823	20.3853	19.8636	21.0464	38.174	30.1566	37.7009	32.1906	31.5059	35.5167
MSTRG.10316	7.64373	4.23534	0.753334	2.93989	1.66352	3.69953	4.6076	7.71698	42.7664	5.35643	12.9619	15.8479	1.11933	4.94477	2.83075	7.37662	3.73055	4.79106
MSTRG.10317	1.87586	5.06926	0	2.98822	0	4.13615	3.92656	4.77792	0	0	17.0879	0	0	12.4315	0	0	5.75606	5.50686
MSTRG.10318	1.04019	0	0.431678	0.361146	0.143765	0.106358	0.515999	0.163566	0.533764	0	0.207653	0.258709	1.01387	1.01344	0.686883	0.521776	1.50467	0.696734
MSTRG.10319	20.9857	19.0864	11.1477	17.7483	14.0305	15.1842	29.245	23.3809	95.6274	16.0307	20.7975	14.4827	72.4859	44.9468	47.7937	100.284	48.1128	25.4895
MSTRG.1032	0	0	0	0	0	0	0.23704	0.222355	0	0	0	0	0	0	0	0	0	3.17345
MSTRG.10320	1.10572	1.18215	0.0967603	0.310132	0.28111	0.0595429	3.85226	2.98254	10.6307	0.808333	1.96768	1.42438	10.214	10.1813	8.57683	10.6756	12.6603	11.0261
MSTRG.10321	1.28949	0.417739	0.0917835	0.0378246	0	0.127224	2.83092	2.65412	0	1.71162	0.98546	2.39225	4.40374	8.20503	6.41608	8.19004	7.39189	6.79209
MSTRG.10322	50.4405	29.1847	13.3542	31.6517	25.6353	27.8846	174.424	103.252	148.898	52.0196	88.1684	56.7011	253.375	274.77	384.643	218.407	345.254	451.315
MSTRG.10323	6.04266	5.25443	2.00541	3.137	3.82915	5.05814	10.3349	9.23682	8.73805	3.23749	6.80172	5.909	22.1204	19.6918	28.6289	11.1934	47.739	34.5709
MSTRG.10324	50.4668	17.1568	9.5061	25.8141	22.3149	27.8917	126.528	70.9287	10.653	30.5003	59.655	38.3346	176.548	189.963	234.899	69.8046	216.411	310.528
MSTRG.10325	0	0.253722	1.32738	0.462794	0.542261	0.359871	1.10733	2.60397	0	2.9134	1.68685	1.99194	0.700015	1.54327	0	0.091446	2.00772	0.087768
MSTRG.10326	0	0	0	0	0	0	0	0	5.19838	0	0	0	0	0	0	0	0	0
MSTRG.10327	0.13352	0.127195	1.31994	0.516573	0.899312	1.05048	7.24591	6.07376	7.05488	11.647	12.9222	13.8909	3.52693	3.09971	6.42306	8.73996	6.79859	4.96847
MSTRG.10328	0	0	0.46745	0	0	0	1.14284	0.949312	1.7072	0	0.02359	0.0664529	1.75112	2.65859	7.0934	3.38419	2.12883	0.790579
MSTRG.10329	0	0	0	0	0	0	0	0.0468022	0	0	0.16242	0	0	0	2.00153	0	0	0.671807
MSTRG.1033	0	0	0	0	0	0	0.588548	1.43374	0	0	1.16527	0	0	0	0	0	0	24.2091
MSTRG.10330	0	0	0.137397	0.03669	0	0.0853457	0.561829	0.279109	1.77504	0.120307	0.0953164	0.287617	0.906895	0.479162	1.93285	0.284833	0.544872	1.05665
MSTRG.10331	7.40349	1.20532	3.11602	5.1338	6.51784	2.40756	127.772	73.4947	69.2897	52.8786	65.0342	59.9506	169.293	168.175	326.52	444.815	314.307	238.839
MSTRG.10332	8.39394	1.91408	7.18604	3.71911	4.19887	6.63168	213.174	113.493	728.295	92.459	110.464	122.635	406.197	269.53	550.285	858.704	536.615	438.214
MSTRG.10333	0	0	0	0	0	0	0.186139	0	0	0.521658	0	0	0	0	0	0	3.98501	1.58818
MSTRG.10334	0	0	2.77677	0	0	0	0	0	0	0	0	0	0	0	0	0	0	0
MSTRG.10335	1.2595	0.952297	3.82342	0.217297	0	0.51983	0	0	0	0	0	0	0	0	0	0	0	0
MSTRG.10336	0	0	0	0	0	4.92374	0	0	0	0	0	0	0	0	0	0	0	0
MSTRG.10337	0	0	3.03253	0	0	0	0	0	0	0	0	0	0	0	0	0	0	0
MSTRG.10338	4.55451	28.1514	38.2105	20.5842	21.358	22.7884	35.0176	34.6552	35.9943	36.571	34.2149	35.4794	57.0018	36.4533	34.5787	45.6356	41.4274	37.6606
MSTRG.10339	3.00487	3.52702	3.59444	5.47386	7.43488	4.83025	0.80651	0.479002	1.84261	0.419675	0.436937	1.04561	0.258732	1.32125	0.66798	1.09143	0.851112	1.68684
MSTRG.1034	0	0	0	0	0	0	0	0	0	0	0	0	15.2324	0	0	0	0	0
MSTRG.10340	15.9627	19.9961	16.3342	12.1515	10.9512	15.7175	6.73273	7.19879	3.04315	5.80589	5.9734	4.77714	8.23399	8.15505	7.22725	6.07723	9.66454	7.83169
MSTRG.10341	0	0	0	0	0	0	0.142652	0	0	5.4645	0.521103	0	0	0	0	0	0	0
MSTRG.10342	0	0	0	0	0	0	0	0.465384	0	3.0428	1.0301	0	0	0	0	0	0	0
MSTRG.10343	0	0	0	0	0	0	0	0.713073	0	0	0	10.0465	0	0	0	0	0	0
MSTRG.10344	6.11284	12.8843	12.3503	13.8003	17.9063	15.2329	10.3619	8.94088	1.76533	9.64206	11.7491	13.8735	12.8582	11.7397	11.8725	6.83915	7.52973	12.1656
MSTRG.10345	0.0919517	0.0592132	0.534182	0.0843825	0.443336	0.416843	1.28044	0.633483	0.0612952	0.251081	1.02373	1.22785	1.98788	1.79476	0.672853	0.680418	0.846685	3.20953
MSTRG.10346	0.252356	0	0	0	1.77931	0.105676	1.22606	1.20184	0.30195	0.631893	0.547809	2.41846	0	2.09061	0.129121	0.573454	1.71981	4.85964
MSTRG.10347	0	0	0	0	0	0	0	0	0	0	0	0	0	0	0	0	0	0
MSTRG.10348	1.00884	3.38125	3.70415	3.82255	4.35936	4.44135	3.75467	3.91827	6.13373	3.11311	3.47459	3.40673	4.36764	4.06234	4.33635	4.46407	3.46618	4.73019
MSTRG.10349	2.02796e-07	0.0703613	5.97445e-07	1.8166e-07	5.37993e-07	5.3399e-07	3.44684e-07	2.67436e-07	2.60011e-07	3.21975e-07	2.05149e-07	6.7012e-07	1.25074e-07	2.83184e-07	9.38667e-08	5.80648e-08	4.85229e-08	2.69092e-07
MSTRG.1035	0	0	0	0	0	0	1.04448	0	0	13.5951	0	0	0	0	0	0	0	0
MSTRG.10350	0	0	0.538563	0	0	0	0.624614	0.641952	0	0	0.376982	0	0	0.271968	0.508218	2.63131	0.415187	0.683437
MSTRG.10351	0	0	0	0	0	0	0.280554	0.456916	0	0	0	2.9332	0	0	0	0	0	0
MSTRG.10352	0	0.985676	0.272281	2.78492	2.68224	1.04938	0	0	0	0	0	0	0.18504	0.431847	0.170778	0.12651	0.12497	0
MSTRG.10353	0	2.65039	1.57108	0.939767	0.484006	0.525858	0.0722916	0	0	0.220823	0	0	0	0	0	0	0	0
MSTRG.10354	0	4.04248	0	0	0	0.786501	0	0	0	0	0	0	0	0	0	0	0	0
MSTRG.10355	0	0	0	0	0	0	0.410432	0	0	0	0	0	0	0	0	0	0	0
MSTRG.10356	0	0	0.0421897	0.016899	0.195675	0.00968989	0.678871	0.264559	0	1.03382	0.570559	0.617242	0.0674774	0.161946	0.615676	0.25184	0.408351	1.22348
MSTRG.10357	0	0	0	0	0	0	0	0	0	0	0	2.65473	0	0	0	0	0	0
MSTRG.10358	0	0	0	0	0	0	0	0	0	0	0	1.35919	0	0	28.3428	0	0	0
MSTRG.10359	0	0	0	0.300084	0	0.0703199	6.14706	8.98996	6.43995	2.08604	3.01769	3.63182	10.2388	9.59229	6.74266	14.2521	5.74572	5.56892
MSTRG.1036	0	0	0	0	0	0	0.892757	0	0	0	0	0	6.4162	0	1.77802	0	0	1.87242
MSTRG.10360	0	0	0	0	0	0	0	0	0	0	0	0	0	0	0	0	0	0
MSTRG.10361	0	0	0	0	5.35123	0	0.433917	0.290464	0	0	0	0	0	0	0	0	0	0
MSTRG.10362	0.252286	0.694625	2.32191	1.03389	1.41972	1.11893	0.335887	0.405141	0.441819	0.794616	0.523058	0.758444	0	0.0370698	0.00901936	0	0.115041	0.00778062
MSTRG.10363	0	0	0	0	0	0	0	0	0	4.2982	0	0	0	0	0	0	0	0
MSTRG.10364	0	0	0	0	0	0	0	0	37.622	0	0	0	0	0	0	0	0	0
MSTRG.10365	3.31658	9.3394	19.1625	17.4979	13.2467	15.3983	0.411906	0.28682	0.248663	0.910085	0.569425	0.834904	0	0.0306356	0.0508426	0.0738858	0.187228	0.10188
MSTRG.10366	18.327	43.7299	30.3332	56.294	58.2162	76.6164	7.52403	11.126	27.514	6.86537	12.1041	8.54672	5.19679	8.78035	4.85642	9.49121	10.9857	5.58252
MSTRG.10367	0.514055	0	1.54788	0.692704	0	0.120829	0.171662	0	0	0	0	0.468166	0	0	0	0	0	0
MSTRG.10368	1.06995	4.46899	2.50656	4.08279	2.22122	4.59668	1.91766	1.61861	0.0405619	1.14182	1.02126	3.81388	0.428609	0.579775	0.117344	0.303637	0.667677	0.359833
MSTRG.10369	0	0	0.208037	0	0	0	0.384164	0	0	1.30761	0.223678	2.53925	0	0.293196	0	0	0.109307	0
MSTRG.1037	0	0	9.53811	0	0	0	0	0.59518	0	0	0	0	0	1.96125	0	0	0	4.45768
MSTRG.10370	0	0	2.28393	1.23591	0	0	0.592794	0	0	9.46233	1.92698	2.38896	0	0	0	0	0	0
MSTRG.10371	0.663428	0	1.50944	0	0	1.09038	0	0.403992	0	0	0	3.78699	0	0	0	0	0	0
MSTRG.10372	5.51152	1.0415	3.51486	1.24127	0.0766102	2.90968	0.445971	0.209246	0	1.27459	1.42988	1.08061	0	0.345554	0.106196	0	0.247901	0
MSTRG.10373	2.29285	1.04875	1.4264	0.863853	0.135456	0.660631	0.208139	0.0195845	0	0	0	0.0956561	0	0	0	0	0	0
MSTRG.10374	1.20032	4.31011	4.56153	4.61402	5.53398	4.90009	0.189749	0.262502	0.244538	0.310594	0.14733	0.163168	0.182115	0.0798655	0.0871994	0.0604786	0.124026	0.0848253
MSTRG.10375	0.174595	0.852127	1.58884	0.932334	1.26488	1.19701	4.19788	3.8026	2.31417	6.08991	5.25843	4.86665	2.86356	3.34479	3.18795	2.06814	2.82659	2.49773
MSTRG.10376	0.488372	1.18623	3.81151	2.24754	1.13276	3.72833	0.325178	0.343234	0	0.869435	0.576896	0.359447	0.548795	0.415738	0.185239	0.32544	0.22655	0.142867
MSTRG.10377	11.3602	16.2253	31.517	12.6711	11.0365	12.635	12.9948	6.57383	1.3598	9.97375	7.72505	10.1132	3.55376	10.9546	7.27751	2.4191	6.71075	9.08956
MSTRG.10378	3.68691e-15	3.22139	0.307835	0.891623	0.945244	2.67241	0.256744	0.499984	9.22238e-17	0.948504	1.36328	1.36179	0.276531	1.23442	0.918324	1.64241	2.05978	0.073896
MSTRG.10379	0	0	0	0	0	5.61242	0	0	0	0	0	0	0	0	0	0	0	0
MSTRG.1038	0	0.747938	4.6746	0	0	0	0	0	0	0	0	0	0	0	0	0	0	0
MSTRG.10380	0.818853	0.263215	3.01302	0.455865	0	0.615846	0.0879045	0.12008	0	0	0.102621	0	0	0	0	0	0	0
MSTRG.10381	6.03305	9.4332	2.6443	2.8036	0	1.95747	0.404043	0	0	0	0	0	0	0	0	0	0	0
MSTRG.10382	0	7.70839	0	0	0	0	0	0	0	0	0	0	0	0	0	0	0	0
MSTRG.10383	0.11505	0	0	0.0602935	0.0165004	0.216267	0.0145917	0.0351313	0	0.112504	0	0.0542964	0	0.0116468	0.0416963	0	0	0
MSTRG.10384	0	0	2.41685	0	0	3.90966	0	0	0	0	0	0	0	1.44543	0	0	0	0
MSTRG.10385	0	0	0.361394	0	0	0	0.395776	0.0445576	3.44526	2.75381	0.770636	0.239753	0.757726	0.112758	0	0.869409	0.126592	0.495
MSTRG.10386	0	0	0.663165	0.0959986	3.38361	0	0.22819	0.300675	0	2.32606	0.0904281	1.3685	0	0.406428	0	0	0.584449	0
MSTRG.10387	0.0403803	0.415818	0.708602	0.168444	0.265623	0.386432	0.514591	0.516466	0	0.227226	0.496184	0.944679	0	0	0	0	0	0
MSTRG.10388	0	0	8.62037	0	0	0	0	0	0	0	0	0	0	0	0	0	0	0
MSTRG.10389	0	10.8454	0	0	0	0	0	0	0	0	0	0	0	0	0	0	0	0
MSTRG.1039	0.171369	1.21863	1.45646	0.0971629	0	0	0	0	0	0	0	0	0	0	0	0	0	0
MSTRG.10390	0.372283	1.17187	0.208969	0.19848	1.39517	0.136647	0	0	0	0	0	0	0	0	0	0	0	0
MSTRG.10391	70.823	14.3202	6.06101	8.12161	8.20429	15.642	28.8775	31.4439	106.039	17.9489	29.5308	29.8659	51.7797	30.4459	26.9277	52.1682	27.3028	28.8754
MSTRG.10392	6.75293	5.9284	7.30372	4.57121	8.75705	5.93201	0.0171926	0	0	0	0	0	0.0444396	0	0.0325861	0	0	0.226538
MSTRG.10393	37.0932	29.8087	42.6252	24.2209	19.6989	20.2926	0.473064	0	0	0.882659	0.024746	0.106398	0	0	0	0	0	0.0619432
MSTRG.10394	0	9.09027	0	0	0	0	0	0	0	0	0	0	0	0	0	0	0	0
MSTRG.10395	0	4.79641	0	0	0	0	0	0	0	0	0	0	0	0	0	0	0	0
MSTRG.10396	0.153267	0.359949	2.44194	0.859938	0	0.197469	0	0	0	0	0	0	0	0	0	0	0	0
MSTRG.10397	0.425798	6.86038	1.61068	1.35613	5.48323	0.566445	0.879699	0.476399	8.6179	6.08379	0.939699	0	0	1.3352	1.9405	2.3504	2.96925	1.17338
MSTRG.10398	1.6045	4.20508	4.14871	4.61521	2.85426	4.89075	15.3451	14.3241	0	15.5766	12.8428	14.1379	10.7279	22.1477	20.7347	7.7139	19.4978	18.3047
MSTRG.10399	0	0	0.336443	0	0	0	0.204013	0.192164	0	0	1.02867	0	0	0	0	0	0	4.9674
MSTRG.104	39.1194	8.41342	13.3343	14.4847	21.9613	14.2796	6.21463	4.81418	0.0220405	4.95803	5.26287	5.09845	6.23072	5.07985	4.54725	6.22967	7.22857	7.38256
MSTRG.1040	0	0	2.5265	0.356018	0	0	0	0	0	0	0	0	0	0	0	0	0	0
MSTRG.10400	0	0	0.205998	0.0391676	0.687426	0	0.618354	0.760184	0	1.17621	0.716892	0.431881	0.651754	0.0778204	0.993075	2.0832	0.433047	0.342087
MSTRG.10401	0	0	8.5354	0	0	0	0	0	0	0	0	0	0	0	0	0	0	0
MSTRG.10402	0	0	7.48725	0	0	0	0	0	0	0	0	0	0	0	0	0	0	0
MSTRG.10403	0.16642	0.258136	0.0763151	0.160091	0	0.271132	0.0925213	0	0	0	0.184122	0.60628	0	0	0.405198	0	0	0
MSTRG.10404	0.735708	3.16224	7.32171	4.50598	7.26167	4.83113	4.30906	4.95809	3.09178	9.07544	9.51117	8.23206	1.83223	4.5574	4.0411	2.27993	3.35738	3.54707
MSTRG.10405	0	0.784521	0.623727	0.446252	1.40745	0.384021	0.0587015	0.120436	0	0.97253	0.10199	0	1.17257	0	0.165702	0	0	0
MSTRG.10406	0	0.96855	0.959806	0.620052	0.715176	1.03547	0.514202	0.295344	0	1.01961	0.558976	1.09349	0	0.710864	0.750498	0.449999	0.286847	0.34217
MSTRG.10407	0.109992	0.420465	0.589306	0.300196	0.0924084	0.96482	0.332241	0.383618	0	2.44992	0.77788	0	0	0.366891	0	0.21744	1.51401	0
MSTRG.10408	0.0485994	0.789971	0.0785274	0.152857	1.33483	0	0	0	0	0	0	0	0	0	0	0	0	0
MSTRG.10409	0	0	0	0	0	0	0.150873	0.826042	0	0	0.184723	0	0	0.829083	0	0	3.42279	0.378204
MSTRG.1041	0.0371723	0	0.0590081	0.0580281	0	0	0.426932	0.522444	0	0.831688	0.157641	0.0762663	0.156702	0.11263	0.941735	1.50167	0	0.42508
MSTRG.10410	0	0	0	0	0	0	0	0	0	0	0	0	0	0	0	0	0	0
MSTRG.10411	0	0	0	0	0	0	0	0	0	0	0	0	0	0	0	0	0	0
MSTRG.10412	0	0	0	0	0	0	0	0	49.1011	0	0	0	0	0	0	0	0	0
MSTRG.10413	0	0	0	0	12.9802	0	0	0	0	0	0	0	0	0	0	0	0	0
MSTRG.10414	0	0	0	0	13.4644	0	0	0	0	0	0	0	0	0	0	0	0	0
MSTRG.10415	0	2.59956	0.232362	0.0840078	0	0	0	0	0	0	0	0	0	0	0	0	0	0
MSTRG.10416	0	0	0	0	18.3605	0	0	0	0	0	0	0	0	0	0	0	0	0
MSTRG.10417	0.235882	0.649729	1.73305	1.21902	1.60953	0.337647	0.0331879	0	0	0.0529615	0	0	0	0	0	0	0.14011	0
MSTRG.10418	0	0	0	0	0	6.2687	0	0	0	0	0	0	0	0	0	0	0	0
MSTRG.10419	0.345563	0	1.2449	0.88327	0	0.217265	0	0.2515	0	0	0	0	0	0	0	0	0	0
MSTRG.1042	0	0	16.988	0	0	0	0	0	0	0	0	0	0	0	0	0	0	0
MSTRG.10420	0	0	8.48286	0.306166	0	1.42047	0	0	0	0	0	0	0	0	0	0	0	0
MSTRG.10421	0.113495	0.260824	1.9707	0.310472	0.192119	0.213831	0	0	0	0	0	0	0	0	0	0	0	0
MSTRG.10422	0.227318	0	2.18706	0.314404	0.199583	0.0816407	0	0	0	0	0.184907	0	0	0	0	0	0	0.210654
MSTRG.10423	0.286135	0.729382	1.09721	1.46568	0	0.491661	0	0	0	0	0	0	0	0	0	0	0	0
MSTRG.10424	0	0	3.65914	0.59398	0	0	0	0	0	0	0	0	0	0	0	0	0	0
MSTRG.10425	0	0	0	0	3.70312	0	0	0	0	0	0	0	0	0	0	0	0	0
MSTRG.10426	0.0985296	0	2.07181	1.65464	0	0	0.126524	0	0	0	0	0.152441	0	0.107867	0	0	0	0
MSTRG.10427	0.260678	0.155788	3.08867	0.670155	0.277638	0.410192	0.0618773	0.0275284	0	0	0.0425793	0.182209	0	0.152147	0	0.231174	0	0
MSTRG.10428	0.293444	0.469837	2.05564	0.846208	0	0.411827	0	0.0627227	0	0.248607	0.0931933	0	0	0	0	0	0	0
MSTRG.10429	0	0	3.02798	0	0	0	0	0	0	0	0	0	0	0	0	0	0	0
MSTRG.1043	82.824	77.1607	65.8537	46.8027	53.7709	38.632	12.5185	15.8825	31.9246	14.2785	11.4139	10.4689	11.6525	9.82122	12.7193	24.6763	13.193	14.1998
MSTRG.10430	0	0	0	0	14.9985	0	0	0	0	0	0	0	0	0	0	0	0	0
MSTRG.10431	0.305526	0	2.23753	0.514109	0.280811	0	0	0.202368	0	0	0	0	0	0	0	0	0	0
MSTRG.10432	0.786703	2.50404	1.99231	6.37038	4.98059	6.66866	1.61693	1.12912	0	1.96693	1.79602	0.587003	0	0.512143	0.625944	0	0.130811	0.130819
MSTRG.10433	0.554348	0.918283	2.15639	1.22613	1.07864	0.779673	0.0545288	0	0	0.176621	0	0	0	0	0	0	0	0
MSTRG.10434	0	0	1.88675	0.213094	12.9376	0	0	0	0	0	0	0	0	0	0	0	0	0
MSTRG.10435	0.460499	5.12342	1.54137	8.34494	7.98135	8.86673	4.46097	6.53396	19.8328	10.1016	4.89404	4.20464	2.20673	1.09076	2.97307	0	0.0964991	1.41936
MSTRG.10436	0	0	5.67652	0	11.4823	0	0	0	0	0	0	0	0	0	0	0	0	0
MSTRG.10437	0	0	5.13752	0	0	0	0	0.235956	0	0	0	0	0	0	0	0	0	0
MSTRG.10438	0	0	5.71285	0	0	0	0	0	0	9.84153	0	0	0	0	0	0	0	0
MSTRG.10439	0	0	0	0	0	6.99554	0	0	0	0	0	0	0	0	0	0	0	0
MSTRG.1044	0	1.27737	2.88209	0.317714	0.438547	0	1.91738	1.21949	0	2.72684	1.93771	1.29134	0	1.54245	1.1434	0.733431	0.658359	2.72758
MSTRG.10440	0	0	6.3715	0	0	0	0	0	0	0	0	0	0	0	0	0	0	0
MSTRG.10441	0	0	0	0	0	0	0.897824	0	0	0	0	0	0	0	0	9.05688	0	0
MSTRG.10442	0	0	0	0	0	0	0	0	0	0	0	0	0	7.16123	0	0	0	0
MSTRG.10443	2.40806	7.27727	10.1224	8.35405	7.47948	9.16969	5.7636	6.56266	1.53167	4.28358	6.50435	7.04245	2.00392	4.72904	4.44615	4.89328	5.74323	5.76591
MSTRG.10444	1.91851	0.757263	3.74321	5.65923	6.00959	6.38849	2.17284	1.46611	0	2.49989	1.71135	2.24933	1.6782	1.58839	1.50981	0.712716	1.85629	2.06062
MSTRG.10445	11.0637	5.99239	2.20219	4.29236	10.0414	4.88567	0	0.0552681	0	0	0	0	0	0.269102	0.904871	0	0	0
MSTRG.10446	0	9.09027	0	0	0	0	0	0	0	0	0	0	0	0	0	0	0	0
MSTRG.10447	0	8.25616	0	0	0	0	0	0	0	0	0	0	0	0	0	0	0	0
MSTRG.10448	0.256516	1.38685	11.1696	0.1417	1.00804	0.162672	0.336316	0.11247	0	0	0	0	0	0	0.338891	0	0	0
MSTRG.10449	0.159694	0.660258	1.49216	0.768992	0.252083	0.245118	0	0	0	0	0	0	0	0	0	0	0	0
MSTRG.1045	16.8934	14.9162	13.2195	8.173	10.9556	7.15821	0.126092	0.0706031	0	0.202817	0	0.0362885	0	0	0	0	0	0.0348146
MSTRG.10450	0	0	0	0	0	7.25611	0	0	0	0	0	0	0	0	0	0	0	0
MSTRG.10451	4.34692	10.5364	5.04841	3.17695	0.33533	2.04154	0.258706	0.225838	0	0.163589	0.322527	0.0779955	0	0.0619465	0	0.0600709	0	0.110297
MSTRG.10452	0	0	7.19269	0	0	0	0	0	0	0	0	0	0	0	0	0	0	0
MSTRG.10453	0	1.89903	0.551565	0.392646	1.94203	1.64355	0	0.116857	0	0	0	0	0	0.0839797	0	0.0955357	0	0
MSTRG.10454	0.574045	2.53555	3.86676	3.52422	2.41739	2.1839	0.121105	0.108089	0	0.293213	0.161864	0.104736	0.040447	0.0702166	0.0464318	0.0394746	0.120269	0.0282348
MSTRG.10455	3.51646	8.07675	6.24024	7.35357	7.74036	7.71765	5.2321	5.31736	3.89608	6.23399	4.4573	8.12818	6.59551	7.14808	2.93526	5.56234	8.19465	9.6552
MSTRG.10456	0	0	0	5.6527	0	0	0	0	0	0	0	0	0	0	0	0	0	0
MSTRG.10457	0.104297	1.98711	0.369032	0.397014	0	0.585884	0.0448254	0	0	0	0.31437	0	0	0	0	0	0.12927	0
MSTRG.10458	13.5744	17.8587	58.7038	22.1418	19.2857	19.6035	9.9581	7.0217	3.8889	11.7207	11.8899	10.2719	8.95385	8.61308	13.8183	8.94077	12.8986	11.3754
MSTRG.10459	0	0	2.83888	0	0	0	0	0	0	0	0	0	0	0	0	0	0	0
MSTRG.1046	0	0	4.43755	0	0	0	0	0	0	0	0	0	0	0	0	0	0	0
MSTRG.10460	0	0	4.86286	0.265337	3.15881	0	0	0	0	0	0	0	0	0	0	0	0	0
MSTRG.10461	2.50667	2.37904	2.76137	0.670607	1.10347	1.37184	0.122711	0.100766	0	0.135711	0.08764	0.075248	0	0	0	0.178849	0.161783	0.0371054
MSTRG.10462	3.85925	9.09251	12.1078	10.8366	12.3812	9.85236	7.06187	6.11954	2.28392	11.3388	6.92974	7.40747	3.76556	6.3702	7.09592	4.47426	6.90712	8.65566
MSTRG.10463	8.71192	8.51512	13.1358	11.3563	8.98683	11.2019	7.15162	7.96459	13.9183	6.68026	4.85067	6.51304	13.1933	8.89556	10.996	10.027	8.21043	10.0304
MSTRG.10464	5.05971e-105	7.35175e-69	4.55377e-79	2.17524	0	2.09627e-142	0.509551	0.193705	1.35521	1.1447	0.175486	0	0	0.214928	1.02093e-190	9.74619e-60	1.9655e-158	4.15432e-244
MSTRG.10465	14.623	10.1458	13.3737	12.4472	11.3015	10.9068	24.338	23.2439	5.94241	28.3138	26.143	25.2581	12.985	8.81073	11.5656	9.76476	10.3491	9.85621
MSTRG.10466	0.848483	0.769029	6.00185	0	0	0.634345	0	0	0	0	0	0	0	0	0	0	0	0
MSTRG.10467	3.04791	4.94938	5.5791	7.00806	2.40014	6.56857	5.18591	5.32725	75.1262	3.24898	3.81659	3.58642	9.19337	11.1875	4.44949	8.26237	5.56823	1.40245
MSTRG.10468	0	0	0	3.02033	0	0	0	0	0	0	0	0	0	0	0	0	0	0
MSTRG.10469	0	0	0	0	2.54684	0	0	0	0	0	0	0	0	0	0	0	0	0
MSTRG.1047	0	3.28863	0.0459335	0.260107	0	0.248732	0.13692	0.104907	4.03819	0.219175	0	0	0	0.0865644	0	0.102911	0	0
MSTRG.10470	0.0956805	0.580528	1.39055	0.620808	1.48219	0.831245	0	0	0	0.533894	0.38132	0	0	0	0	0	0	0
MSTRG.10471	0.281901	3.73044	1.03314	0.167635	0	0.385561	0	0	0	0	0	0	0	0	0	0	0	0
MSTRG.10472	1.10471	3.78402	8.74853	3.74276	1.9151	2.91766	0.21774	0.135603	0.0210304	0.297257	0.111367	0.444735	0.059649	0.0631264	0.344404	0.45037	0.519785	0.420306
MSTRG.10473	0	0.855667	0	0.213483	0	3.20154	6.01881	4.24627	17.0762	3.99635	7.64158	3.8806	14.5234	7.32858	17.0928	4.24601	7.1551	0
MSTRG.10474	0.759797	2.49091	4.43864	3.8517	1.64981	2.79449	20.791	20.0005	9.25448	18.9735	17.8749	11.3307	25.1867	17.7792	22.7906	11.528	14.3673	22.2575
MSTRG.10475	0.139866	0	0	1.868	0	0.536153	0.184822	0	0	0	0	0	0	0	0	0	0	0.304062
MSTRG.10476	1.30489	1.96805	14.3957	0.566094	0	0.79315	0.21269	0	0	0.495637	0	0.46714	0	0	0	0	0.541952	0
MSTRG.10477	0	0	0	0	0	0	0	0	0	0	0	0	0	0	0	0	0	0
MSTRG.10478	2.61269	0.805259	0	4.51331	0.608257	5.31662	0.825723	2.87192	0	0.68378	0.769522	0.76408	2.13764	6.9778	3.60151	0	1.01608	0.469015
MSTRG.10479	0.558918	0	0	1.74257	0	1.21666	0	0	0	2.51547	0	0	2.36494	1.64224	0	7.57866	0	0
MSTRG.1048	0	0	0	0	25.1556	0	0	0	0	0	0	0	0	0	0	0	0	0
MSTRG.10480	8.69239	5.19792	4.24741	12.076	12.7339	13.5035	9.094	10.1802	12.2626	7.76939	5.40977	3.55863	13.7127	19.1516	7.88393	7.8849	9.10313	3.86691
MSTRG.10481	2.11432	2.32979	3.48409	2.67232	2.47635	1.61066	3.22087	0.910782	1.19247	0.983615	1.75967	0.866456	0.116829	1.53427	2.11874	1.27615	1.99995	4.31311
MSTRG.10482	0	0	0	0	0	0	0	0	0	0	0	0	0	0	0	0	0	0
MSTRG.10483	0	0.132448	2.06303	0.754775	1.6179	0	0	0	0	0.962898	0	0	0	0	0	0	0	0
MSTRG.10484	0	0	6.17172	0	0	0	0	0	0	0	0	0	0	0	0	0	0	0
MSTRG.10485	0	0	0	0	5.81274	1.00988	0	0	0	0	0	0	0	0	0	0	0	0
MSTRG.10486	1.57243	0.73894	1.0763	1.27311	1.02392	0.887716	0	0	0	0	0	0	0	0	0	0	0	0
MSTRG.10487	3.13831	8.27269	21.662	7.93653	10.0646	6.09471	12.8958	9.82728	8.11882	16.5525	15.3235	16.3513	4.5889	4.99472	9.39655	9.70167	15.6831	14.5346
MSTRG.10488	3.76565	4.64424	5.31487	5.56964	11.1762	10.8247	3.64289	5.78247	0	6.87544	0	0	0.684546	2.35223	1.2842	0	0	3.72227
MSTRG.10489	0	0	0	0	0	0	0	0	0	0	0	0	0	0	0	2.33143	0	0
MSTRG.1049	0	0	2.84415	0.258915	0	0.198184	0.205047	0.135844	0	0.241225	0	0	0	0	0	0	0	0
MSTRG.10490	0.47006	0	3.59501	0.874871	0	0	0	0	0	0	0	0	0	0	0	0	0	0
MSTRG.10491	0	0	0	0	0	0	0.109772	0.0899715	0	0.121288	0	0.112292	0	0.101756	0.486931	0	0	0.189575
MSTRG.10492	0	0	0	0	0	0	0.434843	1.22644	0	0	0	5.55706	0	0	0	1.11571	3.23876	0
MSTRG.10493	0	0	7.2868	0	0	0	0	0	0	0	0	0	0	0	0	0	0	0
MSTRG.10494	0	0	9.00278	0	0	0	0	0	0	0	0	0	0	0	0	0	0	0
MSTRG.10495	0.379523	1.75707	0.232105	2.02433	0.330202	0	0	0.110876	0.979237	0	0	0.311687	0	0.287605	0.999515	2.38236	0.244136	0
MSTRG.10496	0	0	0.880026	0.548432	1.51376	0.449746	0.868227	0.92889	0	0.538128	2.04937	1.54823	0	0.488784	0	0.673867	0.741448	0.408316
MSTRG.10497	1.17879	3.18789	8.64646	5.60354	3.52552	6.44479	15.177	21.0335	13.5104	25.1647	22.4457	23.6635	5.8378	11.1117	16.5329	40.1547	23.307	22.9521
MSTRG.10498	1.09802	1.37609	5.44326	5.51638	3.86319	4.64682	14.0171	14.7281	0	19.4736	17.4058	22.1046	3.51644	11.7535	12.64	17.4987	13.2676	15.7663
MSTRG.10499	3.59426	1.94646	5.97673	5.56789	4.60089	3.55944	0.630351	0.430733	0	0.985692	0.67492	1.04755	0.344704	0.491031	2.70543	0.380976	0.251944	0.718801
MSTRG.105	6.09001	3.18939	9.18445	4.15505	14.8362	3.34624	0.268418	0.0124025	0	0	0.025775	0	0	0	0	0	0	0
MSTRG.1050	0	0	1.34587	0.0644697	1.20387	0	0.203927	0.0513583	0	0.428845	0	1.60955	0	0	0	0	0	0
MSTRG.10500	0	4.25141	3.34416	0	0	0.219735	0	0	0	0	0	0	0	0	0	0	0	0
MSTRG.10501	0	0	2.37858	0.112525	0	1.1631	0	0	0	0	0	0	0	0	0	0	0	0
MSTRG.10502	0	0	5.99378	0	0	0	0	0	0	0	0	0	0	0	0	0	0	0
MSTRG.10503	3.65491	5.95998	9.25155	5.07383	4.37514	5.3177	2.48403	4.0409	5.00503	2.74808	2.90044	2.59362	1.62281	3.11469	1.81267	2.70518	2.11442	1.66266
MSTRG.10504	0	0	0	0	0	0	1.2143	0.494408	0	2.33574	0.591842	0	2.92733	0	0	0	0.991652	6.48661
MSTRG.10505	0	0.339205	1.54986	0.145007	0.939656	0.0554712	0.267253	0.11662	0	0.803902	1.46694	1.70386	0	0.0970953	0.0734984	0	0	0
MSTRG.10506	0.0183805	0.881707	2.06071	0.415805	0.580602	0.357641	0.357326	0.552506	0.484244	0.7836	1.34503	1.39598	0.196475	0.0362666	0.398046	0.292785	0.527063	0.17123
MSTRG.10507	9.39206	19.1846	24.8607	20.3373	20.2184	18.4136	20.9507	22.1142	17.0133	19.0817	23.7112	23.4088	27.869	20.8259	22.7984	24.6294	26.4359	26.5662
MSTRG.10508	0	0	0	0.235696	0	0.544072	0	0	0	7.96001	0	0	0	0	0	0	1.33893	0
MSTRG.10509	0.31879	1.47805	0.781181	1.1913	1.51249	0.765274	0.901798	0.914047	0.0675832	1.29387	0.648803	1.74057	0.233011	2.09196	0.722995	0.443693	0.872823	1.63694
MSTRG.1051	0	0.69539	1.85778	0	0	0.227494	0.156587	0.0796523	0	0	0	0	0	0	0	0	0	0
MSTRG.10510	0	0	0	0	0	0	0	0	0	0	0	0	0	0	0	0	0	3.33981
MSTRG.10511	7.9575	19.2094	12.0297	4.87437	10.2049	6.79294	11.0704	20.6864	71.8568	10.9312	13.7984	13.1113	23.794	13.0186	12.2176	21.8184	12.6486	6.75988
MSTRG.10512	4.98621	7.87192	9.37603	9.43638	7.5487	10.0541	18.7496	22.9377	11.8457	14.3445	17.456	19.2389	32.255	26.4052	33.271	22.0947	22.1835	22.414
MSTRG.10513	0.400922	1.2662	1.43817	2.35451	2.72148	1.98774	3.41408	2.92685	1.21521	3.68934	3.03792	3.04721	4.29644	5.21634	3.65335	2.28679	3.02217	2.99917
MSTRG.10514	2.04477	4.51785	5.00887	8.00261	6.54734	4.03296	9.77093	10.8205	3.88799	10.5154	10.1165	8.08071	9.31821	8.15423	7.8962	5.28005	6.15526	7.74649
MSTRG.10515	74.2879	49.9289	69.1715	33.0381	39.7454	41.166	0.232212	0.0915641	2.97532	0.669535	3.25762e-29	1.02119	0.396177	3.99501e-118	0.120399	1.4567e-32	1.16926	1.18527e-119
MSTRG.10516	9.12059	16.8469	19.0013	7.9207	10.8622	12.9941	19.8084	18.2402	4.41941	26.0013	24.4633	22.8497	7.87937	9.90678	13.0827	12.0607	11.7985	13.4447
MSTRG.10517	0.727191	0.788935	1.14631	0.344141	1.75857	0.526058	0.0350298	0.397915	0	0.449168	0.618557	0.0878925	0.455203	0.149707	0.323696	2.2378e-11	0.131615	0.139291
MSTRG.10518	3.28603	7.23194	9.14992	8.62551	13.0804	5.86512	2.44133	3.83648	0.500328	2.39456	4.19777	5.33473	0.201887	1.13645	2.4811	1.06752	1.71523	1.35091
MSTRG.10519	21.0323	44.8392	72.8799	39.3763	47.0497	42.2619	22.9194	29.286	9.10225	28.5485	25.6349	22.4445	16.2458	14.1935	13.8046	7.279	12.3989	16.4649
MSTRG.1052	0	0	0	2.74575	0	1.90644	0	0	0	0	0	0	0	0	0	0	0	0
MSTRG.10520	10.1744	35.678	47.091	22.9483	23.6644	22.953	6.5391	9.80493	8.45533	6.04079	5.34707	7.11906	8.01342	6.40933	7.4986	5.9866	6.05147	3.05267
MSTRG.10521	22.4966	25.9865	56.6046	38.0298	39.4233	33.9727	40.2297	38.835	26.4497	38.3866	40.083	40.1833	38.5109	40.8445	44.4189	36.3016	44.1832	38.4127
MSTRG.10522	0	0	0	0.99735	11.4126	2.93571	0	0	0	0	0	0	0	0	0	0	0	0
MSTRG.10523	0	0	0	0	0	0	0	0	65.906	0	0	0	0	0	0	0	0	0
MSTRG.10524	0.0619631	0.543612	0.393501	0.784554	0.95348	0.490758	3.57653	2.83355	1.18025	2.10402	2.20712	1.80944	5.35097	5.67943	6.24437	3.34619	3.31051	5.52451
MSTRG.10525	4.10516	7.11149	18.9932	8.10194	20.6031	6.98669	1.37844	0.558472	2.75252	1.1296	0.672416	0.817133	3.6106	2.05993	1.15934	2.48192	1.93562	2.14759
MSTRG.10526	1.77717	2.50751	5.59311	2.70887	6.64705	3.86363	0.187596	0.0249053	0	0	0	0.352576	0	0.0668569	0.199689	0	0	0
MSTRG.10527	2.08048	4.00536	11.4793	7.24601	6.91749	6.32033	13.6318	12.7225	10.295	12.711	12.2907	15.3051	15.7911	21.8693	17.0568	13.4568	24.8423	24.647
MSTRG.10528	1.94991	2.52768	5.7132	5.21713	4.69761	3.87769	3.24629	3.58644	5.69504	4.91008	3.84289	4.02589	2.68863	4.94684	2.88396	1.82589	2.89814	2.6384
MSTRG.10529	0	0	0	0	0	0	0.383943	1.2683	0	0	0	0	0	0	0	0	3.48515	0
MSTRG.1053	0	0	1.34704	0	0	0	0	0	0	0	0	0	0	0	0	0	0	0
MSTRG.10530	0.491173	1.07134	4.59593e-07	0.726304	4.83032e-06	0.388825	0.0840161	0.124935	1.51807e-06	0	5.27945e-07	5.69043e-07	0	0	0	0.307262	0	0
MSTRG.10531	0.20973	1.01463	1.98245	1.01057	1.35283	0.406333	0.00451869	0.107091	2.86215	0	0.0894678	0.0319485	0	0	0	1.48782e-07	0	0
MSTRG.10532	0.921209	3.99528	8.76869	2.04727	2.33754	2.86275	0.817004	1.76812	0.82945	1.83255	1.90381	1.88818	0.339309	1.49569	1.65831	0.476316	0.660055	1.01029
MSTRG.10533	0.053667	0.914536	0.437044	0.310479	0	0.129522	4.4304	2.75727	16.2348	2.34005	3.98042	6.09946	6.47888	6.53215	6.79024	2.21071	9.34377	7.48098
MSTRG.10534	0.382672	0.870693	0.569285	0.528952	0.0659611	0.470146	0.732409	0.179309	0.638206	0	0.175564	0.217498	1.09622	1.32979	0.266484	0.327578	0.531737	1.67951
MSTRG.10535	1.76399	2.12541	2.15504	1.87687	0.722374	1.08304	0	0.0818656	0	0	0	0	0	0	0	0	0	0
MSTRG.10536	0	0	0.428895	0.182796	0	0	0	0	0	0	0	0	0	0	0	0	0	0
MSTRG.10537	0.078173	0	1.92598	0	0	0.196281	0	0	0	0	0	0	0	0	0	0.0400578	0	0
MSTRG.10538	0	0	2.94844	0.294637	0	0	0	0	0	0	0	0	0	0	0	0	0	0
MSTRG.10539	0.827325	2.64431	2.08558	1.05552	1.27668	1.57398	25.7521	45.828	27.2077	38.0037	37.989	35.1228	27.7785	26.2403	30.6571	22.8458	25.878	27.8586
MSTRG.1054	0.603212	4.51876	0	1.6238	0	0	0.142747	0	0	0	0	0	0	0	0	0	0	0
MSTRG.10540	1.51411	0	0	0.477716	6.01438	1.12314	2.20229	1.36912	0	2.71698	0	7.43048	0	0	0	11.876	0	0
MSTRG.10541	0	0	0	0	0	0	0.718583	0	0	0	0	0	9.01346	0	0	0	0	0
MSTRG.10542	0	0	0	0	0	0	0	0	0	0	0	0	17.0106	0	0	0	0	0
MSTRG.10543	0	0.0319807	0.023191	0	0	0	0.196692	0.166716	13.8988	0.300246	0.432022	0	4.72424	0.61865	0.294244	1.00187	0.585318	0.694709
MSTRG.10544	0	0	0	0	0	0	0	0.356536	0	0	3.59474	0	0	0	0	0	0	0
MSTRG.10545	0	0	0	0	0	0	0	0	0	0	0	0	0	0	0	0	0	6.28438
MSTRG.10546	0.252393	0	0	0	0	0	0.958384	0.932297	0	0.675595	1.56705	3.83006	0	0.99299	0	0.976657	2.11249	1.62271
MSTRG.10547	0.470149	0	0	0.137516	0.341324	0.118848	1.18644	3.57265	0	1.03031	3.5113	0.498029	0	2.0026	2.24197	2.10242	4.29151	2.18859
MSTRG.10548	0	0	0	0	0	0	0	0	18.1623	0	0	0	0	0	0	0	0	0
MSTRG.10549	0	0	0	0	0	0	0.944898	0.294032	0	0	0	0	0	0	0	0	3.7976	0
MSTRG.1055	0	4.346	0	0	6.64201	0	0	0	0	0	0	0	0	0	0	0	0	0
MSTRG.10550	0	0	0	0	0	0	0.0757594	0	0	0	2.34137	0	0	0	0	0.834587	0	0
MSTRG.10551	198.521	137.813	67.3746	63.502	68.0488	80.5761	1.29227	0.337418	4.45268	1.56023	0.582338	3.14813	2.63416	0.0710327	0.803818	0.367306	1.1824	0.0459323
MSTRG.10552	0	0	0.899577	0.109108	0.58183	0	0.258166	0.0666537	0	1.1282	0.471289	0.803636	0	0.213749	0	0.445994	1.56662	0.638232
MSTRG.10553	3.79605	4.65596	1.69235	0.950937	2.23151	0.954044	0.13612	0.268268	0	0.157345	0.234627	0.569307	0	0.168458	0	0.0502953	0	0
MSTRG.10554	2.98148	4.93277	5.29159	5.07108	4.54644	6.49146	14.0098	18.3384	2.80931	16.5512	17.4574	18.9545	3.32272	2.97684	1.43764	2.24089	3.83882	3.14978
MSTRG.10555	7.56776	9.74914	8.94155	5.90422	7.01237	4.58109	0.316381	0.39364	0.225896	0	0	0.603479	0	0	0	0	0	0
MSTRG.10556	0	0	0	0	0	0	0	0.795284	0	7.29708	1.47477	3.8613	0	0	0	0	0	0
MSTRG.10557	0	0	0	0	0	0	0	0	0	0	7.70302	0	0	0	0	0	0	0
MSTRG.10558	0	0	1.4105	0	0	0	0	0	0	0	0	0	0	0	0	0	0	0
MSTRG.10559	0	0	8.07892	0	0	0	0	0	0	0	0	0	0	0	0	0	0	0
MSTRG.1056	0	0	0	0	0	8.37907	0	0	0	0	0	0	0	0	0	0	0	0
MSTRG.10560	0	0	0	0	0	0	0.131886	0	0	6.06882	0	0	0	0	0	0	0	0
MSTRG.10561	0	0	0	0.0591455	0	0	0.0699849	0.288653	0	1.44677	0.242328	0.119465	0	0	0	0	0	0
MSTRG.10562	0	0	0	0	0	0.990248	0	0.914805	0	0	0.43121	12.8791	0	0	0	0	0	0
MSTRG.10563	0	0	0	0	0	0	0	0	0	2.25885	0	0	0	0	0	0	0	0
MSTRG.10564	8.11693	4.51429	4.33461	9.49194	8.17365	9.16504	26.2623	33.441	15.9733	31.9193	32.9065	32.451	31.2454	24.8417	31.0768	21.0762	22.3211	28.7301
MSTRG.10565	0	0	0	0.0706386	0	0.081093	0.50296	0.616814	0	0	0.460144	0	0.122775	0.291315	1.23835	1.80957	0	0
MSTRG.10566	0.0724762	0	0.243307	0.192949	0	0	0.213222	0.343397	0	0	0	0	0	0	1.72454	0.911676	0.170495	0
MSTRG.10567	4.25641	12.4396	19.1984	12.3629	19.1736	13.4451	74.5874	86.9886	54.8737	111.551	98.1918	141.401	15.8554	21.1156	38.6944	15.348	19.7013	33.1061
MSTRG.10568	0.757976	0.909396	2.14099	0.686238	1.63135	0.858715	0.557401	0.765239	0	0.498402	0.923423	1.39864	0	0.242585	0.388246	0.313697	0	0.101715
MSTRG.10569	0.0740993	0	0.623534	0.592443	0.578116	0.317238	0.311778	0.223536	0	0.642965	1.15685	1.63446	0	0.078504	0	0	0.131077	0.492975
MSTRG.1057	1.16668	0	2.39333	0.351126	0	0	0.264906	0	0	0	0	0	0	0	0	0	0	0
MSTRG.10570	0.254	6.24323	2.98759	3.10282	3.02986	2.97284	6.98098	9.28338	24.0025	6.11649	7.97479	5.39496	9.2151	6.15554	7.11825	8.04221	4.93326	5.40581
MSTRG.10571	3.20292	9.95662	10.3523	19.4734	19.3918	19.9318	17.8416	16.3722	8.98806	18.2835	17.7931	18.9329	21.1319	18.5733	14.9848	7.38503	11.5313	13.7514
MSTRG.10572	0	0	0	0	0	0	0	0	0	7.89272	0	0	0	0	0	0	0	0
MSTRG.10573	0	0	0	0.400873	0	0.985975	0.633682	0.274879	0	0.898526	1.42884	2.64276	0	0.11627	0.0887482	0	0.391956	1.02072
MSTRG.10574	2.85484	5.54735	8.14042	5.17941	3.49235	5.42312	0.14213	0.071048	0.432663	0.192826	0.0701145	2.02941e-07	0.145175	0.0659129	3.17357e-06	3.70906e-08	0.211257	0.0988239
MSTRG.10575	0.514354	2.61652	4.35678	0.560616	0.153813	0.000104756	0.457324	0.301531	8.4632e-08	0.507937	0.196843	0.53049	2.73071e-06	0.156509	0.555588	0.152834	5.28508e-07	2.70591e-05
MSTRG.10576	19.6004	6.59158	3.23665	8.33111	9.50569	8.25823	92.6803	66.9847	70.355	78.2995	51.8687	57.3304	269.525	132.005	181.681	253.397	122.605	162.353
MSTRG.10577	3.18851	2.84577	2.47619	2.94345	2.8244	1.65904	13.3829	11.5843	5.9402	12.774	11.97	16.3173	15.5317	28.0357	19.0713	18.5721	23.0323	24.8078
MSTRG.10578	1.72365	14.0311	10.8392	3.0279	3.15379	3.68833	3.30145	1.27491	0.479465	3.38347	2.28658	3.27492	2.47698	4.66487	2.05459	2.12195	5.7525	3.54067
MSTRG.10579	3.15917	3.23959	5.23491	10.8419	12.3201	10.6211	18.8243	10.2615	0.397762	12.9351	11.6455	9.90587	17.3903	25.1246	18.5924	5.61512	26.4908	23.8506
MSTRG.1058	0	0	0	0	10.908	0	0	0	0	0	0	0	0	0	0	0	0	0
MSTRG.10580	2.79917	4.15274	10.1025	5.59603	4.465	4.57605	2.12092	1.76974	0.226653	3.06834	2.35112	1.92172	0.295123	1.2148	1.00763	0.825609	0.843186	1.06021
MSTRG.10581	6.05783	15.1416	11.8839	6.82206	6.8756	6.21122	0.838346	2.34859	0.0751553	1.89302	1.12772	0.923117	1.16862	1.08532	1.42185	1.02752	0.870947	0.510304
MSTRG.10582	10.0094	39.6315	67.9212	31.4984	43.5944	33.8981	42.0726	28.0809	19.6422	37.6767	38.12	37.0774	40.4446	31.9244	59.9399	27.3828	46.0893	45.7549
MSTRG.10583	8.06463	5.29172	3.45032	2.66249	3.18838	2.91418	1.4639	1.12954	1.23968	1.31087	1.91542	0.611589	1.2589	2.35089	1.37444	1.15093	1.36082	2.39657
MSTRG.10584	0.589235	1.91956	2.0528	1.97409	3.90239	1.70072	11.9059	9.73905	0.0423318	8.0458	11.0737	9.90525	9.82527	12.3546	13.4226	5.60844	9.97623	16.2146
MSTRG.10585	4.42725	5.57562	5.5105	5.43464	5.29856	6.08646	9.75898	11.653	9.7555	9.43463	8.68258	9.06558	9.32041	13.7659	12.5261	18.3687	16.5991	14.0254
MSTRG.10586	0	1.08025	3.39921	0.301382	0	0	0.14737	0	0	0	0	0	0	0	0	0	0	0
MSTRG.10587	0	0	4.26611	0	0	0	0	0	0	0	0	0	0	0	0	0	0	0
MSTRG.10588	111.317	22.8184	13.5433	26.0106	32.8511	26.6818	20.9319	20.9837	6.55482	25.3396	23.2956	25.2682	19.6507	20.1253	13.6494	23.9533	17.5282	17.8242
MSTRG.10589	4.66642	8.48832	2.35156	4.73595	5.3392	2.82655	1.5875	6.89907	46.0097	3.91022	5.2671	5.35504	5.03344	3.09537	2.46616	16.6877	3.11933	3.25801
MSTRG.1059	5.5797	35.8503	79.1463	26.1877	23.1289	24.4739	7.04233	6.62767	6.41451	8.17692	7.12611	7.90705	4.20149	3.27219	4.39353	6.46748	6.3615	6.78368
MSTRG.10590	64.3918	12.2088	9.27585	23.3064	30.0166	26.72	188.849	141.516	171.368	154.736	98.3635	85.5605	484.118	358.818	246.794	308.221	249.656	278.878
MSTRG.10591	6.61605	24.9536	42.6942	28.734	29.549	27.1829	13.2658	12.4906	3.1626	13.7242	14.5419	14.1109	6.71932	13.169	14.6656	10.7368	15.3481	16.8469
MSTRG.10592	16.2703	15.3227	22.2577	10.9637	9.20166	10.6473	0.961382	0.493563	6.99155	0.533698	0.72008	1.42048	2.25532	0.496336	0.477594	1.18175	1.53619	0.712633
MSTRG.10593	0	0	0	0	0	0	0	0	0	0	0	0	0	0	14.6498	0	0	0
MSTRG.10594	0	0	8.00962	0	0	0	0	0	0	0	0	0	0	0	0	0	0	0
MSTRG.10595	2.24486	0.590906	1.6685	2.79686	3.53298	0.770779	0	0	0	0	0	0	0	0	0	0	0	0
MSTRG.10596	5.89704	31.0295	47.9548	20.9223	11.6232	18.8888	4.0528	3.88429	3.14438	3.16984	3.92359	3.05555	1.85772	2.57519	2.32389	1.63399	2.31533	2.51236
MSTRG.10597	12.3473	5.21352	14.0197	6.48878	8.80709	4.80176	0.361402	0.244405	1.97863e-22	9.77766e-122	7.78037e-251	0.219608	0	0.124914	4.60558e-36	0.170681	0	0.0261258
MSTRG.10598	1.4768	2.43932	4.38833	2.77872	1.0204	3.2253	5.99688e-20	0.0057996	0.0681281	0.0806295	0.290928	6.03279e-19	0.616646	3.07491e-18	0.16722	1.77431e-21	3.16707e-06	2.90661e-16
MSTRG.10599	28.0126	28.738	30.0153	27.2674	33.3127	29.3979	30.4592	31.4352	29.1685	31.3512	29.8724	26.889	33.8941	28.9624	34.4098	22.8263	29.2892	32.4119
MSTRG.106	0	0	1.6033	0.14536	0	0.247053	0	0	0	0	0	0	0.136882	0	0	0	0	0
MSTRG.1060	1.94184	5.40217	11.5301	7.28973	9.53462	5.84786	3.9056	4.32066	3.19422	4.87058	4.25299	4.27139	1.72802	3.62701	7.34778	3.42057	6.14416	4.58525
MSTRG.10600	40.8584	22.1627	26.995	19.2965	15.0603	17.9309	3.97179	6.32891	5.61511	6.3975	4.04552	3.4751	7.69088	4.27255	6.10803	6.49294	3.13064	4.04332
MSTRG.10601	5.7494	1.70279	2.35959	1.84222	3.76188	3.22134	0.207234	0.5617	0	0	0.0820163	0	1.46203	0.359428	0	0.315181	0	0.354632
MSTRG.10602	38.6754	35.516	31.2296	33.1626	39.5278	28.6622	249.002	258.649	71.4224	170.314	224.47	266.051	291.954	275.871	327.754	153.149	282.828	285.89
MSTRG.10603	4.11201	9.13191	9.07548	7.95398	9.54591	7.89947	9.05939	11.971	5.69681	10.6442	12.7974	13.3633	12.5849	9.94883	8.96451	8.69157	9.31702	10.1786
MSTRG.10604	0.0864496	0	0	0.139207	0	0.204522	0.69937	0.648722	0	2.09347	0.33238	0.460905	0.759607	0.298654	0	0.607636	1.575	0.890898
MSTRG.10605	0.547394	0.989149	7.17058e-149	0.000188439	4.43047e-198	2.81337	0.492783	1.92612	10.6426	3.21732e-19	1.3008	0.790523	0.0141833	0.32164	1.97719	6.37835	1.29678	0.076692
MSTRG.10606	0.745444	3.05334	2.30056	1.84147	2.26998	2.04644	0.278408	0.181089	1.11047	0.160262	0.439377	0.0220882	1.38662	0.270988	0.046046	0.137386	0.233688	0.379797
MSTRG.10607	0.622672	2.40723	3.5696	1.98036	1.90578	1.84891	1.45019	1.73861	2.00325	2.54707	2.39313	2.26057	1.37133	1.3372	2.28562	2.03715	1.47298	1.42723
MSTRG.10608	0.806064	6.15646	4.21785	4.48019	3.15148	3.92728	6.24914	8.96265	5.30609	7.71205	6.97553	7.7948	6.66659	5.25375	10.286	6.48248	6.36696	5.89815
MSTRG.10609	22.3011	64.4849	81.7162	44.1575	48.2211	52.1407	74.7661	86.6589	87.484	90.0627	83.3722	85.6048	120.625	82.2138	79.1137	53.3214	76.1177	70.0882
MSTRG.1061	0.408951	0	0	0	0	0	0	0	0	0	0	0	0	0	0	0	0	0
MSTRG.10610	2.75482	5.9473	13.925	2.67633	3.87495	2.90629	0	0	5.71587e-139	0.132064	0	0	0.058037	5.3979e-255	0	0	1.85175e-189	1.27983e-94
MSTRG.10611	3.5624	6.63489	9.21465	8.78798	8.58016	9.74346	18.1426	19.2312	12.7467	18.8265	16.8934	20.9294	24.5195	24.3949	24.7932	14.04	18.3404	19.7477
MSTRG.10612	10.1602	22.9951	22.4922	20.6163	21.4079	20.618	2.46151	3.07639	1.68861	2.62371	3.01318	3.97058	1.34267	3.17605	2.50474	1.15199	1.73392	1.38415
MSTRG.10613	6.12267	11.5116	14.1521	12.5684	16.5131	11.8095	28.018	26.9559	11.9468	30.0265	27.678	25.3348	22.796	26.6983	18.9577	17.0625	21.5826	26.6013
MSTRG.10614	27.1383	45.5434	38.3922	41.718	39.9015	37.6634	14.2226	17.2076	14.6294	17.0993	15.8178	12.9512	13.9212	14.6449	10.7458	9.21806	11.234	11.9689
MSTRG.10615	0.976297	3.81851	21.8498	3.97948	4.39862	5.10188	4.75734	4.16818	1.35721	6.47236	4.97953	3.85639	1.85677	3.72098	4.16609	5.47112	5.59085	6.76394
MSTRG.10616	4.51971	16.0689	20.6759	14.192	19.8614	15.1042	5.69177	5.68641	7.16238	6.22258	5.62454	6.37778	6.47027	7.63293	8.71347	5.59464	5.19804	7.04351
MSTRG.10617	10.2326	66.9399	49.6651	41.1605	31.8431	47.0282	78.401	50.9487	273.34	39.7837	35.5203	47.475	82.6583	64.6681	54.2087	54.6772	39.6963	51.1949
MSTRG.10618	15.9927	8.45707	4.37481	4.05154	5.95753	3.79469	0.303339	0.250891	1.38137	0.37291	0.372773	0.513104	0	0.250697	0.111572	0.47839	0.166274	0.346746
MSTRG.10619	778.279	1657.25	1385.97	1300.68	1433.22	1366.54	1383.43	1375.32	5949.17	1147.79	1087.45	1350.99	2389.28	1814.54	1619.57	2029.08	1286.52	1361.83
MSTRG.1062	1.03644	0.249271	1.45712	0.554733	1.79671	2.33294	0	0	0	0	0	0	0	0.188055	0	0	0	0
MSTRG.10620	0	0	0	0	0	0	0	0	0	0	201.775	0	0	0	0	0	0	0
MSTRG.10621	1.19987	3.59611	7.02923	4.04807	4.13737	3.54625	18.4041	17.4362	7.38091	19.5107	14.691	16.8801	10.6059	13.0786	15.0138	10.661	12.9127	13.6881
MSTRG.10622	10.2766	19.4152	40.4183	15.7554	8.77045	14.5356	0.768554	0.53577	0.228235	0.560484	0.729323	1.08328	0.0943203	0.217416	0.170409	0.158652	0.376778	0.262311
MSTRG.10623	100.543	29.9115	46.2173	36.8088	29.9956	33.2674	1.15253	0.56526	0.106972	1.72162	1.24792	1.19839	0.0294193	0.256001	0.57707	0.391242	0.542155	0.250624
MSTRG.10624	1.16511	0.124366	1.71581	1.66631	1.12576	0.281044	0.555622	0.111385	0.0704495	0	0.113871	0.163888	0	0	0	0	0	0
MSTRG.10625	3.52351	9.70694	8.84613	6.7	13.1718	5.46754	6.20851	7.96097	23.2409	8.6124	6.49695	8.25013	6.02551	6.32395	7.07554	8.60157	5.71201	5.5433
MSTRG.10626	0	0.759696	2.30444	0.332502	0	0.0780786	0	0.0544096	0	1.48843	0.896475	0.400497	0	0	0	0	0	0
MSTRG.10627	1.50246	2.1223	0	2.77084	0	2.72298	0.095437	0	0	0	0	0	0	0.753152	0	0	0	0
MSTRG.10628	0.167659	0	0	0	6.66969	0	0	0	0	0	0	0	0	0	0	0	0	1.00562
MSTRG.10629	0.0207572	0.299502	1.61366	0.534145	0	0	0	0	0	0	0	0	0	0	0	0	0	0
MSTRG.1063	5.1677	2.72808	2.4469	1.09408	1.32995	1.14417	0.298167	0.34979	0	0.434804	0.0726488	0.42645	2.038	2.15198	0.268434	0.944241	0.989827	1.98915
MSTRG.10630	0.503957	0	0	0	4.96641	0	0	0	0	0	0	0	0	0.731375	0	0	0	0
MSTRG.10631	14.1271	3.40655	3.24224	1.51509	1.23689	1.25633	0	0.0663188	4.94786	0	0	0	0	0	0	0	0	0
MSTRG.10632	0	0	0	0	22.0227	0	0	0	0	0	0	0	0	0	0	0	0	0
MSTRG.10633	0	0	0	0	0	0	0	0	16.9314	0	0	0	0	0	0	0	0	0
MSTRG.10634	1.36737	7.49618	14.0653	6.36976	6.9893	5.88223	8.38234	7.24878	1.95503	7.10006	7.90154	7.90516	3.73057	4.2084	6.98182	3.24465	3.07717	5.67568
MSTRG.10635	7.06369	25.2473	24.5699	16.1935	12.0563	12.0763	0.123934	3.51886e-08	7.08888e-08	1.14629e-07	6.11574e-08	0.0522287	0.283174	3.75596e-07	2.93397e-12	3.83604e-08	3.34709e-08	5.23284e-08
MSTRG.10636	0.0130331	0.377815	0.339127	0.31387	0.199351	0.176139	0.610118	0.787719	0.30439	1.28668	0.75688	0.809791	0.595929	0.676992	0.484912	0.619022	0.42676	0.87668
MSTRG.10637	0.0985586	0.492944	0.297803	0.713699	0.763923	0.486287	1.22491	1.31309	0.00991948	1.31112	1.49222	1.40363	0.622916	1.22338	0.366324	0.976081	1.12172	1.33086
MSTRG.10638	0.642913	0	1.59455	0	8.93669	0	0	0	0	0.711235	0	0	0	0	0	0	0	0
MSTRG.10639	0	0	0	0.759421	0	0.0802078	0	0	0	0	0	0.280047	0	0	0	0	0.588074	0
MSTRG.1064	0.91237	0.443698	0.843506	0.782806	0.455411	0.855042	30.3258	23.5639	12.8244	28.5334	24.6379	19.3878	29.0836	22.6316	29.8908	34.6501	18.4992	29.4633
MSTRG.10640	0.0822211	0.0600516	0.814396	0.113378	0.254229	0.0487635	0.279195	0.430551	0	0.535318	1.03668	1.12263	0	0.328117	0.30128	0.326763	0.0901738	0.103239
MSTRG.10641	0	0	5.36051	0	0	2.27953	0.744082	0	0	0	0	0	0	0	0	0	9.28035	0
MSTRG.10642	0.0846842	0	0	0.164862	4.87946	10.3496	0.0640743	0.170019	0	4.62796	0.107593	0	0	0.308592	0	0	0	1.27559
MSTRG.10643	3.9187	4.11465	7.27647	11.9328	15.634	13.7431	11.9557	11.1472	6.61847	9.5624	8.6464	11.8888	7.74061	21.2914	12.8216	18.5181	13.6274	14.3473
MSTRG.10644	0.698957	9.82762	7.73166	6.04823	5.18027	4.84403	17.246	20.1927	2.64099	17.1102	16.8134	26.7037	10.3024	22.5498	24.1075	21.7775	22.4478	22.9572
MSTRG.10645	4.06354	7.69392	8.07805	7.18132	7.51579	7.17033	0.324131	0.473782	0	0.487131	0.655125	0.19524	0	0.0568291	0	0.13694	0.139995	0.242186
MSTRG.10646	0.895505	8.09126	2.50406	1.63307	18.4744	0.428115	0.97119	0	0	0.0275797	0.48135	0.121418	0	1.30944	0.189137	0.245872	0.194722	0
MSTRG.10647	0	0	3.29117	0	0	0	0	0	0	0	0	0	0	0	0	0	0	0
MSTRG.10648	0.172982	1.43363	0.739155	0.56478	0.254227	0.0518285	0	0.0369077	0	0.0815545	0.143448	0	0	0	0	0	0	0.0276791
MSTRG.10649	0	0	0	0.641784	0	3.81717	0	0	0	2.54065	0	0	0	0	0	0	0	0
MSTRG.1065	0.386815	5.12013e-75	0.150217	0.0646471	0.300542	5.62066e-70	2.46647	0.745915	0	2.96745	1.89299	1.34456	0.0541247	0.701548	1.50776	2.2477	1.52108	2.06968
MSTRG.10650	0	0	0	0	0	1.37198	0	0	0	5.22608	0	0	0	0	0	0	0	0
MSTRG.10651	0	8.73491	0	0	0	0	0.845258	0	0	0	0	0	0	0	0	0	0	0
MSTRG.10652	0	0	4.36965	0	0	0	0	0	0	0	0	0	0	0	0	0	0	0
MSTRG.10653	0	0	0.473625	0.638958	0	0.266264	0.133896	0.284815	0	1.92153	0.157798	0	0	0	0	0	0	0
MSTRG.10654	0	0.191906	5.26511	0	0	0	0.532593	1.2443	0	1.87353	2.83991	4.20051	0	0.299025	2.37717	0	1.5813	0
MSTRG.10655	1.32568	1.6021	0.812128	0.332882	0.496845	0.545741	0	0.0765263	0	0	0	0	0	0	0	0.510176	0.426718	1.01813
MSTRG.10656	0	0.633826	0	0	17.6792	0	0	0	0	0	0	0	0	0	0	0	0	0
MSTRG.10657	0	0	0.81086	0	0	0	0	0.0698494	0	0	0.0834466	1.66218	0	0	0.146791	0	0	1.28776
MSTRG.10658	0.494131	0	0	0	0	0	0.239408	0.673574	0	0	0	6.88842	0	0	0	0	0	0
MSTRG.10659	1.66671	8.93296	12.6561	8.83376	8.519	8.06988	1.07844	1.06376	0.213535	0.418803	2.6605	0.889671	0.293294	0.35635	0.211768	0.136597	0.203294	0.113015
MSTRG.1066	0.217564	2.35158	1.66361	0.574025	1.05258	1.12528	0.0340185	0	0	0.459598	0.315048	0	0	0	0	0.295535	0	0
MSTRG.10660	15.4455	7.97171	8.49926	3.40054	1.87876	2.22763	0.312209	0	0	0	0	0	0	0	0	0.233271	0	0
MSTRG.10661	0	0	9.0115	0	0	0	0	0	0	0	0	0	0	0	0	0	0	0
MSTRG.10662	2.33428	16.2311	21.3491	15.0525	14.2885	12.7264	20.9456	16.8458	13.1616	21.6163	21.1863	18.1399	25.2888	20.9781	23.1699	10.1672	20.4955	23.2445
MSTRG.10663	0.806908	1.51843	2.18368	1.19525	1.75452	1.17281	0.0540537	0.023419	0	0.124842	0.0465473	0.0961322	0	0.116339	0	0	0	0.0101312
MSTRG.10664	0	0	7.12831	0	0	0	0	0	0	0	0	0	0	0	0	0	0	0
MSTRG.10665	0.122083	0.67656	0.937676	0.327647	0.918357	1.14178	0.0297876	0	0	0	0	0	0	0	0	0	0	0
MSTRG.10666	1.10588	0	0	0	7.21687	4.40976	0	0	0	0	0	0	0	0	0	0	0	0
MSTRG.10667	0.359992	0	0.595138	0.615224	2.61962	0.235497	0	0.0800247	0	0	0.774928	0	0	0	0	0.128534	0	0
MSTRG.10668	4.47935	11.4114	28.4579	10.367	13.6761	10.3624	28.1569	25.2457	19.1174	27.7843	29.3814	31.2159	12.1284	19.8142	30.9554	22.1271	24.1956	29.5874
MSTRG.10669	0	0	0	0	12.8298	0	0	0	0	0	0	0	0	0	0	0	0	0
MSTRG.1067	0	0	1.96255	0	0	0	0	0	0	0	0	0	0	0	0	0	0	0
MSTRG.10670	0	0	0.708278	0.37697	0.863276	0.240317	0.0330694	0	0	0	0	0	0	0	0	0	0	0
MSTRG.10671	0	0	0	0.600158	27.0182	0	0	0	0	0	0	0	0	0	0	0	0	0
MSTRG.10672	13.6368	12.3247	10.1646	18.218	18.7096	18.7676	3.68953	6.14861	2.88531	8.33353	6.19957	6.3292	1.40853	1.55001	1.06146	0.770982	1.2376	1.0143
MSTRG.10673	0.614084	0.69928	0.486677	0.311678	0.605147	0.642647	0.0133312	0.0462706	0	0.206023	0.0309984	0.0467612	0.025783	7.30749e-68	0.112214	0.0131736	3.47762e-14	0.205859
MSTRG.10674	0	0	0	0	0	0	0	0	0	0	0	0	0	0	0	0	9.43369	0
MSTRG.10675	6.24869	1.91379	2.03262	3.78191	3.48215	3.8759	1.11686	0.894039	0	1.77783	1.48816	0.970366	6.70262e-07	0.28573	0.287366	0.362455	0.539971	0.0948923
MSTRG.10676	0.292331	4.12432	0	0	0	0	0	0	0	0	0.169057	0	0	0	0	0	0	0
MSTRG.10677	0.204933	2.80523	1.74564	1.39895	1.2996	1.01846	3.9678	5.39188	12.9629	4.15275	4.28044	5.21939	2.95009	4.84668	4.57689	6.25022	8.42012	6.19287
MSTRG.10678	0.882303	1.32159	3.1923	3.46521	1.39921	2.50865	1.41885	0.938514	0.371983	1.21224	1.21108	0.886071	1.01228	1.48013	0.577044	1.09902	0.956081	1.0878
MSTRG.10679	3.35003	10.8146	19.3925	13.3198	12.402	12.1728	23.0813	29.3797	6.41845	38.8497	31.484	31.2786	3.31568	3.50745	1.57572	3.06099	2.88929	3.55491
MSTRG.1068	0	0	0.120346	0	0	0	3.60359	2.08544	2.26919	1.03041	0.475474	0.396165	9.91878	6.88488	7.4558	1.66703	1.33719	1.92502
MSTRG.10680	28.152	30.7316	27.5379	24.1499	23.6965	26.2944	16.3804	19.5816	16.4495	15.76	16.175	16.0678	23.5182	19.8992	17.1785	22.0633	17.441	17.9972
MSTRG.10681	2.97915	1.42084	2.67898	3.9261	5.03486	4.49354	6.35262	3.26006	0	4.58964	4.3152	4.72834	6.14858	7.9179	5.18262	2.03747	6.84625	6.31238
MSTRG.10682	0.256939	0.239352	0.496508	0.476239	1.96583	0.663491	0	0	0	0	0	0.370402	0	0	0	0	0	0
MSTRG.10683	0	0.445082	2.67834	0	0.399952	0.182128	0.083589	0.254553	0	1.36858	0.585191	0.980776	0	0.641023	0	0.633966	0	0.402089
MSTRG.10684	0.521692	0.100853	0.481582	0.144293	0	0.0828253	0.114167	0.0572222	0	0.293184	0	0.324028	0	0	1.15336	0.0881363	0	1.40063
MSTRG.10685	0.622097	0	1.27186	0.463494	0	0	0	0.63496	0	4.60737	0.646884	1.45429	0	0	0	0	0	0
MSTRG.10686	19.2578	13.1209	35.302	14.6989	14.6935	15.9487	30.6038	40.2427	4.39861	41.6806	38.3564	27.4827	11.371	13.7369	20.931	12.2809	14.9799	10.7137
MSTRG.10687	1.75536	3.20091	4.13645	3.08628	2.78968	2.31019	13.7852	19.4245	30.2113	18.8906	17.9755	11.6727	7.73452	6.0429	8.26765	11.6346	6.01918	6.84042
MSTRG.10688	0.778894	0	0	0	0	0	0	0	0	0	0	0	2.49426	0	0	4.1077	0	0
MSTRG.10689	0	3.59812	0	0	0	0	0	0	0	0	0	0	0	0	0	0	0	0
MSTRG.1069	11.0588	23.943	21.2246	41.4425	34.4525	32.4967	0.263344	0.124183	0.0954376	0.0622112	0.0578355	0.204729	0.0338844	0	0	0	0	0.00947108
MSTRG.10690	0.0515791	3.36866	0.281644	0.479596	0.532083	0.397259	0.0734809	0.39399	11.7833	0.125559	0.360761	0.0690629	0.0214144	0.205421	0.245031	0.690534	0.282156	0
MSTRG.10691	0	0	9.52922	0	0	0	0	0	0	0	0	0	0	0	0	2.03926	0	0
MSTRG.10692	0	0	0	0	16.4849	0	0	0	0	0	0	0	0	0	0	0	0	0
MSTRG.10693	0	0	15.7549	0	0	0	0	1.14807	0	0	0	0	0	0	0	0	0	0
MSTRG.10694	0	0	0	0	12.7374	0	0	0	0	0	0	0	0	0	0	0	0	0
MSTRG.10695	2.34212	5.25399	2.58011	4.40219	1.32609	2.69739	0.179042	0.9475	0.326011	0.292829	0.212783	0	0	0.88773	1.37893	0.525826	0.380092	0.148284
MSTRG.10697	0	0	0	0	0	0	0	0	0	0	0	0	0	0	0	0	0	0
MSTRG.10698	0	0	2.78751	1.01725	0	0	0.201383	0	0	0	0	0	0	0	0	0	0	0
MSTRG.10699	0	0	15.1998	0	0	0	0	0	0	0	0	0	0	0	0	0	0	0
MSTRG.107	120.85	69.0176	79.1143	52.9259	62.8111	55.7225	3.29156	3.29792	2.67606	3.53273	3.45498	2.58285	2.11395	1.86856	1.87038	1.6069	3.34297	3.95274
MSTRG.1070	21.1941	21.7833	16.961	14.8279	14.8623	15.4289	12.1306	14.0176	17.9664	12.2743	9.92274	17.4762	20.9047	12.6944	11.1155	30.9523	23.9731	19.7103
MSTRG.10700	0.605664	3.25026	2.96171	0.50987	0.86539	2.72116	0	0	0	0	0	0	0	0	0	0	0	0
MSTRG.10701	0	0	0	0	11.0363	0	0	0	0	0	0	0	0	0	0	0	0	0
MSTRG.10702	0	0	2.68625	0	0	0.578894	0	0	0	0	0	0	0	0	0	0	0	0
MSTRG.10703	0	0	2.24738	0.360733	0	0.165651	0	0	0	0	0	0	0	0	0	0	0	0
MSTRG.10704	0.101614	5.6828	1.14369	1.19358	0.0915347	3.79481	0.594109	0.587088	11.4139	0.350035	0.103985	0.111418	2.61164	0.776424	0.632137	0.350834	0.120754	0.091086
MSTRG.10705	0	0	0	0	0	0	0	0	0	0	0	0	0	0	0	0	14.4005	0
MSTRG.10706	0	0	8.46678	0	0	0	0	0	0	0	0	0	0	0	0	0	0	0
MSTRG.10707	0	0	0	0	0	0	0	0	0	0	0	0	0	0	0	0	0	0
MSTRG.10708	0	0	5.17491	0	0	0	0	0	0	0	0	0	0	1.31322	0	0	0	0
MSTRG.10709	0	0	2.42657	0	0	0	0	0	0	0	0	0	0	0	0	0	0	0
MSTRG.1071	0.0825158	0.0249503	1.34606	0.0742969	0.27705	0.172009	0.0422189	0	0	0	0	0	0	0.285616	0.627571	0	0	0
MSTRG.10710	0	0	0	0	6.45481	0	0	0	0	0	0	0	0	0	0	0	0	0
MSTRG.10711	0	0	0	0	0	0	0	0	0	12.7455	0	0	0	0	0	0	0	0
MSTRG.10712	0	0	0	0	4.59489	0.68069	0	0	0	0	0	0	0	0	0	0	0	0
MSTRG.10713	0	0	0	0	17.14	0	0	0	0	0	0	0	0	0	0	0	0	0
MSTRG.10714	0.470626	5.70593	0.163729	0	0.382473	0.408438	0	0	0	0	0	0	0.0859644	0.102434	0.621756	0.547253	0	0
MSTRG.10715	0	4.526	0	0	0	0	0	0	0	0	0	0	0	0	0	0	0	0
MSTRG.10716	0.350493	6.52048	0.345502	0	1.17937	0	0.0789087	0	21.4333	0	0	0	0.180071	0	0	0	0.365774	0
MSTRG.10717	0	0	0	0	0	0	0.786403	0.366619	0	0	0	0	0	0	17.2554	0	0	0
MSTRG.10718	0	2.28677	4.44871	0	0	1.13443	0.130218	0.374967	0	1.03946	0.635647	2.35289	0	0.731195	0.909458	0.21334	2.19118	0
MSTRG.10719	0	2.13731	0	0	0	0	0.586857	0	0	0	0	12.0832	0	1.79031	0	0	0	0
MSTRG.1072	0	0	0	2.06766	15.2356	2.00444	0	0	0	0	0	0	0	0	0	0.46807	4.17494	0
MSTRG.10720	0	0	0	0	0	0	0.503186	2.74783	0	0	0	2.60068	0	0	0	0	0	0
MSTRG.10721	0	1.73323	0	0.177968	4.86966	0	0.140828	0	0	0	0	0	0	0	0	0	0	0
MSTRG.10722	0.549573	1.11658	1.40322	0.667195	0	0.323893	0.0833471	0.0914919	0	0.347422	0.339201	0	0	0	0	0	0	0
MSTRG.10723	0.474306	13.4167	5.77088	2.70218	2.44672	0.954194	1.32406	1.52239	0.420025	1.17905	1.14052	2.12673	0.245268	0.907436	0.91919	1.50837	1.38608	1.67048
MSTRG.10724	0	0.627237	0.97299	0.276639	1.88094	0.326235	0.164134	0.03785	0	0.114106	0	0	0	0	0	0	0	0
MSTRG.10725	0.65276	0.5476	2.21055	1.16248	0.851967	1.26963	0.0128731	0.0132333	0.0456199	0	0	0	0	0	0	0	0	0
MSTRG.10726	22.8491	11.3191	9.35635	22.016	20.9808	25.6522	30.1607	38.9495	15.284	27.9913	19.4476	21.842	33.855	34.8302	29.727	39.8767	41.8561	42.7224
MSTRG.10727	0.11019	0	1.08764	0.515895	0.47994	0.131498	0.572345	0.2659	0	0.273706	1.08992	0.627468	0	0.0741523	0	0.597641	0.428967	0.769628
MSTRG.10728	0.181808	0.536392	0.852622	0.689556	0	0.245484	0.0749978	0.194091	0	1.0042	0.302155	0	0	0.0927829	0.171777	0	0	0.58341
MSTRG.10729	1.69697	0	4.50139	0	0	0.634345	0	0	0	0	0	0	0	0	0	0	0	0
MSTRG.1073	2.25943	3.29853	0.420279	2.37055	0	0	1.03368	1.74422	5.63274	2.46255	1.1272	0	0	3.58127	0.82326	1.50207	2.08963	1.28409
MSTRG.10730	0	2.745	0	0	7.40625	0	0	0	0	0	0	0	0	0	0	0	0	0
MSTRG.10731	0.0926404	0.456631	1.16082	0.75298	0.679494	0.636491	1.02326	0.703767	0.196238	1.00846	1.32587	1.84091	0.0273411	0.714064	0.795401	0.673018	1.4953	0.842547
MSTRG.10732	0.0947025	0.430709	0.549639	0.511719	0	0.176187	0.848974	0.821696	0	0	1.08406	1.52605	0	0.103142	1.72219	0.489783	2.48356	1.22941
MSTRG.10733	0	1.80615	1.02747	0.833294	0	0	0.943841	0.30867	0	0.96701	0.450213	1.42939	0	0.194908	0	0.54803	0	4.06046
MSTRG.10734	0	0	0	1.39139	4.96123	0	0.208107	0	0	0	0	0	0	0	0	0	0	0
MSTRG.10735	2.58347	9.15727	13.875	8.87764	13.1826	5.5316	0.864852	1.88043	0.766967	1.12345	2.69418	3.03486	0.306397	1.92182	0.950391	1.5139	2.01472	1.10363
MSTRG.10736	0.598091	2.1684	9.15781	0.953977	1.71762	1.7904	0	2.46013	31.0013	1.26142	0.628838	0	0	4.06596	0.759252	0.409453	0.803759	0
MSTRG.10737	59.176	7.76014	15.8616	60.0494	60.3529	54.4792	0.962683	0.367751	0	5.06901	0.934636	4.96835	5.73208	4.04947	0.098822	1.54875	3.57017	0
MSTRG.10738	11.9773	0	0.966769	4.86325	5.74942	5.73511	3.14362	0.268658	0	8.13342	1.68851	1.90657	3.69676	3.39425	0	0.480856	2.70136	6.12472
MSTRG.10739	0	0.0419024	0	0.121653	0.463841	0	0	0.0488495	1.19537	0.486921	0.682202	0.461271	0	0.113705	0	0.924969	0.705856	0.212909
MSTRG.1074	0	0.52483	0	0.97658	2.40015	0.172486	0.178349	0	0	0	0	0	0	0	0	0	0	0
MSTRG.10740	7.93501	5.17232	2.31603	2.84255	1.07228	3.28052	0	0	0	0	0	0	0	0	0	0	0	0
MSTRG.10741	0	0.996515	2.05887	0	1.01518	0.409133	0	0	0	0	0	0	0	0	0	0	0	0
MSTRG.10742	7.07057	14.9113	19.108	17.0992	28.2109	17.064	14.2679	14.0866	17.6287	13.1137	12.5432	13.7488	24.1361	20.6306	21.9849	12.4576	15.7994	19.398
MSTRG.10743	44.1685	94.8624	70.2602	88.3106	85.7418	77.7597	67.4598	90.348	222.83	77.4304	81.7589	69.1941	126.566	100.598	86.3815	105.003	88.6073	68.2103
MSTRG.10744	0	0	0	0	0	0	0	0	0	0	0	0	0	0	0	0	0	7.4905
MSTRG.10745	0	0	5.32897	0.257296	0	1.48694	0	0	0	0	0	0	0	0	0	0	0	0
MSTRG.10746	0	0	0	0	0	0	0	0	0	14.5173	0	4.46219	0	0	0	0	0	0
MSTRG.10747	0.117837	0.17123	0.556605	0.30814	0.208314	0.11225	1.92302	1.9979	0	5.31759	2.44413	3.10654	0.51681	0.215014	0.769102	0.697581	0.438789	1.15759
MSTRG.10748	0	0	0	0	0	0	0	0	0	0	0	0	0	0	0	0	0	0
MSTRG.10749	16.3274	17.8232	19.0562	14.3491	11.7651	12.9586	5.17296	7.45531	9.51193	4.7572	5.79106	6.97532	3.91016	4.98866	7.70305	7.8742	4.7306	3.61302
MSTRG.1075	0.0933663	0	0	0	0	0.636331	0.199097	0.728778	0	0	0.324853	0.85731	0	0.304511	0.53888	0.361551	1.36359	0.191046
MSTRG.10750	0	0	0	0	4.60421	0	0	0	0	0	0	0	0	0	0	0	0	0
MSTRG.10751	1.13604e-43	0.372962	0.158083	0.254333	1.79293e-102	2.38847e-07	0.025209	1.54509e-187	2.66859e-10	9.96135e-63	1.08791e-121	7.3197e-10	0.46323	1.51223e-59	0.247613	3.94693e-143	6.87914e-30	0.0747617
MSTRG.10752	0.580588	0.273562	3.22486	1.15801	0	3.32658	1.06364	0.686679	0	1.85382	0.578776	0.380501	0.436115	0.361984	0	0	0	0.904396
MSTRG.10753	0.269986	0.724042	0.894912	0.761364	0	0.409891	0.30613	0.356923	0	0.864694	0.365093	1.3764	0	0.270231	0.375376	0.161431	0.148627	0.0566776
MSTRG.10754	0.451824	0.621116	0.507934	0.682893	0	0.737498	0.412247	0.162327	0	1.25961	0.147127	0.666044	0	0.159816	0	0.570318	0.400403	0
MSTRG.10755	9.48302	2.98845	13.2654	2.84188	1.7124	3.03362	90.8878	62.0164	7.41025	93.5025	112.36	146.349	20.8964	29.5373	51.471	49.2564	23.3015	44.2145
MSTRG.10756	35.4909	70.2363	103.279	62.8458	56.5651	63.9774	32.9902	42.8992	37.5259	30.8169	36.5039	37.5307	50.3909	40.6514	38.994	43.7928	50.1138	34.5738
MSTRG.10757	11.712	52.2278	164.38	41.1036	32.9834	42.5576	8.22386	11.6958	7.96865	14.3445	11.3796	11.0066	3.80057	1.92068	2.43354	2.80226	6.33306	0.812902
MSTRG.10758	0.312418	1.40279	1.5282	1.11646	0.677959	0.576298	0.0888779	0.0817658	0	6.94573	1.12756	0.742927	0	0.258173	5.17635	0.114546	0.388452	0
MSTRG.10759	0.192385	0.306651	0.926428	0.531334	0.689523	0.367197	0.245274	0.455356	0	0.762767	0.341809	0.141616	0	0	0.012538	0.194609	0	0.102582
MSTRG.1076	13.3987	45.6865	49.7066	46.8231	49.0254	48.0291	77.9625	83.7768	57.2406	65.8147	75.2071	73.5621	135.099	125.933	99.0157	76.8743	112.738	126.118
MSTRG.10760	5.98921	37.0344	51.9533	22.343	26.9055	19.8174	0.425646	0.0382025	0.438614	0.740712	0.382757	0.434013	0.0267784	9.57956e-199	0	0	0	2.87438e-29
MSTRG.10761	0	0	0	5.13519	0	0	1.1796	1.46648	0	0	0.529786	1.15524	0	0	0	0	0	0
MSTRG.10762	0.874362	0	0	0	0	5.89513	0	0	0	0	0	0	0	0	0	0	0	0
MSTRG.10763	0	0	0	6.49484	0	0	0	0	0	0	0	0	0	0	0	0	0	0
MSTRG.10764	0	0	0	0	17.9766	0	0	0	0	0	0	0	0	0	0	0	0	0
MSTRG.10765	0.930371	0	0	0	0	0	0	0	0	3.46463	0	0	0	0	0	0	0	0
MSTRG.10766	0	0	0	0	0	0	0	0.366619	0	0	0	12.7077	0	0	0	0	0	0
MSTRG.10767	3.90623	1.80089	3.21301	1.25789	1.89503	1.59424	0.809243	0.585081	0.0371331	1.12521	0.944772	1.9343	0	0.288553	0.399507	0.308177	0.224851	0.740468
MSTRG.10768	0.79118	0.559949	0.846337	0.437214	0.283653	0.565786	0.888514	0.655621	0.0316572	1.7201	1.44093	1.21212	0.668577	0.112038	0.479273	0.373616	0.318019	0.324107
MSTRG.10769	0.376517	1.06459	0.153034	0.205816	0.309691	0.400128	0.245369	0.519672	0	0.283178	1.45824	0.978008	0	0	0	0	0	0
MSTRG.1077	0	0	5.45985	0	0	0	0	0	0	0	0	0	0	0.559597	0	0	0	0
MSTRG.10770	0.515886	0.996515	0	2.20959	0	0.163653	0	0	0	0	0	0	0	0	0	0.261007	0	0
MSTRG.10771	0.599793	2.02896	2.83101	0.593188	0	0.832263	0	0	0	0	0	0	0	0	0	0	0	0
MSTRG.10772	0.751403	1.22917	4.47057	0.44199	1.37048	0	0	0	0	0	0	0	0	0	0	0	0	0
MSTRG.10773	0.374692	0.881576	0.660146	0.495198	0.675671	1.02012	0.00722376	0	0	0	0.041298	0	0	0	0	0	0	0
MSTRG.10774	0.049751	1.36075	0.555491	0.642122	1.57245	0.250391	0.0303569	0	0	0	0	0	0.0206304	0	0	0	0	0
MSTRG.10775	0	0.0722515	0	0.412061	2.01827	1.00495	0	0	0	0	0	0	0	0	0	0	0	0
MSTRG.10776	4.59319	3.61826	4.1584	3.21949	2.68922	3.05951	0.0712379	0.0148976	0	0	0.0814483	0	0	0	0	0	0	0.0109194
MSTRG.10777	0	0	0	0	0	0	0	0	0	0	0	0	0	0	0	0	0	0
MSTRG.10778	1.609	0	1.58484	2.46081	9.96484	2.5579	0	0	0	0	0	0	0	0	0	0	0	0
MSTRG.10779	0	0	1.55063	4.97499	0	0	0	0	0	0	0	0	0	0.906612	0	0	0	0
MSTRG.1078	0.364696	2.39944	2.91625	1.52762	2.0957	1.34254	7.38725	7.18938	5.4511	8.9803	6.39204	9.64307	7.1337	7.49617	10.5417	7.82892	6.57261	4.77701
MSTRG.10780	0	0	0	0	14.1171	0	0	0	0	0	0.267424	0	0	0	0	0	0	0
MSTRG.10781	0	0	0	0	0	0	0	0	20.6692	0	0	0	0	0	0	2.34947	0	0
MSTRG.10782	0	0	0	0	6.34033	0	0	0	0	0	0	0	0	0	0	0	0	0
MSTRG.10783	8.35981	33.8868	73.7969	22.9835	25.6439	29.5774	7.92344	4.42435	5.3294	3.80409	5.66099	3.97792	5.53132	5.09335	8.9206	3.75021	5.18993	6.40032
MSTRG.10784	11.7131	41.9162	35.1031	35.6424	39.7357	42.9242	54.9317	88.4289	37.1469	84.7602	87.0223	95.4247	13.5392	13.3895	15.8697	12.9529	18.6145	14.9429
MSTRG.10785	7.22521	10.6714	10.1902	30.8273	38.7087	32.7396	17.5484	21.8522	12.2921	24.2058	22.4836	25.8491	4.45502	5.7766	4.42259	2.16853	5.19987	4.91904
MSTRG.10786	2.76799	3.47759	4.56073	3.16118	2.59808	2.5357	2.65225	2.80725	2.06107	1.96153	2.77885	2.81194	0.558121	1.79135	2.70023	2.35182	1.94422	0.822387
MSTRG.10787	3.14533	1.07255	1.36032	1.25318	1.5074	1.21192	6.66672	5.89187	1.22788	7.87071	7.04415	7.66643	8.38338	10.3235	8.25346	10.9088	13.2251	13.7367
MSTRG.10788	0.129733	0.0426517	2.04854	0.482586	0.045641	0.186926	0	0	0	0	0	0	0	0	0	0	0	0
MSTRG.10789	360.806	21.6797	146.869	49.6723	41.6357	24.6983	2.22896	0.244214	0	1.84071	0.93344	1.08241	0.0584524	0.0628656	0.135127	0.211267	0.226611	1.92043
MSTRG.1079	0.146956	0	0	0	0	0.56583	0.130066	0.453517	15.8688	0	0.230627	0.378011	0.435178	0.171499	1.47339	0.708892	0	0
MSTRG.10790	6.96209	14.7963	35.9409	12.8004	16.4752	15.5617	4.63383	5.14451	3.11828	6.81906	5.55972	4.42048	0.228461	0	0.0185492	0.175596	0.104873	0.0164328
MSTRG.10791	0.222055	0	0.107067	0.312991	0.501915	0.248692	0.671148	0.879676	0	1.43285	1.03371	0.754037	0.04156	0.539572	0.363437	0.287482	0.530139	0.144117
MSTRG.10792	0.0446979	0.975067	0.68732	0.807644	0.299351	1.95244	15.1068	31.9839	13.7186	25.6013	20.6597	25.3958	0.457536	0.849686	1.3982	1.81568	3.54084	0.937935
MSTRG.10793	0.067482	0	0.244866	0.325592	0	0.328322	12.5184	4.29008	6.84662	4.56741	5.15311	4.71696	16.5218	5.77719	19.6088	5.41651	6.42261	13.194
MSTRG.10794	0	2.30416e-73	0.01057	4.0454e-07	2.64375e-27	4.86642e-10	0.237672	3.75475e-50	5.20284	1.14329e-42	2.1464e-05	4.74746e-219	1.00902	1.02586	1.92405e-43	0.631606	0.061268	1.23754
MSTRG.10795	0	0.232288	0.117278	0.295193	0.539117	0.367882	10.2741	5.13321	14.4483	7.32238	6.09027	6.14975	13.0583	5.42607	22.5545	12.1923	5.77028	10.734
MSTRG.10796	0	0	0	0	0	4.60335	0	0	0	0	0	0	0	0	0	0	0	0
MSTRG.10797	0	0	0	1.62829	0	6.66234	0	0	0	0	0	0	0	0	0	0	0	0
MSTRG.10798	0	0	4.15528	0	0	0	0	0	0	0	0	0	0	0	0	0	0	0
MSTRG.10799	4.17638	9.55127	10.9158	12.7826	13.1947	13.5777	39.8642	39.978	23.9321	36.2892	35.0331	38.1144	50.473	56.0135	50.6216	28.6963	47.2453	45.2193
MSTRG.108	1.27123	0.392544	1.05214	0.673992	0	0.302944	0.427311	1.12945	0	0.796624	0	0.123654	1.17811	1.84311	0.390991	2.97662	0.825204	1.65108
MSTRG.1080	0	0	4.44775	0	0	0	0	0	0	0	0	0	0	0	0	0	0.328173	0
MSTRG.10800	0.30353	0	0	1.63505	7.14028	0	0	0	0	0	0	0	0	0	0	0	0	0
MSTRG.10801	2.22866	0	0.407334	0.165485	0	2.47381	0	0	0	0	0	0	0	0	0	2.14805	0	0
MSTRG.10802	0	0	0	0	15.2793	0	0	0	0	0	0	0	0	0	0	0	0	0
MSTRG.10803	0	0	0	0	0	0	0	0	0	12.4373	0	0	0	0	0	0	0	0
MSTRG.10804	0	5.78492	0	0	0	0	0	0	0	0	0	0	0	0	0	0	0	0
MSTRG.10805	0	0	4.48952	0	0	1.07885	0	0	0	0	0	0	0	0	0	0	0	0
MSTRG.10806	0	4.52828	0	0	0	0	0	0	0	0	0	0	0	0	0	0	0	0
MSTRG.10807	0.386549	1.34797	1.76415	0	0	0.385236	0	0	0	0	0	0	0	0	0	0	0	0
MSTRG.10808	0	0.282026	4.08157	0.202469	0	0	0	0	0	0	0	0	0	0	0	0	0	0
MSTRG.10809	0	0	0	0	0	0	0	0	0	0	0	0	0	0	0	0	0	0
MSTRG.1081	0.10709	0.957391	0	0	3.8306	0	0	0.0395732	0	0	0	0	0	0	0	0	0	0
MSTRG.10810	0	7.45251	0	0	0	0	0	0	0	0	0	0	0	0	0	0	0	0
MSTRG.10811	0	0	0	0	21.5619	0	0	0	0	0	0	0	0	0	0	0	0	0
MSTRG.10812	3.88466	7.43224	29.1988	12.2985	12.3205	9.35714	5.23766	4.17497	0	4.10698	4.50064	5.62434	2.62345	5.44002	11.3418	8.20614	10.1424	8.97075
MSTRG.10813	1.22959	2.43579	7.88326	2.48735	3.1992	2.95972	2.40715	3.44204	0.981715	3.27274	2.79956	3.43037	1.86743	3.27028	5.69631	5.05178	5.72096	5.64487
MSTRG.10814	0	0	3.75578	0	0	0	0	0	0	0	0	0	0	0	0	0	0	0
MSTRG.10815	0	0	0	0	0	2.49765	0	0	0	0	0	0	0	0	0	0	0	0
MSTRG.10816	0	0.458713	0.215175	1.63187	0	0.374505	0	0	0	0	0	0	0	0	0	0	0	0
MSTRG.10817	0	1.22562	1.07253	0.322464	0.927858	0.258973	0	0	0	0	0	0	0	0	0	0	0	0
MSTRG.10818	0	0	3.05996	0	1.10447	0	0	0	0	0	0	1.0354	0	0	0	0	0	0
MSTRG.10819	0.629431	0.991105	1.93046	0.534687	0	0.44699	0.0378997	0	0	0	0	0	0	0	0	0	0	0
MSTRG.1082	0	0.672626	3.86633	0	4.70759	1.24941	0.0958231	0	0	0	0	0	0	0	0.421226	0	0.152696	0
MSTRG.10820	0.286243	0.0849996	1.31281	0.48287	1.33946	0.484727	0	0	0	0	0	0	0	0	0	0	0	0
MSTRG.10821	0	2.05809	7.88635	0.328858	0	0	0.651091	0	0	0	0	0	0	0	0	0	0	0
MSTRG.10822	0	0	9.59236	0	0	0	0	0	0	0	0	0	0	0	0	0	0	0
MSTRG.10823	0	0	0	0	0	2.96568	0	0	0	0	0	0	0	0	0	0	0	0
MSTRG.10824	0	9.77038	0	0	0	0	0	0	0	0	0	0	0	0	0	0	0	0
MSTRG.10825	0	0	0.284151	0	0	0	0.203159	0.137999	0	2.75344	0	0	0	0	0	0	0	0
MSTRG.10826	1.59315	1.86367	2.76462	0	0	0	0.274255	0.138743	0	0.0757153	0.106911	0	0	0.704938	0.269178	0	0.528254	0
MSTRG.10827	0	0	0	0	0	0	0.154186	0	0	0	0.380455	0	13.7895	0	1.4845	0	0	0
MSTRG.10828	0	3.78493	9.59236	0.529118	0	0	0	0	0	0	0	0	0	0	0	0	0	0
MSTRG.10829	1.28645	5.17729	0.581422	0	1.4185	0.167484	0	0	0	0	0	0	0	0	0	0	0	0
MSTRG.1083	0.0852965	1.38196	0.364136	0.0222706	0	0.587566	0.0702367	0	0	0	0	0	0	0	0	0.181164	0	0
MSTRG.10830	4.25643	4.33912	8.19397	2.63824	3.72146	4.41977	0.745208	0.310994	0.593224	0.885624	0.728737	0.504017	0.23805	0.322402	1.17349	1.18146	0.469436	0.656681
MSTRG.10831	4.51016	2.25935	2.40563	0.433416	0	0.788381	0.034457	0	0	0	0	0	0	0	0	0	0	0
MSTRG.10832	0	0.519702	0.888528	0	5.55229	0	0	0	0	0	0	0	0	0	0	0	0	0
MSTRG.10833	10.9018	16.5329	10.6019	16.2292	13.9903	21.1937	45.2364	79.636	34.2892	53.9604	54.2245	54.4167	54.0258	72.7011	41.4087	37.0955	38.6746	33.0373
MSTRG.10834	0.737881	1.96253	6.19216	2.32629	1.36245	2.57985	11.355	14.2919	3.0611	18.8147	14.6226	9.48796	0.181808	0.889979	1.78896	1.10668	2.11682	1.56627
MSTRG.10835	350.584	252.023	192.274	221.599	183.941	194.46	163.768	207.02	503.204	217.644	194.635	218.322	158.661	154.009	110.137	186.277	163.436	97.0998
MSTRG.10836	13.3589	25.4563	30.6248	18.0572	13.894	20.3497	20.4583	26.2906	21.8991	20.9324	26.8804	23.9668	32.3396	17.486	28.1028	31.0908	25.9573	26.3742
MSTRG.10837	6.24767	12.1723	1.18688	0.00155258	1.06268	4.08587	9.25042e-06	1.10617	18.6108	1.16305e-06	7.87154e-05	5.44484e-06	0.597793	2.60787e-05	3.6821e-06	0.00853717	8.80138	0.293602
MSTRG.10838	0.0780971	1.46626	0.749683	1.16864	1.10559	0.862072	0	0	0	0	0	0	0	0	0	0	0	0
MSTRG.10839	4.02377	12.3969	24.6241	12.4781	13.777	12.7161	6.06896	5.91255	3.71689	8.14703	7.54808	6.25034	6.96556	5.11615	4.61745	3.73348	7.08605	6.30808
MSTRG.1084	0.165272	2.34334	0	0	0	0	0	0	0	1.05932	0	0	0	0	0	0	0	0
MSTRG.10840	0	0	1.78518	0	0	0	0	0.297682	0	0	0	0	1.50299	0	0	0	0	0
MSTRG.10841	6.4875	6.72336	5.5791	10.2189	7.95995	8.16943	2.91396	3.36573	0	4.56578	5.53249	5.91163	1.77173	5.88383	4.0769	1.96315	2.72662	2.17078
MSTRG.10842	1.84629	4.88517	3.51762	2.86906	2.55227	3.33874	0.100028	0.0375722	0	0	0.128136	0.374856	0	0.0821877	0	0.0641685	0.0573037	0.371018
MSTRG.10843	0.356556	2.31696	1.78159	0.455399	0	0	0.140139	0	0	0	0	0.122551	0	0	0	0.317128	0	0
MSTRG.10844	0	0	0	0.0483356	0	0	0.992654	0.23324	35.9756	0.0618386	0.400076	0	8.95921	1.06805	0	0.057663	0.108578	0
MSTRG.10845	0.838321	7.09162	0	0.480886	0	0	0	0	0	0	0	0	0	0	0	0	0	0
MSTRG.10846	0.211534	2.33887	1.12027	2.24807	1.13687	2.09055	7.01652	8.22405	5.76042	10.4883	6.43228	9.12706	7.81391	12.2242	12.2574	9.46706	10.1518	15.4447
MSTRG.10847	0.152093	0	16.5381	0.74464	0	0.582754	3.60957	3.21103	11.3697	27.4528	8.98699	8.95008	0	0	0	0	0	0
MSTRG.10848	0.0989506	0.751839	0	0.107237	0.568592	1.04617	0.0423675	0.644797	31.1002	0.69486	0.543963	0.612914	0	0	0	0	0	0
MSTRG.10849	0	0	0.877216	0	0	0	0	1.92307	14.2797	0	0.904576	6.16315	0	0	0	0	0	0.333367
MSTRG.1085	0	4.00019	0	1.19458	0	0	0	0	0	0	0	0	0	0	0	0	0	0
MSTRG.10850	0	0	0	0	0	0	0	0	0	11.1864	0	0	0	0	0	0	0	0
MSTRG.10851	0	0	0	0	0	0	0	0	0	0	0	0	0	0	0	0	0	0
MSTRG.10852	0	0	0	0	0	0	0	0	0	0	0	8.58914	0	0	0	0	0	0
MSTRG.10853	10.2856	23.5828	24.5137	29.4816	49.9363	28.3872	14.1992	12.4236	8.07182	13.6291	12.3832	13.937	19.0112	13.0509	17.2373	9.96916	14.563	18.4663
MSTRG.10854	0.204987	0.237366	2.04748	0	0	0	0	0.0768724	0	0.581877	0.169159	0	0	0	0	0	0	0
MSTRG.10855	1.01368	2.75838	1.23484	1.27441	1.69482	1.7246	0.191966	0	0	0	0.0549986	0.0126026	0	0	0.065808	0	0.163476	0
MSTRG.10856	0	0.790724	2.28018	0	1.31045	1.37629	0.0887551	0.0606868	0	0	0.137091	0	0	0	0	0.132684	0.123973	0.513496
MSTRG.10857	0	0	0	0	0	0	1.43404	0	0	0	0	0	0	0	0	0	11.4921	0
MSTRG.10858	0.0517484	0.114902	0.448158	0.217459	0.0386458	0.623667	0.621735	0.509271	6.00907	0.694265	0.0988701	1.45577	1.33516	1.75713	0.593218	1.42845	1.26643	2.07522
MSTRG.10859	0	0.202939	0	0.172001	0	0.0576432	1.36706	0.482046	0	0.355858	0.573403	0.626601	1.62312	2.31541	0.656714	0.26188	0.171498	1.04014
MSTRG.1086	0.557165	3.91257	0	0	0	0.190293	0	0	0	0	0	0	0	0	0	0	0	0
MSTRG.10860	0	0	0	0	12.1545	0	0	0	0	0	0	0	0	0	0	0	0	0
MSTRG.10861	0.694836	2.15653	5.4087	2.21855	1.66306	1.92241	31.5421	29.2501	11.1911	31.9784	30.5409	33.9393	13.2561	17.4246	24.6354	12.8779	18.2395	24.3543
MSTRG.10862	16.0042	58.0516	114.801	40.2745	29.0103	49.2114	10.551	8.63652	5.90002	10.1244	11.3449	11.4087	6.79651	9.25298	8.65745	7.66943	11.8492	11.3006
MSTRG.10863	0	2.05536	0.233451	0	0	0.37444	0	0	0	0	0	0	2.17241	0	0	0	0	0.58047
MSTRG.10864	0	0	4.67994	0	0	0.340627	0.234889	0	0	0	0	0	0	0	0	0	0	0
MSTRG.10865	0.0403452	0.296748	1.8664	0.50488	0.58972	0.0965216	0.0165849	0	0	0	0	0	0	0.122736	0	0	0	0
MSTRG.10866	0.363857	6.49173	0.664108	0.570502	0.459583	0.343221	1.4219	1.82534	44.1978	1.6708	2.28304	1.74158	4.57636	2.5301	2.16622	2.98317	1.40716	0.711661
MSTRG.10867	0	2.60685	0	0	2.62227	1.7214	0	0	0	0	0	0	0	0	0	0	0	0
MSTRG.10868	8.64565	17.839	33.4755	19.5352	22.5619	20.2272	13.6276	13.2831	10.8421	14.5689	14.556	14.7187	8.47133	9.30299	9.52168	6.99731	10.7095	11.6685
MSTRG.10869	0	3.55334	4.33031	0.525213	1.87244	1.31507	0.488459	0.183499	0	0.2601	1.09615	0.472093	6.05843e-225	0.138781	0	0.352004	0	0
MSTRG.1087	0	0	2.06632	0	0	2.96805	0	0	0	0	0	0	0	0	0	0	0	0
MSTRG.10870	2.20517	1.82916	0.176138	0.597969	0.165006	0.311961	0.0429565	0.087125	0	0.635181	0.150467	0.233462	0	0	0	0	0	0.620852
MSTRG.10871	0	0	0	3.07651	0	0	0	0	0	0	0	0	0	0	0	0	0	0
MSTRG.10872	0.0911613	0	0.0525984	0	0	0.112796	0.349368	0	5.67928	0.37797	0.226073	0	0.580296	0.395248	0.523977	0	0.331635	0.557996
MSTRG.10873	0	5.3832	0	0	0	0	0	0.38269	0	0	0	0	0	0	0	0	11.3124	0
MSTRG.10874	18.6924	39.0756	62.5125	36.8968	38.0802	40.1279	61.4429	51.8221	42.1221	55.3059	58.3861	61.9864	66.0205	53.4903	88.5049	49.603	59.8181	62.5655
MSTRG.10875	2.22723	10.8777	37.9939	9.51106	7.63523	8.52525	28.5968	22.9395	31.7544	28.1199	35.3528	44.8724	33.0258	27.1741	44.8169	23.1811	58.8086	50.3115
MSTRG.10876	0.225991	1.3853	2.4897	0.741017	1.51604	0.615721	1.23604	1.73099	1.31593	5.5856	1.57161	1.64712	1.47657	0.762165	2.29992	1.39473	1.14713	1.20708
MSTRG.10877	0.354462	0.752783	0.669157	0.861972	0.459717	1.24768	0.533921	0.839286	0.058263	0.86026	0.14877	1.75814	0.832629	1.31635	1.97371	1.19043	1.82534	0.802843
MSTRG.10878	0.31768	0	0	0.381755	0	0	0.15091	0.431462	0	0	0	0	0	0	0	0	1.82843	3.53296
MSTRG.10879	0	0	0	0	0	0	1.00514	0	0	0	0	0	0	0	12.3252	0	0	0
MSTRG.1088	0	0	1.32466	0.370904	2.36466	0.766462	0	0	0	0	0	0	0	0	0	0	0	0
MSTRG.10880	0	6.12682	0	1.43315	0	1.68471	0	0	0	0	0	0	0	0	0	0	0	0
MSTRG.10881	0.253309	0.167548	0.727203	0.435872	0	1.08112	0.170182	0.0774118	0	0.357829	0.0828204	0.277038	0.640089	0.122177	0	0	7.44416	0
MSTRG.10882	0	0	9.98091	0	0	0	0	0	0	0	0	0	0	0	0	0	0	0
MSTRG.10883	0	0.668763	2.87353	0	0	0	0.2381	0.2161	0	0.81846	0	0	0.144352	0.190777	0	0.116007	0.101261	0.227552
MSTRG.10884	0.518213	3.04841	0.990406	1.11593	0.90932	0.331289	0.0614272	0.0222446	0	0	0	0	0	0.162863	0	0.0325437	0.176066	0
MSTRG.10885	4.99088	2.47734	4.77457	2.49233	3.23473	2.11804	0.402839	0.21697	0	0.234306	0.198062	0.276436	0	0.0293685	0	0	0	0.0782478
MSTRG.10886	2.59839	7.52393	9.88799	9.43693	13.0459	10.4963	4.46828	3.33011	2.50074	3.59593	3.50035	3.65998	2.63304	3.39066	4.40308	2.60076	4.12891	5.19269
MSTRG.10887	0.485862	2.2956	3.21646	1.75218	2.45819	1.69663	23.4318	22.7326	35.7766	52.7923	49.0831	47.894	4.18955	1.04764	1.53924	1.66726	1.76229	1.37827
MSTRG.10888	0	1.45779	0	0	0	0	0	0.086075	0	0.484324	0	0	0	0	0	0	0	0
MSTRG.10889	0.119765	1.09099	3.66058	0.285614	0	0.285214	0.784878	0.416337	0	3.90473	1.5024	0.32242	0	0.162938	1.07451	0	0.845338	0.203054
MSTRG.1089	2.15207	1.40733	0.773268	0.9347	1.79223	1.07195	0.0160075	0.00836252	0	0	0	0	0	0.019511	0	0.0233327	0	0
MSTRG.10890	4.33196	11.2414	7.40272	14.1086	17.7081	16.5751	42.9497	59.0983	77.2755	41.3949	51.5057	57.8063	39.3907	46.3395	40.0354	24.5467	24.4224	31.0619
MSTRG.10891	1.65618	2.61738	5.48308	5.10918	10.0431	1.91877	5.62256	3.93133	1.89534	4.77872	6.48079	4.43716	0.282043	2.6423	2.4963	4.29991	3.44423	7.11429
MSTRG.10892	21.7038	15.4888	14.2405	27.8401	29.0832	27.4133	3.41609	3.22358	1.34598	3.79013	1.87676	4.95426	1.48086	2.25981	2.29031	1.74462	2.19964	3.85231
MSTRG.10893	0.237106	0.758484	1.90031	0.918962	0.805355	0.46939	0.139468	0.0637053	0	0.0673428	0.0426461	0.0297598	0	0	0	0	0.0120854	0
MSTRG.10894	103.517	101.113	279.07	55.7106	50.336	54.1592	22.8041	23.4737	87.373	32.4048	29.9156	33.5999	0.279918	0.406905	0.842981	0.922068	5.41538	0.543818
MSTRG.10895	29.2612	55.4401	109.852	46.7325	61.6227	47.4133	52.5846	41.0899	88.1391	55.3838	44.8694	56.1047	47.9359	36.681	47.9495	80.4706	56.0546	47.6593
MSTRG.10896	0.205403	0	0	0.94822	0	0	0.187941	0.734408	0	0	2.36711	1.37695	2.63673	0.255805	0	0.450621	0	0
MSTRG.10897	7.11057	20.6382	71.4936	23.589	30.6262	21.3454	15.1551	16.6731	4.23457	21.7102	16.3325	13.9675	2.37384	0.783755	1.36813	0.706655	0.653446	0.852502
MSTRG.10898	0	4.11267	0	0	0	0	0	0	0	0	0	0	0	0	0	0	0	0
MSTRG.10899	28.222	7.12564	13.5735	8.02013	4.80862	5.30111	1.47872	0.807135	0	0.476311	0.781139	0.378081	6.33581	9.391	5.13709	3.69579	4.65675	3.24371
MSTRG.109	41.3711	17.4136	27.3272	16.5763	32.039	25.4919	143.366	100.563	131.943	109.682	122.561	116.229	103.821	114.406	170.221	98.3575	131.72	146.454
MSTRG.1090	3.63871	9.64655	12.1769	9.41251	10.7581	7.89958	17.6216	15.7855	33.6135	15.1279	16.6163	23.4423	30.2338	32.4304	24.3204	30.0299	43.8087	33.5086
MSTRG.10900	0.458646	0.844149	0.3696	0.389513	3.31431	0.1502	0	0	0	0	0	0	0	0.0829385	0	0	0	0
MSTRG.10901	0.848483	0	3.75116	1.61165	0	0	0	1.53076	0	16.5831	0	0	0	1.2934	0	0	0	0
MSTRG.10902	0	0	0	0.562786	0	13.3154	0	0	0	0	0	0	0	0	0	0	0	0
MSTRG.10903	0.547012	0.67813	0.834298	0.353259	1.93992	0.95796	0.0253377	0	0	0	0	0	0	0	0	0	0	0
MSTRG.10904	0.820754	0.130664	0.481186	0.309328	1.5528	1.13562	0	0	0	0	0	0	0	0	0	0	0	0
MSTRG.10905	0.843898	1.35784	0.669512	0.703074	1.18154	0.716927	0.225899	0	0	0	0	0	0.681112	0.0509397	0	0.455616	0	0.0640488
MSTRG.10906	112.116	49.8708	30.534	41.4006	43.9838	40.4134	26.5793	31.2189	53.2046	33.3514	27.79	21.7256	24.7697	19.3042	16.5188	32.12	13.6479	13.3397
MSTRG.10907	12.4141	4.66415	2.52452	3.08586	4.6412	1.91954	17.3443	24.3941	85.4865	18.237	22.6846	21.3328	33.2525	16.6904	10.4624	24.6138	15.8135	7.80706
MSTRG.10908	25.1219	8.27141	6.67853	6.3492	6.44762	7.58606	12.0391	14.0377	9.64996	15.0593	16.366	22.9442	16.0488	28.7919	14.8661	26.8042	22.606	19.7701
MSTRG.10909	4.80736	1.15888	2.59416	0.836492	0.460449	0.266703	0.369397	0.61272	0	1.58247	0.504067	1.5209	0	0	0.49767	9.49036e-129	0.0583599	0
MSTRG.1091	1.02794	0	3.66342	0	0	0.477344	0	0	0	0	0	0	0	0	0	0	0	0
MSTRG.10910	7.28543	1.65073	1.25857	2.29155e-157	0	9.84655e-136	0.164839	0.75615	0	1.45073	2.52481	1.13396	0	8.01494e-48	0	0	7.17708e-209	0
MSTRG.10911	863.353	250.293	232.662	187.616	226.607	191.405	6.36503	4.67168	4.5843	4.2718	5.94786	5.09442	6.77809	4.25859	3.68364	4.35316	4.51994	2.07823
MSTRG.10912	117.119	33.7999	27.2035	34.7902	37.0884	32.2165	60.5659	50.8085	66.7386	42.4263	41.4445	38.5733	187.375	130.607	110.781	102.898	100.184	83.22
MSTRG.10913	5.3728	3.00898	2.72598	1.83748	2.19039	2.61418	0.0509134	0.0603399	0	0	0	0.423507	0	0	0.334632	0	0.0456466	1.2015
MSTRG.10914	1.03856	0	4.78742	0.331992	0	0	0.0657171	0.261742	0	0.921424	0	0	0	0	0	0	0	0
MSTRG.10915	1.78613	0	1.17901	0.203347	3.28396	0.467023	0	0.317539	0	0	0	0	0	0	0	0	0	0
MSTRG.10916	0.574049	0	4.22416	0	0	0	0	0	0	0	0	0	0	0	0	0	0	0
MSTRG.10917	0.519381	0	0	0	8.8607	0	0	0	0	0	0	0	0	0	0	0	0	0
MSTRG.10918	2.98294	0	0.717498	0.286837	0	0	0	0.113779	0	0	0	0	0	0	0	0	0	0
MSTRG.10919	0	0	0	0	9.67643	0	0	0	0	0	0	0	0	0	0	0	0	0
MSTRG.1092	25.3043	33.226	20.368	54.9315	33.9916	47.0625	57.8442	62.72	0.205476	28.7183	39.7068	88.6591	58.3682	135.838	85.8871	46.6103	112.753	131
MSTRG.10920	0	0	24.4809	0	0	0	0	0	0	0	0	0	0	0	0	0	0	0
MSTRG.10921	0.15463	0	0.130804	0.0825955	2.97484	0.28433	0	0	0	0	0	0	0	0.0822616	0	0	0	0
MSTRG.10922	41.505	11.4307	17.7336	30.8898	35.5266	37.6526	98.4004	80.3706	78.1325	93.4351	94.1013	80.3736	124.451	106.738	118.606	76.2412	106.117	119.757
MSTRG.10923	0.0997776	0.133798	9.68673e-92	0.0110231	8.28702e-253	0.175068	5.80828	8.58966	4.21234	10.4841	7.02246	11.1865	0.171432	0.0407942	0.39438	1.58592e-51	3.93608e-214	0.177572
MSTRG.10924	11.3715	20.2982	13.7564	7.77007	15.3842	15.3179	0.0596485	0	0.127106	0.0254443	0.0562149	0.2747	0.335768	0.0406102	0	0.0478057	0.134988	0
MSTRG.10925	23.7956	22.0218	28.6895	7.27987	11.4198	10.8251	8.52924	6.86777	24.3456	7.51022	6.2866	6.07654	11.654	6.97028	6.7619	8.57079	5.80621	6.19899
MSTRG.10926	14.4438	4.85028	6.75148	6.53819	10.1925	7.17702	6.43149	5.76	3.74174	7.83718	6.84917	7.61261	4.22976	5.38042	5.80326	6.71182	6.19124	5.85259
MSTRG.10927	0.611706	0.648979	0.161393	0.239484	0.185819	0.324061	4.22245	2.26374	0	1.24423	1.84508	0.886576	3.35149	3.96964	11.6171	10.2751	7.75464	9.10816
MSTRG.10928	22.0027	8.027	5.88041	13.1371	8.16129	8.99677	10.2889	11.8321	4.95199	12.4691	14.197	17.1106	11.3181	15.8216	7.39747	9.58884	14.2421	16.5525
MSTRG.10929	1.43453	1.62392	1.76186	0.377744	0	0.0827401	0	0.0594683	0	0	0	0	0	0	0	0	0	0
MSTRG.1093	0	0	1.19241	0.463726	0	0.154495	0.0463345	0.373138	2.83967	0	0	0.485102	0	0.260379	0	0.336433	0.78804	0.471986
MSTRG.10930	0	0	0	0	0	0	0	0	0	0	0	0	0	0	0	3.22172	0	0
MSTRG.10931	0.276153	0.420202	0.183832	0.797445	8.64052	0.365954	0	0	0	0	0	0	0	0	0	0	0	0
MSTRG.10932	0.94406	2.85862e-08	0.417571	0.0979109	0.441399	0.355923	5.9921	3.62946	16.0419	1.84984	1.74733	1.3907	23.063	13.3988	20.0219	17.8689	11.9899	14.2258
MSTRG.10933	38.769	13.5243	11.5226	11.9926	18.8345	14.4547	12.7209	13.6139	13.7039	15.35	14.1818	13.4122	14.4235	12.1312	13.3161	21.9517	13.5576	13.9771
MSTRG.10934	42.7103	27.1875	9.35918	17.2169	20.0655	15.3746	24.2572	28.7022	79.5859	18.9686	22.4277	23.6235	35.8112	19.372	18.0498	40.7296	16.1393	14.7385
MSTRG.10935	55.0901	16.0577	6.57653	20.3022	22.8705	21.1344	16.6058	17.3916	39.3675	19.1784	16.297	16.6692	25.8474	20.6971	20.7357	27.6768	18.9206	18.249
MSTRG.10936	38.7538	18.2596	9.57381	12.1773	16.5172	13.0286	6.47903	5.63921	18.7223	5.19182	5.41352	6.517	10.0129	9.0285	10.1992	15.5013	8.55832	6.72041
MSTRG.10937	369.911	90.3413	60.0618	85.1619	104.513	91.6177	51.6997	72.8976	197.233	57.8853	56.1287	50.7529	112.514	69.0942	77.9836	89.8762	59.4941	54.1347
MSTRG.10938	1.86103	1.00406	0	0.418144	1.01058	0.411397	0.188886	0.143153	0	1.96428	0	0	0	0	0	0	0	0.762594
MSTRG.10939	313.478	79.1243	95.9141	118.041	117.624	110.457	77.2424	70.7845	40.5863	71.0135	67.1447	72.7866	108.761	107.999	95.1686	115.626	106.168	82.8972
MSTRG.1094	9.56598	0	15.5341	21.1467	15.905	16.5227	23.2727	23.309	0	13.5609	21.7375	31.2378	24.789	75.0448	27.7776	16.4174	20.8038	49.6754
MSTRG.10940	55.4655	18.4087	19.0548	21.4847	20.0935	19.3782	15.3285	19.1122	24.142	33.7049	27.8014	30.5389	9.82785	8.4803	5.11941	6.98913	14.2593	6.93747
MSTRG.10941	29.2123	20.9148	9.79207	16.3043	14.5246	23.1331	23.1397	20.4492	127.167	18.2031	15.7448	16.5144	46.5921	27.0565	32.0477	59.9337	33.519	29.5825
MSTRG.10942	0.500935	0.614584	0.894114	0	0	0	0.583817	0	9.49618	0	0	4.36894	0	0.324376	0	0	2.11831	0
MSTRG.10943	43.1299	16.6083	14.5482	17.9708	21.3113	16.3599	6.03501	5.22556	2.66077	6.18074	5.65221	4.72967	6.92281	5.86255	6.789	5.55818	6.67598	6.69068
MSTRG.10944	2.02148	3.82432	5.12989	2.16058	8.44672	1.86288	0	0	0	0	0.1526	0	0	0	0	0	0	0
MSTRG.10945	6.62748	3.42501	1.87343	2.41464	3.51577	2.60295	2.40502	2.0213	1.96395	2.34656	4.67523	7.84961	4.37123	6.99019	4.94197	8.03333	6.79073	5.52134
MSTRG.10946	0.470626	0.0713241	0.709494	0.406724	1.52989	1.34201	0	0	0	0	0	0	0	0	0	0	0	0
MSTRG.10947	0.273744	4.28985	0	0	0	0	0	0	0	0	0	0	0	0	0	0	0	0
MSTRG.10948	0	0	9.13475	2.02402	0	0	0	0	0	0	0	0	0	0	0	0	0	0
MSTRG.10949	0	0	0	0	1.80082	0	0	0	0	0	0	0	0	0	0	0	0	0
MSTRG.1095	0	0	3.5383	0.674915	0	0.194047	0.667957	0.128062	0	0	0	0	0	0.752025	2.18789	0	0	0
MSTRG.10950	0	0	0	0	17.3069	0	0	0	0	0	0	0	0	0	0	0	0	0
MSTRG.10951	0.563605	0.0560782	0.332979	0.4102	0.127542	0.212465	0.625584	0.543547	0	0.935153	0.77634	0.531516	0	0.612041	1.02949	0.487691	0.336254	0.513569
MSTRG.10952	0.57451	0	0	0	0	0.505598	0.0995054	0.150512	0	0.917416	0	0	0	0	0	0	1.37724	2.17659
MSTRG.10953	1.10199	0	0	0.177092	2.92153	0.203335	0.0701326	0	0	3.10814	0	0	0	0	0	0	0	0
MSTRG.10954	1.15773	1.39086	0.280798	1.14824	0.866695	1.43764	0	0.167515	0	0	0	0.817403	0	0.421312	0	1.18767	0.177041	0
MSTRG.10955	0.933663	0.565752	0.91916	1.46175	2.34852	0.289241	0.0398194	0	0	0	0.0928152	0	0	0	0	0	0	0
MSTRG.10956	0.791503	1.0133	0	0	0	5.02608	0	0	0	0	0	0	0	0	0	0	0	0
MSTRG.10957	0.360564	0	5.00726	0.656516	0	0	0	0	0	6.9288	0	0	0	0	0	0	0	0
MSTRG.10958	86.2132	29.4497	18.5189	31.7467	38.4022	36.2058	30.7805	33.05	0	24.1309	25.4244	19.2821	59.9863	59.2634	40.183	33.9399	45.782	42.769
MSTRG.10959	0.226298	0	13.5759	0	0	0	0	0	0	0	0	0	0	0	0	0	0	0
MSTRG.1096	0	0	0	0	0	0	0	0	0	0	0	0	0	0	0	0	4.12105	4.12903
MSTRG.10960	2.80307	5.89326	1.29968	0.838315	1.06585	2.7725	0.0202717	0	0	0.190274	0.116664	0	0	0	0	0	0	0.0321817
MSTRG.10961	0	0	0	0.21538	0	0	0	0	0	0	0	0	0	0	0	0	0	4.34936
MSTRG.10962	0	0	0	0	6.31528	0.82466	0.141782	0	0	0	0	0	0	0	0	0	0	0
MSTRG.10963	0.584152	0.331756	1.2535	0.422142	0.436762	0.329451	0.974289	0.798382	0.484474	1.22949	0.843459	0.717116	0.0653307	0.52659	0.653928	0.82462	1.11029	1.49571
MSTRG.10964	0	0	13.7926	0	0	0	0	0	0	0	0	0	0	0	0	0	0	0
MSTRG.10965	5.67202	0.714592	2.6038	2.11807	2.78601	1.92851	3.40971	3.53186	0	2.37929	2.17759	2.19168	3.05684	6.49331	1.52063	2.94688	4.70918	6.81256
MSTRG.10966	86.732	88.8011	60.3296	69.7472	99.007	65.2443	37.0817	26.0103	44.6972	34.6325	33.5457	40.5357	58.3948	38.832	43.4936	26.0905	38.9221	45.6576
MSTRG.10967	46.684	28.497	17.0634	23.2047	24.5012	21.695	17.1844	14.3035	20.8308	19.1728	17.336	17.3253	29.2177	20.4452	23.5947	24.3557	23.6998	17.0985
MSTRG.10968	1369.55	1428.02	541.243	959.591	1015.85	1034.06	1002.53	1263.64	8038.68	950.493	874.179	915.659	2187.79	1744.21	1196.33	2059.6	1006.68	811.318
MSTRG.10969	0	0	0	0	0	0	0	0	0	0	0	0	0	0	0	0	0	0
MSTRG.1097	0	0	0	0	0	0	0.303873	0	0	0	0	7.57001	0	0	0	5.8993	0	0
MSTRG.10970	0	0	0	0	0	0	0	0	0	0	0	0	0	0	0	0	0	0
MSTRG.10971	0	0	0	0	0	0	0	0	0	0	0	0	0	0	0	0	0	0
MSTRG.10972	644.437	337.301	316.995	292.109	332.222	305.352	34.996	33.7228	75.3751	26.7339	34.5315	32.369	68.2796	41.4551	53.4211	41.7987	41.8987	36.7121
MSTRG.10973	32.1579	21.564	28.58	19.9937	13.1956	22.1276	5.54977	6.06657	13.3534	9.3177	6.48985	7.22357	4.26682	2.2422	1.15764	2.55525	1.77555	0.948064
MSTRG.10974	112.49	159.396	132.5	103.034	142.636	138.453	3.76847	2.17184	4.17567	2.27755	2.69323	2.1078	2.55075	0.96113	0.990829	2.1107	3.1432	1.37951
MSTRG.10975	17.9579	5.25925	6.47601	4.95739	3.10618	4.52046	0.869528	1.03427	0	0.176727	0.755505	0.0576235	6.81507	2.93006	1.67284	2.43696	0.60864	0.429969
MSTRG.10976	6.53044	0.977228	3.13055	1.64241	2.71699	2.26451	2.33009	2.85971	2.51803	2.36529	1.10244	1.87912	0.703313	0.732791	1.85025	0.712837	0.980796	0.591027
MSTRG.10977	35.0867	30.5093	30.8711	24.0482	17.7879	35.1888	3.66195	4.339	0.110857	11.7542	5.84608	3.40715	0.806876	1.06553	0	2.81126	1.52532	0.924573
MSTRG.10978	2.15179	1.48021	0	0	5.17067	2.75238	0	0	0	0	0	0	0	0	0	0	0	0
MSTRG.10979	0.344682	0.0920282	0	0.145929	0	0	0.403361	0.297787	0	0	0.402907	0.0646949	0.240238	0.626896	0	0.988499	0.600456	0
MSTRG.1098	0.789365	0	0	3.18353	0	0	0	0	0	0	0	0	0	0	0	0	0	0
MSTRG.10980	13.5634	3.97016	7.73509	8.76373	4.82489	5.12508	17.8294	20.5409	38.6739	35.5018	24.0113	23.1822	18.0852	16.7577	15.8189	25.9164	16.6351	13.1156
MSTRG.10981	3.62879	0.0632842	0.305758	0.617535	1.6001	0.541217	9.04472	9.14901	26.6082	11.4215	14.521	9.97482	0	0	0	0.111152	0	0.255047
MSTRG.10982	26.6356	2.85811	0.61578	3.66707	4.48252	3.05882	10.7024	14.0071	5.49273	10.0122	7.98659	8.29327	2.2078	15.3901	15.6991	30.7362	9.8709	26.6372
MSTRG.10983	0	0	0	0	23.2373	0	0	0	0	0	0	0	0	0	0	0	0	0
MSTRG.10984	55.1307	21.941	20.5936	12.9428	22.5453	14.1306	2.97923	1.91987	2.27388	0.533864	2.08304	1.68796	1.33132	4.31775	2.34148	4.07035	1.31581	5.22163
MSTRG.10985	75.4754	28.6719	3.40778	19.1084	21.4277	17.3959	4.74265	5.20534	0.951077	6.5104	3.45084	3.89895	7.42952	4.64199	4.36151	5.6948	6.88276	3.32148
MSTRG.10986	16.9831	2.06482	3.33406	3.47067	4.89918	3.64621	8.02879	7.93429	0.862985	6.57631	7.69257	7.69545	6.37867	15.5719	14.3821	10.0655	14.8848	22.3186
MSTRG.10987	0	0	0	0	0	0	0	0	0	0	0	0	0	0	0	0	0	0
MSTRG.10988	108.234	53.7684	43.2693	38.4011	53.7169	42.5403	47.8218	50.695	66.4453	40.3482	44.9415	43.0517	85.7056	60.8562	52.1925	69.5869	59.5129	55.5806
MSTRG.10989	195.754	73.3978	42.9948	64.386	69.7989	56.8063	24.9358	27.4022	91.9019	25.9258	25.3575	20.5921	55.6273	38.6608	31.0411	52.9838	26.5581	24.6361
MSTRG.1099	0.159694	1.92075	1.49216	0.213609	0.378124	0.0980474	0	0.172373	0	0	0	0.0594025	1.28583	0.340973	0	0.152028	1.47319	0.428117
MSTRG.10990	2.81297	2.12588	3.77641	2.16786	2.05027	1.28454	4.84465	3.64629	2.12725	3.70044	4.52744	4.25375	1.9687	1.89837	3.64135	5.23716	6.1862	7.62217
MSTRG.10991	7.42034	2.98871	2.63466	4.53685	4.39342	6.82114	14.1574	8.95469	0.108098	8.51585	10.6536	14.3266	12.59	13.7218	10.9596	8.72314	13.2504	15.2829
MSTRG.10992	0	0.393722	0	0	0.50625	0	0	0	0	1.61594	0.486367	0	1.92093	0.563659	0	3.04	0.666724	0
MSTRG.10993	6.777	4.68692	2.17727	2.83919	3.61634	3.60638	1.59153	2.11142	2.2166	3.65598	2.85277	2.46287	1.5851	1.60325	1.35681	5.41198	1.34904	2.21857
MSTRG.10994	35.5691	13.0745	8.89213	10.158	15.1751	10.6743	10.9287	13.0197	13.1785	13.2857	11.4509	10.9038	12.255	9.50075	13.6235	16.8709	9.9831	12.6703
MSTRG.10995	3.8152	6.71154	8.76108	6.13066	4.29838	3.82608	7.65601	7.14213	16.1568	6.4833	6.23111	7.21354	6.17694	6.29159	11.1074	10.2471	9.36144	10.2841
MSTRG.10996	3.24321	1.3491	5.54499	4.57944	4.74805	4.41406	0.883139	0.429082	1.23642	1.38005	0.534993	0.427773	0.616483	1.26911	0.422032	0.778674	0.882873	1.09959
MSTRG.10997	0	0	0	0	0	0	0	0	0	0	0	0	0	1.86382	0	0.541481	6.27063	0
MSTRG.10998	1.67389	3.10426	6.38906	2.66773	2.08398	3.82716	4.88549	6.33179	6.01202	2.74372	4.28936	4.23831	2.20696	2.73636	4.61116	3.99341	2.61509	3.77879
MSTRG.10999	9.06306	2.54734	5.41023	1.98448	4.61558	2.01274	0.149643	0.216977	0	0.022721	0.0170299	0	0	0	0	0	0.0405212	0.0235282
MSTRG.11	0	0	0	0	0	0	0	0	0	0	0	0	0	0	0	0	0	0
MSTRG.110	0	0	0	0	0	0	0.516431	0.472722	0	1.14912	0.212202	0	0	0.345518	0	0.199922	0	0
MSTRG.1100	0	0	10.6238	1.16195	0	0	0	0	0	0	0	0	0	0	0	0	0	0
MSTRG.11000	0.903478	0.573717	3.10955	0	0	0.118251	0	0	0	0	0	0	0	0	0	0	0	0
MSTRG.11001	1.08126	0	0	0.694997	7.85384	3.80809e-46	0	0	0	0	0	0	0	0	0	0	0	0
MSTRG.11002	19.035	5.53502	5.59703	10.8316	12.473	10.9084	6.4689	7.08026	6.02545	9.16628	8.31027	8.23925	5.93006	7.66797	5.28858	8.61124	7.61803	8.11958
MSTRG.11003	1.74099	1.88406	0.68461	0.0745121	2.60088	0.561401	4.55756e-52	5.53728e-53	0	1.01812e-70	0.285756	1.61346e-65	0	0.211468	0	0	0	8.2864e-115
MSTRG.11004	0.426647	3.29924	0	0	0	0	0	0	0	0	0	0	0	0	0	0	0	0
MSTRG.11005	0	0	0	0	0	0	0	0	0	0	0	0	0	0	0	0	0	0
MSTRG.11006	5.71131	6.04242	11.6179	6.10186	5.78255	9.38109	9.2457	8.58043	3.26132	7.60137	6.61473	8.49737	3.77447	3.93111	8.14067	2.30639	3.85191	4.68782
MSTRG.11007	17.9167	24.8752	41.0289	30.947	34.1928	33.7072	53.4812	43.8074	0	65.0296	57.4272	62.8855	55.4216	72.1505	71.6263	52.7908	82.4924	73.6965
MSTRG.11008	0	0	0	5.57101	0	0	0	0	0	0	0	0	0	0	0	0	0	0
MSTRG.11009	0.154286	1.69183	0	0.433092	0	0.0994523	0	0.0681571	6.54455	0	0	0	0	0	0	0	0	0
MSTRG.1101	0	0.292813	2.47103	0.20877	0	0	0	0	0	0.0674037	0	0	0	0	0	0	0	0
MSTRG.11010	0.245927	0.0904742	0.785386	0.106903	0.359901	0	0.168564	0.139823	0.546157	0	0.135674	0.169412	1.73681	0.249586	0	0	0.390038	0.366259
MSTRG.11011	59.0165	78.8262	73.2513	79.8216	77.2244	91.3442	252.93	496.424	528.925	419.737	406.611	378.915	280.038	257.173	237.286	315.495	221.343	192.006
MSTRG.11012	44.0258	35.8443	28.6252	32.694	36.4302	36.9712	91.1497	194.629	63.2452	119.783	137.08	181.901	79.574	82.6455	73.51	52.8106	69.8486	54.9329
MSTRG.11013	2.03327	2.94985	2.11738	4.56657	3.84573	1.88363	4.99819	0.0565503	91.9707	4.87922e-06	10.3065	1.13251	8.29971e-14	0.248934	4.58591e-06	1.17673	0.470177	1.78009
MSTRG.11014	35.314	33.2529	58.7262	35.3826	39.8193	34.603	22.5671	23.9768	30.2041	33.9413	26.5325	26.6408	12.2716	12.667	18.2994	22.6129	17.191	16.0771
MSTRG.11015	112.865	50.2487	40.1534	54.5718	50.9093	46.6831	36.9946	43.2212	50.3012	72.0787	54.9632	54.0529	2.54333	1.12839	3.65697	5.62766	3.04359	2.34512
MSTRG.11016	13.4703	17.4579	29.6625	19.3046	20.6864	20.3102	55.0074	48.2427	45.1568	50.8489	52.9401	51.9241	52.8164	54.79	69.6933	69.1258	70.37	65.4235
MSTRG.11017	24.1624	31.3075	38.586	42.9778	34.7348	28.9539	57.5417	50.152	6.88931	70.4332	63.2457	78.6359	34.1118	70.1317	81.5237	41.2013	95.0892	106.459
MSTRG.11018	11.0396	11.3541	13.8253	19.1663	12.4724	11.1667	34.724	19.9377	0.339644	32.3727	24.6955	28.9363	31.7699	37.0352	36.0706	13.0551	34.4538	48.1235
MSTRG.11019	36.9528	28.4169	14.0618	19.072	15.5026	17.3618	9.36274	11.043	12.4045	7.3452	6.61945	10.3508	13.0557	12.8105	11.1654	9.90225	8.22143	9.14322
MSTRG.1102	0	0	7.5625	0	0	0	0	0	0	0	0	0	0	0	0	0	0	0
MSTRG.11020	0.729198	0.488484	0.562511	0.170826	0.496487	0.919475	0.300979	0.618422	0.752798	0.633483	0.317172	4.2443e-08	0.680066	0.306433	0.498009	0.0407658	0.241524	0.623697
MSTRG.11021	3.46154	2.39667	4.25042	5.63068	6.10429	5.40714	3.94735	3.61923	0.61821	3.54651	4.0887	4.99421	3.40558	3.98616	3.41689	2.87261	4.28956	3.35346
MSTRG.11022	12.2101	10.6375	4.35665	6.66644	23.1843	8.77836	0.835178	0.380837	0	0.302543	0	0	0	1.55426	2.83097	0	0	6.04231
MSTRG.11023	1.86301	7.68677	3.23714	0.888082	0	1.04798	0.591948	0	0	0	0	0	0	0	0	0	0	0
MSTRG.11024	1.2525	2.01712	2.53789	0.033617	0.334973	0.662275	0.161166	0.195059	0	0	0.0309628	0	0	0	0	0	0	0
MSTRG.11025	0.195468	1.14734	3.01452	0.628825	0	0	0	0	0	0	0	0	0	0	0	0	0	0
MSTRG.11026	0	0	0	0	0	0	0	0	0	0	0	0	0	0	0	0	0	0
MSTRG.11027	48.3737	12.187	20.6222	29.7981	29.7169	23.7838	3.4221	1.32296	2.01089	4.45887	1.12422	2.31863	3.7349	4.15448	1.70116	2.56919	4.17044	2.79775
MSTRG.11028	0	0	0	0	0	0	0	0	0	0	0	0	0	0	0	0	0	0
MSTRG.11029	21.4421	5.78017	15.7349	13.0725	12.5813	10.366	7.32326	6.77922	5.87456	6.29747	6.7699	6.65307	8.7485	11.2246	10.6908	11.0469	10.1524	10.5424
MSTRG.1103	0	0	0	0	0	0	0	0	0	0	0	0	14.7118	0	0	0	0	0
MSTRG.11030	0.453945	0	5.11959	0	0	0	0	0	0	0	0	0	0	0	0	0	0	0
MSTRG.11031	25.8518	33.4729	42.473	31.6783	40.6296	31.7147	9.96625	9.11217	8.08828	12.6244	10.5049	11.8039	15.8326	12.6416	10.2189	10.3713	14.6127	13.3723
MSTRG.11032	10.4121	10.0044	46.0591	17.5558	18.6258	19.8831	2.47059	1.76435	0.747752	2.65612	2.29867	2.39753	1.93281	2.12192	2.82924	1.05577	2.55271	2.83163
MSTRG.11033	0	0.960008	0	0	0	4.35946	0	0	0	0	0	0	0	0	0	0	0	0
MSTRG.11034	8.80974	2.57655	3.14285	6.21439	3.6056	6.88471	105.567	180.91	311.507	183.845	183.081	108.385	39.7636	56.1153	87.9059	79.8308	8.20285	20.2005
MSTRG.11035	52.7511	12.1491	10.6167	13.5374	19.3603	15.7369	20.0638	26.3557	28.3342	26.4684	26.5	24.6438	21.1242	20.638	21.3305	29.7674	20.749	14.6037
MSTRG.11036	46.9457	5.16355	7.69665	11.476	15.9599	11.8933	13.8308	12.8936	3.24585	15.4471	14.2335	13.9895	8.37999	12.6358	6.75928	5.51317	9.90258	11.4359
MSTRG.11037	87.4666	20.4679	11.2415	15.9914	21.5558	14.5277	17.9519	20.9714	3.72678	15.5595	14.8217	25.4468	70.8273	47.7402	19.7078	37.6784	64.0281	46.2508
MSTRG.11038	2.09812	0.492225	0.23284	0.480034	0.685064	0.708061	1.27352	1.47234	1.21231	1.1897	0.871665	2.02626	9.23067	5.73808	2.52848	3.55179	8.91372	8.74065
MSTRG.11039	13.2445	23.259	20.1378	2.95351	3.50818	4.42236	0.498041	0.0726399	0	0	0.0325405	0.345137	0	0	0	0	0	0.143351
MSTRG.1104	0	0	0	0	0	0	0	0	0	0	0	0	0	0	0	0	0	3.14855
MSTRG.11040	23.6919	9.67938	8.6884	13.8375	13.2254	11.5322	0.725705	0.725534	2.1373e-05	0.754091	0.641127	0.267905	0.200483	0.83228	0.26446	0.410914	0.810908	0.603319
MSTRG.11041	12.1164	4.37735	4.24566	3.94172	6.79828	5.80777	4.36273	4.54515	3.18489	4.38532	3.59057	4.44766	2.90185	5.75665	4.38586	3.72778	4.31137	3.19257
MSTRG.11042	488.15	291.3	250.407	218.123	215.666	219.488	149.084	222.671	435.692	146.644	147.294	165.026	255.27	191.276	177.1	314.798	180.318	157.623
MSTRG.11043	23.0116	10.8906	6.67897	8.50187	10.8198	7.95554	10.8778	12.998	8.01964	13.1608	11.8818	11.1582	11.4008	9.59675	13.0714	14.7648	11.6748	8.59369
MSTRG.11044	0.394813	0	7.95445	0.360619	0.39763	0.4626	0.429065	0.971698	0	1.01378	0.22132	0.547725	0	0	0.175034	0	0	0
MSTRG.11045	55.2699	21.8285	15.5811	24.8259	23.7831	23.3911	24.7676	60.1062	108.777	40.7286	29.907	61.3023	8.63849	6.58798	10.7335	13.4742	7.37938	6.54215
MSTRG.11046	0	0	0	0.360695	11.8852	0	0	0	0	0	0	0	0	0	0	0	0	0
MSTRG.11047	0	8.93221	0	0	0	0	0	0	0	0	0	0	0	0	0	0	0	0
MSTRG.11048	1.49793	0	2.91076	0.22793	0	0	0	0	0	0	0	0	0	0	0	0	0	0
MSTRG.11049	1.20746	0.619908	0.957542	0.193374	1.12498	1.4282e-07	0	0	0	0	0	0	0	0	0	0	0	0
MSTRG.1105	0.148436	0.0556172	1.20767	0.356063	0.868771	0.136188	0.187382	0.0959583	0	0	0.434564	1.03707	0	0.0786422	0	0	0	0.444456
MSTRG.11050	0.000119371	0	2.43022e-06	0.86429	2.3807	0.274189	0	0	0	0	0	0	0	0	0	0	0	0
MSTRG.11051	0.478454	0.500266	2.15949	1.43235	0	0.277657	0	0.118388	0	0	0	0	0	0	0	0	0	0
MSTRG.11052	0	0	0	0	0	0	0	0	0	0	0.493029	0	0	0	0	1.64619	2.14376	0
MSTRG.11053	1.81783	1.35641	1.77239	1.35025	1.48295	0.999613	3.2244	2.18786	0.342969	2.76354	3.3528	3.54825	0.95178	2.57606	2.82637	3.58386	5.98486	7.57809
MSTRG.11054	0.154801	0	2.96628	0.521604	0	0	0	0	0	0	0	0	0	0	0	0	0	0
MSTRG.11055	0	0	0	0	7.01653	0	0	0	0	0	0	0	0	0	0	0	0	0
MSTRG.11056	43.7123	29.267	53.302	36.4732	56.7567	32.3825	9.47637	6.29183	1.43384	5.89456	8.9717	7.95346	9.66429	9.3105	13.8493	7.92136	13.7175	9.99429
MSTRG.11057	0.331551	0.676153	0	0.120693	1.85904	0	0	0	0	0	0	0	0	0	0	0	0	0
MSTRG.11058	3.53663	1.43967	1.46235	2.01239	1.95661	0.928534	2.90964	2.57592	0	3.56735	3.36419	3.02891	1.48744	2.81578	2.75976	3.16636	3.3478	2.61252
MSTRG.11059	21.1832	14.0321	23.0998	21.7387	18.8979	23.443	48.5245	45.5269	29.8664	50.8231	49.5278	44.0248	46.1617	38.9939	33.1487	49.8545	45.3783	40.7014
MSTRG.1106	0	0	15.6551	1.47456	0	0	0	0	0	0	0	0	0	0	0	0	0	0
MSTRG.11060	18.742	8.32846	6.1696	7.81419	11.9103	7.06706	33.0018	55.9781	95.2912	41.0059	74.5326	78.5529	7.44525	5.3386	2.46264	8.33492	4.24591	2.97076
MSTRG.11061	0	0	0	0	0	0	0.0789603	1.4054	0	0.770341	0.782052	2.40584	0	0.402361	0	0	0	0
MSTRG.11062	2.88742	1.96765	2.70294	1.30507	1.42173	0.634949	28.862	137.764	93.5077	105.07	198.994	280.141	0.172652	3.32911	0.448781	0.631137	0.0735745	0.0623391
MSTRG.11063	1.12949	9.28801	14.4725	1.59331	0	5.29769	0	0	0	0	0	0	0	0	0	0	0	3.45117
MSTRG.11064	1.89724	0.839951	0.899037	0.96746	4.81817	0.979824	376.598	965.112	707.339	724.738	816.015	878.178	32.2512	46.7656	20.1728	78.3983	78.2573	15.2769
MSTRG.11065	1.18127	0	5.46542	0	0	0	0	0	0	0	0.74662	0	0	0	0	0	0	0
MSTRG.11066	1.71099	0	5.30109	0.24781	3.08984	0	0	0	0	2.22557	1.29889	0	0	0	0	0	0	0
MSTRG.11067	0.344754	0.582307	3.84549	0.412133	0	0	0.337428	0.0796372	0	0	0	0	0	0	0	0	0	1.27877
MSTRG.11068	0.185983	0	0.0538177	0	0	0.0576014	1.38772	2.25793	0	2.9671	3.23431	2.84398	1.69578	2.0209	0.612957	3.1194	2.54489	1.90186
MSTRG.11069	0.0921435	0.157312	0.0160925	0.063665	0	0.0365105	0.940769	0.626615	0	1.24488	0.83443	1.9922	0	1.29234	0.814878	0.624927	2.8606	1.33586
MSTRG.1107	0	0	0	5.64871	0	0.605298	0	0	0	0	0	0	0	0	0	0	0	0
MSTRG.11070	4.09088	5.17505	6.88289	5.50851	5.37673	4.83355	0.911726	1.31681	0.834355	2.22877	1.45793	0.997202	0.304766	0.291174	0.137596	0.118144	0.683573	0.346029
MSTRG.11071	0	0	4.38921	0	0	0	0	0	49.818	0	0	0	0	0	0	0	0	0
MSTRG.11072	14.9083	19.9849	24.2751	22.8652	27.2305	22.4652	22.5077	26.6798	14.9737	26.7616	27.0098	23.717	17.0828	24.5018	23.9376	16.7876	21.7464	19.7834
MSTRG.11073	0.375583	0.494099	0.269375	0.187611	0	0.171533	3.7454	3.08703	0.543384	1.13412	2.61912	2.7945	2.51198	4.37509	2.7876	7.62453	5.8236	3.39414
MSTRG.11074	0.640073	0	0.201912	0.255156	0.168048	0.341927	0.596866	0.380449	0	0	1.29138	1.48436	0	1.20552	0	2.23629	3.45131	0.783699
MSTRG.11075	0.219497	0.113907	0.628002	0.188571	0	0	0.506963	0.448756	4.72902	0.364536	0.925343	0.303263	0.164716	0.548413	0.211047	2.54656	1.40584	1.62813
MSTRG.11076	1.97125	0.635886	1.81965	0.919689	1.48374	0.777311	2.43448	5.50784	15.1855	8.56275	7.1235	7.87538	2.79677	7.27096	7.58424	8.61742	14.108	3.29772
MSTRG.11077	0.928225	0	3.1532	1.1926	1.15006	2.05733	0	0	0	0	0	0	0	0	0	0	0	0
MSTRG.11078	0	0	0	0	0	0	0	0	0	0	0	0	0	0	0	0	0	13.4536
MSTRG.11079	1.51797	2.79987	0	0.1258	0	1.87858	0	0	0	0	0	0	0	0	0	0	0	0
MSTRG.1108	0	0	0	2.18813	0	0	0	0	0	0	0	0	0	0	0	0	0	0
MSTRG.11080	0.558918	0	0	0	19.5182	0	0	0	0	0	0	0	0	0	0	0	0	0
MSTRG.11081	0	6.04048	0	0	0	0	0	0	0	0	0	0	0	0	0	0	0	0
MSTRG.11082	0.369315	1.99225	0.621307	0.551098	0.0576	0.135504	0.466098	0.891224	4.67147	0.4435	0.576451	0	0.786239	1.40812	1.52707	4.37428	0.827195	0.393003
MSTRG.11083	0.421522	1.40464	0.228496	0.609269	0.512463	0.381247	0.283965	0.496144	1.80503	0	0.327465	0.0742491	0	0.922781	0.242007	1.35901	0.330351	0
MSTRG.11084	0.412138	3.83894	0	0.457986	0	1.22686	0.483295	0.422797	0	0	0	0	0	0.316779	0.738365	2.15315	0.449938	1.29009
MSTRG.11085	0	3.61332	0	0	0	0	0	0	0	0	0	0	0	0	0	14.0147	0	0
MSTRG.11086	0.958415	2.24928	2.27881	2.17833	4.4321	2.31624	0.522595	0.448339	0.211224	0.409998	0.33661	0.598654	1.00537	2.07456	0.807608	0.866969	1.36914	1.68852
MSTRG.11087	1.07229	0.458181	2.2761	1.08865	1.52474	1.44415	0.0732892	0.0200693	0	0	0.125581	0.359785	0	0	0	0	0.121323	0
MSTRG.11088	0	1.77157	0	0	0	0	0	0	0	0	0	0	0	0	0	0	0	0
MSTRG.11089	0.974505	0.529108	0	0.790829	0	0.226072	0.159553	0.295916	0	0	0	0	0	3.65253	0	0	0	0
MSTRG.1109	0	2.37185	0.722488	0	0.720484	0	0	0	0	0	0	0	0	0	0	0	0	0
MSTRG.11090	0	0	3.79798	0	0	0	0	0	0	0	0	0	0	0	0	0	0	0
MSTRG.11091	0	0.251042	3.58901	0	2.47736	0	0	0	0	0	0	0	0	0	0	0	0	0
MSTRG.11092	0.611253	0	7.23626	0	0	0	0	0	0	0	0	0	0	0	0	0	0	0
MSTRG.11093	4.4032	10.8684	6.70487	6.04121	4.24225	7.94541	1.98206	1.16743	0.507066	3.35572	1.11735	1.02818	2.36952	4.40505	4.99279	5.39405	2.91086	3.11333
MSTRG.11094	0	9.49218	0	0	0	0	0	0	0	0	0	0	0	0	0	0	0	0
MSTRG.11095	0	0	0	0	0	0.746684	0	0.741024	15.5033	0	0.78402	3.47473	0	0	0	0	0	0
MSTRG.11096	0	0	0	0	17.0884	0	0	0	0	0	0	0	0	0	0	0	0	0
MSTRG.11097	0	0	0	0	0	0	0	0	48.6275	0	0	0	0	0	0	0	0	0
MSTRG.11098	0	0	0	0	11.1858	0	0	0	0	0	0	0	0	0	0	0	0	0
MSTRG.11099	9.19964	17.357	24.6953	6.83123	20.0588	8.02408	1.85623	0.774403	0	1.4433	1.24925	3.54968	0	0	0.613511	0	0	1.45987
MSTRG.111	0	0	0	0	0	0	0	0	0	2.25748	0	0.373453	0	0	0	0	0	0
MSTRG.1110	0	2.9132	0	0	0	0	0	0	0	0	0	0	0	0	0	0	0	0
MSTRG.11100	0.348689	0	0	0.495583	0	0.363723	0.233263	0.455309	0	0	0.158956	0	0	0	0	0	0	0
MSTRG.11101	3.16429	1.91673	1.92262	1.45076	5.93937	1.42468	7.75863	12.6151	3.8328	17.2409	8.15826	10.6194	0.236781	3.63811	1.15518	0.238037	0.233751	0.498587
MSTRG.11102	27.9692	33.5631	63.7917	31.7572	25.6537	34.7368	7.34652	7.33404	2.9669	13.427	8.64737	11.2995	3.20358	3.44165	4.38465	4.12721	2.68595	14.1753
MSTRG.11103	1.11049e-06	0.162146	1.51489e-07	4.73665e-05	1.1493e-09	5.39987e-07	3.32556	5.62876	6.30043	1.46925	5.02594	3.0671	2.69987	2.20848	2.2604	0.648553	1.22826	1.42752
MSTRG.11104	0.614605	2.5948	3.99026	1.45758	0.767892	0.128299	0.271991	0	0	0	0	0	0	0	0	0	0.5511	0
MSTRG.11105	0	0	8.68275	0	0	0	0	0	0	0	0	0	0	0	0	0	0	0
MSTRG.11106	0	0	3.3712	0	0	0	0	0	0	0	0	0	0	0	0	0	0	0
MSTRG.11107	1.20157	0	0	0	23.7588	1.89429	0	0	0	0	0	0	0	0	0	0	0	0
MSTRG.11108	3.19546	1.58698	1.99132	0.785265	0.794659	0.655052	0.590815	0.891865	2.07868	0.403618	0.79127	1.09859	0.202017	0	0	0	0	0
MSTRG.11109	2.02892	1.43927	1.44584	0.971527	1.88755	0.981501	0.0364393	0	0	0.12558	0	0	0	0	0	0	0	0
MSTRG.1111	9.54608	9.25348	18.6827	13.8077	11.9045	13.646	99.3461	96.2257	13.0885	54.1129	82.6897	109.422	111.752	116.098	136.773	57.152	173.654	200.391
MSTRG.11110	21.8325	39.9191	44.8687	69.8505	96.8613	54.4327	1.65793	1.12216	0.106535	1.81458	1.54678	1.40745	0.108462	2.23238	0.739536	0.319428	2.38538	1.31211
MSTRG.11111	1.62574	6.56687	0.308866	0.285467	5.33405	1.21002	0	0	0	0	0	0	0	0	0	0	0	0
MSTRG.11112	1.69427	4.59836	24.0858	2.41996	1.26208	3.77744	0	0	0	1.22842	0.165939	0	0	0	0	0.864075	0	0
MSTRG.11113	0	0.211662	0	0.621373	10.1824	0	0	0	0	0	0	0.260345	0	0	0	0	0	0
MSTRG.11114	0.657093	0	0.345521	3.46836	0.233166	0.444144	0	0	0	0	0	0	0	0	0	0	0	0
MSTRG.11115	0.184501	0	0.213293	0.298596	0	0	0.275189	0.279927	0	0.255563	0.641248	0.281694	0	0	1.29036	1.0702	0.560338	0.753954
MSTRG.11116	0.326346	1.91554	0	0	0	0	0	0	0	0	0	0	0	0	0	0	0	0
MSTRG.11117	0.144726	0.325027	0.242882	0.385266	1.18149	0.0884127	0	0	0	0	0	0	0	0.305953	0	0	0.765891	0.33625
MSTRG.11118	0.0482954	0.214063	0.987987	0.354365	0.501622	0.522656	0.0399224	0.0619259	0	0.122605	0	0.134956	0.289374	0	0	0.7671	0.519455	0.964236
MSTRG.11119	0	0	0	0	0	8.24979	0	0	0	0	0	0	0	0	0	0	0	0
MSTRG.1112	1.303	10.076	6.45989	4.54447	7.01816	3.87661	33.3797	43.8888	265.445	30.9137	34.8419	50.5788	89.8413	47.3764	69.13	71.9293	86.875	69.7666
MSTRG.11120	0	0	0	0	29.9708	0	0	0	0	0	0	0	0	0	0	0	0	0
MSTRG.11121	0	0	0	0	0	0	0	0	0	0	0	0	0	0	0	0	0	9.69773
MSTRG.11122	0.11255	0.125264	0.306784	0.148236	0	0.170063	0.444356	0.192911	2.35125	1.12427	0.0539885	0.159717	0	0	1.25722	0.555315	0.806384	0.878521
MSTRG.11123	0	0	0	0	0	0	0	0	0	0	0	4.24599	0	0	0	9.23686	0	0
MSTRG.11124	19.9854	14.5746	28.5019	10.3343	4.64099	10.2498	0.711937	0.0668256	0	0.307915	0.244481	0	0	0	0.119061	0.619563	1.8133	0.0274376
MSTRG.11125	19.9629	13.8817	25.2338	17.6572	14.5489	19.0171	13.619	17.2201	11.837	16.3152	12.8649	19.414	12.5713	9.75431	12.0179	19.6856	12.9024	17.9326
MSTRG.11126	43.9933	14.1759	12.5364	11.9372	13.6808	14.2859	9.07327	12.9874	4.89653	7.39988	10.4821	12.4117	3.32442	19.6122	12.8212	22.7702	12.4659	12.9925
MSTRG.11127	18.3987	16.6988	16.2783	7.41725	17.5879	8.73129	16.5925	14.5123	75.2307	15.0393	17.2564	28.7319	61.4264	48.2174	45.4179	71.3506	42.8003	50.4625
MSTRG.11128	0.990235	0.339711	0	0.219248	1.01292	0.143449	0.479502	0.831222	0	0.914031	0.764434	0.992784	0.339575	1.41804	2.13817	3.41133	1.53079	2.10105
MSTRG.11129	48.118	59.0403	31.1876	41.7733	38.9515	51.8324	41.3706	40.5112	25.0555	27.0951	42.6969	28.0682	72.523	80.424	59.1153	51.7282	55.35	63.0216
MSTRG.1113	1.70423	0.815443	0.838916	0.184111	2.2017	0.452587	0.124459	0.150054	0	0.0319234	0.143433	0	0	0	0	0	0	0.0323557
MSTRG.11130	2.77725	11.2182	4.10657	2.51217	1.98055	2.22198	0.199222	0	0	0	0.139232	0	0	0.10237	0	0	0	0
MSTRG.11131	0	0	0	1.76001	0	0	0.339325	1.58281	0	6.58998	0	1.92741	0	2.10015	13.4785	0	0	0
MSTRG.11132	0.855821	1.94651	1.8212	3.16053	3.62939	3.74817	5.58779	7.0077	1.69781	5.47423	6.17695	5.16397	5.62493	7.65437	5.65816	4.4471	5.15089	3.37546
MSTRG.11133	0	0	0	0	0	0	0	0	0	4.86941	0	8.99489	0	0	0	0	0	3.32171
MSTRG.11134	0.570594	0	0	0	0	0	1.21013	1.80393	0	1.62031	0.493228	3.06024	2.3399	0.378698	0	2.20847	0	0
MSTRG.11135	4.95636	1.67109	6.00489	6.12135	1.21558	15.3306	0.413425	0.154336	0	0	0	0	0	0	0	0	0	1.12153
MSTRG.11136	0	0	0	0	11.571	0	0	0	0	0	0	0	0	0	0	0	0	0
MSTRG.11137	0	0	0	0	11.4126	0	0	0	0	0	0	0	0	0	0	0	0	0
MSTRG.11138	0	0	3.98748	0.481082	0	0	0	0.0930768	0	0	0	0	0	0	0	0	0	0
MSTRG.11139	0.266032	0	5.39061	0	0	0	0	0	0	0	0	0	0	0	0	0	0	0
MSTRG.1114	0	0	5.27575	0	0	0	0	0	0	0	0	0	0	0	0	0	0	0
MSTRG.11140	1.01004	0	0	0	0	0.724674	0	0	0	0	0	0	0	0	0	0	0	0
MSTRG.11141	0.462345	0	0	0	17.7107	0	0	0	0	0	0	0	0	0	0	0	0	0
MSTRG.11142	9.62507	9.52385	20.8458	19.1511	15.3473	16.4315	15.1777	13.2258	5.99473	14.7873	15.3782	12.7185	10.4056	13.1579	19.0257	10.4707	13.5693	15.1261
MSTRG.11143	13.2573	23.1867	16.9388	20.2467	20.317	18.336	12.7785	24.8891	0.311602	17.0946	21.1875	17.1848	10.2176	8.99545	11.3244	7.60048	9.69616	9.50237
MSTRG.11144	29.8581	39.5804	12.2316	19.7856	15.3056	24.9244	20.6567	32.1844	66.6807	23.9723	24.3842	17.844	39.9407	32.6669	24.8585	52.3762	34.8041	20.5184
MSTRG.11145	0.785229	0	0.401178	3.65095	0	1.12004	0	0.48998	0	0	0	0	0	0	0.573231	0	0	1.04853
MSTRG.11146	273.598	149.815	91.0932	108.02	103.679	117.369	92.2408	116.306	207.742	94.5307	83.8901	89.9505	106.713	89.5102	89.8446	208.91	119.507	81.1301
MSTRG.11147	45.5826	31.6002	44.9207	28.9406	41.1711	24.3584	2.59914	3.69388	0.557439	5.28707	3.64514	4.36265	5.95899	3.21659	10.432	3.46138	3.94542	5.19819
MSTRG.11148	17.2229	10.3242	25.5746	13.8448	12.9285	16.086	20.3925	16.8714	0.852809	19.4828	20.0256	14.8167	35.2737	25.492	18.9216	13.5481	21.8828	26.7343
MSTRG.11149	32.1149	19.4313	14.0271	17.9686	25.1453	18.2301	4.04035	5.40831	5.48697	2.69615	1.92723	1.84702	4.31711	4.83942	1.58666	4.62985	2.94315	2.08034
MSTRG.1115	0	0	0	0	0	0	0	0	0	0	0	0	0	0	0	0	0	0
MSTRG.11150	42.8695	22.2346	14.7305	22.9186	28.335	26.5233	46.4354	65.9281	55.4556	55.4324	46.1224	50.8394	59.8683	68.5702	57.4233	44.3846	43.4645	50.2905
MSTRG.11151	28.3125	42.9309	31.0377	39.4106	42.3265	43.3624	39.0793	36.3927	39.368	32.1066	32.9273	41.7493	54.0225	38.6269	39.3623	33.8743	35.3141	40.2876
MSTRG.11152	3.97854	3.07905	3.63857	2.40194	4.35839	1.44738	0.0722632	0.0305988	2.3132	0	0	0	0	0.0554569	0	0	0	0
MSTRG.11153	6.72575	9.24835	12.8165	16.8859	17.0474	15.1903	6.76705	7.87938	4.04197	5.8678	5.67418	5.96757	5.08663	4.2396	3.42132	2.9422	4.3849	4.79228
MSTRG.11154	11.7201	17.862	32.2737	17.2779	22.0055	21.4336	11.2689	10.9476	5.29349	12.6431	11.7207	11.6443	10.4934	9.40432	8.09294	8.177	9.25196	9.49957
MSTRG.11155	3.91478	5.20271	5.61245	5.74558	3.71175	5.90721	0.405984	0.360859	0	0.366727	0.303106	0.140129	0.172324	0.163377	0.157303	0.25369	0.0951412	0.447556
MSTRG.11156	32.6435	32.2219	38.7736	28.2864	35.5701	28.2472	27.7959	25.2122	15.295	29.3591	27.6166	31.7625	24.7321	23.3109	32.8302	36.5586	23.8628	23.6505
MSTRG.11157	1.03857	19.4698	51.1403	11.8174	10.0129	14.7028	1.95568	0	0	4.16053	1.45936	0	0	0	2.11111	1.33413	0	0
MSTRG.11158	8.43406	35.3988	85.8742	31.7119	35.5307	40.6757	10.5048	10.5387	0.463874	8.97735	9.94365	12.7396	10.404	9.17674	13.7912	10.0941	9.77309	12.9437
MSTRG.11159	3.8059	7.16105	13.2865	3.93884	0.827134	2.73488	0.457046	0	0	0	0	0	0	0	0	0	0	0
MSTRG.1116	0	8.84986	7.257	1.43315	0	0	0	2.73824	77.7452	0	0	3.18449	8.01991	6.86703	0	1.31955	0	0
MSTRG.11160	0.391206	4.14646	0	0.215238	0	0	0	0	0	0	0	0	0	0	0	0	0	0
MSTRG.11161	0.868918	1.18639	0.799516	1.07825	1.09276	1.44022	2.2514	3.31363	3.43274	4.04671	1.75791	3.26009	4.7942	5.49143	2.63868	6.76844	5.22886	3.38969
MSTRG.11162	10.4319	13.8518	36.7633	3.56187	4.77215	6.22721	5.76538	0.406941	0	0.617113	0.0842176	0	0.360847	0.18065	0	0.899096	2.18879	0
MSTRG.11163	31.4777	31.733	25.6572	20.6184	26.6435	22.2782	23.9771	23.7862	106.391	30.2757	21.5728	24.7188	35.2712	24.4595	35.6065	49.0182	33.0366	20.9203
MSTRG.11164	13.6546	9.6471	8.79683	13.4896	16.4095	13.9062	7.33401	6.08561	7.26078	6.56683	6.4115	5.4602	11.0556	8.67072	10.1533	6.5882	6.95224	7.3273
MSTRG.11165	44.3436	43.6519	33.659	34.5866	33.0527	34.9431	144.666	185.228	543.209	135.084	142.364	141.084	274.31	191.915	207.091	298.486	146.592	119.997
MSTRG.11166	17.328	33.0679	52.4888	44.242	54.7169	52.2293	86.5844	101.45	67.3144	82.2262	98.8667	96.5283	97.9998	79.0497	83.7697	70.0606	74.1697	70.4626
MSTRG.11167	3.74066	0	0	2.08647	5.08031	2.11113	0	0	0	0	0	0	0	0	0	0	0	0
MSTRG.11168	3.913	5.97445	6.97841	3.31145	5.58621	3.30507	10.2202	14.4824	3.75755	15.5823	12.0094	23.5072	17.991	30.0803	13.6044	15.11	15.0033	15.3668
MSTRG.11169	0.171343	1.41844	0.283997	0.141594	0	0.505416	1.16381	1.32248	7.21511	1.48177	3.50444	3.90391	4.89578	2.88884	5.49432	3.77807	3.90536	4.58862
MSTRG.1117	1.16528	0	2.4552	0	0	0	0.215863	0.104636	0	0	0	0	0	0.892829	0	0	0	0
MSTRG.11170	0.703711	0.16065	0.992092	1.02619	1.06875	0.177467	0.0321888	0	0	0	0	0	0	0.0388932	0	0	0	0
MSTRG.11171	12.7401	4.67018	6.29152	7.36151	5.5347	4.19873	0	0	0	0	0	0	0	0	0	0	0	0.297714
MSTRG.11172	1.04523	3.90367	3.52222	3.29953	4.04335	2.61961	0.772258	0.926466	0	0.754255	1.06343	0.926859	0.885997	0.828657	1.5554e-174	0.617945	0.516428	1.33966
MSTRG.11173	3.31942	3.97998	6.58458	4.99286	6.10614	5.7418	1.17789	1.16541	0.220018	2.26002	0.985175	2.85839	0.504324	1.30771	1.1296	1.68473	1.32573	0.430401
MSTRG.11174	0	0	0	0	0	0	0	0	0	0	0	0	13.1801	0	0	0	0	0
MSTRG.11175	0.125617	1.1896	0.197153	1.11934	3.29084	0.283866	0.0974088	0.148944	0	2.11383	0.391235	0.860336	1.8786	0	0	0.0740977	0.138184	0.781689
MSTRG.11176	0	0	0	0	0	0	0	0	0	0	0	0	0	0	0	0	0	0
MSTRG.11177	1.89381	2.46953	1.12049	1.04554	0.461516	1.18848	0.443008	1.63766	1.70851	0.933117	0.84931	1.38794	0.755349	0.261659	0.107843	0.208365	0.11149	0.162218
MSTRG.11178	0.139741	0	1.19397	0.334104	0	0	0	0	0	0	0	0	0	0	0	0	0	0
MSTRG.11179	0	0	2.84309	0	1.38989	0	0	0	0	0	0	0	0	0	0	0	0	0
MSTRG.1118	0.0421451	0.0675032	0.624501	0.142825	0.35901	0.413705	4.04785	6.72235	1.77687	5.06953	3.24831	4.34905	0	0.0484791	0.0988723	0.0678395	0.15846	0.00589497
MSTRG.11180	0	0	0	0	0	6.2512	0	0	0	0	0	0	0	0	0	0	0	0
MSTRG.11181	0.0566882	0.210354	1.79358	0.29873	0.555608	0.41126	0	0	0	0	0	0	0	0	0	0	0	0
MSTRG.11182	0.347296	0	2.86673	0	0	2.39829	0	0	0	0	0	0	0	0	0	0	0	0
MSTRG.11183	42.7738	83.5147	57.6073	87.2411	91.5161	83.1375	0.633582	0.0963542	1.26127	0.424019	0.125604	0.24085	0.0246874	0.0296779	0.0221804	0.0172939	0.165922	0.0575088
MSTRG.11184	5.42914	2.43131	7.13273	2.08187	3.27058	2.5468	0.0177952	0.0744244	0	0	0	0.0586267	0.0353496	0	0	0.0261121	0.293564	0
MSTRG.11185	0.887034	0.395604	1.76788	1.22115	0	0.750703	0	0	0	0.721831	0	0.244319	0	0	0	0	0	0
MSTRG.11186	3.71215	2.83996	6.9613	2.34921	2.71227	2.22774	0.263797	0.659617	0	0.644833	0.610622	0.641588	0	0.367567	0.213982	1.39405	0.431974	0.232252
MSTRG.11187	0	0	0	0	0	0	0	0	0	0	0	0	7.61619	0	0	0	0	0
MSTRG.11188	0.060859	0.0905401	2.07204	0	0	0	0.202979	0.182815	0	0	0	0.174295	0	0.253456	0	0.264191	0.0702705	0
MSTRG.11189	14.4619	6.85558	11.135	12.3216	10.9569	9.11587	15.9074	14.903	6.58597	18.0603	15.9399	15.9875	14.205	10.0727	16.895	9.67425	13.986	15.0866
MSTRG.1119	3.70174	2.07867	3.6295	1.8657	4.15146	2.06088	2.70606	2.0879	1.96044	1.38726	0.83594	0.916098	0	0.404098	1.89408	1.63402	0.297416	0.847028
MSTRG.11190	189.165	140.691	219.046	146.176	142.941	136.197	33.712	40.689	38.4842	30.2329	23.0856	21.59	64.8289	52.85	53.3754	60.7261	36.8528	36.7651
MSTRG.11191	15.7758	6.81489	8.91315	6.16927	7.00275	10.8714	0.471859	0.525808	5.98314e-08	0.267571	0.224626	0.452613	0.316344	0.315892	0.907054	0.697665	0.670012	1.3168
MSTRG.11192	407.936	162.581	161.003	156.314	188.236	142.788	220.961	241.816	1066.54	175.961	213.324	193.698	454.847	290.926	276.166	443.995	256.149	201.009
MSTRG.11193	45.7987	29.5745	30.2033	27.7794	31.7595	34.3963	109.302	136.616	88.5335	102.205	90.6098	91.0911	105.793	72.3279	105.138	84.4873	51.242	56.6496
MSTRG.11194	12.8628	16.0002	9.56912	12.5686	11.4981	9.71511	32.0564	44.0862	57.0102	24.286	23.8903	22.9397	38.402	30.5657	26.0724	28.3344	16.7396	24.8436
MSTRG.11195	0.49865	5.01117e-51	0.377683	1.18258	0.709027	0.675467	24.2463	25.0878	46.6257	21.3025	22.0722	19.5552	1.88196	1.31377	2.6325	2.18565	1.61801	1.64679
MSTRG.11196	260.822	194.016	178.782	220.584	237.92	197.851	303.774	340.89	351.661	258.717	274.572	260.684	584.629	523.838	486.727	374.146	377.957	335.239
MSTRG.11197	14.076	10.7047	11.6835	10.9387	8.17771	7.43504	5.23036	6.79808	0	5.39501	6.15135	9.52864	11.5067	3.7964	20.0917	2.04049	0.43716	4.73599
MSTRG.11198	8.43996	6.37997	6.01501	3.49569	2.89939	6.52055	3.30685	3.33572	24.0309	2.23129	5.26361	3.92164	2.89601	5.61039	4.69424	6.49625	5.53231	2.87748
MSTRG.11199	4.79397	6.22463	0.629256	1.35134	0.78502	0.949487	0.653817	1.93232	0	6.53303	0.176174	0.335278	0	0.134955	3.1393	1.02839	0.903433	0.508843
MSTRG.112	0	3.60564	0	0	0	0	0	0	0	0	0	0	0	0	0	0	0	0
MSTRG.1120	6.15954	1.44743	2.09077	1.24736	0.835518	1.40797	0	0	0	0	0	0.366458	0	0	0	0	0	0
MSTRG.11200	42.1315	19.9809	23.7553	16.4128	24.7569	19.9945	19.1524	18.4813	36.2449	22.6622	20.8009	19.9007	23.6388	16.2667	30.9142	29.0826	24.7447	29.1198
MSTRG.11201	189.612	100.915	99.071	103.263	120.211	85.5036	75.4332	95.2023	86.8492	80.4596	96.3037	108.411	147.502	86.7772	131.338	121.071	91.5831	84.7897
MSTRG.11202	6.02804	12.9292	16.7862	5.02674	0.20137	6.68927	0.33603	0.0346658	1.6347	1.23581e-48	0.0415533	0.05346	1.30216	0.60187	7.11101e-103	0.399267	7.53837e-44	0.820692
MSTRG.11203	76.0199	44.7018	39.2148	49.1711	59.4374	53.4697	74.7033	63.3759	54.267	71.51	66.6315	58.8832	115.099	96.1666	113.228	78.2235	73.3503	73.3633
MSTRG.11204	1.12595	0	0	0.69277	1.1819	1.94836	0.366437	0.037328	0	0.422872	0.134209	0	0	0.576257	0	0	0.755097	0.182417
MSTRG.11205	6.49938	3.08822	1.95629	2.19831	3.0499	1.70904	0.0230905	0.0432087	0.237002	0.102339	0.101367	0.0973202	0.201314	0.205246	0.105833	0.137668	0.0267774	0.0310494
MSTRG.11206	59.2562	17.6496	8.1429	19.7556	18.1864	20.1141	27.9661	36.9282	33.8538	32.1097	32.0444	36.2036	28.6427	28.0465	19.6403	31.483	32.7896	20.3914
MSTRG.11207	0	0	0	0	0	0	0	0	0	0	0	0	0	0	0	9.53637	0	0
MSTRG.11208	24.1238	9.29118	14.04	14.8064	12.3265	10.4317	16.0193	21.9344	30.3596	20.1442	19.9931	21.2951	21.9786	18.5568	22.9487	24.9169	19.121	15.9422
MSTRG.11209	0.142441	0.47304	0	0.155981	1.66625e-177	4.19029e-39	0.490211	0.375281	0	6.85643e-191	5.10151e-216	1.30965e-53	0	4.43149e-192	0	0.257056	4.57596e-109	0.584961
MSTRG.1121	2.44438	12.7853	14.5336	22.6201	22.1443	20.6977	6.90054	7.40164	15.5926	8.68457	7.57997	13.4333	19.0182	11.0148	10.7402	5.75157	8.28934	9.09417
MSTRG.11210	1288.24	521.758	162.801	171.848	285.342	323.207	2.99587	0.443781	3.70974	2.2307	1.08317	1.49242	0.149688	0.38435	0.177846	0.491248	2.18911	0.395522
MSTRG.11211	40.3183	23.6061	7.78944	17.7583	21.6658	26.2792	6.80338	5.7557	18.8146	5.92563	5.83352	5.25733	29.8893	21.7033	14.1366	19.2878	18.5541	12.1858
MSTRG.11212	49.0404	30.3776	7.15979	42.5592	33.1335	49.2496	13.7865	7.29259	28.4732	21.4263	12.004	13.7337	55.1323	26.1011	18.8843	12.1494	33.6289	23.5771
MSTRG.11213	0.877333	0	0	0	0	0	0	0	0	0	0	0	0	0	0	4.879	0	0
MSTRG.11214	66.8477	18.8831	16.5845	32.738	45.7808	41.6777	11.0877	4.40588	0.639827	5.31599	4.04398	9.45847	30.077	22.5851	15.5717	3.38042	19.89	21.8985
MSTRG.11215	6.13367	1.7596	0.742168	2.28805	2.94304	2.15433	0.179817	0.0660178	0.883682	0.0804514	0.0245981	0.219309	0.672267	0.117806	0.357393	0.62025	0.670156	0.338661
MSTRG.11216	7.84994	6.77164	2.45922	4.52787	4.34017	5.54187	22.7382	17.5879	47.4052	11.9098	15.1496	20.3057	47.204	61.218	17.1888	43.3567	29.0007	36.4438
MSTRG.11217	0.476921	3.70999	2.33141	0.529515	0.684732	0.531851	0	0	0	0.100301	0	0	0	0	0	0	0	0
MSTRG.11218	0.404761	1.34432	1.65119	1.4219	1.30573	0.942704	0	0	0	0	0	0	0	0	0	0	0	0
MSTRG.11219	0.611407	1.9685	2.33914	0.883662	0	0.46162	0	0	0	0	0	0	0	0	0	0	0	0
MSTRG.1122	0	5.69465	0	0	0	0	0	0	0	0	0	0	0	0	0	0	0	0
MSTRG.11220	6.43116	5.17881	2.42201	2.65333	2.70055	3.2517	0.0708817	0	0	0	0.0406857	0	0	0	0	0	0.0710069	0.0272961
MSTRG.11221	0	0	0	0	0	0	0	0	1.78345	0	0	0	0	0	17.225	0	0	0
MSTRG.11222	0	0	5.20408	0	0	0	0	0	0	0	0	0	0	0	0	0	0	0
MSTRG.11223	0.850572	2.14924	0	0.192767	0	0.332024	0	0	0	0	0	0	0	0	0	0	0	0
MSTRG.11224	7.84262	4.49382	0	1.1706	0	0.338592	0	0	0	0	0	0	0	0	0	0	0	0
MSTRG.11225	0	1.14324	0.563702	0.368379	0	0	0	0	0	0	0	0	0	0	0	0	0	0
MSTRG.11226	4.57464	6.99782	10.9541	9.65445	11.2965	12.0886	24.7068	19.3294	8.2055	19.5183	16.731	23.369	20.9422	53.545	37.6365	16.0362	33.267	36.1741
MSTRG.11227	4.72637e-18	2.71575	0.381263	0.464724	1.93432	0.894792	2.46939	3.00346	1.15307	2.83282	0.35263	3.96016	0.311204	4.55239	1.3166	8.28671	0.0741966	0.91215
MSTRG.11228	0.19031	0.307293	0.640799	0.393598	1.11905	0.534479	9.14901	4.48586	2.77654	5.44044	7.38907	7.92191	6.1395	8.82713	14.3536	26.3251	26.9019	26.5864
MSTRG.11229	0.629653	0.281461	0.0620574	0.608189	0.484289	0.756559	0.46938	0.242778	0	0.414018	0.241017	0.206647	1.08704	1.5903	0.608288	0.583329	1.61518	1.85084
MSTRG.1123	0	0	0	0	13.4869	0	0	0	0	0	0	0	0	0	0	0	0	0
MSTRG.11230	1.81344	2.85949	0.428365	0.691371	1.54025	1.05169	0.580381	0.756457	0.707085	2.1359	6.399	4.26387	0.104139	0.438386	0.534085	0.708184	0.900347	6.3668
MSTRG.11231	4.64304	10.978	23.5711	16.4454	15.0144	13.7058	29.2131	30.3365	44.344	32.7799	26.0031	28.3866	20.0144	18.6453	25.8563	22.4059	17.5022	20.9284
MSTRG.11232	24.2973	21.3988	20.2009	29.6276	23.626	31.7001	15.086	14.8775	6.72457	19.2278	15.952	16.1534	10.7792	14.1467	12.1686	11.7082	12.813	14.2789
MSTRG.11233	27.5668	27.3831	37.7552	22.5764	20.3069	25.6568	33.4888	37.3981	56.8633	29.3331	35.7388	31.7891	71.9026	47.7477	43.6006	56.1753	40.7627	43.5309
MSTRG.11234	0.769924	0	5.93618	1.09415	1.34615	1.21943	0.22197	0	0	0	0	0	0	0	0	0	0	0
MSTRG.11235	0.242178	2.39453	5.96417	1.67378	1.11425	0.1865	22.2787	16.326	28.2351	29.8109	24.6326	20.8404	49.4698	26.9003	30.857	40.796	38.9599	22.5464
MSTRG.11236	0.919781	0.0429886	0.015414	0.0226122	0.481575	0.0185714	13.407	36.0763	22.5517	27.2349	33.0219	33.9334	3.11662	2.27097	1.44975	6.62071	4.05733	2.23222
MSTRG.11237	1.13202	0.315054	0.911039	2.12546	1.77092	1.40332	17.6753	8.05718	0	22.4717	11.7552	9.49471	0.699014	2.13617	2.43271	2.56772	3.56094	3.88939
MSTRG.11238	0.0888061	0.711137	0.705281	0.976917	0.323633	1.52094	26.6655	34.0582	58.0173	34.3436	36.4116	32.3655	5.85574	7.72744	6.76243	8.21916	6.63327	6.88239
MSTRG.11239	0	6.18978	0	0	0	0	0	0.711576	0	0	0	0	0	0	0	0	0	0
MSTRG.1124	0	9.529	0	0	0	0	0	0	0	0	0	0	0	0	0	0	0	0
MSTRG.11240	0	0	2.16233	0	0	0	0	0	0	0	0	0	0	0	0	0	0	0
MSTRG.11241	0	8.8596	3.20245	1.08718	28.9633	0.130616	0.623382	0	0	0	0	0	0	0	0	0	0	0
MSTRG.11242	0.846196	8.23693	3.87204	2.67558	1.11759	4.0859	0.243836	0	0	0	0	0	0	0	0	0	0	0
MSTRG.11243	0	11.5354	0	0	0	0	0	0	0	0	0	0	0	0	0	0	0	0
MSTRG.11244	1.13519	1.54997	0	0.3236	0	1.30627	0	0	0	0	0	0	0	0	0	0	0	0
MSTRG.11245	0	0	9.45819	0.664401	0	0	0	0	0	0	0	0	0	0	0	0	0	0
MSTRG.11246	0	0	0	0	0	0	0	0	0	8.96584	0	0	0	0	0	0	0	0
MSTRG.11247	0.21145	0	2.06235	0.230189	0.616203	0	0	0	0	0	0	0	0	0	0	0	0	0
MSTRG.11248	0	0	3.37748	0	0	0	0	0	0	0	0	0	0	0	0	0	0	0
MSTRG.11249	0	0	3.54882	0	0	0	0	0	0	0	0	0	0	0	0	0	0	0
MSTRG.1125	0	0	2.15965	0	0	0	0	0	0	0	0	0	0	0	0	0	0	0
MSTRG.11250	0	2.72708	0	0	15.1953	0	0	0	0	0	0	0	0	0	0	0	0	0
MSTRG.11251	0	0	0	1.93219	17.8618	0	0	0	0	0	0	0	0	0	0	0	0	0
MSTRG.11252	0	9.80384	0	0	0	0	0	0	0	0	0	0	0	0	0	0	0	0
MSTRG.11253	0	0	0	0	0	0	0	0	0	0	0	0	0	0	0	0	0	0
MSTRG.11254	2.50072	0.63281	0.996021	1.68528	1.55306	1.22383	0.295315	0.225321	0.354705	0.0659834	0.125211	0.303542	0.392346	0.194805	1.11012	0.393811	0	0.344742
MSTRG.11255	0	0	10.6809	0	0	0	0	0	0	0	0	0	0	0	0	0	0	0
MSTRG.11256	4.90064	8.20395	10.2493	7.81407	7.87869	8.06929	16.5382	14.8551	6.17502	18.979	14.2909	18.498	13.4507	15.2839	21.3393	16.1903	15.6512	16.66
MSTRG.11257	0	0	9.59713	0	0	0	0	0	0	0	0	0	0	0	0	0	0	0
MSTRG.11258	0	0	0	0	0	0	0	0	0	0	0	0	0	0	0	0	0	0
MSTRG.11259	0.0875433	2.37933	0.301253	0.894503	0	0.432224	0.409015	0.151565	0	0	0.432681	0.0661745	0.158386	0	0	0	0	0
MSTRG.1126	0	0	9.06099	0	0	0	1.74049	0	0	0	0	0	0	0	0	2.03877	0	0
MSTRG.11260	55.7856	28.762	36.299	30.0369	37.4517	29.9111	14.1725	17.1835	10.0708	21.152	16.3443	18.0306	14.6369	12.3243	11.4082	9.73382	8.12789	8.20929
MSTRG.11261	1.73494	0.703524	1.15735	0.438152	0.629322	0.551785	0.132541	0.248154	1.89305	1.86968e-20	0.162477	2.41254e-06	6.41761e-11	6.93853e-44	0.422803	3.29617e-06	1.39613e-17	2.68975e-27
MSTRG.11262	0.2058	0.0411647	2.15322	0.280476	0.643673	0.686099	1.56811	2.02518	2.42963	1.62952	3.2406	1.32122	0	0.962956	1.02785	3.16576	3.17474	3.98956
MSTRG.11263	0.024546	0.089499	0.662528	0.430768	0.156811	0.319675	0.658858	0.71845	4.43275	1.38609	1.7949	1.18047	0.0813926	0.561235	0.859305	0.845888	1.98358	1.33609
MSTRG.11264	0.816986	1.88763	7.08195	3.82432	2.47764	2.6489	9.00461	8.51166	0.263597	10.0757	10.438	10.4301	3.82371	7.04997	6.71315	7.84465	12.564	12.7652
MSTRG.11265	0	2.22522	0.391179	0.0775678	0	0.356594	0.119562	0	0	0	0	0	0	0	0	0	0	0
MSTRG.11266	9.68638	6.91406	18.4912	5.66089	14.981	7.78931	15.0119	18.341	89.8874	24.766	14.6952	24.5564	11.9928	6.34915	12.4966	21.4221	3.80042	9.14548
MSTRG.11267	0.074743	0.225013	0.00811079	0	0.011127	0.069828	5.15309	8.49937	4.65446	8.88801	7.0905	5.52766	0	0	0	0.0219071	0	0
MSTRG.11268	77.6007	34.9111	39.0486	29.2825	31.8896	31.6401	197.114	197.367	56.8609	342.474	274.647	261.95	124.715	163.426	193.79	353.698	182.718	176.06
MSTRG.11269	0	1.1675	4.41419	0.50457	0	2.10693	0	0	0	0	0	0	0	0	0	0	0	0
MSTRG.1127	0	0	0	0	0	0	0	0	0	7.64727	0	1.98938	0	0	0	0	0	0
MSTRG.11270	0.0841226	1.10761	2.0586	0.351208	0	0.399413	0	0	0	0	0	0	0	0	0	0	0	0
MSTRG.11271	9.7494	6.0646	14.2963	9.76253	11.9548	9.61777	0.302239	0.0786771	0	0.316615	0.283994	0.300827	0.0201708	0.0199011	0.170989	0	0.0167976	0
MSTRG.11272	50.4924	56.7237	120.53	54.9021	61.2121	49.3206	3.10107	2.46549	0.0624815	5.24641	2.34725	3.12909	0.272756	0.627641	1.18241	0.459943	0.713449	0.5004
MSTRG.11273	1.15588	0	0.442308	7.51291	0.524083	0.537505	1.2813	3.48445	0	5.29969	8.00586	9.55188	0	0.529412	3.14027	2.72214	7.80714	3.92411
MSTRG.11274	4.10136	10.3356	10.8052	16.11	15.8554	8.68551	10.5714	7.39004	2.53909	12.8411	9.56872	14.8418	7.63729	4.32013	7.22343	6.73983	2.82728	5.11426
MSTRG.11275	98.5245	42.0807	32.27	25.8642	38.7851	49.7561	100.103	143.866	167.692	46.3781	96.6787	100.379	89.7407	80.8145	76.252	57.3622	47.6996	44.467
MSTRG.11276	1.09399	2.36392	0.459571	7.52306	2.41292	0	3.67273	4.22761	0	0	1.92484	4.02015	0	0.114756	0	12.5856	5.69484	10.7537
MSTRG.11277	2.85861e-160	4.28674e-298	3.70958e-145	0.286983	0	7.60166e-270	0.241441	0.10009	2.24447	1.05328	1.39	0	1.79483e-182	2.95611e-55	0	1.62118	2.80574e-231	1.30115
MSTRG.11278	0	0.560809	0	1.54386	0	0	0	0.32383	0	0.623089	0	0	0	0.606618	0	0.547805	0	0
MSTRG.11279	0.335635	4.18999	0.139715	0.659803	0.655744	0.689612	0.101581	0	0	0	0	0	0	0	0	0	0	0
MSTRG.1128	0	0	8.83398	0	0	1.35364	0	0	0	0	0	0	0	0	0	0	0	0
MSTRG.11280	0	0.9106	2.5519	0	0	2.06943	0	0	0	0	0	0	0	0	0	0	0	0
MSTRG.11281	4.68697	32.7047	20.2528	3.12987	3.44786	4.71856	0	0.168349	0	0	0.842585	0	0	0	0	0.873269	1.55124	0
MSTRG.11282	1.91783	8.07465	0	1.19779	0	0	0	0	0	0	0	0	0	0	0	0	0	0
MSTRG.11283	0.176185	0.471803	1.87729	0	0	0.61034	0	0	0	0	0	0	0	0	0	0	0	0
MSTRG.11284	0	0	2.35506	1.03573	0	0	0	0	0	0	0	0	0	0	0	0	0	0
MSTRG.11285	0.045948	0.67799	2.04557	0.360674	0.610867	0.717147	0.0189605	0	0	0	0	0	0	0.0469274	0	0	0	0
MSTRG.11286	0.896043	1.5545	1.55753	4.15872	1.73053	3.51865	4.14608	2.126	1.99912	3.93668	2.75246	3.32041	3.03172	5.09606	2.41405	2.86841	3.38579	4.64386
MSTRG.11287	0	0	0	0	15.2792	0	0	0	0	0	0	0	0	0	0	0	0	0
MSTRG.11288	0.535686	0.938419	0	0	11.537	1.1623	0	0	0	0	0	0	0	0	0	0	0	0
MSTRG.11289	0	0	0	0	0	0	0	0	0	0	0	0	0	0	0	0	10.2629	0
MSTRG.1129	1.99433	3.64218	4.53187	1.91401	5.79551	1.63793	0	0	0	0	0	0	0	0	0	0	0	0
MSTRG.11290	0	0	0	1.60398	0	0	0	0	0	0	0	0	0	0	0	0	0	0
MSTRG.11291	0	6.25089	0	0	0	0	0	0	0	0	0	0	0	0	0	0	0	0
MSTRG.11292	0.30353	0	1.13024	0	8.92536	0	0	0	0	0	0	0	0	0.814985	0	0	0	0
MSTRG.11293	0	0	2.45166	0	0	0	0	0	0	0	0	0	0	0	0	0	0	0
MSTRG.11294	0.14015	4.4511	0.171863	0.237127	0.478296	0.486182	0.888559	2.42347	52.6634	0.00834963	0	0	3.07075	4.20821	3.56563	0.0493632	0	0
MSTRG.11295	1.77216	2.38918	1.12712	4.1516	4.43036	0.663256	0.97035	1.14051	1.84634	1.4437	0.660654	0.669077	2.76736	0.911285	1.14737	1.97772	0.908184	0.30735
MSTRG.11296	8.33128	5.8013	9.85298	4.66155	6.56481	5.26401	10.8948	9.37096	8.45993	9.25283	8.73277	8.62386	12.4621	12.7292	17.9351	11.3257	16.2864	14.9396
MSTRG.11297	0.286003	1.28562	0.425476	0.31867	1.18448	0.452097	1.30953	2.42617	1.94711	5.14421	1.60517	3.4574	7.73903	2.75635	2.14851	1.4393	0.247476	1.39698
MSTRG.11298	0.316603	15.8977	2.59224	2.70845	3.16942	3.74168	8.67769	9.80128	38.6274	10.8393	8.82299	7.3113	24.4198	16.7279	15.4008	13.4483	9.69282	9.04689
MSTRG.11299	0.831691	11.2354	7.82456	2.53969	4.19435	2.53758	29.2066	21.398	41.019	34.7517	32.5324	36.7935	44.7195	38.4675	34.0586	13.4277	26.9609	33.1605
MSTRG.113	2.04488	0.243279	0.163085	0.33321	0	0.211376	0.586419	0.281956	0	0.320065	0.379887	0.0589574	2.72376	1.64619	1.31165	1.41857	2.01203	1.89449
MSTRG.1130	0	0	2.79152	0	0	0	0	0	0	0	0	0	0	0	0	0	0	0
MSTRG.11300	3.32776	25.0386	6.66906	5.28991	3.3352	6.99784	37.3862	54.3656	194.968	42.7746	38.5904	49.8354	69.5822	60.3895	54.4535	84.3634	48.1416	49.5308
MSTRG.11301	57.8325	39.1726	34.6607	32.7854	57.3945	36.8346	21.9938	24.7689	10.9474	18.6037	24.7785	31.0351	28.5856	20.8299	16.7619	12.4223	20.8686	24.1056
MSTRG.11302	0	0	0	0	0	0	0	0	0	0	0	0	0	0	0	0	0	0
MSTRG.11303	0	0	0	0	10.5621	0	0	0	0	0	0	0	0	0	0	0	0	0
MSTRG.11304	39.1161	14.224	9.37869	12.5181	11.3659	12.0329	22.4272	27.2285	23.6776	21.6491	28.9356	44.4891	39.3608	40.0229	24.7613	37.8747	34.8605	47.8639
MSTRG.11305	7.2491	11.8607	1.04412	2.94459	3.34726	1.64098	0.091781	0.136389	3.21464	0	0.451295	0.977718	0	0.0965657	0.402787	0.326828	0	0.283524
MSTRG.11306	20.4836	55.8932	136.387	64.1362	69.9785	69.3622	32.5417	17.5379	12.1484	21.9821	15.7098	17.1429	39.2609	26.267	47.9542	17.2626	17.3398	31.6609
MSTRG.11307	27.7335	26.8038	30.7857	26.5384	25.8029	24.775	39.7327	47.6099	22.9934	45.4185	45.3264	47.2037	27.4067	21.8075	28.2032	24.2716	26.853	28.3718
MSTRG.11308	0.0319684	0.0199167	0.164097	0	0	0	0	0	0	0.0523582	0	0	0	0	0	0	0	0
MSTRG.11309	0	0	0	0	18.0735	0	0	0	0	0	0	0	0	0	0	0	0	0
MSTRG.1131	0	0	0	0	6.2323	0	0	0	0	0	0	0	0	0	0	0	0	0
MSTRG.11310	0	0	0	0	0	0	0	0.446011	0	0	0	13.211	0	0	0	0	0	0
MSTRG.11311	1.6715	2.53166	3.46234	0.496456	0	0.380586	0.91733	0	0	0	0	0	0	0	0	0	0	0
MSTRG.11312	0.766691	2.37089	0	0	0	0.145551	0	0	0	0	0	0	0	0	0	0	0	0
MSTRG.11313	210.281	157.081	136.213	98.7671	148.347	91.0685	49.8396	45.4934	127.459	57.8704	48.0288	57.8498	98.9172	92.0544	116.026	120.285	118.095	88.4811
MSTRG.11314	42.4417	21.4988	29.5817	20.0716	25.6787	23.9736	57.2002	59.8388	90.1524	56.0139	61.4322	52.9464	59.7569	58.2969	51.3155	61.6151	74.7358	77.9273
MSTRG.11315	10.0968	7.83033	8.21525	5.74041	6.01705	6.00841	16.8987	16.8956	0.00296165	12.4663	13.9583	12.0834	7.82658	12.7462	18.5179	17.1527	22.4768	15.0016
MSTRG.11316	0.0959903	0.319046	1.13634	0.226346	0	0	0.138831	0.164093	0.998398	1.52217	0.15991	0.167549	0	0.245734	0	0.41034	0.0814714	0
MSTRG.11317	0.131958	0	0	0.403728	0.692993	0.504301	0.291386	0.077476	0	0.926048	0.273836	0.0902265	0	0.902453	0	0.113864	1.35783	0.600313
MSTRG.11318	0.888008	1.07723	0	1.4199	0	0.444852	0	0	0	0	0	0	0	0	0	0	0	0
MSTRG.11319	0	0	0	0	0	0	0	0	0	2.26745	0	0	28.8206	0	0	0	0	0
MSTRG.1132	0	0	0	0.445932	0	0	0	0	33.3882	0	0	2.93702	11.6193	0	0	0	0	0
MSTRG.11320	0.712748	0	0	0	0	0.539879	0	0	0	0	0	0	0	0	0	0	9.28412	0
MSTRG.11321	0.801001	0.0407724	0	0.208391	0	0.611371	0.190939	0.120692	0	0.755757	0.417049	0.547724	0.257122	0.121281	0	0.145152	0	0.302718
MSTRG.11322	0.480438	0	0	0	0	0.646871	0.223125	0.647764	0	0	0.809762	4.85879	0	0.617174	0	0	1.82501	0
MSTRG.11323	0.238997	0	0	0.133286	0	0	0.217387	0.309003	0	0	0	0.920725	0	0.297922	0.479735	1.36005	0	0
MSTRG.11324	1.23511	1.47482	0.491234	0.884511	0.674791	0.253643	0.0792369	0.0657837	0	0	0.0910552	0	0	0.0390528	0	0.116554	0	0
MSTRG.11325	148.585	47.8144	22.3789	56.6183	31.5135	65.9154	19.7133	25.4182	2.74053	8.43863	14.4605	9.39649	20.2227	24.7623	19.2585	14.2574	21.7938	21.2213
MSTRG.11326	165.51	77.7844	55.37	88.3838	101.995	88.2743	37.558	53.8556	55.2794	44.3553	43.1333	52.5455	46.8819	60.5465	52.5393	76.6079	59.3666	49.364
MSTRG.11327	240.532	92.118	59.6125	122.367	112.388	130.555	40.1263	46.6257	2.44852	34.5657	44.6916	42.4203	45.8714	68.1348	45.7988	26.0445	52.1503	49.9297
MSTRG.11328	1.05905	0	3.24941	0.260386	0.157188	0	0	0.0835782	0	0	0	0.370618	0	0	0	0	0	0
MSTRG.11329	0.823896	0	0	0	14.7253	0	0	0	0	0	0	0	0	0	0	0	0	0
MSTRG.1133	0	0	9.19207	0.246081	0	0	0	0	0	0	0	0	0	0	0	0	0	0
MSTRG.11330	3.53981	1.67682	0.729056	2.4326	0	1.36785	0.153559	0	0	0	0	0	0	0	0	0	0	0
MSTRG.11331	14.3734	11.1858	4.06662	7.5051	6.29659	5.23836	0.0659193	0.015449	0	0.120768	0.0871215	0.00824423	0.101333	0.12265	0.290564	0.164653	0.0946916	0.0314542
MSTRG.11332	0.45883	0	2.2896	0.136976	0	0	0	0	0	0	0	0	0	0	0	0	0	0
MSTRG.11333	6.29229	0	19.2881	0	0	2.0629	0	0	0	0	0	0	0	0	0	0	0	0
MSTRG.11334	1.16015	0.880372	1.46369	0.836936	0.631904	0.180104	0	0	0	0	0	0	0	0	0	0	0.709881	0
MSTRG.11335	0.785347	13.4509	7.12589	1.93644	6.69732	0.857155	0.24941	0	0	0	0	0	0	0	0	0	0	0
MSTRG.11336	1.48191	0.981736	1.9285	0.499772	1.35066	0.114713	0	0	0	0	0.0460031	0	0	0	0	0.179163	0	0
MSTRG.11337	0	0	0.0456555	0.0110647	0	0	0.864442	0.527461	0	0.103939	0.149219	0.355213	2.7301	2.674	2.87923	3.20545	3.10363	1.07488
MSTRG.11338	0.690427	0	3.61354	0.385533	1.12633	5.72118	0	0	0	0	0	0	0	0	0	0.059678	0	0
MSTRG.11339	1.00657	0.776384	2.22904	0	0	0	0	0	0	0	0	0	0	0.285784	0	0	0	0
MSTRG.1134	1.36868	3.22073	8.13769	1.22224	1.32651	1.8552	0.0626334	0	0	0	0	0	0	0	0	0	0	0
MSTRG.11340	0.941621	2.00126	0.24469	0.505734	0.888655	0.369326	0	0.148111	0	0	0	0	0	0.920943	0	0	0.565715	0
MSTRG.11341	0.501026	0	0	0	5.02521	2.72698	0	0	0	0	0	0	0	0.368784	0	0	0	0
MSTRG.11342	0	8.03899	0	0	0	0	0	0	0	0	0	0	0	0	0	0	0	0
MSTRG.11343	0	0	0	0	7.64052	0	0	0	0	0	0	0	0	0	0	0	0	0
MSTRG.11344	0.226435	1.1273	1.89723	0	0.287305	0.355448	0	0	0	0	0	0	0	0	0	0	0	0
MSTRG.11345	0.45529	0	2.79867	0.680586	0.556807	0	0	0	0	0	0	0	0	0	0	0	0	0
MSTRG.11346	0	0	0	0	0	0	0	0.641221	0	0	0	9.79008	0	0	0	0	0	0
MSTRG.11347	0.98517	0.189689	0	0.33901	0	0	0.160889	0.80864	16.7468	0	1.13405	0	1.99545	1.53296	0.107425	1.40222	0	0
MSTRG.11348	0.301469	0.409789	0.168482	0.479414	0	0.132549	0	0.423523	0	0.130441	0.0618595	0.403231	0.441099	1.17872	0.481275	0.0760147	0.396653	0.679794
MSTRG.11349	14.1974	9.59129	12.0799	13.0425	16.1339	9.05251	0.741164	0.405477	0.960472	1.09407	1.17258	1.38228	0	0.14657	0	0.130169	0.393281	0.0296922
MSTRG.1135	0	11.218	0	1.20032	0	0	0	0	0	0	0	0	0	0	0	0	0	0
MSTRG.11350	0.528371	2.10665	2.99771	2.61224	2.62504	1.79662	3.41713	4.48895	6.61583	4.13751	3.64764	4.77944	1.3993	3.06703	2.07159	2.19212	2.76206	2.36378
MSTRG.11351	5.2972	2.52397	7.53768	5.80682	5.43628	5.13686	0.841043	0.761664	2.75554e-10	0.631396	1.09476	0.613073	0.804143	1.0353	0.714667	0.501594	0.820566	0.209852
MSTRG.11352	0	0	0	0	0	0	0	0	0	0	0	0	0	0	8.66473	0	0	0
MSTRG.11353	72.049	38.5001	14.6438	26.246	29.9928	28.9517	41.3331	42.3512	127.694	37.9313	33.5877	30.8932	63.3077	41.2566	47.1715	89.2243	38.7245	28.1026
MSTRG.11354	32.3502	22.255	16.0772	14.1411	13.1961	16.7294	24.9701	22.559	49.4207	25.3968	21.0074	26.4593	25.7372	22.7212	27.3412	39.3029	23.754	22.3615
MSTRG.11355	0	0	0	0	0	0	0	0	0	0	0	0	0	0	11.6449	0	0	0
MSTRG.11356	0	0	0	0	0	0	0	0	0	8.0202	0	0	0	0	0	0	0	0
MSTRG.11357	0	0	0	0	0	0	0	0	0	8.4226	0	0	0	0	0	0	0	0
MSTRG.11358	0	0	0	0.326771	0	0	0	0	0	0	0	0	5.7483	0	0	0	0	0
MSTRG.11359	0.718954	2.82109	0	0.550393	0.422715	0.319107	0.435591	1.54072	0	0.340645	0.891297	0.770448	0	0.170919	0	0.103573	0.219742	0
MSTRG.1136	0	0	0	0	19.11	0	0	0	0	0	0	0	0	0	0	0	0	0
MSTRG.11360	0	0	0	0	0	0	0	0	0	0	0	0	0	0	15.4119	0	0	0
MSTRG.11361	0	0	0	0	0	0	0	0	0	0	0	0	0	0	0	0	0	0
MSTRG.11362	2.17787	4.00239	2.8692	6.26682	5.66543	7.11996	43.5784	32.5832	12.8011	18.0949	22.5311	21.5438	72.3682	62.2191	58.8589	41.9827	54.0342	67.3042
MSTRG.11363	1.50922	3.64287	7.90949	2.14421	4.52597	4.61277	0.178705	0	0	0	0	0	0	0	0	0	0	0
MSTRG.11364	0	0	0.503051	0.0838275	0	0.0936686	0.0675488	0	0	0.40794	0	0.0638063	0	0	0	0	0	0
MSTRG.11365	4.56182e-62	0.339439	0.21887	0.0836518	2.16798e-70	0.260904	1.37161	1.41579e-25	4.16168	0.276409	0.383141	6.33776e-14	1.63704e-10	0.889796	6.91293e-12	1.33789e-11	0.4094	0.7974
MSTRG.11366	0.264402	0.29568	1.01333	0.788941	1.76657	0.751087	0	0.064567	0	0	0	0	0	0	0	0	0	0
MSTRG.11367	10.7402	18.4719	20.8291	25.1538	19.2004	29.6111	27.0399	29.8037	5.29889	29.4153	27.0021	26.9449	15.3396	27.0931	31.5075	10.258	19.6057	26.702
MSTRG.11368	0	0	0	0	0	0	0	0	0	0	0	0	0	0	0	0	0	0
MSTRG.11369	14.7585	25.2573	22.7376	20.1017	15.4939	28.3893	19.842	42.0713	16.9975	52.7243	46.2199	24.0043	62.5763	19.692	33.4137	14.6902	29.2129	35.3639
MSTRG.1137	0	4.05322	0	0	0	0	0	0	0	0	0	0	0	0	0	0	0	0
MSTRG.11370	3.93077	23.4024	20.5252	15.9097	27.9275	15.0189	11.2269	12.8614	9.59858	16.8176	12.4419	12.3113	6.19134	4.88093	8.26833	7.10311	7.61121	8.09885
MSTRG.11371	0	0	0	0	0	0	0	0	0	0	0	0	0	0	0	0	1.2219	3.44131
MSTRG.11372	0.0368126	0.287655	0.152971	0.251986	0.170271	0.017367	0.356247	0.148101	0.647706	0.0582252	1.10657	0.30869	0.431584	0.204727	1.90983	0.544545	2.44312	0.961421
MSTRG.11373	0	0	0	0	0	0	0	0	0	12.4759	0	0	0	0	0	0	0	0
MSTRG.11374	0	0	0	0	0	0	0	0	0	0	0	0	0	0	8.48662	0	0	0
MSTRG.11375	0	0	0	0	0	0	0	0	0	0	0	0	0	0	0	0	9.75235	0
MSTRG.11376	1.89236	0.454084	0.915457	0.619473	0.28026	0.795898	0.195402	0.020214	0	0.209782	0	0	0	0.145205	0	0.230939	0.0802213	0
MSTRG.11377	0	0	4.16327	0	0	0	0	0	0	0	0	0	0	0	0	0	0	0
MSTRG.11378	0	0	0	0	0	0	0	0	38.9562	0	0	0	0	0.783179	0	0	0	0
MSTRG.11379	4.88204	2.63244	4.39147	4.39328	6.65936	4.90213	15.4631	13.6247	14.0886	19.1586	15.9057	11.2594	17.6854	13.4215	15.2585	16.1683	12.9381	10.4962
MSTRG.1138	2.73097	9.39832	9.8635	10.1591	13.4521	11.2115	4.41394	4.06966	3.6238	3.64922	4.35759	2.5783	0.68732	2.31011	1.90618	1.71328	1.54735	2.17758
MSTRG.11380	23.8194	15.3537	11.975	21.1498	20.002	16.5858	71.2715	110.532	97.6939	75.13	86.0405	92.3697	70.7887	64.3582	61.3288	60.7483	60.5022	38.562
MSTRG.11381	17.7392	18.3653	48.6979	18.5492	20.2367	25.1084	69.9619	61.4496	57.0724	91.1695	74.9953	60.0233	53.3647	33.2397	26.4334	28.6219	27.0228	26.7524
MSTRG.11382	1.54741	0.501113	4.70404	7.18626e-25	1.177	0.384237	0.41229	0.129542	0	1.00097e-243	0.441902	0	1.72449	1.3933e-215	0.86298	0.24117	0	0.440249
MSTRG.11383	22.1774	6.62806	10.6387	5.58813	4.93646	5.62227	0.156677	0.197591	0	0	0	0	0	0.129045	0	0	0	0
MSTRG.11384	24.0485	20.2246	16.9731	17.6225	18.545	15.971	10.9673	14.1728	15.259	6.71467	11.469	11.8503	20.3424	24.3703	27.313	50.9341	33.3054	22.9514
MSTRG.11385	0	0	0	2.71917	0	1.46853	0	0	0	0	0	0	0	0	0	0	0	0
MSTRG.11386	43.9258	11.278	12.7406	20.3096	27.2026	26.8553	30.6549	33.4618	21.1213	31.9051	34.5699	42.1397	50.5238	52.1232	34.6843	38.3797	54.7879	50.8624
MSTRG.11387	0	0	2.77262	0	0	0	0	0	0	0	0	0	0	0	0	0	0	0
MSTRG.11388	168.004	85.9844	41.9035	49.8907	64.1218	77.3074	14.3439	14.5694	58.5544	9.72099	15.3162	15.8846	27.2421	16.2442	13.6395	48.8324	39.7044	21.5517
MSTRG.11389	1.7397	1.03982	5.02612	1.31946	1.67142	1.26617	0.250825	0.513279	0	1.82848	1.50062	0.176276	1.55981	0.0804408	0.145675	0.0632161	0.391788	0.616782
MSTRG.1139	0	0	8.39215	0	0	0	0	0	0	0	0	0	0	0	0	0	0	0
MSTRG.11390	17.3948	4.14868	7.16437	6.87645	9.64048	8.93559	5.67655	9.94969	3.22867	7.5577	8.06363	7.63136	3.34602	2.02582	3.39044	3.11755	2.52778	3.08342
MSTRG.11391	0.736586	2.30406	2.22731	0.488637	0.187531	1.31485	0.045068	0.0293551	0	0.0592362	0	0.0570949	0	0	0	0	0	0
MSTRG.11392	0.643305	1.91081	0	1.01715	8.58572	0	0	0	0	0	0	0	0	0	0	0	0	0
MSTRG.11393	6.40079	8.85315	13.9644	12.5675	13.6716	10.8408	0.353965	0.404825	0	0.690993	0.433067	0.182142	0.396349	0.13315	0.0232726	0.0525231	0.316016	0.167109
MSTRG.11394	1.86377	1.9474	2.77376	3.38092	1.12396	1.34316	0.248922	0.181469	0	0.177823	0.333879	0.126193	0	0.0651854	0	0.55849	0.30189	0.565545
MSTRG.11395	0.499572	2.64722	0	0.573403	1.08215	0	0	0	0	0	0	0	0	0	0	0	0	0
MSTRG.11396	0.153841	1.19755	2.03405	0.149422	0	1.64408	0.112594	0	0	0	0	0	0.141376	0	0	0	0	0
MSTRG.11397	57.8665	82.9895	70.2407	39.5748	42.1983	47.0475	1.00404	0	0.382317	0.118484	1.00714	0.0873027	0	0.37475	0.14159	0.325016	0.432976	0
MSTRG.11398	40.4561	24.339	19.5331	31.3936	31.8708	33.9609	10.6364	11.4245	16.713	13.7378	12.2694	12.0726	8.72065	8.46881	8.78435	11.3629	9.68792	9.64305
MSTRG.11399	11.2107	25.4507	45.3105	26.24	41.4005	30.6501	97.4668	57.8018	15.6581	112.979	94.6736	88.9602	38.7326	49.9715	80.7704	48.7222	86.9491	100.161
[truncated: 53,927 more rows]
