# Supplementary material for: In Silico Identification of lncRNAs Regulating Sperm Motility in the Turkey (Meleagris gallopavo L.)
Source: Int J Mol Sci. 2022 Jul 11;23(14):7642. doi: 10.3390/ijms23147642 (PMC9324027; doi:10.3390/ijms23147642)
Supplement: Supplementary file 1 [file ijms-23-07642-s001.zip › TableS2.xlsx]

## Sheet: cis_DDvsT
lncRNA_gene	lncRNA_transcript	partnerRNA_gene	partnerRNA_transcript	direction	type	distance	subtype	location
MSTRG.18887	MSTRG.18887.30	ENSMGAG00000001284	ENSMGAT00000019031	antisense	intergenic	656	divergent	upstream
MSTRG.2141	MSTRG.2141.2	ENSMGAG00000000383	ENSMGAT00000000383	sense	intergenic	15549	same_strand	upstream
MSTRG.55209	MSTRG.55209.5	ENSMGAG00000008737	ENSMGAT00000009809	antisense	intergenic	9941	divergent	upstream
MSTRG.10249	MSTRG.10249.16	ENSMGAG00000004221	ENSMGAT00000004820	sense	intergenic	768	same_strand	downstream
MSTRG.10555	MSTRG.10555.4	ENSMGAG00000007264	ENSMGAT00000008179	antisense	genic	0	nested	intronic
MSTRG.13837	MSTRG.13837.9	ENSMGAG00000000862	ENSMGAT00000000882	antisense	intergenic	13338	divergent	upstream
MSTRG.37986	MSTRG.37986.9	ENSMGAG00000008533	ENSMGAT00000009584	sense	intergenic	51659	same_strand	upstream
MSTRG.16360	MSTRG.16360.4	ENSMGAG00000002015	ENSMGAT00000002196	sense	intergenic	14906	same_strand	downstream
MSTRG.27278	MSTRG.27278.10	ENSMGAG00000002000	ENSMGAT00000002180	antisense	genic	0	containing	intronic
MSTRG.865	MSTRG.865.6	ENSMGAG00000007902	ENSMGAT00000008924	antisense	intergenic	480	divergent	upstream
MSTRG.17378	MSTRG.17378.2	ENSMGAG00000002976	ENSMGAT00000019905	antisense	intergenic	76334	divergent	upstream
MSTRG.33719	MSTRG.33719.6	ENSMGAG00000012853	ENSMGAT00000014463	antisense	intergenic	906	divergent	upstream
MSTRG.43740	MSTRG.43740.3	ENSMGAG00000010861	ENSMGAT00000012197	sense	intergenic	5624	same_strand	downstream
MSTRG.37986	MSTRG.37986.14	ENSMGAG00000008533	ENSMGAT00000009584	sense	intergenic	74766	same_strand	upstream
MSTRG.19515	MSTRG.19515.2	ENSMGAG00000008589	ENSMGAT00000009621	antisense	intergenic	20760	divergent	upstream
MSTRG.34263	MSTRG.34263.8	ENSMGAG00000016708	ENSMGAT00000020519	antisense	intergenic	2609	divergent	upstream
MSTRG.8307	MSTRG.8307.7	ENSMGAG00000015025	ENSMGAT00000016897	antisense	intergenic	17238	divergent	upstream
MSTRG.25778	MSTRG.25778.2	ENSMGAG00000004335	ENSMGAT00000004833	antisense	genic	0	overlapping	intronic
MSTRG.26440	MSTRG.26440.4	ENSMGAG00000002759	ENSMGAT00000003192	sense	genic	0	nested	intronic
MSTRG.43740	MSTRG.43740.4	ENSMGAG00000015916	ENSMGAT00000017829	sense	genic	0	containing	intronic
MSTRG.20526	MSTRG.20526.6	ENSMGAG00000009099	ENSMGAT00000010253	antisense	intergenic	14505	divergent	upstream
MSTRG.37986	MSTRG.37986.11	ENSMGAG00000008533	ENSMGAT00000009584	sense	intergenic	51659	same_strand	upstream
MSTRG.40180	MSTRG.40180.11	ENSMGAG00000013780	ENSMGAT00000015500	sense	intergenic	30676	same_strand	upstream
MSTRG.31800	MSTRG.31800.3	ENSMGAG00000016825	ENSMGAT00000019787	sense	intergenic	4524	same_strand	upstream
MSTRG.3904	MSTRG.3904.8	ENSMGAG00000014791	ENSMGAT00000016633	sense	intergenic	41154	same_strand	upstream
MSTRG.46558	MSTRG.46558.3	ENSMGAG00000004449	ENSMGAT00000005015	antisense	intergenic	49171	convergent	downstream
MSTRG.27278	MSTRG.27278.1	ENSMGAG00000016618	ENSMGAT00000019814	antisense	genic	0	containing	intronic
MSTRG.14379	MSTRG.14379.2	ENSMGAG00000005440	ENSMGAT00000006071	sense	intergenic	84740	same_strand	upstream
MSTRG.34985	MSTRG.34985.8	ENSMGAG00000004538	ENSMGAT00000019998	antisense	genic	0	overlapping	intronic
MSTRG.12166	MSTRG.12166.10	ENSMGAG00000007278	ENSMGAT00000008201	antisense	intergenic	38545	divergent	upstream

## Sheet: trans_DDvsT
lncRNA_gene_id	targetRNA_gene_id	r.value	p.value
MSTRG.11848	MSTRG.10009	0.915224	2.98709e-05
MSTRG.13455	MSTRG.10009	0.904118	5.42289e-05
MSTRG.15711	MSTRG.10009	0.942633	4.44209e-06
MSTRG.18834	MSTRG.10009	0.903369	5.63079e-05
MSTRG.19791	MSTRG.10009	0.934277	8.64317e-06
MSTRG.31990	MSTRG.10009	0.913367	3.31823e-05
MSTRG.34479	MSTRG.10009	0.94421	3.87455e-06
MSTRG.40180	MSTRG.10009	0.961383	6.33844e-07
MSTRG.40956	MSTRG.10009	0.938732	6.13136e-06
MSTRG.4269	MSTRG.10009	0.903899	5.48324e-05
MSTRG.44456	MSTRG.10009	0.91528	2.97751e-05
MSTRG.46558	MSTRG.10009	0.903746	5.52546e-05
MSTRG.47886	MSTRG.10009	0.918438	2.47576e-05
MSTRG.49350	MSTRG.10009	0.931003	1.09594e-05
MSTRG.51134	MSTRG.10009	0.929213	1.24185e-05
MSTRG.10555	MSTRG.10028	-0.952354	1.78467e-06
MSTRG.11848	MSTRG.10028	-0.942522	4.48428e-06
MSTRG.13455	MSTRG.10028	-0.929673	1.20299e-05
MSTRG.15711	MSTRG.10028	-0.951912	1.86777e-06
MSTRG.16360	MSTRG.10028	-0.900854	6.37485e-05
MSTRG.17598	MSTRG.10028	-0.914316	3.14552e-05
MSTRG.18834	MSTRG.10028	-0.909599	4.07881e-05
MSTRG.28394	MSTRG.10028	0.929128	1.2492e-05
MSTRG.31990	MSTRG.10028	-0.970371	1.71103e-07
MSTRG.34057	MSTRG.10028	-0.915483	2.94297e-05
MSTRG.34479	MSTRG.10028	-0.907069	4.66191e-05
MSTRG.34985	MSTRG.10028	-0.922987	1.87284e-05
MSTRG.35249	MSTRG.10028	-0.954555	1.41413e-06
MSTRG.38879	MSTRG.10028	-0.905996	4.92823e-05
MSTRG.40	MSTRG.10028	-0.901487	6.18087e-05
MSTRG.40180	MSTRG.10028	-0.91538	2.96055e-05
MSTRG.4269	MSTRG.10028	-0.926067	1.53519e-05
MSTRG.44456	MSTRG.10028	-0.913768	3.2443e-05
MSTRG.45728	MSTRG.10028	0.930784	1.11306e-05
MSTRG.45879	MSTRG.10028	-0.925226	1.62218e-05
MSTRG.45880	MSTRG.10028	-0.943609	4.08342e-06
MSTRG.51134	MSTRG.10028	-0.919425	2.33354e-05
MSTRG.8307	MSTRG.10028	-0.931072	1.0906e-05
MSTRG.902	MSTRG.10028	-0.948285	2.67018e-06
MSTRG.9170	MSTRG.10028	0.918794	2.42372e-05
MSTRG.9417	MSTRG.10028	0.92566	1.57684e-05
MSTRG.13455	MSTRG.10031	-0.910452	3.89566e-05
MSTRG.34057	MSTRG.10031	-0.926435	1.49833e-05
MSTRG.45728	MSTRG.10031	0.907703	4.51013e-05
MSTRG.49190	MSTRG.10031	0.936777	7.14972e-06
MSTRG.49933	MSTRG.10031	0.921022	2.11704e-05
MSTRG.9417	MSTRG.10031	0.913773	3.24343e-05
MSTRG.17922	MSTRG.10036	0.938093	6.45067e-06
MSTRG.19790	MSTRG.10036	0.929489	1.21839e-05
MSTRG.29389	MSTRG.10036	0.981127	1.82721e-08
MSTRG.34011	MSTRG.10036	0.931643	1.04718e-05
MSTRG.34263	MSTRG.10036	0.934824	8.29686e-06
MSTRG.47988	MSTRG.10036	0.947187	2.96042e-06
MSTRG.48901	MSTRG.10036	0.908832	4.2491e-05
MSTRG.48973	MSTRG.10036	0.981346	1.72431e-08
MSTRG.49576	MSTRG.10036	0.92832	1.32017e-05
MSTRG.49814	MSTRG.10036	0.967152	2.85017e-07
MSTRG.50263	MSTRG.10036	0.917253	2.65563e-05
MSTRG.9478	MSTRG.10036	0.94557	3.43251e-06
MSTRG.28394	MSTRG.10044	0.92962	1.20746e-05
MSTRG.34057	MSTRG.10044	-0.902983	5.74051e-05
MSTRG.9417	MSTRG.10044	0.906279	4.85681e-05
MSTRG.11331	MSTRG.101	0.973517	9.81348e-08
MSTRG.14108	MSTRG.101	0.935112	8.11916e-06
MSTRG.17922	MSTRG.101	0.952961	1.67561e-06
MSTRG.19790	MSTRG.101	0.948748	2.5546e-06
MSTRG.25543	MSTRG.101	0.968972	2.14983e-07
MSTRG.25778	MSTRG.101	0.915494	2.9411e-05
MSTRG.26321	MSTRG.101	-0.921905	2.00435e-05
MSTRG.26410	MSTRG.101	0.926623	1.47974e-05
MSTRG.31149	MSTRG.101	0.987837	2.05446e-09
MSTRG.34011	MSTRG.101	0.990092	7.39502e-10
MSTRG.34263	MSTRG.101	0.941188	5.01789e-06
MSTRG.34985	MSTRG.101	0.924533	1.69669e-05
MSTRG.35249	MSTRG.101	0.929397	1.22622e-05
MSTRG.37044	MSTRG.101	0.921371	2.07198e-05
MSTRG.38879	MSTRG.101	0.949833	2.29979e-06
MSTRG.42979	MSTRG.101	0.921148	2.10074e-05
MSTRG.45728	MSTRG.101	-0.94561	3.42023e-06
MSTRG.45880	MSTRG.101	0.940895	5.14147e-06
MSTRG.47682	MSTRG.101	0.93768	6.66413e-06
MSTRG.47988	MSTRG.101	0.925003	1.64583e-05
MSTRG.48901	MSTRG.101	0.905111	5.15689e-05
MSTRG.48973	MSTRG.101	0.917253	2.65549e-05
MSTRG.49814	MSTRG.101	0.917425	2.62878e-05
MSTRG.50721	MSTRG.101	0.978492	3.4966e-08
MSTRG.55209	MSTRG.101	0.957324	1.03764e-06
MSTRG.9478	MSTRG.101	0.935002	8.18697e-06
MSTRG.17922	MSTRG.10104	0.940627	5.25668e-06
MSTRG.29389	MSTRG.10104	0.977996	3.91561e-08
MSTRG.34263	MSTRG.10104	0.910495	3.88672e-05
MSTRG.48973	MSTRG.10104	0.96767	2.63453e-07
MSTRG.49576	MSTRG.10104	0.977793	4.09753e-08
MSTRG.49814	MSTRG.10104	0.964176	4.37524e-07
MSTRG.50263	MSTRG.10104	0.958562	8.9746e-07
MSTRG.9478	MSTRG.10104	0.900033	6.63372e-05
MSTRG.17922	MSTRG.10109	0.950532	2.14657e-06
MSTRG.29389	MSTRG.10109	0.969968	1.82931e-07
MSTRG.34011	MSTRG.10109	0.907967	4.44797e-05
MSTRG.34263	MSTRG.10109	0.929608	1.20847e-05
MSTRG.48901	MSTRG.10109	0.908889	4.23634e-05
MSTRG.48973	MSTRG.10109	0.964031	4.46341e-07
MSTRG.49576	MSTRG.10109	0.969437	1.99521e-07
MSTRG.49814	MSTRG.10109	0.958663	8.86717e-07
MSTRG.50263	MSTRG.10109	0.960802	6.82335e-07
MSTRG.9478	MSTRG.10109	0.917531	2.61244e-05
MSTRG.14108	MSTRG.10110	0.913286	3.33322e-05
MSTRG.17922	MSTRG.10110	0.963719	4.65835e-07
MSTRG.19790	MSTRG.10110	0.94337	4.16913e-06
MSTRG.29389	MSTRG.10110	0.902231	5.95862e-05
MSTRG.48901	MSTRG.10110	0.941959	4.70387e-06
MSTRG.50263	MSTRG.10110	0.905757	4.98908e-05
MSTRG.51005	MSTRG.10110	0.91253	3.47669e-05
MSTRG.9478	MSTRG.10110	0.915548	2.93202e-05
MSTRG.11331	MSTRG.10113	0.917028	2.69078e-05
MSTRG.14108	MSTRG.10113	0.961379	6.34133e-07
MSTRG.17922	MSTRG.10113	0.979243	2.93092e-08
MSTRG.19790	MSTRG.10113	0.954099	1.48548e-06
MSTRG.25543	MSTRG.10113	0.977185	4.68612e-08
MSTRG.25778	MSTRG.10113	0.933045	9.46432e-06
MSTRG.26321	MSTRG.10113	-0.919647	2.30241e-05
MSTRG.29389	MSTRG.10113	0.9485	2.61591e-06
MSTRG.31149	MSTRG.10113	0.965854	3.45195e-07
MSTRG.34011	MSTRG.10113	0.972246	1.23785e-07
MSTRG.34263	MSTRG.10113	0.972551	1.17205e-07
MSTRG.38879	MSTRG.10113	0.91783	2.56676e-05
MSTRG.3991	MSTRG.10113	0.900292	6.55144e-05
MSTRG.42979	MSTRG.10113	0.951537	1.94045e-06
MSTRG.45728	MSTRG.10113	-0.916755	2.7341e-05
MSTRG.47988	MSTRG.10113	0.902223	5.96093e-05
MSTRG.48901	MSTRG.10113	0.948124	2.71116e-06
MSTRG.48973	MSTRG.10113	0.964076	4.43617e-07
MSTRG.49576	MSTRG.10113	0.913686	3.25929e-05
MSTRG.49814	MSTRG.10113	0.945905	3.33012e-06
MSTRG.50263	MSTRG.10113	0.929113	1.25048e-05
MSTRG.50721	MSTRG.10113	0.916208	2.82251e-05
MSTRG.51005	MSTRG.10113	0.922027	1.98916e-05
MSTRG.52704	MSTRG.10113	0.90597	4.93476e-05
MSTRG.55209	MSTRG.10113	0.915864	2.87922e-05
MSTRG.9478	MSTRG.10113	0.963365	4.88693e-07
MSTRG.11331	MSTRG.1013	0.924112	1.74337e-05
MSTRG.25543	MSTRG.1013	0.956386	1.15489e-06
MSTRG.25778	MSTRG.1013	0.906967	4.68685e-05
MSTRG.26321	MSTRG.1013	-0.901147	6.28461e-05
MSTRG.31149	MSTRG.1013	0.959635	7.88581e-07
MSTRG.34011	MSTRG.1013	0.930301	1.15145e-05
MSTRG.34057	MSTRG.1013	0.91306	3.3757e-05
MSTRG.34985	MSTRG.1013	0.922252	1.96148e-05
MSTRG.35249	MSTRG.1013	0.950001	2.26214e-06
MSTRG.38879	MSTRG.1013	0.942447	4.51313e-06
MSTRG.42979	MSTRG.1013	0.914403	3.13014e-05
MSTRG.45728	MSTRG.1013	-0.941046	5.07751e-06
MSTRG.45880	MSTRG.1013	0.937658	6.67574e-06
MSTRG.50721	MSTRG.1013	0.961022	6.6362e-07
MSTRG.8307	MSTRG.1013	0.946798	3.06885e-06
MSTRG.11331	MSTRG.10173	0.921333	2.07684e-05
MSTRG.14108	MSTRG.10173	0.970712	1.61581e-07
MSTRG.17922	MSTRG.10173	0.990495	6.01263e-10
MSTRG.18579	MSTRG.10173	0.910699	3.84381e-05
MSTRG.19790	MSTRG.10173	0.963084	5.0749e-07
MSTRG.25543	MSTRG.10173	0.972976	1.08473e-07
MSTRG.25778	MSTRG.10173	0.943285	4.1999e-06
MSTRG.26321	MSTRG.10173	-0.931487	1.0589e-05
MSTRG.29389	MSTRG.10173	0.943884	3.98687e-06
MSTRG.31149	MSTRG.10173	0.969069	2.11681e-07
MSTRG.34011	MSTRG.10173	0.972267	1.2333e-07
MSTRG.34263	MSTRG.10173	0.972205	1.24699e-07
MSTRG.38879	MSTRG.10173	0.914055	3.19231e-05
MSTRG.42979	MSTRG.10173	0.942072	4.65897e-06
MSTRG.45728	MSTRG.10173	-0.92111	2.10566e-05
MSTRG.47988	MSTRG.10173	0.900217	6.57508e-05
MSTRG.48901	MSTRG.10173	0.967383	2.75224e-07
MSTRG.48973	MSTRG.10173	0.95526	1.30938e-06
MSTRG.49576	MSTRG.10173	0.911674	3.64464e-05
MSTRG.49814	MSTRG.10173	0.941248	4.99297e-06
MSTRG.50263	MSTRG.10173	0.930982	1.09761e-05
MSTRG.50721	MSTRG.10173	0.913059	3.37588e-05
MSTRG.51005	MSTRG.10173	0.934831	8.29284e-06
MSTRG.55209	MSTRG.10173	0.933254	9.32084e-06
MSTRG.9478	MSTRG.10173	0.964691	4.0733e-07
MSTRG.10555	MSTRG.10175	0.955714	1.2452e-06
MSTRG.11848	MSTRG.10175	0.934035	8.79931e-06
MSTRG.13455	MSTRG.10175	0.961213	6.47773e-07
MSTRG.14108	MSTRG.10175	0.914596	3.09603e-05
MSTRG.15711	MSTRG.10175	0.944691	3.71353e-06
MSTRG.17598	MSTRG.10175	0.945043	3.59872e-06
MSTRG.18834	MSTRG.10175	0.910376	3.91185e-05
MSTRG.28394	MSTRG.10175	-0.931292	1.07374e-05
MSTRG.31990	MSTRG.10175	0.933937	8.86391e-06
MSTRG.34057	MSTRG.10175	0.951943	1.86173e-06
MSTRG.34479	MSTRG.10175	0.923776	1.78121e-05
MSTRG.34985	MSTRG.10175	0.901847	6.07249e-05
MSTRG.35249	MSTRG.10175	0.944973	3.62153e-06
MSTRG.37044	MSTRG.10175	0.906828	4.72078e-05
MSTRG.38879	MSTRG.10175	0.912158	3.54898e-05
MSTRG.39092	MSTRG.10175	0.906402	4.82618e-05
MSTRG.40180	MSTRG.10175	0.959247	8.26665e-07
MSTRG.4269	MSTRG.10175	0.914945	3.03512e-05
MSTRG.44456	MSTRG.10175	0.957096	1.06517e-06
MSTRG.45728	MSTRG.10175	-0.954092	1.48647e-06
MSTRG.45880	MSTRG.10175	0.945504	3.45312e-06
MSTRG.49190	MSTRG.10175	-0.905036	5.17662e-05
MSTRG.51134	MSTRG.10175	0.958191	9.37743e-07
MSTRG.8307	MSTRG.10175	0.915531	2.93482e-05
MSTRG.902	MSTRG.10175	0.923821	1.77607e-05
MSTRG.9170	MSTRG.10175	-0.937372	6.82686e-06
MSTRG.9417	MSTRG.10175	-0.907876	4.46921e-05
MSTRG.10555	MSTRG.10229	0.935727	7.74975e-06
MSTRG.13455	MSTRG.10229	0.92103	2.11609e-05
MSTRG.16360	MSTRG.10229	0.908522	4.31953e-05
MSTRG.25543	MSTRG.10229	0.913844	3.23059e-05
MSTRG.26321	MSTRG.10229	-0.924242	1.72878e-05
MSTRG.28394	MSTRG.10229	-0.931349	1.06937e-05
MSTRG.31149	MSTRG.10229	0.958924	8.59473e-07
MSTRG.34057	MSTRG.10229	0.973663	9.54852e-08
MSTRG.34985	MSTRG.10229	0.92228	1.95805e-05
MSTRG.35249	MSTRG.10229	0.978696	3.3347e-08
MSTRG.37044	MSTRG.10229	0.935652	7.7941e-06
MSTRG.38879	MSTRG.10229	0.911161	3.74838e-05
MSTRG.39092	MSTRG.10229	0.90674	4.74246e-05
MSTRG.4245	MSTRG.10229	-0.916317	2.80469e-05
MSTRG.44456	MSTRG.10229	0.900043	6.63051e-05
MSTRG.45728	MSTRG.10229	-0.983187	1.02875e-08
MSTRG.45880	MSTRG.10229	0.950184	2.22165e-06
MSTRG.49190	MSTRG.10229	-0.914	3.20229e-05
MSTRG.50721	MSTRG.10229	0.951343	1.97886e-06
MSTRG.55209	MSTRG.10229	0.953598	1.56694e-06
MSTRG.8307	MSTRG.10229	0.90607	4.90944e-05
MSTRG.9170	MSTRG.10229	-0.931582	1.05179e-05
MSTRG.10555	MSTRG.10249	0.901902	6.05612e-05
MSTRG.11848	MSTRG.10249	0.952259	1.80231e-06
MSTRG.15711	MSTRG.10249	0.95379	1.53527e-06
MSTRG.18834	MSTRG.10249	0.902936	5.75373e-05
MSTRG.25597	MSTRG.10249	0.905859	4.96325e-05
MSTRG.31990	MSTRG.10249	0.944985	3.61749e-06
MSTRG.34479	MSTRG.10249	0.94167	4.81972e-06
MSTRG.40180	MSTRG.10249	0.947124	2.97762e-06
MSTRG.40956	MSTRG.10249	0.937938	6.52997e-06
MSTRG.44456	MSTRG.10249	0.901217	6.26297e-05
MSTRG.49350	MSTRG.10249	0.91108	3.76502e-05
MSTRG.902	MSTRG.10249	0.934568	8.45749e-06
MSTRG.10555	MSTRG.1025	-0.920637	2.16771e-05
MSTRG.13455	MSTRG.1025	-0.939594	5.72029e-06
MSTRG.17598	MSTRG.1025	-0.904014	5.45137e-05
MSTRG.25778	MSTRG.1025	-0.907009	4.67667e-05
MSTRG.26321	MSTRG.1025	0.909126	4.18318e-05
MSTRG.28394	MSTRG.1025	0.971823	1.3343e-07
MSTRG.31149	MSTRG.1025	-0.935174	8.0814e-06
MSTRG.34057	MSTRG.1025	-0.962314	5.61931e-07
MSTRG.34985	MSTRG.1025	-0.90473	5.25772e-05
MSTRG.35249	MSTRG.1025	-0.962062	5.80741e-07
MSTRG.38879	MSTRG.1025	-0.911469	3.68585e-05
MSTRG.39092	MSTRG.1025	-0.913526	3.28885e-05
MSTRG.4245	MSTRG.1025	0.908926	4.22809e-05
MSTRG.45728	MSTRG.1025	0.964472	4.19993e-07
MSTRG.45880	MSTRG.1025	-0.938135	6.42941e-06
MSTRG.50721	MSTRG.1025	-0.917567	2.607e-05
MSTRG.55209	MSTRG.1025	-0.905968	4.9353e-05
MSTRG.8307	MSTRG.1025	-0.908551	4.31288e-05
MSTRG.9170	MSTRG.1025	0.915754	2.89741e-05
MSTRG.17922	MSTRG.10289	0.970967	1.54719e-07
MSTRG.19790	MSTRG.10289	0.958235	9.32925e-07
MSTRG.25543	MSTRG.10289	0.920474	2.18952e-05
MSTRG.26410	MSTRG.10289	0.925142	1.63107e-05
MSTRG.29389	MSTRG.10289	0.993808	7.0965e-11
MSTRG.34011	MSTRG.10289	0.965005	3.8976e-07
MSTRG.34263	MSTRG.10289	0.955208	1.3169e-06
MSTRG.3991	MSTRG.10289	0.903235	5.66873e-05
MSTRG.47682	MSTRG.10289	0.908875	4.23945e-05
MSTRG.47988	MSTRG.10289	0.960643	6.96119e-07
MSTRG.48901	MSTRG.10289	0.921023	2.11692e-05
MSTRG.48973	MSTRG.10289	0.987288	2.55924e-09
MSTRG.49576	MSTRG.10289	0.949591	2.35484e-06
MSTRG.49814	MSTRG.10289	0.97617	5.81549e-08
MSTRG.50263	MSTRG.10289	0.947156	2.96874e-06
MSTRG.9478	MSTRG.10289	0.965735	3.51205e-07
MSTRG.11331	MSTRG.10298	0.914799	3.06037e-05
MSTRG.14108	MSTRG.10298	0.973536	9.778e-08
MSTRG.17922	MSTRG.10298	0.977099	4.77349e-08
MSTRG.18579	MSTRG.10298	0.918033	2.53609e-05
MSTRG.19790	MSTRG.10298	0.936613	7.24095e-06
MSTRG.25543	MSTRG.10298	0.978231	3.71201e-08
MSTRG.25778	MSTRG.10298	0.965597	3.5825e-07
MSTRG.26321	MSTRG.10298	-0.948431	2.63322e-06
MSTRG.29389	MSTRG.10298	0.914773	3.065e-05
MSTRG.31149	MSTRG.10298	0.977889	4.01044e-08
MSTRG.34011	MSTRG.10298	0.956821	1.09921e-06
MSTRG.34057	MSTRG.10298	0.927543	1.39148e-05
MSTRG.34263	MSTRG.10298	0.963612	4.7265e-07
MSTRG.35249	MSTRG.10298	0.901895	6.05815e-05
MSTRG.38879	MSTRG.10298	0.924765	1.67145e-05
MSTRG.42979	MSTRG.10298	0.946743	3.0846e-06
MSTRG.45728	MSTRG.10298	-0.944147	3.8961e-06
MSTRG.45880	MSTRG.10298	0.910056	3.97982e-05
MSTRG.48901	MSTRG.10298	0.958497	9.04411e-07
MSTRG.48973	MSTRG.10298	0.93519	8.07171e-06
MSTRG.49814	MSTRG.10298	0.922489	1.93255e-05
MSTRG.50263	MSTRG.10298	0.915937	2.86706e-05
MSTRG.50721	MSTRG.10298	0.917903	2.55568e-05
MSTRG.51005	MSTRG.10298	0.942983	4.31075e-06
MSTRG.52704	MSTRG.10298	0.917074	2.68361e-05
MSTRG.55209	MSTRG.10298	0.932066	1.01594e-05
MSTRG.9478	MSTRG.10298	0.942881	4.34875e-06
MSTRG.17922	MSTRG.10307	0.9422	4.60862e-06
MSTRG.19790	MSTRG.10307	0.914605	3.09441e-05
MSTRG.26410	MSTRG.10307	0.91983	2.27714e-05
MSTRG.29389	MSTRG.10307	0.993833	6.95075e-11
MSTRG.34011	MSTRG.10307	0.938067	6.4638e-06
MSTRG.34263	MSTRG.10307	0.926605	1.48148e-05
MSTRG.47988	MSTRG.10307	0.949607	2.35116e-06
MSTRG.48973	MSTRG.10307	0.98573	4.54923e-09
MSTRG.49576	MSTRG.10307	0.966559	3.11371e-07
MSTRG.49814	MSTRG.10307	0.980097	2.37915e-08
MSTRG.50263	MSTRG.10307	0.951644	1.91946e-06
MSTRG.9478	MSTRG.10307	0.931825	1.03363e-05
MSTRG.11331	MSTRG.10309	0.978799	3.25547e-08
MSTRG.14108	MSTRG.10309	0.922666	1.91116e-05
MSTRG.17922	MSTRG.10309	0.954349	1.44608e-06
MSTRG.19790	MSTRG.10309	0.94881	2.53945e-06
MSTRG.25543	MSTRG.10309	0.964662	4.08977e-07
MSTRG.25778	MSTRG.10309	0.90767	4.51791e-05
MSTRG.26321	MSTRG.10309	-0.903305	5.64881e-05
MSTRG.26410	MSTRG.10309	0.949957	2.27189e-06
MSTRG.29389	MSTRG.10309	0.918989	2.39558e-05
MSTRG.31149	MSTRG.10309	0.974975	7.41144e-08
MSTRG.34011	MSTRG.10309	0.997632	5.84199e-13
MSTRG.34263	MSTRG.10309	0.950192	2.22001e-06
MSTRG.34985	MSTRG.10309	0.909237	4.15853e-05
MSTRG.35249	MSTRG.10309	0.901529	6.16819e-05
MSTRG.38879	MSTRG.10309	0.940879	5.14868e-06
MSTRG.3991	MSTRG.10309	0.919804	2.2807e-05
MSTRG.42979	MSTRG.10309	0.925	1.64616e-05
MSTRG.45728	MSTRG.10309	-0.91761	2.60036e-05
MSTRG.45880	MSTRG.10309	0.919817	2.27883e-05
MSTRG.47682	MSTRG.10309	0.958365	9.18647e-07
MSTRG.47988	MSTRG.10309	0.947807	2.7936e-06
MSTRG.48901	MSTRG.10309	0.900371	6.52618e-05
MSTRG.48973	MSTRG.10309	0.942393	4.53388e-06
MSTRG.49814	MSTRG.10309	0.944375	3.81855e-06
MSTRG.50721	MSTRG.10309	0.968623	2.2723e-07
MSTRG.55209	MSTRG.10309	0.929848	1.18846e-05
MSTRG.9478	MSTRG.10309	0.942719	4.40945e-06
MSTRG.13455	MSTRG.10314	-0.917526	2.61328e-05
MSTRG.28394	MSTRG.10314	0.984531	6.79815e-09
MSTRG.34057	MSTRG.10314	-0.910102	3.97003e-05
MSTRG.35249	MSTRG.10314	-0.902409	5.90631e-05
MSTRG.45728	MSTRG.10314	0.90479	5.2417e-05
MSTRG.13775	MSTRG.10331	0.96601	3.37483e-07
MSTRG.49190	MSTRG.10331	0.941286	4.97726e-06
MSTRG.9170	MSTRG.10331	0.918725	2.43381e-05
MSTRG.9417	MSTRG.10331	0.937325	6.85193e-06
MSTRG.34479	MSTRG.10365	0.943013	4.29955e-06
MSTRG.40956	MSTRG.10365	0.910046	3.98198e-05
MSTRG.902	MSTRG.10365	0.943621	4.07935e-06
MSTRG.25597	MSTRG.10374	0.919795	2.28187e-05
MSTRG.31800	MSTRG.10374	0.915684	2.90912e-05
MSTRG.54296	MSTRG.10374	0.95815	9.42347e-07
MSTRG.902	MSTRG.10374	0.963954	4.51122e-07
MSTRG.28394	MSTRG.10398	0.944224	3.86983e-06
MSTRG.10555	MSTRG.1043	0.958857	8.66426e-07
MSTRG.11331	MSTRG.1043	0.924872	1.65995e-05
MSTRG.13837	MSTRG.1043	0.945141	3.56745e-06
MSTRG.14108	MSTRG.1043	0.919813	2.27942e-05
MSTRG.16360	MSTRG.1043	0.910644	3.85535e-05
MSTRG.18834	MSTRG.1043	0.910152	3.95936e-05
MSTRG.18841	MSTRG.1043	0.922588	1.92053e-05
MSTRG.19790	MSTRG.1043	0.908825	4.25071e-05
MSTRG.31149	MSTRG.1043	0.930786	1.11288e-05
MSTRG.34011	MSTRG.1043	0.915611	2.92142e-05
MSTRG.34985	MSTRG.1043	0.970898	1.56557e-07
MSTRG.35249	MSTRG.1043	0.941547	4.86985e-06
MSTRG.37044	MSTRG.1043	0.942741	4.40131e-06
MSTRG.38879	MSTRG.1043	0.971533	1.40366e-07
MSTRG.40180	MSTRG.1043	0.92025	2.2197e-05
MSTRG.42979	MSTRG.1043	0.905808	4.97606e-05
MSTRG.44456	MSTRG.1043	0.912543	3.47414e-05
MSTRG.45728	MSTRG.1043	-0.924331	1.71898e-05
MSTRG.45880	MSTRG.1043	0.971022	1.53296e-07
MSTRG.47682	MSTRG.1043	0.910605	3.86365e-05
MSTRG.50721	MSTRG.1043	0.963047	5.09997e-07
MSTRG.51134	MSTRG.1043	0.935398	7.94563e-06
MSTRG.55209	MSTRG.1043	0.907991	4.44231e-05
MSTRG.34057	MSTRG.10474	-0.901528	6.16832e-05
MSTRG.35249	MSTRG.10474	-0.908194	4.39512e-05
MSTRG.4245	MSTRG.10474	0.965249	3.76517e-07
MSTRG.45728	MSTRG.10474	0.908526	4.31868e-05
MSTRG.13455	MSTRG.10524	-0.905837	4.96865e-05
MSTRG.26321	MSTRG.10524	0.900634	6.44358e-05
MSTRG.28394	MSTRG.10524	0.901454	6.19067e-05
MSTRG.34057	MSTRG.10524	-0.913146	3.35948e-05
MSTRG.35249	MSTRG.10524	-0.926117	1.53018e-05
MSTRG.4245	MSTRG.10524	0.964107	4.41689e-07
MSTRG.45728	MSTRG.10524	0.928603	1.29495e-05
MSTRG.45880	MSTRG.10524	-0.909211	4.1642e-05
MSTRG.9170	MSTRG.10524	0.904673	5.27289e-05
MSTRG.28394	MSTRG.10527	0.91337	3.31769e-05
MSTRG.10555	MSTRG.10564	-0.940898	5.14026e-06
MSTRG.11848	MSTRG.10564	-0.900181	6.5865e-05
MSTRG.13455	MSTRG.10564	-0.912857	3.41398e-05
MSTRG.15711	MSTRG.10564	-0.912576	3.46774e-05
MSTRG.17598	MSTRG.10564	-0.904594	5.29399e-05
MSTRG.31990	MSTRG.10564	-0.921245	2.08812e-05
MSTRG.34057	MSTRG.10564	-0.907076	4.66034e-05
MSTRG.34985	MSTRG.10564	-0.909328	4.13846e-05
MSTRG.35249	MSTRG.10564	-0.944326	3.83499e-06
MSTRG.40180	MSTRG.10564	-0.911106	3.75974e-05
MSTRG.4245	MSTRG.10564	0.95653	1.13629e-06
MSTRG.44456	MSTRG.10564	-0.913315	3.32796e-05
MSTRG.45728	MSTRG.10564	0.92397	1.75927e-05
MSTRG.45880	MSTRG.10564	-0.931912	1.02725e-05
MSTRG.51134	MSTRG.10564	-0.907052	4.66624e-05
MSTRG.8307	MSTRG.10564	-0.900645	6.44004e-05
MSTRG.9170	MSTRG.10564	0.933336	9.26484e-06
MSTRG.13455	MSTRG.10577	-0.929755	1.19619e-05
MSTRG.28394	MSTRG.10577	0.980249	2.28987e-08
MSTRG.34057	MSTRG.10577	-0.933266	9.3126e-06
MSTRG.35249	MSTRG.10577	-0.927328	1.41167e-05
MSTRG.45728	MSTRG.10577	0.944863	3.65706e-06
MSTRG.45880	MSTRG.10577	-0.903153	5.69207e-05
MSTRG.13455	MSTRG.10590	-0.904977	5.19218e-05
MSTRG.34057	MSTRG.10590	-0.907196	4.6312e-05
MSTRG.13455	MSTRG.10602	-0.928234	1.32789e-05
MSTRG.28394	MSTRG.10602	0.942729	4.40584e-06
MSTRG.34057	MSTRG.10602	-0.923466	1.81674e-05
MSTRG.35249	MSTRG.10602	-0.93291	9.55755e-06
MSTRG.4245	MSTRG.10602	0.927738	1.37327e-05
MSTRG.45728	MSTRG.10602	0.9184	2.48147e-05
MSTRG.45880	MSTRG.10602	-0.901961	6.03845e-05
MSTRG.9170	MSTRG.10602	0.92457	1.69272e-05
MSTRG.10555	MSTRG.10612	0.907403	4.58156e-05
MSTRG.11848	MSTRG.10612	0.92527	1.61748e-05
MSTRG.13455	MSTRG.10612	0.920792	2.14729e-05
MSTRG.15711	MSTRG.10612	0.903011	5.73246e-05
MSTRG.16360	MSTRG.10612	0.900463	6.49712e-05
MSTRG.17598	MSTRG.10612	0.923511	1.81154e-05
MSTRG.25597	MSTRG.10612	0.93469	8.38062e-06
MSTRG.28394	MSTRG.10612	-0.903691	5.54086e-05
MSTRG.31990	MSTRG.10612	0.923318	1.83393e-05
MSTRG.45879	MSTRG.10612	0.920104	2.23943e-05
MSTRG.49190	MSTRG.10612	-0.92749	1.39647e-05
MSTRG.54296	MSTRG.10612	0.930949	1.10015e-05
MSTRG.902	MSTRG.10612	0.988482	1.56597e-09
MSTRG.9170	MSTRG.10612	-0.901278	6.24431e-05
MSTRG.14108	MSTRG.10623	0.971066	1.52142e-07
MSTRG.17922	MSTRG.10623	0.971845	1.32897e-07
MSTRG.19790	MSTRG.10623	0.956832	1.09791e-06
MSTRG.25543	MSTRG.10623	0.925117	1.63375e-05
MSTRG.25778	MSTRG.10623	0.924516	1.69855e-05
MSTRG.29389	MSTRG.10623	0.961104	6.56767e-07
MSTRG.31149	MSTRG.10623	0.924197	1.73389e-05
MSTRG.34011	MSTRG.10623	0.949105	2.46842e-06
MSTRG.34263	MSTRG.10623	0.995361	1.6797e-11
MSTRG.38879	MSTRG.10623	0.906942	4.69289e-05
MSTRG.3991	MSTRG.10623	0.943278	4.20233e-06
MSTRG.42979	MSTRG.10623	0.969291	2.04289e-07
MSTRG.47682	MSTRG.10623	0.901624	6.13944e-05
MSTRG.48901	MSTRG.10623	0.959571	7.94724e-07
MSTRG.48973	MSTRG.10623	0.970844	1.58002e-07
MSTRG.49576	MSTRG.10623	0.911369	3.70607e-05
MSTRG.49814	MSTRG.10623	0.944437	3.79762e-06
MSTRG.50263	MSTRG.10623	0.908038	4.43133e-05
MSTRG.52704	MSTRG.10623	0.935376	7.95904e-06
MSTRG.9478	MSTRG.10623	0.981168	1.80722e-08
MSTRG.10555	MSTRG.10635	0.923175	1.85068e-05
MSTRG.1226	MSTRG.10635	0.963833	4.58601e-07
MSTRG.15711	MSTRG.10635	0.946395	3.18464e-06
MSTRG.16360	MSTRG.10635	0.905987	4.93052e-05
MSTRG.18834	MSTRG.10635	0.901557	6.15962e-05
MSTRG.31990	MSTRG.10635	0.946044	3.2885e-06
MSTRG.40956	MSTRG.10635	0.906915	4.69955e-05
MSTRG.45879	MSTRG.10635	0.924201	1.73339e-05
MSTRG.902	MSTRG.10635	0.960911	6.73026e-07
MSTRG.10555	MSTRG.1064	-0.913432	3.30611e-05
MSTRG.13455	MSTRG.1064	-0.940262	5.41702e-06
MSTRG.17598	MSTRG.1064	-0.911523	3.67502e-05
MSTRG.26321	MSTRG.1064	0.924746	1.67351e-05
MSTRG.34057	MSTRG.1064	-0.945394	3.48761e-06
MSTRG.35249	MSTRG.1064	-0.928189	1.33198e-05
MSTRG.39092	MSTRG.1064	-0.929704	1.20045e-05
MSTRG.4245	MSTRG.1064	0.951056	2.03691e-06
MSTRG.45728	MSTRG.1064	0.948946	2.50655e-06
MSTRG.45880	MSTRG.1064	-0.915599	2.92346e-05
MSTRG.49190	MSTRG.1064	0.963407	4.859e-07
MSTRG.9170	MSTRG.1064	0.950549	2.14285e-06
MSTRG.13455	MSTRG.10672	0.946918	3.03505e-06
MSTRG.28394	MSTRG.10672	-0.90597	4.93479e-05
MSTRG.34057	MSTRG.10672	0.959063	8.45249e-07
MSTRG.39092	MSTRG.10672	0.96337	4.88325e-07
MSTRG.45728	MSTRG.10672	-0.912806	3.42375e-05
MSTRG.49190	MSTRG.10672	-0.914962	3.03216e-05
MSTRG.51510	MSTRG.10672	0.941151	5.03354e-06
MSTRG.9170	MSTRG.10672	-0.911517	3.67622e-05
MSTRG.10555	MSTRG.107	0.912326	3.51613e-05
MSTRG.11331	MSTRG.107	0.92281	1.89384e-05
MSTRG.13837	MSTRG.107	0.90861	4.29953e-05
MSTRG.14108	MSTRG.107	0.98826	1.72203e-09
MSTRG.17922	MSTRG.107	0.945539	3.44219e-06
MSTRG.19790	MSTRG.107	0.956256	1.17201e-06
MSTRG.25543	MSTRG.107	0.936796	7.13961e-06
MSTRG.25778	MSTRG.107	0.929371	1.22838e-05
MSTRG.26321	MSTRG.107	-0.926637	1.4784e-05
MSTRG.31149	MSTRG.107	0.973969	9.01152e-08
MSTRG.34011	MSTRG.107	0.953266	1.62283e-06
MSTRG.34057	MSTRG.107	0.918893	2.40941e-05
MSTRG.34263	MSTRG.107	0.969488	1.97859e-07
MSTRG.34985	MSTRG.107	0.933777	8.96916e-06
MSTRG.35249	MSTRG.107	0.938328	6.33172e-06
MSTRG.37044	MSTRG.107	0.920641	2.16723e-05
MSTRG.38879	MSTRG.107	0.973568	9.71947e-08
MSTRG.3991	MSTRG.107	0.916806	2.72594e-05
MSTRG.40180	MSTRG.107	0.901788	6.09022e-05
MSTRG.42979	MSTRG.107	0.968471	2.32724e-07
MSTRG.45728	MSTRG.107	-0.957085	1.06651e-06
MSTRG.45880	MSTRG.107	0.963166	5.01908e-07
MSTRG.47682	MSTRG.107	0.901226	6.26029e-05
MSTRG.48901	MSTRG.107	0.9383	6.34587e-06
MSTRG.50721	MSTRG.107	0.95143	1.96161e-06
MSTRG.51134	MSTRG.107	0.926388	1.50302e-05
MSTRG.52704	MSTRG.107	0.922587	1.92065e-05
MSTRG.55209	MSTRG.107	0.935348	7.97619e-06
MSTRG.8307	MSTRG.107	0.918842	2.41683e-05
MSTRG.9478	MSTRG.107	0.957724	9.90485e-07
MSTRG.40956	MSTRG.10757	0.961484	6.25692e-07
MSTRG.47822	MSTRG.10757	0.929438	1.22272e-05
MSTRG.34057	MSTRG.1078	-0.92227	1.95923e-05
MSTRG.9170	MSTRG.1078	0.949671	2.33645e-06
MSTRG.1226	MSTRG.10790	0.913219	3.34573e-05
MSTRG.15711	MSTRG.10790	0.937032	7.00975e-06
MSTRG.31990	MSTRG.10790	0.911689	3.64166e-05
MSTRG.34479	MSTRG.10790	0.928692	1.28713e-05
MSTRG.40180	MSTRG.10790	0.905699	5.00416e-05
MSTRG.40956	MSTRG.10790	0.993969	6.22209e-11
MSTRG.49350	MSTRG.10790	0.925795	1.56291e-05
MSTRG.902	MSTRG.10790	0.920833	2.14188e-05
MSTRG.10555	MSTRG.10799	-0.908253	4.38136e-05
MSTRG.13455	MSTRG.10799	-0.91078	3.82701e-05
MSTRG.28394	MSTRG.10799	0.936621	7.23684e-06
MSTRG.31149	MSTRG.10799	-0.907278	4.61139e-05
MSTRG.34057	MSTRG.10799	-0.924221	1.73114e-05
MSTRG.35249	MSTRG.10799	-0.939584	5.72513e-06
MSTRG.38879	MSTRG.10799	-0.9074	4.58207e-05
MSTRG.45728	MSTRG.10799	0.933253	9.32127e-06
MSTRG.45880	MSTRG.10799	-0.925359	1.6082e-05
MSTRG.10555	MSTRG.10842	0.926961	1.44681e-05
MSTRG.11848	MSTRG.10842	0.904095	5.42929e-05
MSTRG.15711	MSTRG.10842	0.920833	2.14189e-05
MSTRG.16360	MSTRG.10842	0.906519	4.79709e-05
MSTRG.25597	MSTRG.10842	0.924304	1.72195e-05
MSTRG.31990	MSTRG.10842	0.946662	3.10767e-06
MSTRG.34985	MSTRG.10842	0.905394	5.08278e-05
MSTRG.35249	MSTRG.10842	0.921322	2.07827e-05
MSTRG.45879	MSTRG.10842	0.906439	4.81696e-05
MSTRG.902	MSTRG.10842	0.950219	2.21402e-06
MSTRG.26321	MSTRG.10861	0.9104	3.90659e-05
MSTRG.28394	MSTRG.10861	0.940221	5.43541e-06
MSTRG.35249	MSTRG.10861	-0.907418	4.57787e-05
MSTRG.4245	MSTRG.10861	0.937342	6.8429e-06
MSTRG.45728	MSTRG.10861	0.914455	3.12095e-05
MSTRG.9170	MSTRG.10861	0.907499	4.55848e-05
MSTRG.13455	MSTRG.10892	0.937702	6.65253e-06
MSTRG.22459	MSTRG.10892	0.925257	1.61887e-05
MSTRG.34057	MSTRG.10892	0.951154	2.01697e-06
MSTRG.39092	MSTRG.10892	0.965177	3.80351e-07
MSTRG.51510	MSTRG.10892	0.943473	4.13218e-06
MSTRG.40956	MSTRG.10897	0.978384	3.58429e-08
MSTRG.13455	MSTRG.109	-0.916325	2.80333e-05
MSTRG.28394	MSTRG.109	0.953046	1.66083e-06
MSTRG.35249	MSTRG.109	-0.913376	3.31658e-05
MSTRG.4245	MSTRG.109	0.931426	1.06352e-05
MSTRG.9170	MSTRG.109	0.945235	3.53773e-06
MSTRG.17922	MSTRG.10906	0.939505	5.76181e-06
MSTRG.19790	MSTRG.10906	0.910327	3.92219e-05
MSTRG.25543	MSTRG.10906	0.900514	6.48128e-05
MSTRG.26410	MSTRG.10906	0.936083	7.54201e-06
MSTRG.29389	MSTRG.10906	0.968793	2.21196e-07
MSTRG.34011	MSTRG.10906	0.947593	2.85016e-06
MSTRG.34263	MSTRG.10906	0.911071	3.767e-05
MSTRG.47682	MSTRG.10906	0.905079	5.16525e-05
MSTRG.47988	MSTRG.10906	0.966889	2.96472e-07
MSTRG.48973	MSTRG.10906	0.975399	6.80989e-08
MSTRG.49576	MSTRG.10906	0.940732	5.21165e-06
MSTRG.49814	MSTRG.10906	0.980519	2.13881e-08
MSTRG.50263	MSTRG.10906	0.935554	7.85249e-06
MSTRG.9478	MSTRG.10906	0.916325	2.80329e-05
MSTRG.14108	MSTRG.10911	0.909632	4.07149e-05
MSTRG.17922	MSTRG.10911	0.967829	2.57131e-07
MSTRG.19790	MSTRG.10911	0.961867	5.956e-07
MSTRG.25543	MSTRG.10911	0.90979	4.03732e-05
MSTRG.26410	MSTRG.10911	0.915791	2.8913e-05
MSTRG.29389	MSTRG.10911	0.99489	2.71938e-11
MSTRG.34011	MSTRG.10911	0.961307	6.40046e-07
MSTRG.34263	MSTRG.10911	0.967312	2.78221e-07
MSTRG.3991	MSTRG.10911	0.922188	1.9693e-05
MSTRG.42979	MSTRG.10911	0.91369	3.25855e-05
MSTRG.47682	MSTRG.10911	0.916336	2.80152e-05
MSTRG.47988	MSTRG.10911	0.949975	2.26795e-06
MSTRG.48901	MSTRG.10911	0.92258	1.92145e-05
MSTRG.48973	MSTRG.10911	0.98969	9.01705e-10
MSTRG.49576	MSTRG.10911	0.942335	4.55631e-06
MSTRG.49814	MSTRG.10911	0.972061	1.27929e-07
MSTRG.50263	MSTRG.10911	0.93658	7.25967e-06
MSTRG.9478	MSTRG.10911	0.975017	7.35039e-08
MSTRG.11331	MSTRG.10943	0.906881	4.70785e-05
MSTRG.14108	MSTRG.10943	0.912911	3.40376e-05
MSTRG.17922	MSTRG.10943	0.992456	1.90015e-10
MSTRG.18579	MSTRG.10943	0.916996	2.69594e-05
MSTRG.19790	MSTRG.10943	0.950881	2.07307e-06
MSTRG.25543	MSTRG.10943	0.947357	2.91395e-06
MSTRG.25778	MSTRG.10943	0.901935	6.0463e-05
MSTRG.26410	MSTRG.10943	0.91243	3.49596e-05
MSTRG.29389	MSTRG.10943	0.979436	2.79816e-08
MSTRG.31149	MSTRG.10943	0.921728	2.02657e-05
MSTRG.34011	MSTRG.10943	0.965898	3.43026e-07
MSTRG.34263	MSTRG.10943	0.947451	2.88828e-06
MSTRG.47988	MSTRG.10943	0.938817	6.08975e-06
MSTRG.48901	MSTRG.10943	0.936346	7.39174e-06
MSTRG.48973	MSTRG.10943	0.974201	8.61992e-08
MSTRG.49576	MSTRG.10943	0.960746	6.87172e-07
MSTRG.49814	MSTRG.10943	0.969703	1.91082e-07
MSTRG.50263	MSTRG.10943	0.972054	1.28092e-07
MSTRG.51005	MSTRG.10943	0.922898	1.8834e-05
MSTRG.9478	MSTRG.10943	0.94809	2.7198e-06
MSTRG.11331	MSTRG.10972	0.947707	2.81995e-06
MSTRG.14108	MSTRG.10972	0.971359	1.44658e-07
MSTRG.17922	MSTRG.10972	0.978183	3.75318e-08
MSTRG.18579	MSTRG.10972	0.905649	5.01695e-05
MSTRG.19790	MSTRG.10972	0.959499	8.0179e-07
MSTRG.25543	MSTRG.10972	0.972693	1.14222e-07
MSTRG.25778	MSTRG.10972	0.948722	2.56102e-06
MSTRG.26321	MSTRG.10972	-0.94222	4.60089e-06
MSTRG.29389	MSTRG.10972	0.923132	1.85576e-05
MSTRG.31149	MSTRG.10972	0.984296	7.32766e-09
MSTRG.34011	MSTRG.10972	0.980688	2.04808e-08
MSTRG.34057	MSTRG.10972	0.907251	4.61793e-05
MSTRG.34263	MSTRG.10972	0.972426	1.19854e-07
MSTRG.35249	MSTRG.10972	0.910064	3.97811e-05
MSTRG.38879	MSTRG.10972	0.945592	3.42597e-06
MSTRG.3991	MSTRG.10972	0.914319	3.14507e-05
MSTRG.42979	MSTRG.10972	0.951883	1.8733e-06
MSTRG.45728	MSTRG.10972	-0.94491	3.64183e-06
MSTRG.45880	MSTRG.10972	0.928029	1.3465e-05
MSTRG.47682	MSTRG.10972	0.918873	2.41228e-05
MSTRG.47988	MSTRG.10972	0.902114	5.99314e-05
MSTRG.48901	MSTRG.10972	0.948073	2.72439e-06
MSTRG.48973	MSTRG.10972	0.943784	4.02162e-06
MSTRG.49814	MSTRG.10972	0.933333	9.26698e-06
MSTRG.50263	MSTRG.10972	0.901678	6.12305e-05
MSTRG.50721	MSTRG.10972	0.94635	3.19799e-06
MSTRG.51005	MSTRG.10972	0.911662	3.64709e-05
MSTRG.55209	MSTRG.10972	0.942048	4.66868e-06
MSTRG.9478	MSTRG.10972	0.959125	8.3887e-07
MSTRG.10555	MSTRG.10974	0.955066	1.33759e-06
MSTRG.11848	MSTRG.10974	0.942083	4.65463e-06
MSTRG.13455	MSTRG.10974	0.92487	1.66014e-05
MSTRG.15711	MSTRG.10974	0.916003	2.8561e-05
MSTRG.16360	MSTRG.10974	0.923402	1.82416e-05
MSTRG.17598	MSTRG.10974	0.910081	3.97453e-05
MSTRG.25597	MSTRG.10974	0.90328	5.65601e-05
MSTRG.28394	MSTRG.10974	-0.941662	4.82298e-06
MSTRG.31990	MSTRG.10974	0.93518	8.07745e-06
MSTRG.34057	MSTRG.10974	0.95395	1.50928e-06
MSTRG.34985	MSTRG.10974	0.921306	2.08027e-05
MSTRG.35249	MSTRG.10974	0.976051	5.96035e-08
MSTRG.37044	MSTRG.10974	0.914857	3.05036e-05
MSTRG.40180	MSTRG.10974	0.903042	5.7234e-05
MSTRG.4245	MSTRG.10974	-0.904716	5.26145e-05
MSTRG.44456	MSTRG.10974	0.917869	2.56096e-05
MSTRG.45728	MSTRG.10974	-0.960465	7.1173e-07
MSTRG.45880	MSTRG.10974	0.945739	3.38075e-06
MSTRG.49190	MSTRG.10974	-0.925997	1.54226e-05
MSTRG.50721	MSTRG.10974	0.909402	4.12212e-05
MSTRG.8307	MSTRG.10974	0.919195	2.36614e-05
MSTRG.902	MSTRG.10974	0.940966	5.11153e-06
MSTRG.9170	MSTRG.10974	-0.931066	1.09107e-05
MSTRG.9417	MSTRG.10974	-0.901464	6.18771e-05
MSTRG.10555	MSTRG.10977	0.904994	5.18748e-05
MSTRG.11848	MSTRG.10977	0.937949	6.5245e-06
MSTRG.15711	MSTRG.10977	0.909871	4.01978e-05
MSTRG.25778	MSTRG.10977	0.901162	6.28004e-05
MSTRG.28394	MSTRG.10977	-0.913271	3.33604e-05
MSTRG.31149	MSTRG.10977	0.923893	1.76794e-05
MSTRG.31990	MSTRG.10977	0.93724	6.89749e-06
MSTRG.34057	MSTRG.10977	0.939834	5.61003e-06
MSTRG.34985	MSTRG.10977	0.941428	4.91837e-06
MSTRG.35249	MSTRG.10977	0.973779	9.3413e-08
MSTRG.38879	MSTRG.10977	0.956613	1.1256e-06
MSTRG.40	MSTRG.10977	0.91147	3.68565e-05
MSTRG.4269	MSTRG.10977	0.915003	3.02505e-05
MSTRG.42979	MSTRG.10977	0.918309	2.49492e-05
MSTRG.45728	MSTRG.10977	-0.959481	8.03515e-07
MSTRG.45880	MSTRG.10977	0.964697	4.07e-07
MSTRG.50721	MSTRG.10977	0.928192	1.33177e-05
MSTRG.8307	MSTRG.10977	0.992555	1.77909e-10
MSTRG.9170	MSTRG.10977	-0.907908	4.46174e-05
MSTRG.10555	MSTRG.11011	-0.910294	3.92911e-05
MSTRG.13455	MSTRG.11011	-0.928431	1.31023e-05
MSTRG.17598	MSTRG.11011	-0.902946	5.75102e-05
MSTRG.31149	MSTRG.11011	-0.905488	5.05853e-05
MSTRG.34057	MSTRG.11011	-0.950283	2.20009e-06
MSTRG.35249	MSTRG.11011	-0.915375	2.96125e-05
MSTRG.39092	MSTRG.11011	-0.906421	4.82132e-05
MSTRG.45728	MSTRG.11011	0.936734	7.1738e-06
MSTRG.45880	MSTRG.11011	-0.916436	2.78527e-05
MSTRG.49190	MSTRG.11011	0.953827	1.52922e-06
MSTRG.9170	MSTRG.11011	0.913159	3.35709e-05
MSTRG.9417	MSTRG.11011	0.911118	3.75731e-05
MSTRG.14108	MSTRG.11027	0.930334	1.14881e-05
MSTRG.17922	MSTRG.11027	0.968587	2.2852e-07
MSTRG.18579	MSTRG.11027	0.962704	5.338e-07
MSTRG.25543	MSTRG.11027	0.941583	4.8549e-06
MSTRG.25778	MSTRG.11027	0.964996	3.90239e-07
MSTRG.26321	MSTRG.11027	-0.933962	8.84698e-06
MSTRG.31149	MSTRG.11027	0.925446	1.599e-05
MSTRG.34263	MSTRG.11027	0.909704	4.0559e-05
MSTRG.39092	MSTRG.11027	0.916027	2.85225e-05
MSTRG.48901	MSTRG.11027	0.948716	2.56249e-06
MSTRG.49576	MSTRG.11027	0.912716	3.44091e-05
MSTRG.49876	MSTRG.11027	0.935992	7.59503e-06
MSTRG.50263	MSTRG.11027	0.938231	6.38044e-06
MSTRG.51005	MSTRG.11027	0.978071	3.84963e-08
MSTRG.34479	MSTRG.11032	0.927604	1.38573e-05
MSTRG.40956	MSTRG.11032	0.971551	1.39926e-07
MSTRG.13455	MSTRG.11056	0.924247	1.7283e-05
MSTRG.17598	MSTRG.11056	0.923579	1.80375e-05
MSTRG.19791	MSTRG.11056	0.915275	2.97842e-05
MSTRG.34057	MSTRG.11056	0.906487	4.80503e-05
MSTRG.40180	MSTRG.11056	0.916168	2.82899e-05
MSTRG.44456	MSTRG.11056	0.938314	6.33863e-06
MSTRG.46558	MSTRG.11056	0.944216	3.87237e-06
MSTRG.9417	MSTRG.11064	0.929841	1.18905e-05
MSTRG.10555	MSTRG.11070	0.945093	3.58296e-06
MSTRG.11848	MSTRG.11070	0.940997	5.09814e-06
MSTRG.13455	MSTRG.11070	0.967166	2.84435e-07
MSTRG.15711	MSTRG.11070	0.946934	3.03071e-06
MSTRG.16360	MSTRG.11070	0.90736	4.59182e-05
MSTRG.17598	MSTRG.11070	0.961477	6.26232e-07
MSTRG.28394	MSTRG.11070	-0.928463	1.30736e-05
MSTRG.31990	MSTRG.11070	0.945796	3.36337e-06
MSTRG.34057	MSTRG.11070	0.929456	1.22121e-05
MSTRG.34479	MSTRG.11070	0.941341	4.95447e-06
MSTRG.35249	MSTRG.11070	0.921184	2.09611e-05
MSTRG.39092	MSTRG.11070	0.901258	6.25039e-05
MSTRG.40180	MSTRG.11070	0.927863	1.36179e-05
MSTRG.40956	MSTRG.11070	0.907937	4.45507e-05
MSTRG.4269	MSTRG.11070	0.931166	1.08335e-05
MSTRG.44456	MSTRG.11070	0.948449	2.62885e-06
MSTRG.45728	MSTRG.11070	-0.922099	1.98025e-05
MSTRG.45879	MSTRG.11070	0.938179	6.40692e-06
MSTRG.45880	MSTRG.11070	0.911629	3.65372e-05
MSTRG.49190	MSTRG.11070	-0.920381	2.20203e-05
MSTRG.51134	MSTRG.11070	0.935295	8.0078e-06
MSTRG.902	MSTRG.11070	0.972822	1.11581e-07
MSTRG.9170	MSTRG.11070	-0.933227	9.33905e-06
MSTRG.28394	MSTRG.1111	0.907134	4.64632e-05
MSTRG.22459	MSTRG.11110	0.926857	1.45689e-05
MSTRG.31800	MSTRG.11110	0.916454	2.78249e-05
MSTRG.54296	MSTRG.11110	0.922249	1.96184e-05
MSTRG.11848	MSTRG.11155	0.950278	2.20127e-06
MSTRG.13455	MSTRG.11155	0.947869	2.77715e-06
MSTRG.15711	MSTRG.11155	0.917035	2.68973e-05
MSTRG.17598	MSTRG.11155	0.901522	6.17024e-05
MSTRG.25597	MSTRG.11155	0.912904	3.40518e-05
MSTRG.28394	MSTRG.11155	-0.936355	7.3864e-06
MSTRG.31990	MSTRG.11155	0.947007	3.0102e-06
MSTRG.34057	MSTRG.11155	0.929042	1.25655e-05
MSTRG.34479	MSTRG.11155	0.937408	6.80749e-06
MSTRG.35249	MSTRG.11155	0.927947	1.35405e-05
MSTRG.39092	MSTRG.11155	0.91207	3.56609e-05
MSTRG.4269	MSTRG.11155	0.94787	2.77699e-06
MSTRG.45728	MSTRG.11155	-0.916039	2.85014e-05
MSTRG.45879	MSTRG.11155	0.950099	2.24051e-06
MSTRG.45880	MSTRG.11155	0.905422	5.07555e-05
MSTRG.49190	MSTRG.11155	-0.908153	4.40455e-05
MSTRG.8307	MSTRG.11155	0.925011	1.64506e-05
MSTRG.902	MSTRG.11155	0.938285	6.35309e-06
MSTRG.9170	MSTRG.11155	-0.924837	1.66374e-05
MSTRG.9417	MSTRG.11155	-0.90532	5.10198e-05
MSTRG.10555	MSTRG.11190	0.927621	1.38416e-05
MSTRG.13455	MSTRG.11190	0.918219	2.50835e-05
MSTRG.13837	MSTRG.11190	0.906518	4.79737e-05
MSTRG.14108	MSTRG.11190	0.944596	3.74492e-06
MSTRG.15711	MSTRG.11190	0.939183	5.91327e-06
MSTRG.18834	MSTRG.11190	0.927935	1.35511e-05
MSTRG.19791	MSTRG.11190	0.914042	3.19469e-05
MSTRG.28394	MSTRG.11190	-0.901997	6.02775e-05
MSTRG.31990	MSTRG.11190	0.923733	1.78616e-05
MSTRG.34479	MSTRG.11190	0.914755	3.06816e-05
MSTRG.35249	MSTRG.11190	0.913182	3.35281e-05
MSTRG.38879	MSTRG.11190	0.927646	1.38182e-05
MSTRG.40180	MSTRG.11190	0.959231	8.28245e-07
MSTRG.4269	MSTRG.11190	0.930089	1.16863e-05
MSTRG.42979	MSTRG.11190	0.911368	3.70629e-05
MSTRG.44456	MSTRG.11190	0.921759	2.02268e-05
MSTRG.45728	MSTRG.11190	-0.920569	2.17682e-05
MSTRG.45880	MSTRG.11190	0.93569	7.77154e-06
MSTRG.47886	MSTRG.11190	0.936587	7.25598e-06
MSTRG.51134	MSTRG.11190	0.969709	1.9088e-07
MSTRG.52704	MSTRG.11190	0.922243	1.96255e-05
MSTRG.8307	MSTRG.11190	0.914346	3.14029e-05
MSTRG.11331	MSTRG.11210	0.907263	4.61513e-05
MSTRG.17922	MSTRG.11210	0.926419	1.49993e-05
MSTRG.19790	MSTRG.11210	0.923174	1.85076e-05
MSTRG.25543	MSTRG.11210	0.903449	5.60828e-05
MSTRG.26410	MSTRG.11210	0.961601	6.16421e-07
MSTRG.29389	MSTRG.11210	0.972375	1.20957e-07
MSTRG.34011	MSTRG.11210	0.963154	5.02761e-07
MSTRG.34263	MSTRG.11210	0.918577	2.45546e-05
MSTRG.47682	MSTRG.11210	0.929665	1.20367e-05
MSTRG.47988	MSTRG.11210	0.982433	1.27919e-08
MSTRG.48973	MSTRG.11210	0.974014	8.93398e-08
MSTRG.49576	MSTRG.11210	0.923364	1.82861e-05
MSTRG.49814	MSTRG.11210	0.971911	1.31375e-07
MSTRG.50263	MSTRG.11210	0.917791	2.57277e-05
MSTRG.9478	MSTRG.11210	0.930295	1.15193e-05
MSTRG.28394	MSTRG.11226	0.902158	5.98012e-05
MSTRG.14108	MSTRG.11260	0.981789	1.53009e-08
MSTRG.17922	MSTRG.11260	0.969004	2.1391e-07
MSTRG.19790	MSTRG.11260	0.953533	1.57767e-06
MSTRG.25543	MSTRG.11260	0.944065	3.92428e-06
MSTRG.25778	MSTRG.11260	0.936308	7.41296e-06
MSTRG.26321	MSTRG.11260	-0.936473	7.31947e-06
MSTRG.31149	MSTRG.11260	0.963262	4.95512e-07
MSTRG.34011	MSTRG.11260	0.938592	6.20011e-06
MSTRG.34057	MSTRG.11260	0.911774	3.62482e-05
MSTRG.34263	MSTRG.11260	0.952886	1.6889e-06
MSTRG.38879	MSTRG.11260	0.916726	2.73865e-05
MSTRG.42979	MSTRG.11260	0.932353	9.95172e-06
MSTRG.45728	MSTRG.11260	-0.937682	6.6628e-06
MSTRG.45880	MSTRG.11260	0.908405	4.3463e-05
MSTRG.48901	MSTRG.11260	0.955745	1.24099e-06
MSTRG.48973	MSTRG.11260	0.905236	5.12394e-05
MSTRG.50721	MSTRG.11260	0.9024	5.9091e-05
MSTRG.51005	MSTRG.11260	0.922846	1.88961e-05
MSTRG.52704	MSTRG.11260	0.9053	5.10738e-05
MSTRG.55209	MSTRG.11260	0.943712	4.04727e-06
MSTRG.9478	MSTRG.11260	0.946604	3.12424e-06
MSTRG.17922	MSTRG.11327	0.93841	6.29048e-06
MSTRG.18579	MSTRG.11327	0.910723	3.83888e-05
MSTRG.25543	MSTRG.11327	0.937536	6.73986e-06
MSTRG.29389	MSTRG.11327	0.938228	6.38218e-06
MSTRG.34011	MSTRG.11327	0.912412	3.49934e-05
MSTRG.48973	MSTRG.11327	0.943746	4.03499e-06
MSTRG.49576	MSTRG.11327	0.973597	9.6665e-08
MSTRG.49814	MSTRG.11327	0.960003	7.53715e-07
MSTRG.49876	MSTRG.11327	0.91366	3.26409e-05
MSTRG.50263	MSTRG.11327	0.981421	1.68999e-08
MSTRG.51005	MSTRG.11327	0.917205	2.66313e-05
MSTRG.10555	MSTRG.11362	-0.928885	1.27017e-05
MSTRG.11848	MSTRG.11362	-0.901183	6.27338e-05
MSTRG.13455	MSTRG.11362	-0.94482	3.67106e-06
MSTRG.17598	MSTRG.11362	-0.917894	2.55705e-05
MSTRG.28394	MSTRG.11362	0.91764	2.59572e-05
MSTRG.31149	MSTRG.11362	-0.903426	5.61481e-05
MSTRG.31990	MSTRG.11362	-0.904365	5.35581e-05
MSTRG.34057	MSTRG.11362	-0.943743	4.03636e-06
MSTRG.34985	MSTRG.11362	-0.900735	6.41212e-05
MSTRG.35249	MSTRG.11362	-0.950284	2.19989e-06
MSTRG.38879	MSTRG.11362	-0.903386	5.626e-05
MSTRG.39092	MSTRG.11362	-0.917082	2.68229e-05
MSTRG.4245	MSTRG.11362	0.939985	5.54127e-06
MSTRG.44456	MSTRG.11362	-0.909141	4.17982e-05
MSTRG.45728	MSTRG.11362	0.952893	1.68755e-06
MSTRG.45880	MSTRG.11362	-0.933573	9.10518e-06
MSTRG.51134	MSTRG.11362	-0.90646	4.81165e-05
MSTRG.8307	MSTRG.11362	-0.906128	4.895e-05
MSTRG.9170	MSTRG.11362	0.907405	4.5809e-05
MSTRG.11848	MSTRG.11393	0.915527	2.9356e-05
MSTRG.13455	MSTRG.11393	0.962548	5.44875e-07
MSTRG.17598	MSTRG.11393	0.95287	1.69173e-06
MSTRG.28394	MSTRG.11393	-0.908783	4.26028e-05
MSTRG.31800	MSTRG.11393	0.902178	5.97409e-05
MSTRG.34057	MSTRG.11393	0.910848	3.81294e-05
MSTRG.34479	MSTRG.11393	0.924291	1.72343e-05
MSTRG.39092	MSTRG.11393	0.900079	6.61929e-05
MSTRG.44456	MSTRG.11393	0.914363	3.13722e-05
MSTRG.45879	MSTRG.11393	0.901974	6.03465e-05
MSTRG.46558	MSTRG.11393	0.924188	1.73485e-05
MSTRG.49190	MSTRG.11393	-0.907007	4.67699e-05
MSTRG.902	MSTRG.11393	0.96482	4.00022e-07
MSTRG.9170	MSTRG.11393	-0.906466	4.8102e-05
MSTRG.10555	MSTRG.11419	0.900223	6.57315e-05
MSTRG.13455	MSTRG.11419	0.96435	4.27143e-07
MSTRG.15711	MSTRG.11419	0.906228	4.86963e-05
MSTRG.17598	MSTRG.11419	0.971834	1.33155e-07
MSTRG.28394	MSTRG.11419	-0.900724	6.41545e-05
MSTRG.34479	MSTRG.11419	0.94166	4.82387e-06
MSTRG.40956	MSTRG.11419	0.915367	2.96259e-05
MSTRG.4269	MSTRG.11419	0.924993	1.64689e-05
MSTRG.44456	MSTRG.11419	0.937733	6.63634e-06
MSTRG.45879	MSTRG.11419	0.947203	2.95579e-06
MSTRG.46558	MSTRG.11419	0.904522	5.31342e-05
MSTRG.51134	MSTRG.11419	0.923238	1.84327e-05
MSTRG.902	MSTRG.11419	0.958055	9.52936e-07
MSTRG.49190	MSTRG.11538	0.907908	4.46169e-05
MSTRG.10555	MSTRG.11616	-0.938258	6.367e-06
MSTRG.11848	MSTRG.11616	-0.902702	5.82116e-05
MSTRG.13455	MSTRG.11616	-0.943557	4.10197e-06
MSTRG.17598	MSTRG.11616	-0.917029	2.69063e-05
MSTRG.31149	MSTRG.11616	-0.924952	1.65136e-05
MSTRG.31990	MSTRG.11616	-0.901471	6.18573e-05
MSTRG.34057	MSTRG.11616	-0.959025	8.49069e-07
MSTRG.34985	MSTRG.11616	-0.918321	2.49306e-05
MSTRG.35249	MSTRG.11616	-0.95939	8.12416e-07
MSTRG.38879	MSTRG.11616	-0.915945	2.8658e-05
MSTRG.39092	MSTRG.11616	-0.925701	1.57261e-05
MSTRG.4245	MSTRG.11616	0.91957	2.31328e-05
MSTRG.44456	MSTRG.11616	-0.909661	4.06528e-05
MSTRG.45728	MSTRG.11616	0.950172	2.2243e-06
MSTRG.45880	MSTRG.11616	-0.946416	3.17856e-06
MSTRG.49190	MSTRG.11616	0.928562	1.29858e-05
MSTRG.49933	MSTRG.11616	0.908976	4.21687e-05
MSTRG.50721	MSTRG.11616	-0.913385	3.31493e-05
MSTRG.51134	MSTRG.11616	-0.908589	4.30433e-05
MSTRG.8307	MSTRG.11616	-0.917028	2.69082e-05
MSTRG.9170	MSTRG.11616	0.969186	2.07771e-07
MSTRG.17922	MSTRG.11651	0.959773	7.75346e-07
MSTRG.19790	MSTRG.11651	0.938517	6.23718e-06
MSTRG.25543	MSTRG.11651	0.909396	4.12345e-05
MSTRG.26410	MSTRG.11651	0.929161	1.24633e-05
MSTRG.29389	MSTRG.11651	0.993385	9.86322e-11
MSTRG.34011	MSTRG.11651	0.959893	7.63966e-07
MSTRG.34263	MSTRG.11651	0.954757	1.38351e-06
MSTRG.3991	MSTRG.11651	0.920898	2.13334e-05
MSTRG.47682	MSTRG.11651	0.92298	1.87365e-05
MSTRG.47988	MSTRG.11651	0.955762	1.23857e-06
MSTRG.48901	MSTRG.11651	0.910957	3.79043e-05
MSTRG.48973	MSTRG.11651	0.993624	8.20943e-11
MSTRG.49576	MSTRG.11651	0.95397	1.50601e-06
MSTRG.49814	MSTRG.11651	0.986859	3.0193e-09
MSTRG.50263	MSTRG.11651	0.943762	4.02953e-06
MSTRG.9478	MSTRG.11651	0.954356	1.44486e-06
MSTRG.10555	MSTRG.11681	-0.929869	1.18672e-05
MSTRG.11848	MSTRG.11681	-0.933846	8.92323e-06
MSTRG.13455	MSTRG.11681	-0.956474	1.14345e-06
MSTRG.15711	MSTRG.11681	-0.908046	4.42941e-05
MSTRG.17598	MSTRG.11681	-0.93349	9.16048e-06
MSTRG.28394	MSTRG.11681	0.952665	1.72818e-06
MSTRG.31990	MSTRG.11681	-0.926928	1.44996e-05
MSTRG.34057	MSTRG.11681	-0.945693	3.39464e-06
MSTRG.35249	MSTRG.11681	-0.939493	5.76731e-06
MSTRG.39092	MSTRG.11681	-0.911183	3.74398e-05
MSTRG.44456	MSTRG.11681	-0.914695	3.07858e-05
MSTRG.45728	MSTRG.11681	0.945751	3.37701e-06
MSTRG.45879	MSTRG.11681	-0.911015	3.77847e-05
MSTRG.45880	MSTRG.11681	-0.917353	2.64005e-05
MSTRG.49190	MSTRG.11681	0.934862	8.27329e-06
MSTRG.902	MSTRG.11681	-0.948444	2.62996e-06
MSTRG.9170	MSTRG.11681	0.920706	2.15867e-05
MSTRG.9417	MSTRG.11681	0.953375	1.6044e-06
MSTRG.13837	MSTRG.11694	0.941489	4.89324e-06
MSTRG.14108	MSTRG.11694	0.97804	3.87675e-08
MSTRG.17922	MSTRG.11694	0.901004	6.3285e-05
MSTRG.18841	MSTRG.11694	0.928174	1.33337e-05
MSTRG.19790	MSTRG.11694	0.946587	3.12921e-06
MSTRG.34011	MSTRG.11694	0.906189	4.87945e-05
MSTRG.34263	MSTRG.11694	0.978515	3.47788e-08
MSTRG.38879	MSTRG.11694	0.954343	1.44687e-06
MSTRG.3991	MSTRG.11694	0.953332	1.61159e-06
MSTRG.42979	MSTRG.11694	0.983971	8.1117e-09
MSTRG.45880	MSTRG.11694	0.920577	2.17568e-05
MSTRG.48901	MSTRG.11694	0.920525	2.18264e-05
MSTRG.51134	MSTRG.11694	0.92323	1.84427e-05
MSTRG.52704	MSTRG.11694	0.947882	2.77374e-06
MSTRG.9478	MSTRG.11694	0.970159	1.77245e-07
MSTRG.31800	MSTRG.11705	0.91763	2.59727e-05
MSTRG.49190	MSTRG.11705	-0.90689	4.70558e-05
MSTRG.54296	MSTRG.11705	0.952845	1.69608e-06
MSTRG.902	MSTRG.11705	0.918381	2.48419e-05
MSTRG.14108	MSTRG.11724	0.978698	3.33313e-08
MSTRG.17922	MSTRG.11724	0.97496	7.43398e-08
MSTRG.18579	MSTRG.11724	0.915421	2.95353e-05
MSTRG.19790	MSTRG.11724	0.940055	5.50986e-06
MSTRG.25543	MSTRG.11724	0.935516	7.87521e-06
MSTRG.25778	MSTRG.11724	0.946036	3.29084e-06
MSTRG.26321	MSTRG.11724	-0.909748	4.04636e-05
MSTRG.29389	MSTRG.11724	0.938125	6.43454e-06
MSTRG.31149	MSTRG.11724	0.931211	1.07992e-05
MSTRG.34011	MSTRG.11724	0.928615	1.29388e-05
MSTRG.34263	MSTRG.11724	0.978824	3.23635e-08
MSTRG.3991	MSTRG.11724	0.900691	6.42585e-05
MSTRG.42979	MSTRG.11724	0.954772	1.38122e-06
MSTRG.48901	MSTRG.11724	0.97228	1.23037e-07
MSTRG.48973	MSTRG.11724	0.947924	2.76289e-06
MSTRG.49576	MSTRG.11724	0.908105	4.41571e-05
MSTRG.49814	MSTRG.11724	0.921369	2.07226e-05
MSTRG.50263	MSTRG.11724	0.914597	3.0958e-05
MSTRG.51005	MSTRG.11724	0.921714	2.02835e-05
MSTRG.52704	MSTRG.11724	0.944793	3.67998e-06
MSTRG.9478	MSTRG.11724	0.960235	7.32423e-07
MSTRG.13837	MSTRG.11725	0.9329	9.56475e-06
MSTRG.14108	MSTRG.11725	0.984224	7.49594e-09
MSTRG.17922	MSTRG.11725	0.916494	2.77594e-05
MSTRG.18841	MSTRG.11725	0.925166	1.62851e-05
MSTRG.19790	MSTRG.11725	0.949051	2.48145e-06
MSTRG.31149	MSTRG.11725	0.928359	1.31672e-05
MSTRG.34011	MSTRG.11725	0.924552	1.69462e-05
MSTRG.34263	MSTRG.11725	0.976008	6.01343e-08
MSTRG.34985	MSTRG.11725	0.916444	2.78411e-05
MSTRG.35249	MSTRG.11725	0.904173	5.40784e-05
MSTRG.38879	MSTRG.11725	0.966393	3.1908e-07
MSTRG.3991	MSTRG.11725	0.937979	6.50924e-06
MSTRG.42979	MSTRG.11725	0.984515	6.83162e-09
MSTRG.45728	MSTRG.11725	-0.912282	3.52459e-05
MSTRG.45880	MSTRG.11725	0.941894	4.72944e-06
MSTRG.48901	MSTRG.11725	0.940662	5.24153e-06
MSTRG.50721	MSTRG.11725	0.914634	3.08927e-05
MSTRG.51134	MSTRG.11725	0.921002	2.11965e-05
MSTRG.52704	MSTRG.11725	0.947657	2.83309e-06
MSTRG.8307	MSTRG.11725	0.910841	3.8143e-05
MSTRG.9478	MSTRG.11725	0.967308	2.78369e-07
MSTRG.25198	MSTRG.11779	0.926371	1.50471e-05
MSTRG.39092	MSTRG.11779	0.905773	4.98516e-05
MSTRG.49876	MSTRG.11779	0.902162	5.97904e-05
MSTRG.51510	MSTRG.11779	0.916783	2.72962e-05
MSTRG.13775	MSTRG.11815	0.937848	6.57668e-06
MSTRG.34057	MSTRG.11815	-0.903954	5.46806e-05
MSTRG.49190	MSTRG.11815	0.973174	1.04601e-07
MSTRG.11848	MSTRG.11831	0.921521	2.05277e-05
MSTRG.1226	MSTRG.11831	0.936235	7.45514e-06
MSTRG.15711	MSTRG.11831	0.939843	5.60563e-06
MSTRG.25597	MSTRG.11831	0.948982	2.49785e-06
MSTRG.31990	MSTRG.11831	0.939102	5.95224e-06
MSTRG.34479	MSTRG.11831	0.919274	2.35495e-05
MSTRG.40956	MSTRG.11831	0.967005	2.91383e-07
MSTRG.902	MSTRG.11831	0.980185	2.3271e-08
MSTRG.11331	MSTRG.11882	0.934102	8.75598e-06
MSTRG.17922	MSTRG.11882	0.967267	2.80107e-07
MSTRG.19790	MSTRG.11882	0.942181	4.61636e-06
MSTRG.25543	MSTRG.11882	0.935969	7.60813e-06
MSTRG.26410	MSTRG.11882	0.941996	4.68897e-06
MSTRG.29389	MSTRG.11882	0.955392	1.29048e-06
MSTRG.31149	MSTRG.11882	0.924813	1.66628e-05
MSTRG.34011	MSTRG.11882	0.974337	8.39743e-08
MSTRG.34263	MSTRG.11882	0.93742	6.8014e-06
MSTRG.47682	MSTRG.11882	0.925753	1.5672e-05
MSTRG.47988	MSTRG.11882	0.94854	2.60616e-06
MSTRG.48973	MSTRG.11882	0.957821	9.79387e-07
MSTRG.49576	MSTRG.11882	0.92577	1.5655e-05
MSTRG.49814	MSTRG.11882	0.961611	6.15576e-07
MSTRG.50263	MSTRG.11882	0.943884	3.98691e-06
MSTRG.9478	MSTRG.11882	0.93635	7.38951e-06
MSTRG.11331	MSTRG.11900	0.909707	4.05527e-05
MSTRG.17922	MSTRG.11900	0.905725	4.99744e-05
MSTRG.25543	MSTRG.11900	0.927653	1.38117e-05
MSTRG.26410	MSTRG.11900	0.941071	5.0671e-06
MSTRG.34011	MSTRG.11900	0.934919	8.2378e-06
MSTRG.47988	MSTRG.11900	0.955553	1.26767e-06
MSTRG.48973	MSTRG.11900	0.909134	4.18142e-05
MSTRG.49814	MSTRG.11900	0.940694	5.22785e-06
MSTRG.50263	MSTRG.11900	0.919058	2.38571e-05
MSTRG.10525	MSTRG.11903	0.912409	3.49995e-05
MSTRG.13455	MSTRG.11903	0.905906	4.95113e-05
MSTRG.15711	MSTRG.11903	0.908703	4.27842e-05
MSTRG.17598	MSTRG.11903	0.916738	2.73685e-05
MSTRG.31800	MSTRG.11903	0.907732	4.50331e-05
MSTRG.34479	MSTRG.11903	0.912064	3.56727e-05
MSTRG.40180	MSTRG.11903	0.918714	2.43539e-05
MSTRG.40956	MSTRG.11903	0.924948	1.65174e-05
MSTRG.44456	MSTRG.11903	0.925068	1.63889e-05
MSTRG.46558	MSTRG.11903	0.958223	9.34224e-07
MSTRG.902	MSTRG.11903	0.945936	3.32099e-06
MSTRG.13455	MSTRG.11925	-0.914457	3.12058e-05
MSTRG.25543	MSTRG.11925	-0.912436	3.49487e-05
MSTRG.25778	MSTRG.11925	-0.919101	2.37948e-05
MSTRG.26321	MSTRG.11925	0.967155	2.84876e-07
MSTRG.28394	MSTRG.11925	0.940802	5.18158e-06
MSTRG.31149	MSTRG.11925	-0.946222	3.23552e-06
MSTRG.34057	MSTRG.11925	-0.947015	3.00786e-06
MSTRG.35249	MSTRG.11925	-0.937706	6.65018e-06
MSTRG.38879	MSTRG.11925	-0.91205	3.57013e-05
MSTRG.39092	MSTRG.11925	-0.902258	5.95066e-05
MSTRG.45728	MSTRG.11925	0.974742	7.76043e-08
MSTRG.45880	MSTRG.11925	-0.929129	1.24907e-05
MSTRG.50721	MSTRG.11925	-0.928462	1.3075e-05
MSTRG.55209	MSTRG.11925	-0.911405	3.69884e-05
MSTRG.10555	MSTRG.11961	0.939745	5.65058e-06
MSTRG.13837	MSTRG.11961	0.927433	1.40175e-05
MSTRG.14108	MSTRG.11961	0.976228	5.74546e-08
MSTRG.18834	MSTRG.11961	0.915794	2.89076e-05
MSTRG.18841	MSTRG.11961	0.90668	4.75729e-05
MSTRG.19790	MSTRG.11961	0.936714	7.18495e-06
MSTRG.19791	MSTRG.11961	0.929414	1.22473e-05
MSTRG.31149	MSTRG.11961	0.945713	3.38858e-06
MSTRG.34011	MSTRG.11961	0.903671	5.54636e-05
MSTRG.34057	MSTRG.11961	0.918809	2.42161e-05
MSTRG.34263	MSTRG.11961	0.925613	1.58163e-05
MSTRG.34985	MSTRG.11961	0.931909	1.02743e-05
MSTRG.35249	MSTRG.11961	0.944991	3.61568e-06
MSTRG.37044	MSTRG.11961	0.954121	1.48194e-06
MSTRG.38879	MSTRG.11961	0.958637	8.89483e-07
MSTRG.40180	MSTRG.11961	0.955124	1.32905e-06
MSTRG.42979	MSTRG.11961	0.936987	7.03443e-06
MSTRG.44456	MSTRG.11961	0.917968	2.54593e-05
MSTRG.45728	MSTRG.11961	-0.954264	1.45925e-06
MSTRG.45880	MSTRG.11961	0.965214	3.78364e-07
MSTRG.48901	MSTRG.11961	0.908574	4.30772e-05
MSTRG.50721	MSTRG.11961	0.930535	1.13276e-05
MSTRG.51134	MSTRG.11961	0.941741	4.79087e-06
MSTRG.52704	MSTRG.11961	0.902815	5.78864e-05
MSTRG.55209	MSTRG.11961	0.935633	7.80526e-06
MSTRG.8307	MSTRG.11961	0.917599	2.60209e-05
MSTRG.9478	MSTRG.11961	0.927017	1.44137e-05
MSTRG.11848	MSTRG.12013	-0.907797	4.48796e-05
MSTRG.13455	MSTRG.12013	-0.948213	2.6883e-06
MSTRG.17598	MSTRG.12013	-0.920493	2.18694e-05
MSTRG.28394	MSTRG.12013	0.911267	3.72686e-05
MSTRG.34057	MSTRG.12013	-0.94215	4.62832e-06
MSTRG.35249	MSTRG.12013	-0.915348	2.96584e-05
MSTRG.39092	MSTRG.12013	-0.909833	4.028e-05
MSTRG.4245	MSTRG.12013	0.911108	3.75925e-05
MSTRG.45728	MSTRG.12013	0.922969	1.87492e-05
MSTRG.902	MSTRG.12013	-0.903013	5.73186e-05
MSTRG.13455	MSTRG.12018	-0.912972	3.39225e-05
MSTRG.28394	MSTRG.12018	0.926529	1.48896e-05
MSTRG.34057	MSTRG.12018	-0.905999	4.92754e-05
MSTRG.35249	MSTRG.12018	-0.922744	1.90178e-05
MSTRG.4245	MSTRG.12018	0.912253	3.53031e-05
MSTRG.45728	MSTRG.12018	0.928361	1.31648e-05
MSTRG.10555	MSTRG.12074	0.983443	9.53161e-09
MSTRG.13455	MSTRG.12074	0.913448	3.30315e-05
MSTRG.13837	MSTRG.12074	0.931176	1.08262e-05
MSTRG.14108	MSTRG.12074	0.929948	1.18024e-05
MSTRG.15711	MSTRG.12074	0.939664	5.68775e-06
MSTRG.16360	MSTRG.12074	0.920978	2.12285e-05
MSTRG.17598	MSTRG.12074	0.903646	5.5533e-05
MSTRG.18834	MSTRG.12074	0.942509	4.48922e-06
MSTRG.18841	MSTRG.12074	0.92539	1.6049e-05
MSTRG.26321	MSTRG.12074	-0.900381	6.52318e-05
MSTRG.28394	MSTRG.12074	-0.920314	2.21102e-05
MSTRG.31149	MSTRG.12074	0.946973	3.01973e-06
MSTRG.31990	MSTRG.12074	0.937467	6.7761e-06
MSTRG.34057	MSTRG.12074	0.937026	7.01333e-06
MSTRG.34985	MSTRG.12074	0.981206	1.78911e-08
MSTRG.35249	MSTRG.12074	0.9853	5.27503e-09
MSTRG.37044	MSTRG.12074	0.941788	4.77222e-06
MSTRG.38879	MSTRG.12074	0.981044	1.86743e-08
MSTRG.40	MSTRG.12074	0.925014	1.64466e-05
MSTRG.40180	MSTRG.12074	0.951512	1.94541e-06
MSTRG.42979	MSTRG.12074	0.913314	3.32808e-05
MSTRG.44456	MSTRG.12074	0.938349	6.32118e-06
MSTRG.45728	MSTRG.12074	-0.974622	7.94516e-08
MSTRG.45880	MSTRG.12074	0.997059	1.72395e-12
MSTRG.50721	MSTRG.12074	0.962819	5.25696e-07
MSTRG.51134	MSTRG.12074	0.9583	9.25747e-07
MSTRG.55209	MSTRG.12074	0.913212	3.34703e-05
MSTRG.8307	MSTRG.12074	0.95428	1.45673e-06
MSTRG.9170	MSTRG.12074	-0.91382	3.23482e-05
MSTRG.11848	MSTRG.12088	-0.903688	5.5415e-05
MSTRG.13455	MSTRG.12088	-0.905905	4.95152e-05
MSTRG.49190	MSTRG.12088	0.933876	8.90367e-06
MSTRG.902	MSTRG.12088	-0.936815	7.12895e-06
MSTRG.9417	MSTRG.12088	0.970059	1.80209e-07
MSTRG.13455	MSTRG.12107	0.900727	6.41451e-05
MSTRG.22459	MSTRG.12107	0.940993	5.10018e-06
MSTRG.31800	MSTRG.12107	0.915541	2.93318e-05
MSTRG.49933	MSTRG.12116	0.907077	4.66015e-05
MSTRG.49933	MSTRG.12118	0.935883	7.65802e-06
MSTRG.11331	MSTRG.12166	0.939073	5.96611e-06
MSTRG.14108	MSTRG.12166	0.919204	2.36491e-05
MSTRG.17922	MSTRG.12166	0.966481	3.14985e-07
MSTRG.19790	MSTRG.12166	0.962309	5.62315e-07
MSTRG.25543	MSTRG.12166	0.966203	3.28098e-07
MSTRG.26410	MSTRG.12166	0.936557	7.2728e-06
MSTRG.29389	MSTRG.12166	0.950976	2.05343e-06
MSTRG.31149	MSTRG.12166	0.95402	1.498e-06
MSTRG.34011	MSTRG.12166	0.989894	8.16366e-10
MSTRG.34263	MSTRG.12166	0.948777	2.54764e-06
MSTRG.38879	MSTRG.12166	0.901127	6.29057e-05
MSTRG.42979	MSTRG.12166	0.914485	3.11549e-05
MSTRG.47682	MSTRG.12166	0.922351	1.94929e-05
MSTRG.47988	MSTRG.12166	0.957705	9.92688e-07
MSTRG.48901	MSTRG.12166	0.909971	3.99804e-05
MSTRG.48973	MSTRG.12166	0.959959	7.57813e-07
MSTRG.49576	MSTRG.12166	0.902967	5.74505e-05
MSTRG.49814	MSTRG.12166	0.951096	2.02887e-06
MSTRG.50263	MSTRG.12166	0.922632	1.91521e-05
MSTRG.50721	MSTRG.12166	0.93013	1.16531e-05
MSTRG.55209	MSTRG.12166	0.921186	2.09581e-05
MSTRG.9478	MSTRG.12166	0.95711	1.06351e-06
MSTRG.13455	MSTRG.12188	-0.909491	4.10244e-05
MSTRG.34057	MSTRG.12188	-0.912129	3.55455e-05
MSTRG.9170	MSTRG.12188	0.913165	3.35597e-05
MSTRG.10555	MSTRG.12196	-0.918699	2.4375e-05
MSTRG.11848	MSTRG.12196	-0.904816	5.2349e-05
MSTRG.13455	MSTRG.12196	-0.935356	7.97123e-06
MSTRG.17598	MSTRG.12196	-0.906545	4.79057e-05
MSTRG.28394	MSTRG.12196	0.960041	7.50239e-07
MSTRG.34057	MSTRG.12196	-0.943948	3.96455e-06
MSTRG.35249	MSTRG.12196	-0.947123	2.97794e-06
MSTRG.39092	MSTRG.12196	-0.902053	6.01122e-05
MSTRG.4245	MSTRG.12196	0.916467	2.78036e-05
MSTRG.45728	MSTRG.12196	0.93228	1.00038e-05
MSTRG.45880	MSTRG.12196	-0.922274	1.95876e-05
MSTRG.9170	MSTRG.12196	0.976517	5.4073e-08
MSTRG.13455	MSTRG.12200	-0.905576	5.03559e-05
MSTRG.34057	MSTRG.12200	-0.91954	2.31743e-05
MSTRG.28394	MSTRG.12256	0.926702	1.47198e-05
MSTRG.10555	MSTRG.12323	0.94348	4.1296e-06
MSTRG.11331	MSTRG.12323	0.907292	4.60815e-05
MSTRG.13837	MSTRG.12323	0.921648	2.03666e-05
MSTRG.14108	MSTRG.12323	0.976091	5.91122e-08
MSTRG.17922	MSTRG.12323	0.910751	3.83316e-05
MSTRG.18834	MSTRG.12323	0.910847	3.81313e-05
MSTRG.18841	MSTRG.12323	0.915131	3.00292e-05
MSTRG.19790	MSTRG.12323	0.928227	1.32861e-05
MSTRG.25543	MSTRG.12323	0.921096	2.10741e-05
MSTRG.25778	MSTRG.12323	0.915491	2.94162e-05
MSTRG.26321	MSTRG.12323	-0.926342	1.50753e-05
MSTRG.31149	MSTRG.12323	0.969957	1.83281e-07
MSTRG.34011	MSTRG.12323	0.927826	1.36514e-05
MSTRG.34057	MSTRG.12323	0.937343	6.84246e-06
MSTRG.34263	MSTRG.12323	0.940358	5.37475e-06
MSTRG.34985	MSTRG.12323	0.95382	1.53042e-06
MSTRG.35249	MSTRG.12323	0.96553	3.61703e-07
MSTRG.37044	MSTRG.12323	0.938921	6.03927e-06
MSTRG.38879	MSTRG.12323	0.980239	2.29602e-08
MSTRG.40180	MSTRG.12323	0.932611	9.76726e-06
MSTRG.42979	MSTRG.12323	0.954815	1.37481e-06
MSTRG.44456	MSTRG.12323	0.905616	5.02534e-05
MSTRG.45728	MSTRG.12323	-0.973945	9.05173e-08
MSTRG.45880	MSTRG.12323	0.982128	1.39371e-08
MSTRG.48901	MSTRG.12323	0.910374	3.9122e-05
MSTRG.50721	MSTRG.12323	0.95807	9.51268e-07
MSTRG.51134	MSTRG.12323	0.941764	4.7818e-06
MSTRG.52704	MSTRG.12323	0.912889	3.40799e-05
MSTRG.55209	MSTRG.12323	0.935927	7.63262e-06
MSTRG.8307	MSTRG.12323	0.944039	3.93325e-06
MSTRG.9478	MSTRG.12323	0.926168	1.525e-05
MSTRG.25198	MSTRG.12328	0.948885	2.52131e-06
MSTRG.25543	MSTRG.12328	0.900546	6.47125e-05
MSTRG.49876	MSTRG.12328	0.942699	4.41697e-06
MSTRG.50263	MSTRG.12328	0.905274	5.11417e-05
MSTRG.51005	MSTRG.12328	0.919207	2.36436e-05
MSTRG.17922	MSTRG.12329	0.960005	7.53554e-07
MSTRG.19790	MSTRG.12329	0.924392	1.71219e-05
MSTRG.25543	MSTRG.12329	0.914079	3.188e-05
MSTRG.26410	MSTRG.12329	0.918879	2.41146e-05
MSTRG.29389	MSTRG.12329	0.993432	9.51923e-11
MSTRG.34011	MSTRG.12329	0.946009	3.29901e-06
MSTRG.34263	MSTRG.12329	0.92342	1.82207e-05
MSTRG.47988	MSTRG.12329	0.955846	1.22709e-06
MSTRG.48973	MSTRG.12329	0.985956	4.20307e-09
MSTRG.49576	MSTRG.12329	0.972219	1.24385e-07
MSTRG.49814	MSTRG.12329	0.980187	2.32626e-08
MSTRG.50263	MSTRG.12329	0.968651	2.26233e-07
MSTRG.9478	MSTRG.12329	0.931988	1.02164e-05
MSTRG.17922	MSTRG.12333	0.957968	9.62693e-07
MSTRG.19790	MSTRG.12333	0.915713	2.90427e-05
MSTRG.25543	MSTRG.12333	0.924453	1.70551e-05
MSTRG.29389	MSTRG.12333	0.982677	1.19335e-08
MSTRG.34011	MSTRG.12333	0.935138	8.1035e-06
MSTRG.34263	MSTRG.12333	0.900957	6.34311e-05
MSTRG.47988	MSTRG.12333	0.943631	4.07558e-06
MSTRG.48973	MSTRG.12333	0.969811	1.87737e-07
MSTRG.49576	MSTRG.12333	0.973691	9.49718e-08
MSTRG.49814	MSTRG.12333	0.962898	5.20191e-07
MSTRG.50263	MSTRG.12333	0.979211	2.95313e-08
MSTRG.9478	MSTRG.12333	0.916446	2.78366e-05
MSTRG.17922	MSTRG.12355	0.987846	2.04685e-09
MSTRG.18579	MSTRG.12355	0.916427	2.7868e-05
MSTRG.19790	MSTRG.12355	0.931917	1.0269e-05
MSTRG.25543	MSTRG.12355	0.950151	2.22901e-06
MSTRG.25778	MSTRG.12355	0.900467	6.4961e-05
MSTRG.29389	MSTRG.12355	0.975393	6.81785e-08
MSTRG.31149	MSTRG.12355	0.913043	3.37885e-05
MSTRG.34011	MSTRG.12355	0.951544	1.93903e-06
MSTRG.34263	MSTRG.12355	0.931947	1.02466e-05
MSTRG.47988	MSTRG.12355	0.925758	1.56674e-05
MSTRG.48901	MSTRG.12355	0.937925	6.53672e-06
MSTRG.48973	MSTRG.12355	0.971713	1.36021e-07
MSTRG.49576	MSTRG.12355	0.970049	1.80519e-07
MSTRG.49814	MSTRG.12355	0.967272	2.79921e-07
MSTRG.50263	MSTRG.12355	0.981212	1.78672e-08
MSTRG.51005	MSTRG.12355	0.937983	6.50718e-06
MSTRG.9478	MSTRG.12355	0.930837	1.10892e-05
MSTRG.11331	MSTRG.12360	0.932929	9.54412e-06
MSTRG.17922	MSTRG.12360	0.958262	9.29889e-07
MSTRG.18579	MSTRG.12360	0.907989	4.44288e-05
MSTRG.25543	MSTRG.12360	0.967495	2.70617e-07
MSTRG.26410	MSTRG.12360	0.938785	6.1053e-06
MSTRG.29389	MSTRG.12360	0.929851	1.18819e-05
MSTRG.31149	MSTRG.12360	0.929449	1.2218e-05
MSTRG.34011	MSTRG.12360	0.962158	5.73473e-07
MSTRG.47988	MSTRG.12360	0.943496	4.12385e-06
MSTRG.48973	MSTRG.12360	0.941532	4.87569e-06
MSTRG.49576	MSTRG.12360	0.944414	3.80539e-06
MSTRG.49814	MSTRG.12360	0.963357	4.89206e-07
MSTRG.50263	MSTRG.12360	0.966925	2.94876e-07
MSTRG.51005	MSTRG.12360	0.921983	1.99469e-05
MSTRG.11331	MSTRG.12443	0.900732	6.41298e-05
MSTRG.14108	MSTRG.12443	0.97429	8.47425e-08
MSTRG.17922	MSTRG.12443	0.965282	3.74715e-07
MSTRG.19790	MSTRG.12443	0.987698	2.17363e-09
MSTRG.25543	MSTRG.12443	0.908942	4.22431e-05
MSTRG.29389	MSTRG.12443	0.949935	2.27674e-06
MSTRG.31149	MSTRG.12443	0.926519	1.49001e-05
MSTRG.34011	MSTRG.12443	0.960346	7.22415e-07
MSTRG.34263	MSTRG.12443	0.991889	2.72681e-10
MSTRG.38879	MSTRG.12443	0.923892	1.76806e-05
MSTRG.3991	MSTRG.12443	0.945427	3.47721e-06
MSTRG.42979	MSTRG.12443	0.964533	4.16399e-07
MSTRG.47682	MSTRG.12443	0.919214	2.36345e-05
MSTRG.47988	MSTRG.12443	0.905294	5.10891e-05
MSTRG.48901	MSTRG.12443	0.952051	1.84127e-06
MSTRG.48973	MSTRG.12443	0.953321	1.61356e-06
MSTRG.49814	MSTRG.12443	0.922913	1.88164e-05
MSTRG.52704	MSTRG.12443	0.909132	4.1818e-05
MSTRG.9478	MSTRG.12443	0.99705	1.75193e-12
MSTRG.1226	MSTRG.12448	0.958383	9.16737e-07
MSTRG.15711	MSTRG.12448	0.905472	5.0625e-05
MSTRG.40956	MSTRG.12448	0.96889	2.17825e-07
MSTRG.902	MSTRG.12448	0.957793	9.82576e-07
MSTRG.20526	MSTRG.12467	0.900242	6.56726e-05
MSTRG.31800	MSTRG.12467	0.971748	1.35194e-07
MSTRG.54296	MSTRG.12467	0.945788	3.3657e-06
MSTRG.13455	MSTRG.12490	-0.924838	1.66354e-05
MSTRG.28394	MSTRG.12490	0.914874	3.04738e-05
MSTRG.34057	MSTRG.12490	-0.931445	1.06212e-05
MSTRG.35249	MSTRG.12490	-0.934562	8.46143e-06
MSTRG.39092	MSTRG.12490	-0.910076	3.97556e-05
MSTRG.4245	MSTRG.12490	0.937876	6.56193e-06
MSTRG.45728	MSTRG.12490	0.914019	3.19884e-05
MSTRG.45880	MSTRG.12490	-0.904814	5.23526e-05
MSTRG.9170	MSTRG.12490	0.968946	2.15898e-07
MSTRG.10555	MSTRG.12551	-0.90446	5.33012e-05
MSTRG.13455	MSTRG.12551	-0.935426	7.92878e-06
MSTRG.17598	MSTRG.12551	-0.904509	5.31693e-05
MSTRG.28394	MSTRG.12551	0.956583	1.12941e-06
MSTRG.34057	MSTRG.12551	-0.933271	9.30871e-06
MSTRG.35249	MSTRG.12551	-0.926547	1.48726e-05
MSTRG.45728	MSTRG.12551	0.949982	2.26637e-06
MSTRG.45880	MSTRG.12551	-0.91124	3.73232e-05
MSTRG.1226	MSTRG.12562	0.90787	4.4708e-05
MSTRG.15711	MSTRG.12562	0.900949	6.34544e-05
MSTRG.40956	MSTRG.12562	0.988132	1.81772e-09
MSTRG.47822	MSTRG.12562	0.914763	3.06675e-05
MSTRG.49350	MSTRG.12562	0.910938	3.79435e-05
MSTRG.17598	MSTRG.12606	0.911641	3.65132e-05
MSTRG.54296	MSTRG.12606	0.96599	3.38468e-07
MSTRG.902	MSTRG.12606	0.958437	9.10897e-07
MSTRG.18579	MSTRG.12638	0.915021	3.02187e-05
MSTRG.25198	MSTRG.12638	0.928472	1.30663e-05
MSTRG.25543	MSTRG.12638	0.945801	3.3619e-06
MSTRG.25778	MSTRG.12638	0.954535	1.41719e-06
MSTRG.26321	MSTRG.12638	-0.936303	7.41594e-06
MSTRG.31149	MSTRG.12638	0.929461	1.22082e-05
MSTRG.34057	MSTRG.12638	0.946918	3.03514e-06
MSTRG.39092	MSTRG.12638	0.956119	1.19015e-06
MSTRG.45728	MSTRG.12638	-0.919474	2.32669e-05
MSTRG.49876	MSTRG.12638	0.924864	1.66078e-05
MSTRG.51005	MSTRG.12638	0.941048	5.07663e-06
MSTRG.51510	MSTRG.12638	0.90982	4.03078e-05
MSTRG.13455	MSTRG.12647	-0.904444	5.33444e-05
MSTRG.25778	MSTRG.12647	-0.90119	6.2713e-05
MSTRG.28394	MSTRG.12647	0.913799	3.23879e-05
MSTRG.31149	MSTRG.12647	-0.909173	4.17269e-05
MSTRG.34057	MSTRG.12647	-0.924152	1.73884e-05
MSTRG.35249	MSTRG.12647	-0.92054	2.18073e-05
MSTRG.39092	MSTRG.12647	-0.905799	4.97842e-05
MSTRG.4245	MSTRG.12647	0.915115	3.0057e-05
MSTRG.45728	MSTRG.12647	0.919603	2.30855e-05
MSTRG.11848	MSTRG.12666	0.91411	3.18249e-05
MSTRG.13455	MSTRG.12666	0.900939	6.34872e-05
MSTRG.15711	MSTRG.12666	0.944805	3.67612e-06
MSTRG.17598	MSTRG.12666	0.908105	4.41583e-05
MSTRG.31990	MSTRG.12666	0.919308	2.35004e-05
MSTRG.34479	MSTRG.12666	0.937361	6.83267e-06
MSTRG.40180	MSTRG.12666	0.945223	3.54138e-06
MSTRG.40956	MSTRG.12666	0.953254	1.62493e-06
MSTRG.44456	MSTRG.12666	0.925569	1.58625e-05
MSTRG.46558	MSTRG.12666	0.925187	1.62627e-05
MSTRG.49350	MSTRG.12666	0.915638	2.91683e-05
MSTRG.51134	MSTRG.12666	0.912428	3.49635e-05
MSTRG.902	MSTRG.12666	0.945075	3.58861e-06
MSTRG.11848	MSTRG.1267	0.911973	3.58533e-05
MSTRG.25597	MSTRG.1267	0.947359	2.91319e-06
MSTRG.54296	MSTRG.1267	0.938402	6.29481e-06
MSTRG.902	MSTRG.1267	0.971804	1.33864e-07
MSTRG.1226	MSTRG.127	0.909531	4.0937e-05
MSTRG.15711	MSTRG.127	0.944088	3.91625e-06
MSTRG.31990	MSTRG.127	0.911549	3.66975e-05
MSTRG.34479	MSTRG.127	0.933184	9.36872e-06
MSTRG.40180	MSTRG.127	0.939856	5.5996e-06
MSTRG.40956	MSTRG.127	0.984323	7.26437e-09
MSTRG.46558	MSTRG.127	0.90628	4.85666e-05
MSTRG.49350	MSTRG.127	0.935094	8.13026e-06
MSTRG.902	MSTRG.127	0.923758	1.78333e-05
MSTRG.10555	MSTRG.12718	0.918362	2.48706e-05
MSTRG.11848	MSTRG.12718	0.905436	5.07185e-05
MSTRG.13455	MSTRG.12718	0.96668	3.0583e-07
MSTRG.14108	MSTRG.12718	0.909547	4.09018e-05
MSTRG.15711	MSTRG.12718	0.917854	2.5632e-05
MSTRG.17598	MSTRG.12718	0.949881	2.28888e-06
MSTRG.28394	MSTRG.12718	-0.913476	3.29808e-05
MSTRG.31990	MSTRG.12718	0.90033	6.5394e-05
MSTRG.34057	MSTRG.12718	0.928385	1.31433e-05
MSTRG.34479	MSTRG.12718	0.935685	7.7744e-06
MSTRG.39092	MSTRG.12718	0.908228	4.38725e-05
MSTRG.40180	MSTRG.12718	0.943523	4.11413e-06
MSTRG.4269	MSTRG.12718	0.916674	2.74703e-05
MSTRG.44456	MSTRG.12718	0.948276	2.67247e-06
MSTRG.45728	MSTRG.12718	-0.921062	2.11193e-05
MSTRG.46558	MSTRG.12718	0.908295	4.3718e-05
MSTRG.47886	MSTRG.12718	0.927928	1.35581e-05
MSTRG.51134	MSTRG.12718	0.955299	1.30378e-06
MSTRG.902	MSTRG.12718	0.903014	5.73138e-05
MSTRG.10555	MSTRG.12740	-0.908164	4.40212e-05
MSTRG.13455	MSTRG.12740	-0.920997	2.12034e-05
MSTRG.34057	MSTRG.12740	-0.928512	1.30306e-05
MSTRG.35249	MSTRG.12740	-0.932817	9.62269e-06
MSTRG.4245	MSTRG.12740	0.926321	1.50963e-05
MSTRG.45728	MSTRG.12740	0.920323	2.20976e-05
MSTRG.45880	MSTRG.12740	-0.913557	3.28314e-05
MSTRG.9170	MSTRG.12740	0.922269	1.95935e-05
MSTRG.14108	MSTRG.12753	0.955553	1.26771e-06
MSTRG.17922	MSTRG.12753	0.967536	2.6892e-07
MSTRG.18579	MSTRG.12753	0.90129	6.24079e-05
MSTRG.19790	MSTRG.12753	0.934784	8.32203e-06
MSTRG.25543	MSTRG.12753	0.956766	1.10619e-06
MSTRG.25778	MSTRG.12753	0.935368	7.96391e-06
MSTRG.26321	MSTRG.12753	-0.94343	4.14757e-06
MSTRG.31149	MSTRG.12753	0.972532	1.17591e-07
MSTRG.33662	MSTRG.12753	0.935745	7.73936e-06
MSTRG.34011	MSTRG.12753	0.93419	8.69872e-06
MSTRG.34057	MSTRG.12753	0.938154	6.41945e-06
MSTRG.34263	MSTRG.12753	0.912155	3.54943e-05
MSTRG.37044	MSTRG.12753	0.918449	2.47423e-05
MSTRG.45728	MSTRG.12753	-0.94588	3.33785e-06
MSTRG.48901	MSTRG.12753	0.943163	4.24445e-06
MSTRG.50721	MSTRG.12753	0.905206	5.13193e-05
MSTRG.51005	MSTRG.12753	0.952035	1.84425e-06
MSTRG.55209	MSTRG.12753	0.979662	2.64881e-08
MSTRG.9478	MSTRG.12753	0.908993	4.21298e-05
MSTRG.14108	MSTRG.12780	0.935082	8.13745e-06
MSTRG.17922	MSTRG.12780	0.977775	4.11465e-08
MSTRG.19790	MSTRG.12780	0.95888	8.63999e-07
MSTRG.25543	MSTRG.12780	0.938445	6.27294e-06
MSTRG.29389	MSTRG.12780	0.989194	1.13954e-09
MSTRG.31149	MSTRG.12780	0.916002	2.85639e-05
MSTRG.34011	MSTRG.12780	0.965578	3.59226e-07
MSTRG.34263	MSTRG.12780	0.979169	2.98331e-08
MSTRG.3991	MSTRG.12780	0.923429	1.82101e-05
MSTRG.42979	MSTRG.12780	0.938238	6.3771e-06
MSTRG.47682	MSTRG.12780	0.908229	4.38701e-05
MSTRG.47988	MSTRG.12780	0.929367	1.22871e-05
MSTRG.48901	MSTRG.12780	0.941434	4.91589e-06
MSTRG.48973	MSTRG.12780	0.992148	2.32024e-10
MSTRG.49576	MSTRG.12780	0.947905	2.76796e-06
MSTRG.49814	MSTRG.12780	0.973048	1.07058e-07
MSTRG.50263	MSTRG.12780	0.944602	3.74294e-06
MSTRG.9478	MSTRG.12780	0.976837	5.05109e-08
MSTRG.10555	MSTRG.12782	-0.912701	3.4437e-05
MSTRG.13455	MSTRG.12782	-0.935541	7.85992e-06
MSTRG.14108	MSTRG.12782	-0.905136	5.15024e-05
MSTRG.17598	MSTRG.12782	-0.922189	1.96918e-05
MSTRG.31149	MSTRG.12782	-0.901039	6.31771e-05
MSTRG.34057	MSTRG.12782	-0.931007	1.09563e-05
MSTRG.35249	MSTRG.12782	-0.9022	5.9677e-05
MSTRG.39092	MSTRG.12782	-0.915742	2.89956e-05
MSTRG.40180	MSTRG.12782	-0.901496	6.17804e-05
MSTRG.44456	MSTRG.12782	-0.924394	1.71202e-05
MSTRG.45728	MSTRG.12782	0.917306	2.64731e-05
MSTRG.45880	MSTRG.12782	-0.908347	4.35964e-05
MSTRG.51134	MSTRG.12782	-0.924084	1.74651e-05
MSTRG.9170	MSTRG.12782	0.934663	8.39776e-06
MSTRG.10555	MSTRG.12794	-0.938291	6.35038e-06
MSTRG.13455	MSTRG.12794	-0.909475	4.10593e-05
MSTRG.28394	MSTRG.12794	0.951925	1.86528e-06
MSTRG.31149	MSTRG.12794	-0.904456	5.33113e-05
MSTRG.31990	MSTRG.12794	-0.909775	4.04051e-05
MSTRG.34057	MSTRG.12794	-0.906111	4.89919e-05
MSTRG.34985	MSTRG.12794	-0.923745	1.78474e-05
MSTRG.35249	MSTRG.12794	-0.950227	2.21237e-06
MSTRG.38879	MSTRG.12794	-0.927185	1.42528e-05
MSTRG.40180	MSTRG.12794	-0.901858	6.0692e-05
MSTRG.44456	MSTRG.12794	-0.906993	4.6805e-05
MSTRG.45728	MSTRG.12794	0.943132	4.25579e-06
MSTRG.45880	MSTRG.12794	-0.945718	3.38705e-06
MSTRG.50721	MSTRG.12794	-0.910014	3.98883e-05
MSTRG.51134	MSTRG.12794	-0.919235	2.36045e-05
MSTRG.8307	MSTRG.12794	-0.906568	4.78495e-05
MSTRG.11331	MSTRG.12804	0.917426	2.62877e-05
MSTRG.14108	MSTRG.12804	0.956938	1.08472e-06
MSTRG.17922	MSTRG.12804	0.976996	4.8816e-08
MSTRG.19790	MSTRG.12804	0.965358	3.70677e-07
MSTRG.25543	MSTRG.12804	0.931404	1.06519e-05
MSTRG.25778	MSTRG.12804	0.916694	2.74378e-05
MSTRG.29389	MSTRG.12804	0.971776	1.34515e-07
MSTRG.31149	MSTRG.12804	0.930949	1.10016e-05
MSTRG.34011	MSTRG.12804	0.969559	1.9562e-07
MSTRG.34263	MSTRG.12804	0.993039	1.27251e-10
MSTRG.38879	MSTRG.12804	0.907487	4.56129e-05
MSTRG.3991	MSTRG.12804	0.951701	1.90828e-06
MSTRG.42979	MSTRG.12804	0.95815	9.42252e-07
MSTRG.47682	MSTRG.12804	0.930173	1.16183e-05
MSTRG.47988	MSTRG.12804	0.914959	3.03268e-05
MSTRG.48901	MSTRG.12804	0.950672	2.11687e-06
MSTRG.48973	MSTRG.12804	0.979475	2.77184e-08
MSTRG.49576	MSTRG.12804	0.920615	2.17075e-05
MSTRG.49814	MSTRG.12804	0.962084	5.79047e-07
MSTRG.50263	MSTRG.12804	0.91855	2.45934e-05
MSTRG.52704	MSTRG.12804	0.901944	6.04353e-05
MSTRG.9478	MSTRG.12804	0.982867	1.12987e-08
MSTRG.10555	MSTRG.12823	0.915874	2.87755e-05
MSTRG.11848	MSTRG.12823	0.930967	1.09875e-05
MSTRG.1226	MSTRG.12823	0.913547	3.28493e-05
MSTRG.13455	MSTRG.12823	0.900296	6.5499e-05
MSTRG.15711	MSTRG.12823	0.945449	3.47024e-06
MSTRG.17598	MSTRG.12823	0.916049	2.84847e-05
MSTRG.25597	MSTRG.12823	0.911483	3.68314e-05
MSTRG.31800	MSTRG.12823	0.920535	2.18139e-05
MSTRG.31990	MSTRG.12823	0.933163	9.38285e-06
MSTRG.34479	MSTRG.12823	0.915804	2.88913e-05
MSTRG.40180	MSTRG.12823	0.939044	5.97968e-06
MSTRG.40956	MSTRG.12823	0.943896	3.98267e-06
MSTRG.44456	MSTRG.12823	0.931959	1.02375e-05
MSTRG.46558	MSTRG.12823	0.920754	2.1523e-05
MSTRG.902	MSTRG.12823	0.976749	5.14715e-08
MSTRG.10555	MSTRG.12824	-0.908291	4.37269e-05
MSTRG.13455	MSTRG.12824	-0.946997	3.01286e-06
MSTRG.17598	MSTRG.12824	-0.908467	4.3322e-05
MSTRG.25778	MSTRG.12824	-0.91976	2.28682e-05
MSTRG.28394	MSTRG.12824	0.950167	2.22535e-06
MSTRG.31149	MSTRG.12824	-0.937115	6.96481e-06
MSTRG.34057	MSTRG.12824	-0.959351	8.16334e-07
MSTRG.35249	MSTRG.12824	-0.947913	2.76568e-06
MSTRG.39092	MSTRG.12824	-0.933121	9.41162e-06
MSTRG.45728	MSTRG.12824	0.956646	1.12137e-06
MSTRG.45880	MSTRG.12824	-0.924925	1.65419e-05
MSTRG.49933	MSTRG.12824	0.916585	2.76136e-05
MSTRG.50721	MSTRG.12824	-0.902024	6.0199e-05
MSTRG.55209	MSTRG.12824	-0.903408	5.61994e-05
MSTRG.9170	MSTRG.12824	0.919884	2.26962e-05
MSTRG.9417	MSTRG.12824	0.940282	5.40835e-06
MSTRG.10555	MSTRG.12837	0.951191	2.00944e-06
MSTRG.11848	MSTRG.12837	0.957962	9.63312e-07
MSTRG.13455	MSTRG.12837	0.938293	6.34924e-06
MSTRG.14108	MSTRG.12837	0.907379	4.58723e-05
MSTRG.15711	MSTRG.12837	0.939851	5.60196e-06
MSTRG.18834	MSTRG.12837	0.916366	2.79671e-05
MSTRG.26321	MSTRG.12837	-0.904905	5.21108e-05
MSTRG.28394	MSTRG.12837	-0.92959	1.20995e-05
MSTRG.31149	MSTRG.12837	0.928235	1.32784e-05
MSTRG.31990	MSTRG.12837	0.950125	2.23475e-06
MSTRG.34057	MSTRG.12837	0.969368	2.01766e-07
MSTRG.34985	MSTRG.12837	0.940679	5.23437e-06
MSTRG.35249	MSTRG.12837	0.983642	8.97393e-09
MSTRG.37044	MSTRG.12837	0.907214	4.62699e-05
MSTRG.38879	MSTRG.12837	0.94502	3.60624e-06
MSTRG.39092	MSTRG.12837	0.904417	5.34168e-05
MSTRG.40	MSTRG.12837	0.901718	6.1111e-05
MSTRG.40180	MSTRG.12837	0.934479	8.51414e-06
MSTRG.4245	MSTRG.12837	-0.901035	6.31883e-05
MSTRG.4269	MSTRG.12837	0.905854	4.96445e-05
MSTRG.44456	MSTRG.12837	0.909416	4.11899e-05
MSTRG.45728	MSTRG.12837	-0.980892	1.94276e-08
MSTRG.45880	MSTRG.12837	0.973254	1.03067e-07
MSTRG.49190	MSTRG.12837	-0.901273	6.24597e-05
MSTRG.50721	MSTRG.12837	0.925001	1.64611e-05
MSTRG.51134	MSTRG.12837	0.922905	1.88256e-05
MSTRG.8307	MSTRG.12837	0.968901	2.17451e-07
MSTRG.902	MSTRG.12837	0.900692	6.42525e-05
MSTRG.9170	MSTRG.12837	-0.923964	1.7599e-05
MSTRG.14108	MSTRG.12846	0.970961	1.54881e-07
MSTRG.17922	MSTRG.12846	0.965916	3.42134e-07
MSTRG.19790	MSTRG.12846	0.969658	1.92481e-07
MSTRG.25543	MSTRG.12846	0.921189	2.0954e-05
MSTRG.29389	MSTRG.12846	0.962359	5.58651e-07
MSTRG.31149	MSTRG.12846	0.919616	2.3068e-05
MSTRG.34011	MSTRG.12846	0.949499	2.37599e-06
MSTRG.34263	MSTRG.12846	0.992673	1.64326e-10
MSTRG.38879	MSTRG.12846	0.908527	4.31834e-05
MSTRG.3991	MSTRG.12846	0.934871	8.26768e-06
MSTRG.42979	MSTRG.12846	0.970549	1.66091e-07
MSTRG.48901	MSTRG.12846	0.954832	1.37222e-06
MSTRG.48973	MSTRG.12846	0.968673	2.25424e-07
MSTRG.49814	MSTRG.12846	0.935414	7.93618e-06
MSTRG.52704	MSTRG.12846	0.932834	9.61033e-06
MSTRG.9478	MSTRG.12846	0.991039	4.48161e-10
MSTRG.13455	MSTRG.12849	-0.916682	2.74575e-05
MSTRG.28394	MSTRG.12849	0.943114	4.26227e-06
MSTRG.45728	MSTRG.12849	0.918666	2.44243e-05
MSTRG.17922	MSTRG.12851	0.973759	9.37654e-08
MSTRG.18579	MSTRG.12851	0.900419	6.511e-05
MSTRG.19790	MSTRG.12851	0.923029	1.86783e-05
MSTRG.25543	MSTRG.12851	0.931509	1.05728e-05
MSTRG.26410	MSTRG.12851	0.905488	5.05837e-05
MSTRG.29389	MSTRG.12851	0.990997	4.58879e-10
MSTRG.34011	MSTRG.12851	0.949505	2.37459e-06
MSTRG.34263	MSTRG.12851	0.938176	6.40831e-06
MSTRG.47988	MSTRG.12851	0.936286	7.42548e-06
MSTRG.48901	MSTRG.12851	0.922314	1.95386e-05
MSTRG.48973	MSTRG.12851	0.987773	2.10825e-09
MSTRG.49576	MSTRG.12851	0.981905	1.48233e-08
MSTRG.49814	MSTRG.12851	0.985998	4.14076e-09
MSTRG.50263	MSTRG.12851	0.978923	3.16178e-08
MSTRG.9478	MSTRG.12851	0.934487	8.50897e-06
MSTRG.14108	MSTRG.12860	0.91375	3.24766e-05
MSTRG.17922	MSTRG.12860	0.965714	3.52273e-07
MSTRG.19790	MSTRG.12860	0.908831	4.24928e-05
MSTRG.25543	MSTRG.12860	0.974557	8.04618e-08
MSTRG.25778	MSTRG.12860	0.915192	2.99252e-05
MSTRG.29389	MSTRG.12860	0.950664	2.11842e-06
MSTRG.31149	MSTRG.12860	0.929139	1.24824e-05
MSTRG.34011	MSTRG.12860	0.943941	3.96687e-06
MSTRG.34263	MSTRG.12860	0.936564	7.26886e-06
MSTRG.42979	MSTRG.12860	0.906179	4.88192e-05
MSTRG.48901	MSTRG.12860	0.934294	8.63225e-06
MSTRG.48973	MSTRG.12860	0.963974	4.49863e-07
MSTRG.49576	MSTRG.12860	0.954084	1.48785e-06
MSTRG.49814	MSTRG.12860	0.94963	2.34573e-06
MSTRG.50263	MSTRG.12860	0.958527	9.0123e-07
MSTRG.51005	MSTRG.12860	0.938641	6.17599e-06
MSTRG.9478	MSTRG.12860	0.924771	1.67087e-05
MSTRG.11331	MSTRG.12863	0.935324	7.99018e-06
MSTRG.14108	MSTRG.12863	0.932353	9.95131e-06
MSTRG.17922	MSTRG.12863	0.971669	1.3706e-07
MSTRG.18579	MSTRG.12863	0.901584	6.1515e-05
MSTRG.19790	MSTRG.12863	0.96016	7.39267e-07
MSTRG.25543	MSTRG.12863	0.922041	1.98742e-05
MSTRG.25778	MSTRG.12863	0.903206	5.67679e-05
MSTRG.26410	MSTRG.12863	0.926847	1.45781e-05
MSTRG.29389	MSTRG.12863	0.970843	1.58044e-07
MSTRG.31149	MSTRG.12863	0.921784	2.01953e-05
MSTRG.34011	MSTRG.12863	0.976233	5.73863e-08
MSTRG.34263	MSTRG.12863	0.981108	1.83602e-08
MSTRG.3991	MSTRG.12863	0.954281	1.45657e-06
MSTRG.42979	MSTRG.12863	0.935517	7.87471e-06
MSTRG.47682	MSTRG.12863	0.951005	2.04754e-06
MSTRG.47988	MSTRG.12863	0.937979	6.50908e-06
MSTRG.48901	MSTRG.12863	0.932627	9.75609e-06
MSTRG.48973	MSTRG.12863	0.977785	4.10495e-08
MSTRG.49576	MSTRG.12863	0.921039	2.11489e-05
MSTRG.49814	MSTRG.12863	0.970937	1.55521e-07
MSTRG.50263	MSTRG.12863	0.91628	2.81075e-05
MSTRG.9478	MSTRG.12863	0.972399	1.20454e-07
MSTRG.14108	MSTRG.12868	0.92372	1.78764e-05
MSTRG.17922	MSTRG.12868	0.993671	7.91238e-11
MSTRG.18579	MSTRG.12868	0.902594	5.85252e-05
MSTRG.19790	MSTRG.12868	0.955463	1.28033e-06
MSTRG.25543	MSTRG.12868	0.947096	2.98555e-06
MSTRG.29389	MSTRG.12868	0.974654	7.89511e-08
MSTRG.31149	MSTRG.12868	0.918173	2.51521e-05
MSTRG.34011	MSTRG.12868	0.953921	1.514e-06
MSTRG.34263	MSTRG.12868	0.944443	3.79592e-06
MSTRG.47988	MSTRG.12868	0.920043	2.24781e-05
MSTRG.48901	MSTRG.12868	0.951141	2.01975e-06
MSTRG.48973	MSTRG.12868	0.964141	4.39641e-07
MSTRG.49576	MSTRG.12868	0.957236	1.04817e-06
MSTRG.49814	MSTRG.12868	0.952552	1.74849e-06
MSTRG.50263	MSTRG.12868	0.971915	1.3127e-07
MSTRG.51005	MSTRG.12868	0.937145	6.94861e-06
MSTRG.9478	MSTRG.12868	0.951674	1.91361e-06
MSTRG.13775	MSTRG.12872	0.993135	1.18712e-10
MSTRG.49190	MSTRG.12872	0.941492	4.89209e-06
MSTRG.17922	MSTRG.12930	0.955576	1.26445e-06
MSTRG.18579	MSTRG.12930	0.941635	4.83371e-06
MSTRG.25198	MSTRG.12930	0.90154	6.1647e-05
MSTRG.25543	MSTRG.12930	0.965937	3.41086e-07
MSTRG.25778	MSTRG.12930	0.929177	1.24495e-05
MSTRG.26321	MSTRG.12930	-0.900467	6.496e-05
MSTRG.31149	MSTRG.12930	0.926438	1.49803e-05
MSTRG.34011	MSTRG.12930	0.914129	3.17906e-05
MSTRG.49576	MSTRG.12930	0.932963	9.52042e-06
MSTRG.49814	MSTRG.12930	0.915975	2.86076e-05
MSTRG.49876	MSTRG.12930	0.928085	1.34144e-05
MSTRG.50263	MSTRG.12930	0.968553	2.29742e-07
MSTRG.51005	MSTRG.12930	0.978949	3.14243e-08
MSTRG.55209	MSTRG.12930	0.906415	4.8229e-05
MSTRG.11331	MSTRG.12937	-0.912676	3.44863e-05
MSTRG.13455	MSTRG.12937	-0.903277	5.65678e-05
MSTRG.25543	MSTRG.12937	-0.933333	9.26671e-06
MSTRG.25778	MSTRG.12937	-0.95429	1.45522e-06
MSTRG.31149	MSTRG.12937	-0.962802	5.26877e-07
MSTRG.34011	MSTRG.12937	-0.900456	6.49948e-05
MSTRG.34057	MSTRG.12937	-0.945921	3.32532e-06
MSTRG.35249	MSTRG.12937	-0.919736	2.29008e-05
MSTRG.38879	MSTRG.12937	-0.910788	3.82544e-05
MSTRG.39092	MSTRG.12937	-0.928342	1.31822e-05
MSTRG.45728	MSTRG.12937	0.936198	7.47579e-06
MSTRG.45880	MSTRG.12937	-0.915258	2.9812e-05
MSTRG.49933	MSTRG.12937	0.928699	1.28652e-05
MSTRG.50721	MSTRG.12937	-0.920874	2.13641e-05
MSTRG.55209	MSTRG.12937	-0.906704	4.75135e-05
MSTRG.9170	MSTRG.12937	0.908766	4.26405e-05
MSTRG.13455	MSTRG.13003	-0.917002	2.69499e-05
MSTRG.34057	MSTRG.13003	-0.92545	1.59865e-05
MSTRG.35249	MSTRG.13003	-0.913249	3.34028e-05
MSTRG.39092	MSTRG.13003	-0.901705	6.11501e-05
MSTRG.4245	MSTRG.13003	0.908452	4.33567e-05
MSTRG.45728	MSTRG.13003	0.902982	5.74054e-05
MSTRG.9170	MSTRG.13003	0.92318	1.85003e-05
MSTRG.9417	MSTRG.13021	0.935936	7.62746e-06
MSTRG.10555	MSTRG.13052	-0.932762	9.66092e-06
MSTRG.11848	MSTRG.13052	-0.908058	4.42678e-05
MSTRG.13455	MSTRG.13052	-0.941786	4.77302e-06
MSTRG.17598	MSTRG.13052	-0.905542	5.04438e-05
MSTRG.25778	MSTRG.13052	-0.903433	5.61275e-05
MSTRG.26321	MSTRG.13052	0.927439	1.40126e-05
MSTRG.28394	MSTRG.13052	0.963055	5.09464e-07
MSTRG.31149	MSTRG.13052	-0.9425	4.49255e-06
MSTRG.34057	MSTRG.13052	-0.974174	8.66402e-08
MSTRG.34985	MSTRG.13052	-0.919737	2.28997e-05
MSTRG.35249	MSTRG.13052	-0.977552	4.32363e-08
MSTRG.38879	MSTRG.13052	-0.917178	2.66732e-05
MSTRG.39092	MSTRG.13052	-0.921864	2.00958e-05
MSTRG.4245	MSTRG.13052	0.937607	6.70206e-06
MSTRG.45728	MSTRG.13052	0.977486	4.38676e-08
MSTRG.45880	MSTRG.13052	-0.950235	2.21067e-06
MSTRG.50721	MSTRG.13052	-0.933216	9.34627e-06
MSTRG.55209	MSTRG.13052	-0.91542	2.95371e-05
MSTRG.8307	MSTRG.13052	-0.92415	1.73911e-05
MSTRG.9170	MSTRG.13052	0.946358	3.1956e-06
MSTRG.10555	MSTRG.13055	-0.921266	2.08548e-05
MSTRG.13455	MSTRG.13055	-0.936064	7.55297e-06
MSTRG.17598	MSTRG.13055	-0.908316	4.36684e-05
MSTRG.28394	MSTRG.13055	0.958887	8.63288e-07
MSTRG.31149	MSTRG.13055	-0.909059	4.19826e-05
MSTRG.34057	MSTRG.13055	-0.937368	6.82887e-06
MSTRG.35249	MSTRG.13055	-0.952474	1.76268e-06
MSTRG.39092	MSTRG.13055	-0.913176	3.35381e-05
MSTRG.4245	MSTRG.13055	0.91118	3.7445e-05
MSTRG.45728	MSTRG.13055	0.945253	3.5318e-06
MSTRG.45880	MSTRG.13055	-0.927044	1.43876e-05
MSTRG.9170	MSTRG.13055	0.95642	1.15051e-06
MSTRG.9417	MSTRG.13055	0.905437	5.07158e-05
MSTRG.40956	MSTRG.13082	0.978378	3.58918e-08
MSTRG.47822	MSTRG.13082	0.933639	9.06081e-06
MSTRG.28394	MSTRG.13089	0.922991	1.87231e-05
MSTRG.11331	MSTRG.13095	0.96454	4.16005e-07
MSTRG.14108	MSTRG.13095	0.913548	3.28466e-05
MSTRG.17922	MSTRG.13095	0.949511	2.37317e-06
MSTRG.19790	MSTRG.13095	0.967059	2.89022e-07
MSTRG.25543	MSTRG.13095	0.926755	1.46684e-05
MSTRG.26410	MSTRG.13095	0.963396	4.86677e-07
MSTRG.29389	MSTRG.13095	0.939179	5.91528e-06
MSTRG.31149	MSTRG.13095	0.94111	5.05082e-06
MSTRG.34011	MSTRG.13095	0.993646	8.06715e-11
MSTRG.34263	MSTRG.13095	0.957062	1.0694e-06
MSTRG.38879	MSTRG.13095	0.921978	1.99529e-05
MSTRG.3991	MSTRG.13095	0.93992	5.5707e-06
MSTRG.42979	MSTRG.13095	0.920517	2.18375e-05
MSTRG.47682	MSTRG.13095	0.972354	1.21421e-07
MSTRG.47988	MSTRG.13095	0.968984	2.14581e-07
MSTRG.48973	MSTRG.13095	0.951825	1.88436e-06
MSTRG.49814	MSTRG.13095	0.947843	2.78399e-06
MSTRG.50721	MSTRG.13095	0.940642	5.25027e-06
MSTRG.9478	MSTRG.13095	0.961979	5.86994e-07
MSTRG.13455	MSTRG.13098	-0.908624	4.29635e-05
MSTRG.28394	MSTRG.13098	0.903222	5.67232e-05
MSTRG.34057	MSTRG.13098	-0.903611	5.56315e-05
MSTRG.4245	MSTRG.13098	0.90336	5.63345e-05
MSTRG.45728	MSTRG.13098	0.920388	2.201e-05
MSTRG.10555	MSTRG.13135	-0.900949	6.34566e-05
MSTRG.13455	MSTRG.13135	-0.919097	2.38013e-05
MSTRG.26321	MSTRG.13135	0.935412	7.93735e-06
MSTRG.28394	MSTRG.13135	0.93457	8.45627e-06
MSTRG.31149	MSTRG.13135	-0.91361	3.2734e-05
MSTRG.34057	MSTRG.13135	-0.929682	1.20228e-05
MSTRG.35249	MSTRG.13135	-0.938578	6.20685e-06
MSTRG.39092	MSTRG.13135	-0.907838	4.47829e-05
MSTRG.4245	MSTRG.13135	0.97251	1.18064e-07
MSTRG.45728	MSTRG.13135	0.946105	3.27019e-06
MSTRG.45880	MSTRG.13135	-0.916364	2.79699e-05
MSTRG.9170	MSTRG.13135	0.938383	6.30431e-06
MSTRG.13455	MSTRG.13166	0.934738	8.35071e-06
MSTRG.14108	MSTRG.13166	0.924479	1.70262e-05
MSTRG.17922	MSTRG.13166	0.912621	3.45904e-05
MSTRG.18579	MSTRG.13166	0.916766	2.73238e-05
MSTRG.25198	MSTRG.13166	0.906834	4.71935e-05
MSTRG.25543	MSTRG.13166	0.946374	3.19089e-06
MSTRG.25778	MSTRG.13166	0.974888	7.54003e-08
MSTRG.26321	MSTRG.13166	-0.954614	1.40509e-06
MSTRG.31149	MSTRG.13166	0.943133	4.25539e-06
MSTRG.34057	MSTRG.13166	0.96632	3.22533e-07
MSTRG.39092	MSTRG.13166	0.97127	1.46894e-07
MSTRG.45728	MSTRG.13166	-0.945573	3.43183e-06
MSTRG.48901	MSTRG.13166	0.911872	3.60529e-05
MSTRG.49876	MSTRG.13166	0.912606	3.46207e-05
MSTRG.51005	MSTRG.13166	0.956466	1.14447e-06
MSTRG.4245	MSTRG.13172	0.924495	1.70088e-05
MSTRG.4245	MSTRG.13233	0.904308	5.37114e-05
MSTRG.13455	MSTRG.13247	-0.919469	2.32736e-05
MSTRG.28394	MSTRG.13247	0.95473	1.3876e-06
MSTRG.34057	MSTRG.13247	-0.912208	3.53916e-05
MSTRG.35249	MSTRG.13247	-0.925638	1.57904e-05
MSTRG.4245	MSTRG.13247	0.92542	1.60179e-05
MSTRG.45728	MSTRG.13247	0.920702	2.15919e-05
MSTRG.13455	MSTRG.13282	0.943256	4.2104e-06
MSTRG.17598	MSTRG.13282	0.93869	6.15161e-06
MSTRG.31800	MSTRG.13282	0.945033	3.60212e-06
MSTRG.34057	MSTRG.13282	0.921832	2.01359e-05
MSTRG.44456	MSTRG.13282	0.915807	2.88868e-05
MSTRG.46558	MSTRG.13282	0.9318	1.0355e-05
MSTRG.49190	MSTRG.13282	-0.905656	5.01504e-05
MSTRG.54296	MSTRG.13282	0.907676	4.51636e-05
MSTRG.902	MSTRG.13282	0.941278	4.9804e-06
MSTRG.9417	MSTRG.13338	0.92267	1.91069e-05
MSTRG.4245	MSTRG.13339	0.916662	2.74901e-05
MSTRG.9170	MSTRG.13339	0.932395	9.92138e-06
MSTRG.13837	MSTRG.13376	0.9314	1.0655e-05
MSTRG.14108	MSTRG.13376	0.990591	5.71532e-10
MSTRG.17922	MSTRG.13376	0.910118	3.96659e-05
MSTRG.18841	MSTRG.13376	0.92134	2.07591e-05
MSTRG.19790	MSTRG.13376	0.941136	5.0399e-06
MSTRG.31149	MSTRG.13376	0.921285	2.083e-05
MSTRG.34011	MSTRG.13376	0.905973	4.93419e-05
MSTRG.34263	MSTRG.13376	0.973848	9.21989e-08
MSTRG.34985	MSTRG.13376	0.907542	4.54827e-05
MSTRG.38879	MSTRG.13376	0.960966	6.68323e-07
MSTRG.3991	MSTRG.13376	0.929648	1.20506e-05
MSTRG.40180	MSTRG.13376	0.911203	3.7399e-05
MSTRG.42979	MSTRG.13376	0.985199	5.45625e-09
MSTRG.45728	MSTRG.13376	-0.910969	3.78782e-05
MSTRG.45880	MSTRG.13376	0.938352	6.31942e-06
MSTRG.47886	MSTRG.13376	0.900726	6.4147e-05
MSTRG.48901	MSTRG.13376	0.928057	1.34399e-05
MSTRG.51134	MSTRG.13376	0.934918	8.2387e-06
MSTRG.52704	MSTRG.13376	0.96263	5.39057e-07
MSTRG.8307	MSTRG.13376	0.910927	3.79662e-05
MSTRG.9478	MSTRG.13376	0.961123	6.55191e-07
MSTRG.34057	MSTRG.13380	-0.906934	4.69498e-05
MSTRG.4245	MSTRG.13380	0.94948	2.38046e-06
MSTRG.9170	MSTRG.13380	0.945825	3.35443e-06
MSTRG.10555	MSTRG.13417	-0.933727	9.00199e-06
MSTRG.11848	MSTRG.13417	-0.909946	4.00343e-05
MSTRG.13455	MSTRG.13417	-0.950427	2.16906e-06
MSTRG.17598	MSTRG.13417	-0.924875	1.65964e-05
MSTRG.28394	MSTRG.13417	0.924902	1.65672e-05
MSTRG.31149	MSTRG.13417	-0.90898	4.21576e-05
MSTRG.31990	MSTRG.13417	-0.90367	5.5467e-05
MSTRG.34057	MSTRG.13417	-0.957245	1.04705e-06
MSTRG.34985	MSTRG.13417	-0.901378	6.21401e-05
MSTRG.35249	MSTRG.13417	-0.957578	1.00752e-06
MSTRG.39092	MSTRG.13417	-0.924532	1.69685e-05
MSTRG.4245	MSTRG.13417	0.950968	2.05512e-06
MSTRG.44456	MSTRG.13417	-0.914333	3.14248e-05
MSTRG.45728	MSTRG.13417	0.950435	2.16723e-06
MSTRG.45880	MSTRG.13417	-0.934578	8.45087e-06
MSTRG.51134	MSTRG.13417	-0.901639	6.13495e-05
MSTRG.8307	MSTRG.13417	-0.906001	4.92709e-05
MSTRG.9170	MSTRG.13417	0.956731	1.11053e-06
MSTRG.17922	MSTRG.13456	0.931705	1.04257e-05
MSTRG.19790	MSTRG.13456	0.90857	4.30863e-05
MSTRG.26410	MSTRG.13456	0.906026	4.92056e-05
MSTRG.29389	MSTRG.13456	0.988144	1.8088e-09
MSTRG.34011	MSTRG.13456	0.917147	2.67211e-05
MSTRG.34263	MSTRG.13456	0.90865	4.2903e-05
MSTRG.47988	MSTRG.13456	0.940703	5.22378e-06
MSTRG.48973	MSTRG.13456	0.971892	1.3182e-07
MSTRG.49576	MSTRG.13456	0.960259	7.30258e-07
MSTRG.49814	MSTRG.13456	0.962967	5.15474e-07
MSTRG.50263	MSTRG.13456	0.942145	4.63024e-06
MSTRG.9478	MSTRG.13456	0.922046	1.98679e-05
MSTRG.51510	MSTRG.1349	0.922035	1.98825e-05
MSTRG.14108	MSTRG.13497	0.972161	1.25683e-07
MSTRG.17922	MSTRG.13497	0.97983	2.54163e-08
MSTRG.19790	MSTRG.13497	0.954669	1.39675e-06
MSTRG.25543	MSTRG.13497	0.955406	1.28854e-06
MSTRG.25778	MSTRG.13497	0.926586	1.48337e-05
MSTRG.26321	MSTRG.13497	-0.917653	2.59377e-05
MSTRG.29389	MSTRG.13497	0.918266	2.50135e-05
MSTRG.31149	MSTRG.13497	0.954616	1.40477e-06
MSTRG.34011	MSTRG.13497	0.940387	5.36162e-06
MSTRG.34057	MSTRG.13497	0.904874	5.21929e-05
MSTRG.34263	MSTRG.13497	0.952237	1.80649e-06
MSTRG.42979	MSTRG.13497	0.923241	1.84289e-05
MSTRG.45728	MSTRG.13497	-0.916901	2.71091e-05
MSTRG.48901	MSTRG.13497	0.954392	1.43935e-06
MSTRG.48973	MSTRG.13497	0.919404	2.33649e-05
MSTRG.50263	MSTRG.13497	0.914378	3.1346e-05
MSTRG.51005	MSTRG.13497	0.943752	4.03311e-06
MSTRG.55209	MSTRG.13497	0.935568	7.84402e-06
MSTRG.9478	MSTRG.13497	0.950256	2.20609e-06
MSTRG.17922	MSTRG.13643	0.930482	1.13693e-05
MSTRG.19790	MSTRG.13643	0.918751	2.42992e-05
MSTRG.26410	MSTRG.13643	0.950919	2.06524e-06
MSTRG.29389	MSTRG.13643	0.9829	1.11891e-08
MSTRG.34011	MSTRG.13643	0.954155	1.47657e-06
MSTRG.34263	MSTRG.13643	0.928199	1.33106e-05
MSTRG.3991	MSTRG.13643	0.909863	4.02152e-05
MSTRG.47682	MSTRG.13643	0.930184	1.1609e-05
MSTRG.47988	MSTRG.13643	0.971821	1.3346e-07
MSTRG.48973	MSTRG.13643	0.983287	9.98622e-09
MSTRG.49576	MSTRG.13643	0.938109	6.44237e-06
MSTRG.49814	MSTRG.13643	0.981337	1.728e-08
MSTRG.50263	MSTRG.13643	0.92407	1.748e-05
MSTRG.9478	MSTRG.13643	0.933202	9.356e-06
MSTRG.28394	MSTRG.13652	0.901071	6.30783e-05
MSTRG.13455	MSTRG.13683	0.911434	3.69291e-05
MSTRG.14108	MSTRG.13683	0.953455	1.59086e-06
MSTRG.17922	MSTRG.13683	0.949167	2.45372e-06
MSTRG.19790	MSTRG.13683	0.907503	4.55761e-05
MSTRG.25543	MSTRG.13683	0.943629	4.07636e-06
MSTRG.25778	MSTRG.13683	0.939717	5.66342e-06
MSTRG.26321	MSTRG.13683	-0.954085	1.48755e-06
MSTRG.31149	MSTRG.13683	0.961626	6.14425e-07
MSTRG.33662	MSTRG.13683	0.918921	2.40531e-05
MSTRG.34011	MSTRG.13683	0.903593	5.56817e-05
MSTRG.34057	MSTRG.13683	0.951375	1.97255e-06
MSTRG.37044	MSTRG.13683	0.901748	6.10207e-05
MSTRG.39092	MSTRG.13683	0.921459	2.06068e-05
MSTRG.45728	MSTRG.13683	-0.950585	2.13527e-06
MSTRG.48901	MSTRG.13683	0.929691	1.2015e-05
MSTRG.51005	MSTRG.13683	0.952652	1.73057e-06
MSTRG.55209	MSTRG.13683	0.964354	4.26918e-07
MSTRG.10555	MSTRG.13685	-0.908093	4.4185e-05
MSTRG.31149	MSTRG.13685	-0.902807	5.7908e-05
MSTRG.34057	MSTRG.13685	-0.915768	2.89509e-05
MSTRG.34985	MSTRG.13685	-0.901992	6.02927e-05
MSTRG.35249	MSTRG.13685	-0.934759	8.33779e-06
MSTRG.38879	MSTRG.13685	-0.909907	4.01188e-05
MSTRG.4245	MSTRG.13685	0.936246	7.44833e-06
MSTRG.45728	MSTRG.13685	0.924756	1.67242e-05
MSTRG.45880	MSTRG.13685	-0.927086	1.43479e-05
MSTRG.50721	MSTRG.13685	-0.90188	6.06249e-05
MSTRG.9170	MSTRG.13685	0.914177	3.17036e-05
MSTRG.11331	MSTRG.13695	0.911519	3.6759e-05
MSTRG.17922	MSTRG.13695	0.95018	2.2226e-06
MSTRG.19790	MSTRG.13695	0.90207	6.00625e-05
MSTRG.25543	MSTRG.13695	0.922367	1.94735e-05
MSTRG.26410	MSTRG.13695	0.953763	1.53962e-06
MSTRG.29389	MSTRG.13695	0.953446	1.59226e-06
MSTRG.34011	MSTRG.13695	0.9542	1.46939e-06
MSTRG.47988	MSTRG.13695	0.973192	1.04251e-07
MSTRG.48973	MSTRG.13695	0.954178	1.47285e-06
MSTRG.49576	MSTRG.13695	0.944612	3.73939e-06
MSTRG.49814	MSTRG.13695	0.972171	1.25449e-07
MSTRG.50263	MSTRG.13695	0.95814	9.43434e-07
MSTRG.10555	MSTRG.13739	0.919258	2.35722e-05
MSTRG.13455	MSTRG.13739	0.902864	5.77442e-05
MSTRG.13837	MSTRG.13739	0.916218	2.8208e-05
MSTRG.14108	MSTRG.13739	0.982437	1.27803e-08
MSTRG.15711	MSTRG.13739	0.90903	4.2046e-05
MSTRG.18834	MSTRG.13739	0.917858	2.56253e-05
MSTRG.18841	MSTRG.13739	0.911255	3.72934e-05
MSTRG.19790	MSTRG.13739	0.903307	5.64821e-05
MSTRG.19791	MSTRG.13739	0.905251	5.12015e-05
MSTRG.25778	MSTRG.13739	0.908846	4.24596e-05
MSTRG.26321	MSTRG.13739	-0.910547	3.87564e-05
MSTRG.31149	MSTRG.13739	0.936804	7.13505e-06
MSTRG.34057	MSTRG.13739	0.928797	1.27787e-05
MSTRG.34263	MSTRG.13739	0.937026	7.01305e-06
MSTRG.34985	MSTRG.13739	0.922929	1.87965e-05
MSTRG.35249	MSTRG.13739	0.942098	4.64871e-06
MSTRG.38879	MSTRG.13739	0.963636	4.71113e-07
MSTRG.40180	MSTRG.13739	0.940307	5.39727e-06
MSTRG.42979	MSTRG.13739	0.963591	4.74002e-07
MSTRG.45728	MSTRG.13739	-0.954696	1.39274e-06
MSTRG.45880	MSTRG.13739	0.961909	5.92346e-07
MSTRG.47886	MSTRG.13739	0.905305	5.10588e-05
MSTRG.48901	MSTRG.13739	0.913629	3.26978e-05
MSTRG.50721	MSTRG.13739	0.911142	3.75234e-05
MSTRG.51134	MSTRG.13739	0.947119	2.97914e-06
MSTRG.52704	MSTRG.13739	0.955256	1.31001e-06
MSTRG.8307	MSTRG.13739	0.948505	2.61486e-06
MSTRG.9478	MSTRG.13739	0.916641	2.75238e-05
MSTRG.14108	MSTRG.13745	0.902429	5.90048e-05
MSTRG.17922	MSTRG.13745	0.956321	1.16341e-06
MSTRG.19790	MSTRG.13745	0.935157	8.09146e-06
MSTRG.25543	MSTRG.13745	0.941526	4.87805e-06
MSTRG.26410	MSTRG.13745	0.902232	5.95813e-05
MSTRG.29389	MSTRG.13745	0.974775	7.70957e-08
MSTRG.31149	MSTRG.13745	0.911415	3.69685e-05
MSTRG.34011	MSTRG.13745	0.96016	7.39284e-07
MSTRG.34263	MSTRG.13745	0.953589	1.56842e-06
MSTRG.42979	MSTRG.13745	0.916248	2.81587e-05
MSTRG.47988	MSTRG.13745	0.92781	1.36661e-05
MSTRG.48973	MSTRG.13745	0.974855	7.59035e-08
MSTRG.49576	MSTRG.13745	0.939357	5.8309e-06
MSTRG.49814	MSTRG.13745	0.963968	4.50227e-07
MSTRG.50263	MSTRG.13745	0.939276	5.86913e-06
MSTRG.9478	MSTRG.13745	0.951496	1.94849e-06
MSTRG.49190	MSTRG.13752	0.922482	1.93334e-05
MSTRG.13455	MSTRG.13783	-0.911294	3.72136e-05
MSTRG.34057	MSTRG.13783	-0.917371	2.63723e-05
MSTRG.35249	MSTRG.13783	-0.915612	2.92133e-05
MSTRG.39092	MSTRG.13783	-0.910166	3.95631e-05
MSTRG.4245	MSTRG.13783	0.961818	5.99358e-07
MSTRG.45728	MSTRG.13783	0.910953	3.7913e-05
MSTRG.9170	MSTRG.13783	0.936806	7.13392e-06
MSTRG.14108	MSTRG.13786	0.924107	1.74393e-05
MSTRG.17922	MSTRG.13786	0.919494	2.32392e-05
MSTRG.19790	MSTRG.13786	0.941351	4.95024e-06
MSTRG.33662	MSTRG.13786	0.918891	2.40968e-05
MSTRG.48901	MSTRG.13786	0.90621	4.87429e-05
MSTRG.55209	MSTRG.13786	0.907343	4.59578e-05
MSTRG.9478	MSTRG.13786	0.906374	4.83323e-05
MSTRG.10555	MSTRG.13829	-0.916076	2.84409e-05
MSTRG.13455	MSTRG.13829	-0.921604	2.04227e-05
MSTRG.14108	MSTRG.13829	-0.900466	6.49642e-05
MSTRG.25778	MSTRG.13829	-0.919342	2.34524e-05
MSTRG.26321	MSTRG.13829	0.906326	4.84508e-05
MSTRG.28394	MSTRG.13829	0.902607	5.84871e-05
MSTRG.31149	MSTRG.13829	-0.940561	5.28535e-06
MSTRG.34057	MSTRG.13829	-0.941145	5.0359e-06
MSTRG.34985	MSTRG.13829	-0.909037	4.20309e-05
MSTRG.35249	MSTRG.13829	-0.945021	3.60599e-06
MSTRG.38879	MSTRG.13829	-0.92225	1.96167e-05
[truncated: 20,984 more rows]

## Sheet: RNA_DDvsT
lncRNA_gene_id	lncRNA_transcript_id	target_gene	target_transcript	target_name	target_gene_id	Length_lncRNA	Length_Target	dG	ndG	Start_Position_Query	End_Position_Query	Start_Position_Target	End_Position_Target
MSTRG.55209	MSTRG.55209.5	ENSMGAG00000000690	ENSMGAT00000000701	KIF18B	MSTRG.29439	204	2154	-22.64	-0.1185	-1032	-829	918	1121
MSTRG.25698	MSTRG.25698.7	ENSMGAG00000000690	ENSMGAT00000000701	KIF18B	MSTRG.29439	1195	2154	-118.98	-0.1014	-490	704	469	1663
MSTRG.27832	MSTRG.27832.1	ENSMGAG00000000690	ENSMGAT00000000701	KIF18B	MSTRG.29439	296	2154	-28.96	-0.1053	-83	212	1775	2070
MSTRG.37986	MSTRG.37986.14	ENSMGAG00000000690	ENSMGAT00000000701	KIF18B	MSTRG.29439	229	2154	-23.23	-0.1156	-918	-690	1007	1235
MSTRG.43740	MSTRG.43740.4	ENSMGAG00000000690	ENSMGAT00000000701	KIF18B	MSTRG.29439	201	2154	-26.48	-0.1567	-843	-643	1110	1310
MSTRG.25597	MSTRG.25597.5	ENSMGAG00000000690	ENSMGAT00000000701	KIF18B	MSTRG.29439	265	2154	-25.87	-0.1203	-966	-702	923	1187
MSTRG.37986	MSTRG.37986.9	ENSMGAG00000000690	ENSMGAT00000000701	KIF18B	MSTRG.29439	309	2154	-26.42	-0.1012	-1343	-1035	502	810
MSTRG.14959	MSTRG.14959.4	ENSMGAG00000000690	ENSMGAT00000000701	KIF18B	MSTRG.29439	350	2154	-39.89	-0.1376	-946	-597	858	1207
MSTRG.44887	MSTRG.44887.1	ENSMGAG00000000690	ENSMGAT00000000701	KIF18B	MSTRG.29439	224	2154	-23.54	-0.1154	-901	-678	1029	1252
MSTRG.26440	MSTRG.26440.4	ENSMGAG00000000690	ENSMGAT00000000701	KIF18B	MSTRG.29439	229	2154	-23.56	-0.1086	-240	-12	1685	1913
MSTRG.10555	MSTRG.10555.4	ENSMGAG00000000690	ENSMGAT00000000701	KIF18B	MSTRG.29439	259	2154	-21.24	-0.1062	-1132	-874	763	1021
MSTRG.18887	MSTRG.18887.30	ENSMGAG00000000690	ENSMGAT00000000701	KIF18B	MSTRG.29439	315	2154	-31.65	-0.1287	-137	177	1702	2016
MSTRG.46558	MSTRG.46558.3	ENSMGAG00000000690	ENSMGAT00000000701	KIF18B	MSTRG.29439	261	2154	-30.85	-0.1205	-773	-513	1120	1380
MSTRG.39753	MSTRG.39753.6	ENSMGAG00000000690	ENSMGAT00000000701	KIF18B	MSTRG.29439	224	2154	-30.52	-0.1446	-902	-679	1028	1251
MSTRG.29274	MSTRG.29274.2	ENSMGAG00000000690	ENSMGAT00000000701	KIF18B	MSTRG.29439	500	2154	-51.96	-0.112	-1034	-535	620	1119
MSTRG.18887	MSTRG.18887.12	ENSMGAG00000000690	ENSMGAT00000000701	KIF18B	MSTRG.29439	227	2154	-28.88	-0.1325	-387	-161	1540	1766
MSTRG.17378	MSTRG.17378.2	ENSMGAG00000000690	ENSMGAT00000000701	KIF18B	MSTRG.29439	205	2154	-28.26	-0.1755	-857	-653	1092	1296
MSTRG.33719	MSTRG.33719.6	ENSMGAG00000000690	ENSMGAT00000000701	KIF18B	MSTRG.29439	227	2154	-25.27	-0.1245	-891	-665	1036	1262
MSTRG.27278	MSTRG.27278.10	ENSMGAG00000000690	ENSMGAT00000000701	KIF18B	MSTRG.29439	208	2154	-28.95	-0.1755	-951	-744	995	1202
MSTRG.37986	MSTRG.37986.11	ENSMGAG00000000690	ENSMGAT00000000701	KIF18B	MSTRG.29439	217	2154	-22.32	-0.11	-1324	-1108	613	829
MSTRG.40180	MSTRG.40180.11	ENSMGAG00000000690	ENSMGAT00000000701	KIF18B	MSTRG.29439	209	2154	-19.91	-0.1011	-920	-712	1025	1233
MSTRG.48901	MSTRG.48901.3	ENSMGAG00000000690	ENSMGAT00000000701	KIF18B	MSTRG.29439	200	2154	-38.78	-0.1989	-1016	-817	938	1137
MSTRG.865	MSTRG.865.6	ENSMGAG00000000690	ENSMGAT00000000701	KIF18B	MSTRG.29439	239	2154	-31.6	-0.1456	-1080	-842	835	1073
MSTRG.13837	MSTRG.13837.9	ENSMGAG00000000690	ENSMGAT00000000701	KIF18B	MSTRG.29439	227	2154	-32.38	-0.1611	-950	-724	977	1203
MSTRG.31800	MSTRG.31800.3	ENSMGAG00000000690	ENSMGAT00000000701	KIF18B	MSTRG.29439	211	2154	-21.24	-0.1154	-1611	-1401	332	542
MSTRG.49350	MSTRG.49350.1	ENSMGAG00000000690	ENSMGAT00000000701	KIF18B	MSTRG.29439	283	2154	-31.42	-0.1195	-102	180	1769	2051
MSTRG.19515	MSTRG.19515.2	ENSMGAG00000000690	ENSMGAT00000000701	KIF18B	MSTRG.29439	247	2154	-29.35	-0.134	-932	-686	975	1221
MSTRG.48973	MSTRG.48973.4	ENSMGAG00000000690	ENSMGAT00000000701	KIF18B	MSTRG.29439	265	2154	-40.28	-0.1671	-1655	-1391	234	498
MSTRG.8307	MSTRG.8307.7	ENSMGAG00000000690	ENSMGAT00000000701	KIF18B	MSTRG.29439	326	2154	-30.72	-0.1021	-120	205	1708	2033
MSTRG.25778	MSTRG.25778.2	ENSMGAG00000000690	ENSMGAT00000000701	KIF18B	MSTRG.29439	215	2154	-28.51	-0.1411	-1343	-1129	596	810
MSTRG.49814	MSTRG.49814.1	ENSMGAG00000000690	ENSMGAT00000000701	KIF18B	MSTRG.29439	306	2154	-36.55	-0.121	-713	-408	1135	1440
MSTRG.865	MSTRG.865.6	ENSMGAG00000000733	ENSMGAT00000000794	SLC26A8	MSTRG.28895	239	2450	-22.2	-0.1033	-402	-164	1809	2047
MSTRG.55209	MSTRG.55209.5	ENSMGAG00000000733	ENSMGAT00000033015	SLC26A8	MSTRG.28895	204	1899	-18.9	-0.1068	-926	-723	769	972
MSTRG.27278	MSTRG.27278.10	ENSMGAG00000000733	ENSMGAT00000000794	SLC26A8	MSTRG.28895	208	2450	-17.34	-0.1445	-1879	-1672	363	570
MSTRG.31800	MSTRG.31800.3	ENSMGAG00000000733	ENSMGAT00000000794	SLC26A8	MSTRG.28895	211	2450	-19.12	-0.1112	-763	-553	1476	1686
MSTRG.43740	MSTRG.43740.4	ENSMGAG00000000733	ENSMGAT00000033015	SLC26A8	MSTRG.28895	201	1899	-21.44	-0.1204	1	191	1709	1899
MSTRG.34985	MSTRG.34985.8	ENSMGAG00000000733	ENSMGAT00000000794	SLC26A8	MSTRG.28895	200	2450	-14.59	-0.1013	-1118	-919	1132	1331
MSTRG.48901	MSTRG.48901.3	ENSMGAG00000000733	ENSMGAT00000033015	SLC26A8	MSTRG.28895	200	1899	-22.69	-0.1233	-447	-248	1252	1451
MSTRG.865	MSTRG.865.6	ENSMGAG00000000733	ENSMGAT00000033015	SLC26A8	MSTRG.28895	239	1899	-22.2	-0.1033	-211	27	1449	1687
MSTRG.17378	MSTRG.17378.2	ENSMGAG00000000733	ENSMGAT00000000794	SLC26A8	MSTRG.28895	205	2450	-19.32	-0.161	-691	-487	1554	1758
MSTRG.10249	MSTRG.10249.16	ENSMGAG00000000733	ENSMGAT00000000794	SLC26A8	MSTRG.28895	232	2450	-19.3	-0.101	-264	-33	1954	2185
MSTRG.31800	MSTRG.31800.3	ENSMGAG00000000733	ENSMGAT00000033015	SLC26A8	MSTRG.28895	211	1899	-19.12	-0.1112	-572	-362	1116	1326
MSTRG.3904	MSTRG.3904.8	ENSMGAG00000000733	ENSMGAT00000033015	SLC26A8	MSTRG.28895	207	1899	-23.3	-0.1379	-255	-49	1437	1643
MSTRG.19515	MSTRG.19515.2	ENSMGAG00000000733	ENSMGAT00000000794	SLC26A8	MSTRG.28895	247	2450	-21.72	-0.107	-1005	-759	1198	1444
MSTRG.39753	MSTRG.39753.6	ENSMGAG00000000733	ENSMGAT00000033015	SLC26A8	MSTRG.28895	224	1899	-22.07	-0.1017	-796	-573	879	1102
MSTRG.46558	MSTRG.46558.3	ENSMGAG00000000733	ENSMGAT00000033015	SLC26A8	MSTRG.28895	261	1899	-18.89	-0.1131	1	178	1722	1899
MSTRG.26440	MSTRG.26440.4	ENSMGAG00000000733	ENSMGAT00000000794	SLC26A8	MSTRG.28895	229	2450	-22.61	-0.1114	-171	57	2050	2278
MSTRG.43740	MSTRG.43740.4	ENSMGAG00000000733	ENSMGAT00000000794	SLC26A8	MSTRG.28895	201	2450	-20.52	-0.1455	-180	20	2069	2269
MSTRG.39753	MSTRG.39753.6	ENSMGAG00000000733	ENSMGAT00000000794	SLC26A8	MSTRG.28895	224	2450	-22.07	-0.1017	-987	-764	1239	1462
MSTRG.49350	MSTRG.49350.1	ENSMGAG00000000733	ENSMGAT00000033015	SLC26A8	MSTRG.28895	283	1899	-25.14	-0.1132	-1615	-1373	1	243
MSTRG.3904	MSTRG.3904.8	ENSMGAG00000000733	ENSMGAT00000000794	SLC26A8	MSTRG.28895	207	2450	-23.3	-0.1379	-446	-240	1797	2003
MSTRG.55209	MSTRG.55209.5	ENSMGAG00000000733	ENSMGAT00000000794	SLC26A8	MSTRG.28895	204	2450	-18.9	-0.1068	-1117	-914	1129	1332
MSTRG.10249	MSTRG.10249.16	ENSMGAG00000000733	ENSMGAT00000033015	SLC26A8	MSTRG.28895	232	1899	-19.3	-0.101	-73	158	1594	1825
MSTRG.48973	MSTRG.48973.4	ENSMGAG00000000733	ENSMGAT00000000794	SLC26A8	MSTRG.28895	265	2450	-25.36	-0.1018	-1385	-1121	800	1064
MSTRG.19515	MSTRG.19515.2	ENSMGAG00000000733	ENSMGAT00000033015	SLC26A8	MSTRG.28895	247	1899	-21.72	-0.107	-814	-568	838	1084
MSTRG.48901	MSTRG.48901.3	ENSMGAG00000000733	ENSMGAT00000000794	SLC26A8	MSTRG.28895	200	2450	-26.25	-0.1389	-2104	-1905	146	345
MSTRG.17378	MSTRG.17378.2	ENSMGAG00000000746	ENSMGAT00000000761	HORMAD1	MSTRG.28839	205	2018	-28.53	-0.1968	1	162	1857	2018
MSTRG.27278	MSTRG.27278.10	ENSMGAG00000000746	ENSMGAT00000000761	HORMAD1	MSTRG.28839	208	2018	-22	-0.1366	-73	134	1737	1944
MSTRG.37986	MSTRG.37986.11	ENSMGAG00000000746	ENSMGAT00000000761	HORMAD1	MSTRG.28839	217	2018	-23.38	-0.1351	1	203	1816	2018
MSTRG.49814	MSTRG.49814.1	ENSMGAG00000000746	ENSMGAT00000000761	HORMAD1	MSTRG.28839	306	2018	-34.55	-0.1204	-464	-159	1248	1553
MSTRG.44887	MSTRG.44887.1	ENSMGAG00000000746	ENSMGAT00000000761	HORMAD1	MSTRG.28839	224	2018	-21.81	-0.1019	-13	210	1781	2004
MSTRG.48901	MSTRG.48901.3	ENSMGAG00000000746	ENSMGAT00000000761	HORMAD1	MSTRG.28839	200	2018	-38.43	-0.2358	1	175	1844	2018
MSTRG.3373	MSTRG.3373.3	ENSMGAG00000000746	ENSMGAT00000000761	HORMAD1	MSTRG.28839	220	2018	-20.92	-0.1062	-1345	-1126	453	672
MSTRG.19515	MSTRG.19515.2	ENSMGAG00000000746	ENSMGAT00000000761	HORMAD1	MSTRG.28839	247	2018	-28.27	-0.1421	1	225	1794	2018
MSTRG.26440	MSTRG.26440.4	ENSMGAG00000000746	ENSMGAT00000000761	HORMAD1	MSTRG.28839	229	2018	-19.32	-0.1231	-1788	-1623	1	166
MSTRG.33719	MSTRG.33719.6	ENSMGAG00000000746	ENSMGAT00000000761	HORMAD1	MSTRG.28839	227	2018	-19.45	-0.1216	1	220	1799	2018
MSTRG.18887	MSTRG.18887.30	ENSMGAG00000000746	ENSMGAT00000000761	HORMAD1	MSTRG.28839	315	2018	-30.58	-0.1047	-46	268	1657	1971
MSTRG.18887	MSTRG.18887.12	ENSMGAG00000000746	ENSMGAT00000000761	HORMAD1	MSTRG.28839	227	2018	-24.44	-0.1343	-51	175	1740	1966
MSTRG.43740	MSTRG.43740.4	ENSMGAG00000000746	ENSMGAT00000000761	HORMAD1	MSTRG.28839	201	2018	-21	-0.1207	-8	192	1809	2009
MSTRG.39753	MSTRG.39753.6	ENSMGAG00000000746	ENSMGAT00000000761	HORMAD1	MSTRG.28839	224	2018	-28.14	-0.1359	1	216	1803	2018
MSTRG.865	MSTRG.865.6	ENSMGAG00000000746	ENSMGAT00000000761	HORMAD1	MSTRG.28839	239	2018	-21.89	-0.1052	1	217	1802	2018
MSTRG.55209	MSTRG.55209.5	ENSMGAG00000000746	ENSMGAT00000000761	HORMAD1	MSTRG.28839	204	2018	-22.75	-0.1197	-76	127	1738	1941
MSTRG.49350	MSTRG.49350.1	ENSMGAG00000000746	ENSMGAT00000000761	HORMAD1	MSTRG.28839	283	2018	-29.69	-0.1112	-137	145	1598	1880
MSTRG.27832	MSTRG.27832.1	ENSMGAG00000000746	ENSMGAT00000000761	HORMAD1	MSTRG.28839	296	2018	-28.45	-0.1221	1	277	1742	2018
MSTRG.34985	MSTRG.34985.8	ENSMGAG00000000746	ENSMGAT00000000761	HORMAD1	MSTRG.28839	200	2018	-22.58	-0.1182	-135	64	1683	1882
MSTRG.31800	MSTRG.31800.3	ENSMGAG00000000746	ENSMGAT00000000761	HORMAD1	MSTRG.28839	211	2018	-19.32	-0.1044	-33	177	1774	1984
MSTRG.16360	MSTRG.16360.4	ENSMGAG00000000746	ENSMGAT00000000761	HORMAD1	MSTRG.28839	261	2018	-23.96	-0.1003	-1544	-1284	213	473
MSTRG.3904	MSTRG.3904.8	ENSMGAG00000000746	ENSMGAT00000000761	HORMAD1	MSTRG.28839	207	2018	-20.89	-0.1088	-7	199	1804	2010
MSTRG.48973	MSTRG.48973.4	ENSMGAG00000000746	ENSMGAT00000000761	HORMAD1	MSTRG.28839	265	2018	-37.87	-0.1866	1	213	1806	2018
MSTRG.25778	MSTRG.25778.2	ENSMGAG00000000746	ENSMGAT00000000761	HORMAD1	MSTRG.28839	215	2018	-25.83	-0.1565	-103	111	1700	1914
MSTRG.46558	MSTRG.46558.3	ENSMGAG00000000746	ENSMGAT00000000761	HORMAD1	MSTRG.28839	261	2018	-25.6	-0.1076	-63	197	1694	1954
ENSMGAT00000002279	ENSMGAT00000002279	ENSMGAG00000000947	ENSMGAT00000000980	MT4	MSTRG.13866	1207	290	-50.76	-0.1832	1	290	1	290
MSTRG.14959	MSTRG.14959.3	ENSMGAG00000000947	ENSMGAT00000000980	MT4	MSTRG.13866	2154	290	-42.22	-0.1593	1	290	1	290
MSTRG.29389	MSTRG.29389.3	ENSMGAG00000000947	ENSMGAT00000000980	MT4	MSTRG.13866	1318	290	-39.66	-0.1453	1	290	1	290
MSTRG.4040	MSTRG.4040.1	ENSMGAG00000000947	ENSMGAT00000000980	MT4	MSTRG.13866	6974	290	-26.79	-0.1076	1	290	1	290
MSTRG.32087	MSTRG.32087.1	ENSMGAG00000000947	ENSMGAT00000000980	MT4	MSTRG.13866	5774	290	-32.58	-0.1225	1	290	1	290
MSTRG.48973	MSTRG.48973.4	ENSMGAG00000000947	ENSMGAT00000000980	MT4	MSTRG.13866	265	290	-34.95	-0.1688	1	245	46	290
MSTRG.40180	MSTRG.40180.1	ENSMGAG00000000947	ENSMGAT00000000980	MT4	MSTRG.13866	1148	290	-26.26	-0.2984	1	106	1	106
MSTRG.32087	MSTRG.32087.2	ENSMGAG00000000947	ENSMGAT00000000980	MT4	MSTRG.13866	5559	290	-32.58	-0.1211	1	290	1	290
MSTRG.50995	MSTRG.50995.1	ENSMGAG00000000947	ENSMGAT00000000980	MT4	MSTRG.13866	1165	290	-25.18	-0.1054	1	290	1	290
MSTRG.17378	MSTRG.17378.2	ENSMGAG00000000947	ENSMGAT00000000980	MT4	MSTRG.13866	205	290	-31.94	-0.2234	1	183	108	290
MSTRG.32087	MSTRG.32087.3	ENSMGAG00000000947	ENSMGAT00000000980	MT4	MSTRG.13866	5905	290	-32.58	-0.1211	1	290	1	290
MSTRG.47682	MSTRG.47682.1	ENSMGAG00000000947	ENSMGAT00000000980	MT4	MSTRG.13866	860	290	-34.21	-0.1239	1	290	1	290
MSTRG.40956	MSTRG.40956.7	ENSMGAG00000000947	ENSMGAT00000000980	MT4	MSTRG.13866	975	290	-23.58	-0.1209	1	238	53	290
MSTRG.32087	MSTRG.32087.4	ENSMGAG00000000947	ENSMGAT00000000980	MT4	MSTRG.13866	5556	290	-32.58	-0.1225	1	290	1	290
MSTRG.51005	MSTRG.51005.2	ENSMGAG00000000947	ENSMGAT00000000980	MT4	MSTRG.13866	1162	290	-33.04	-0.1237	1	290	1	290
MSTRG.14959	MSTRG.14959.4	ENSMGAG00000000947	ENSMGAT00000000980	MT4	MSTRG.13866	350	290	-36.2	-0.1574	1	290	1	290
MSTRG.34430	MSTRG.34430.1	ENSMGAG00000000947	ENSMGAT00000000980	MT4	MSTRG.13866	9155	290	-37.77	-0.1679	1	290	1	290
MSTRG.12166	MSTRG.12166.6	ENSMGAG00000000947	ENSMGAT00000000980	MT4	MSTRG.13866	312	290	-23.31	-0.1171	1	238	53	290
MSTRG.27832	MSTRG.27832.1	ENSMGAG00000000947	ENSMGAT00000000980	MT4	MSTRG.13866	296	290	-24.81	-0.1165	1	242	49	290
MSTRG.40589	MSTRG.40589.1	ENSMGAG00000000947	ENSMGAT00000000980	MT4	MSTRG.13866	2945	290	-32.88	-0.1279	1	290	1	290
MSTRG.32087	MSTRG.32087.6	ENSMGAG00000000947	ENSMGAT00000000980	MT4	MSTRG.13866	5577	290	-32.58	-0.1211	1	290	1	290
MSTRG.37112	MSTRG.37112.5	ENSMGAG00000000947	ENSMGAT00000000980	MT4	MSTRG.13866	2520	290	-31.83	-0.136	1	290	1	290
MSTRG.51134	MSTRG.51134.1	ENSMGAG00000000947	ENSMGAT00000000980	MT4	MSTRG.13866	529	290	-28.98	-0.1042	1	290	1	290
MSTRG.32087	MSTRG.32087.7	ENSMGAG00000000947	ENSMGAT00000000980	MT4	MSTRG.13866	5647	290	-32.58	-0.1211	1	290	1	290
MSTRG.40956	MSTRG.40956.1	ENSMGAG00000000947	ENSMGAT00000000980	MT4	MSTRG.13866	2481	290	-26.89	-0.1174	1	248	43	290
MSTRG.33719	MSTRG.33719.6	ENSMGAG00000000947	ENSMGAT00000000980	MT4	MSTRG.13866	227	290	-20.52	-0.1074	-31	195	32	258
MSTRG.32087	MSTRG.32087.8	ENSMGAG00000000947	ENSMGAT00000000980	MT4	MSTRG.13866	5642	290	-32.58	-0.1225	1	290	1	290
MSTRG.34430	MSTRG.34430.2	ENSMGAG00000000947	ENSMGAT00000000980	MT4	MSTRG.13866	5578	290	-37.77	-0.1679	1	290	1	290
MSTRG.54296	MSTRG.54296.1	ENSMGAG00000000947	ENSMGAT00000000980	MT4	MSTRG.13866	760	290	-31.03	-0.1203	1	290	1	290
MSTRG.37213	MSTRG.37213.3	ENSMGAG00000000947	ENSMGAT00000000980	MT4	MSTRG.13866	3526	290	-24.77	-0.1086	1	290	1	290
MSTRG.32087	MSTRG.32087.9	ENSMGAG00000000947	ENSMGAT00000000980	MT4	MSTRG.13866	5538	290	-32.58	-0.1211	1	290	1	290
MSTRG.34479	MSTRG.34479.2	ENSMGAG00000000947	ENSMGAT00000000980	MT4	MSTRG.13866	950	290	-34.99	-0.1315	1	290	1	290
MSTRG.8289	MSTRG.8289.3	ENSMGAG00000000947	ENSMGAT00000000980	MT4	MSTRG.13866	2100	290	-42.05	-0.1593	1	290	1	290
MSTRG.26410	MSTRG.26410.1	ENSMGAG00000000947	ENSMGAT00000000980	MT4	MSTRG.13866	1293	290	-25.65	-0.1018	1	290	1	290
MSTRG.19515	MSTRG.19515.2	ENSMGAG00000000947	ENSMGAT00000000980	MT4	MSTRG.13866	247	290	-22.77	-0.157	-42	141	1	184
MSTRG.26979	MSTRG.26979.4	ENSMGAG00000000947	ENSMGAT00000000980	MT4	MSTRG.13866	2322	290	-38.85	-0.1439	1	290	1	290
MSTRG.32301	MSTRG.32301.1	ENSMGAG00000000947	ENSMGAT00000000980	MT4	MSTRG.13866	3440	290	-31.34	-0.1127	1	290	1	290
MSTRG.12166	MSTRG.12166.10	ENSMGAG00000000947	ENSMGAT00000000980	MT4	MSTRG.13866	315	290	-18.65	-0.1227	1	184	1	184
MSTRG.14171	MSTRG.14171.2	ENSMGAG00000000947	ENSMGAT00000000980	MT4	MSTRG.13866	6938	290	-27.38	-0.1029	1	290	1	290
MSTRG.17040	MSTRG.17040.5	ENSMGAG00000000947	ENSMGAT00000000980	MT4	MSTRG.13866	8351	290	-44.36	-0.1818	1	290	1	290
MSTRG.27278	MSTRG.27278.10	ENSMGAG00000000947	ENSMGAT00000000980	MT4	MSTRG.13866	208	290	-20.2	-0.1015	-41	166	41	248
MSTRG.25698	MSTRG.25698.7	ENSMGAG00000000947	ENSMGAT00000000980	MT4	MSTRG.13866	1195	290	-49.73	-0.1863	1	290	1	290
MSTRG.13775	MSTRG.13775.1	ENSMGAG00000000947	ENSMGAT00000000980	MT4	MSTRG.13866	2156	290	-36.22	-0.1308	1	290	1	290
MSTRG.20007	MSTRG.20007.6	ENSMGAG00000000947	ENSMGAT00000000980	MT4	MSTRG.13866	3278	290	-31.5	-0.1184	1	290	1	290
MSTRG.29274	MSTRG.29274.2	ENSMGAG00000000947	ENSMGAT00000000980	MT4	MSTRG.13866	500	290	-32.82	-0.1168	1	290	1	290
MSTRG.24412	MSTRG.24412.2	ENSMGAG00000000947	ENSMGAT00000000980	MT4	MSTRG.13866	5423	290	-38.43	-0.1358	1	290	1	290
MSTRG.20007	MSTRG.20007.8	ENSMGAG00000000947	ENSMGAT00000000980	MT4	MSTRG.13866	2957	290	-31.5	-0.1184	1	290	1	290
MSTRG.13979	MSTRG.13979.9	ENSMGAG00000000947	ENSMGAT00000000980	MT4	MSTRG.13866	8598	290	-37.8	-0.14	1	290	1	290
MSTRG.3116	MSTRG.3116.2	ENSMGAG00000000947	ENSMGAT00000000980	MT4	MSTRG.13866	9356	290	-37.31	-0.1333	1	290	1	290
MSTRG.24412	MSTRG.24412.4	ENSMGAG00000000947	ENSMGAT00000000980	MT4	MSTRG.13866	3221	290	-38.43	-0.1358	1	290	1	290
MSTRG.40956	MSTRG.40956.3	ENSMGAG00000000947	ENSMGAT00000000980	MT4	MSTRG.13866	1821	290	-23.58	-0.1209	1	238	53	290
MSTRG.14960	MSTRG.14960.2	ENSMGAG00000000947	ENSMGAT00000000980	MT4	MSTRG.13866	3684	290	-37.99	-0.1392	1	290	1	290
MSTRG.51510	MSTRG.51510.1	ENSMGAG00000000947	ENSMGAT00000000980	MT4	MSTRG.13866	873	290	-28.97	-0.102	1	290	1	290
MSTRG.18579	MSTRG.18579.1	ENSMGAG00000000947	ENSMGAT00000000980	MT4	MSTRG.13866	480	290	-26.26	-0.1076	1	258	1	258
MSTRG.17040	MSTRG.17040.7	ENSMGAG00000000947	ENSMGAT00000000980	MT4	MSTRG.13866	8903	290	-44.36	-0.1818	1	290	1	290
MSTRG.24412	MSTRG.24412.5	ENSMGAG00000000947	ENSMGAT00000000980	MT4	MSTRG.13866	5001	290	-38.43	-0.1358	1	290	1	290
MSTRG.44386	MSTRG.44386.5	ENSMGAG00000000947	ENSMGAT00000000980	MT4	MSTRG.13866	4940	290	-38.45	-0.1363	1	290	1	290
MSTRG.14960	MSTRG.14960.3	ENSMGAG00000000947	ENSMGAT00000000980	MT4	MSTRG.13866	3548	290	-37.99	-0.1392	1	290	1	290
MSTRG.27675	MSTRG.27675.9	ENSMGAG00000000947	ENSMGAT00000000980	MT4	MSTRG.13866	1933	290	-29.99	-0.1219	1	290	1	290
MSTRG.24412	MSTRG.24412.7	ENSMGAG00000000947	ENSMGAT00000000980	MT4	MSTRG.13866	4016	290	-38.43	-0.1358	1	290	1	290
MSTRG.12794	MSTRG.12794.1	ENSMGAG00000000947	ENSMGAT00000000980	MT4	MSTRG.13866	4525	290	-39.61	-0.1776	1	290	1	290
MSTRG.47886	MSTRG.47886.1	ENSMGAG00000000947	ENSMGAT00000000980	MT4	MSTRG.13866	1010	290	-35.82	-0.1266	1	290	1	290
MSTRG.13098	MSTRG.13098.1	ENSMGAG00000000947	ENSMGAT00000000980	MT4	MSTRG.13866	5481	290	-30.22	-0.1099	1	290	1	290
MSTRG.22224	MSTRG.22224.7	ENSMGAG00000000947	ENSMGAT00000000980	MT4	MSTRG.13866	4146	290	-27.06	-0.1147	1	272	19	290
MSTRG.24412	MSTRG.24412.8	ENSMGAG00000000947	ENSMGAT00000000980	MT4	MSTRG.13866	3802	290	-38.43	-0.1358	1	290	1	290
MSTRG.29274	MSTRG.29274.1	ENSMGAG00000000947	ENSMGAT00000000980	MT4	MSTRG.13866	507	290	-32.82	-0.1168	1	290	1	290
MSTRG.44386	MSTRG.44386.6	ENSMGAG00000000947	ENSMGAT00000000980	MT4	MSTRG.13866	4931	290	-38.45	-0.1363	1	290	1	290
MSTRG.18841	MSTRG.18841.2	ENSMGAG00000000947	ENSMGAT00000000980	MT4	MSTRG.13866	1073	290	-23.78	-0.1048	1	251	40	290
MSTRG.32087	MSTRG.32087.5	ENSMGAG00000000947	ENSMGAT00000000980	MT4	MSTRG.13866	5776	290	-32.58	-0.1211	1	290	1	290
MSTRG.43882	MSTRG.43882.1	ENSMGAG00000000947	ENSMGAT00000000980	MT4	MSTRG.13866	3429	290	-35.45	-0.1465	1	290	1	290
MSTRG.14108	MSTRG.14108.1	ENSMGAG00000000947	ENSMGAT00000000980	MT4	MSTRG.13866	5787	290	-40.1	-0.1412	1	290	1	290
MSTRG.24868	MSTRG.24868.3	ENSMGAG00000000947	ENSMGAT00000000980	MT4	MSTRG.13866	2816	290	-46.62	-0.1746	1	290	1	290
MSTRG.49576	MSTRG.49576.1	ENSMGAG00000000947	ENSMGAT00000000980	MT4	MSTRG.13866	2970	290	-36.42	-0.157	1	290	1	290
MSTRG.34011	MSTRG.34011.1	ENSMGAG00000000947	ENSMGAT00000000980	MT4	MSTRG.13866	1134	290	-38.69	-0.1362	1	290	1	290
MSTRG.15759	MSTRG.15759.1	ENSMGAG00000000947	ENSMGAT00000000980	MT4	MSTRG.13866	1983	290	-30.04	-0.1084	1	290	1	290
MSTRG.25597	MSTRG.25597.5	ENSMGAG00000000947	ENSMGAT00000000980	MT4	MSTRG.13866	265	290	-20.87	-0.1093	-24	203	1	228
MSTRG.40956	MSTRG.40956.6	ENSMGAG00000000947	ENSMGAT00000000980	MT4	MSTRG.13866	1257	290	-26.89	-0.1174	1	248	43	290
MSTRG.39415	MSTRG.39415.1	ENSMGAG00000000947	ENSMGAT00000000980	MT4	MSTRG.13866	6364	290	-28.62	-0.1168	1	290	1	290
MSTRG.37044	MSTRG.37044.1	ENSMGAG00000000947	ENSMGAT00000000980	MT4	MSTRG.13866	755	290	-32.84	-0.1148	1	290	1	290
MSTRG.25778	MSTRG.25778.2	ENSMGAG00000000947	ENSMGAT00000000980	MT4	MSTRG.13866	215	290	-19.2	-0.1901	-74	44	1	119
MSTRG.22790	MSTRG.22790.1	ENSMGAG00000000947	ENSMGAT00000000980	MT4	MSTRG.13866	435	290	-26.78	-0.144	1	227	1	227
MSTRG.44575	MSTRG.44575.1	ENSMGAG00000000947	ENSMGAT00000000980	MT4	MSTRG.13866	4887	290	-31.52	-0.1094	1	290	1	290
MSTRG.8289	MSTRG.8289.1	ENSMGAG00000000947	ENSMGAT00000000980	MT4	MSTRG.13866	2497	290	-40.47	-0.1435	1	290	1	290
MSTRG.39753	MSTRG.39753.6	ENSMGAG00000000947	ENSMGAT00000000980	MT4	MSTRG.13866	224	290	-22.93	-0.1124	-57	166	9	232
MSTRG.52704	MSTRG.52704.1	ENSMGAG00000000947	ENSMGAT00000000980	MT4	MSTRG.13866	641	290	-30.7	-0.1104	1	290	1	290
MSTRG.44575	MSTRG.44575.2	ENSMGAG00000000947	ENSMGAT00000000980	MT4	MSTRG.13866	4718	290	-37.65	-0.1494	1	290	1	290
MSTRG.3284	MSTRG.3284.11	ENSMGAG00000000947	ENSMGAT00000000980	MT4	MSTRG.13866	6786	290	-35.45	-0.1323	1	290	1	290
MSTRG.28882	MSTRG.28882.1	ENSMGAG00000000947	ENSMGAT00000000980	MT4	MSTRG.13866	2540	290	-37.07	-0.1501	1	290	1	290
MSTRG.49190	MSTRG.49190.1	ENSMGAG00000000947	ENSMGAT00000000980	MT4	MSTRG.13866	1606	290	-44.57	-0.1615	1	290	1	290
MSTRG.34057	MSTRG.34057.3	ENSMGAG00000000947	ENSMGAT00000000980	MT4	MSTRG.13866	2127	290	-30.58	-0.1537	1	259	32	290
MSTRG.7010	MSTRG.7010.1	ENSMGAG00000000947	ENSMGAT00000000980	MT4	MSTRG.13866	8041	290	-27.86	-0.1201	1	290	1	290
MSTRG.14108	MSTRG.14108.3	ENSMGAG00000000947	ENSMGAT00000000980	MT4	MSTRG.13866	5546	290	-40.1	-0.1412	1	290	1	290
MSTRG.40956	MSTRG.40956.8	ENSMGAG00000000947	ENSMGAT00000000980	MT4	MSTRG.13866	1314	290	-26.89	-0.1174	1	248	43	290
MSTRG.43882	MSTRG.43882.2	ENSMGAG00000000947	ENSMGAT00000000980	MT4	MSTRG.13866	3623	290	-35.45	-0.1465	1	290	1	290
MSTRG.37213	MSTRG.37213.1	ENSMGAG00000000947	ENSMGAT00000000980	MT4	MSTRG.13866	3186	290	-24.77	-0.1086	1	290	1	290
MSTRG.47682	MSTRG.47682.2	ENSMGAG00000000947	ENSMGAT00000000980	MT4	MSTRG.13866	670	290	-31.43	-0.1107	1	289	1	289
MSTRG.37213	MSTRG.37213.2	ENSMGAG00000000947	ENSMGAT00000000980	MT4	MSTRG.13866	3243	290	-24.78	-0.1106	1	236	55	290
MSTRG.28882	MSTRG.28882.2	ENSMGAG00000000947	ENSMGAT00000000980	MT4	MSTRG.13866	2221	290	-37.07	-0.1501	1	290	1	290
MSTRG.3284	MSTRG.3284.14	ENSMGAG00000000947	ENSMGAT00000000980	MT4	MSTRG.13866	4014	290	-27.96	-0.1028	1	290	1	290
MSTRG.37213	MSTRG.37213.4	ENSMGAG00000000947	ENSMGAT00000000980	MT4	MSTRG.13866	3583	290	-24.77	-0.1086	1	290	1	290
MSTRG.3284	MSTRG.3284.7	ENSMGAG00000000947	ENSMGAT00000000980	MT4	MSTRG.13866	4067	290	-27.96	-0.1028	1	290	1	290
MSTRG.37213	MSTRG.37213.5	ENSMGAG00000000947	ENSMGAT00000000980	MT4	MSTRG.13866	3135	290	-24.77	-0.1086	1	290	1	290
MSTRG.44386	MSTRG.44386.3	ENSMGAG00000000947	ENSMGAT00000000980	MT4	MSTRG.13866	4274	290	-32.85	-0.1153	1	290	1	290
MSTRG.47682	MSTRG.47682.4	ENSMGAG00000000947	ENSMGAT00000000980	MT4	MSTRG.13866	616	290	-29.26	-0.1312	1	290	1	290
MSTRG.44914	MSTRG.44914.4	ENSMGAG00000000947	ENSMGAT00000000980	MT4	MSTRG.13866	10980	290	-36.78	-0.1495	1	290	1	290
MSTRG.29274	MSTRG.29274.3	ENSMGAG00000000947	ENSMGAT00000000980	MT4	MSTRG.13866	2406	290	-35.51	-0.1291	1	290	1	290
MSTRG.25198	MSTRG.25198.1	ENSMGAG00000000947	ENSMGAT00000000980	MT4	MSTRG.13866	792	290	-28.22	-0.112	1	290	1	290
MSTRG.12166	MSTRG.12166.1	ENSMGAG00000000947	ENSMGAT00000000980	MT4	MSTRG.13866	3972	290	-33.84	-0.1179	1	290	1	290
MSTRG.17040	MSTRG.17040.10	ENSMGAG00000000947	ENSMGAT00000000980	MT4	MSTRG.13866	6849	290	-44.36	-0.1818	1	290	1	290
MSTRG.3284	MSTRG.3284.15	ENSMGAG00000000947	ENSMGAT00000000980	MT4	MSTRG.13866	4611	290	-29.19	-0.1073	1	290	1	290
MSTRG.4330	MSTRG.4330.8	ENSMGAG00000000947	ENSMGAT00000000980	MT4	MSTRG.13866	493	290	-36.39	-0.1632	1	233	58	290
MSTRG.14171	MSTRG.14171.1	ENSMGAG00000000947	ENSMGAT00000000980	MT4	MSTRG.13866	5927	290	-27.38	-0.1029	1	290	1	290
MSTRG.31734	MSTRG.31734.1	ENSMGAG00000000947	ENSMGAT00000000980	MT4	MSTRG.13866	2452	290	-31.63	-0.1163	1	290	1	290
MSTRG.3284	MSTRG.3284.2	ENSMGAG00000000947	ENSMGAT00000000980	MT4	MSTRG.13866	5514	290	-29.19	-0.1073	1	290	1	290
MSTRG.25368	MSTRG.25368.3	ENSMGAG00000000947	ENSMGAT00000000980	MT4	MSTRG.13866	4040	290	-26.53	-0.102	1	290	1	290
MSTRG.4338	MSTRG.4338.1	ENSMGAG00000000947	ENSMGAT00000000980	MT4	MSTRG.13866	6338	290	-32.02	-0.1281	1	290	1	290
MSTRG.3991	MSTRG.3991.1	ENSMGAG00000000947	ENSMGAT00000000980	MT4	MSTRG.13866	1204	290	-38.04	-0.1321	1	290	1	290
MSTRG.17040	MSTRG.17040.8	ENSMGAG00000000947	ENSMGAT00000000980	MT4	MSTRG.13866	6852	290	-44.36	-0.1818	1	290	1	290
MSTRG.20007	MSTRG.20007.3	ENSMGAG00000000947	ENSMGAT00000000980	MT4	MSTRG.13866	3286	290	-38.4	-0.1422	1	290	1	290
MSTRG.14959	MSTRG.14959.1	ENSMGAG00000000947	ENSMGAT00000000980	MT4	MSTRG.13866	5536	290	-42.22	-0.1593	1	290	1	290
MSTRG.12166	MSTRG.12166.2	ENSMGAG00000000947	ENSMGAT00000000980	MT4	MSTRG.13866	909	290	-23.31	-0.1171	1	240	51	290
MSTRG.25543	MSTRG.25543.2	ENSMGAG00000000947	ENSMGAT00000000980	MT4	MSTRG.13866	2990	290	-33	-0.1187	1	290	1	290
MSTRG.25698	MSTRG.25698.3	ENSMGAG00000000947	ENSMGAT00000000980	MT4	MSTRG.13866	1552	290	-49.73	-0.1863	1	290	1	290
MSTRG.33662	MSTRG.33662.3	ENSMGAG00000000947	ENSMGAT00000000980	MT4	MSTRG.13866	889	290	-30.44	-0.1157	1	290	1	290
MSTRG.37986	MSTRG.37986.11	ENSMGAG00000000947	ENSMGAT00000000980	MT4	MSTRG.13866	217	290	-24.04	-0.1286	-14	202	59	275
MSTRG.17922	MSTRG.17922.1	ENSMGAG00000000947	ENSMGAT00000000980	MT4	MSTRG.13866	5747	290	-36.27	-0.1563	1	290	1	290
MSTRG.50721	MSTRG.50721.1	ENSMGAG00000000947	ENSMGAT00000000980	MT4	MSTRG.13866	790	290	-34.23	-0.1463	1	290	1	290
MSTRG.17040	MSTRG.17040.6	ENSMGAG00000000947	ENSMGAT00000000980	MT4	MSTRG.13866	7684	290	-44.36	-0.1818	1	290	1	290
MSTRG.3284	MSTRG.3284.6	ENSMGAG00000000947	ENSMGAT00000000980	MT4	MSTRG.13866	3383	290	-30.06	-0.1081	1	290	1	290
MSTRG.18306	MSTRG.18306.1	ENSMGAG00000000947	ENSMGAT00000000980	MT4	MSTRG.13866	1694	290	-27.88	-0.1115	1	290	1	290
MSTRG.44000	MSTRG.44000.3	ENSMGAG00000000947	ENSMGAT00000000980	MT4	MSTRG.13866	4683	290	-26.32	-0.118	1	290	1	290
MSTRG.18306	MSTRG.18306.2	ENSMGAG00000000947	ENSMGAT00000000980	MT4	MSTRG.13866	1489	290	-27.88	-0.1115	1	290	1	290
MSTRG.47682	MSTRG.47682.3	ENSMGAG00000000947	ENSMGAT00000000980	MT4	MSTRG.13866	650	290	-31.68	-0.1123	1	290	1	290
MSTRG.44412	MSTRG.44412.1	ENSMGAG00000000947	ENSMGAT00000000980	MT4	MSTRG.13866	5567	290	-34.74	-0.1268	1	290	1	290
MSTRG.18306	MSTRG.18306.3	ENSMGAG00000000947	ENSMGAT00000000980	MT4	MSTRG.13866	1781	290	-27.88	-0.1115	1	290	1	290
MSTRG.11848	MSTRG.11848.1	ENSMGAG00000000947	ENSMGAT00000000980	MT4	MSTRG.13866	2048	290	-37.44	-0.1686	1	290	1	290
MSTRG.4245	MSTRG.4245.1	ENSMGAG00000000947	ENSMGAT00000000980	MT4	MSTRG.13866	3387	290	-30.01	-0.1141	1	290	1	290
MSTRG.28669	MSTRG.28669.1	ENSMGAG00000000947	ENSMGAT00000000980	MT4	MSTRG.13866	8946	290	-38.63	-0.1385	1	290	1	290
MSTRG.22790	MSTRG.22790.2	ENSMGAG00000000947	ENSMGAT00000000980	MT4	MSTRG.13866	403	290	-29.48	-0.2217	1	182	1	182
MSTRG.28330	MSTRG.28330.2	ENSMGAG00000000947	ENSMGAT00000000980	MT4	MSTRG.13866	5589	290	-41.87	-0.1702	1	290	1	290
MSTRG.39977	MSTRG.39977.1	ENSMGAG00000000947	ENSMGAT00000000980	MT4	MSTRG.13866	4078	290	-29.56	-0.1075	1	290	1	290
MSTRG.17922	MSTRG.17922.2	ENSMGAG00000000947	ENSMGAT00000000980	MT4	MSTRG.13866	5537	290	-33.79	-0.128	1	290	1	290
MSTRG.45648	MSTRG.45648.8	ENSMGAG00000000947	ENSMGAT00000000980	MT4	MSTRG.13866	2608	290	-31.67	-0.1139	1	290	1	290
MSTRG.14809	MSTRG.14809.2	ENSMGAG00000000947	ENSMGAT00000000980	MT4	MSTRG.13866	5619	290	-34.84	-0.1253	1	290	1	290
MSTRG.3284	MSTRG.3284.1	ENSMGAG00000000947	ENSMGAT00000000980	MT4	MSTRG.13866	4281	290	-27.96	-0.1028	1	290	1	290
MSTRG.28394	MSTRG.28394.1	ENSMGAG00000000947	ENSMGAT00000000980	MT4	MSTRG.13866	3465	290	-37.37	-0.1421	1	290	1	290
MSTRG.14809	MSTRG.14809.3	ENSMGAG00000000947	ENSMGAT00000000980	MT4	MSTRG.13866	5653	290	-34.84	-0.1253	1	290	1	290
MSTRG.9421	MSTRG.9421.1	ENSMGAG00000000947	ENSMGAT00000000980	MT4	MSTRG.13866	1216	290	-31.49	-0.1117	1	290	1	290
MSTRG.19276	MSTRG.19276.1	ENSMGAG00000000947	ENSMGAT00000000980	MT4	MSTRG.13866	5618	290	-35.98	-0.1475	1	290	1	290
MSTRG.18841	MSTRG.18841.1	ENSMGAG00000000947	ENSMGAT00000000980	MT4	MSTRG.13866	2880	290	-32.95	-0.1277	1	290	1	290
MSTRG.14809	MSTRG.14809.4	ENSMGAG00000000947	ENSMGAT00000000980	MT4	MSTRG.13866	5600	290	-34.84	-0.1253	1	290	1	290
MSTRG.256	MSTRG.256.1	ENSMGAG00000000947	ENSMGAT00000000980	MT4	MSTRG.13866	5203	290	-41.18	-0.1481	1	290	1	290
MSTRG.45415	MSTRG.45415.3	ENSMGAG00000000947	ENSMGAT00000000980	MT4	MSTRG.13866	5779	290	-33.37	-0.1179	1	290	1	290
MSTRG.50263	MSTRG.50263.3	ENSMGAG00000000947	ENSMGAT00000000980	MT4	MSTRG.13866	336	290	-26.77	-0.1062	1	267	24	290
MSTRG.26321	MSTRG.26321.1	ENSMGAG00000000947	ENSMGAT00000000980	MT4	MSTRG.13866	1993	290	-29.82	-0.1143	1	290	1	290
MSTRG.17598	MSTRG.17598.1	ENSMGAG00000000947	ENSMGAT00000000980	MT4	MSTRG.13866	2217	290	-32.88	-0.1245	1	290	1	290
MSTRG.29389	MSTRG.29389.1	ENSMGAG00000000947	ENSMGAT00000000980	MT4	MSTRG.13866	1684	290	-39.66	-0.1453	1	290	1	290
MSTRG.31800	MSTRG.31800.3	ENSMGAG00000000947	ENSMGAT00000000980	MT4	MSTRG.13866	211	290	-18.78	-0.1026	-26	184	53	263
MSTRG.3284	MSTRG.3284.5	ENSMGAG00000000947	ENSMGAT00000000980	MT4	MSTRG.13866	4165	290	-27.96	-0.1028	1	290	1	290
MSTRG.3904	MSTRG.3904.8	ENSMGAG00000000947	ENSMGAT00000000980	MT4	MSTRG.13866	207	290	-22.09	-0.1636	-82	62	1	145
MSTRG.17040	MSTRG.17040.9	ENSMGAG00000000947	ENSMGAT00000000980	MT4	MSTRG.13866	5585	290	-33.45	-0.1186	1	290	1	290
MSTRG.40	MSTRG.40.4	ENSMGAG00000000947	ENSMGAT00000000980	MT4	MSTRG.13866	5030	290	-39.12	-0.1499	1	290	1	290
MSTRG.15715	MSTRG.15715.3	ENSMGAG00000000947	ENSMGAT00000000980	MT4	MSTRG.13866	2088	290	-30.8	-0.1085	1	290	1	290
MSTRG.3284	MSTRG.3284.13	ENSMGAG00000000947	ENSMGAT00000000980	MT4	MSTRG.13866	3593	290	-27.75	-0.1147	1	290	1	290
MSTRG.18887	MSTRG.18887.12	ENSMGAG00000000947	ENSMGAT00000000980	MT4	MSTRG.13866	227	290	-26.47	-0.1495	1	178	113	290
MSTRG.44386	MSTRG.44386.7	ENSMGAG00000000947	ENSMGAT00000000980	MT4	MSTRG.13866	4458	290	-32.85	-0.1153	1	290	1	290
MSTRG.17120	MSTRG.17120.2	ENSMGAG00000000947	ENSMGAT00000000980	MT4	MSTRG.13866	2283	290	-34.05	-0.1351	1	263	28	290
MSTRG.46727	MSTRG.46727.3	ENSMGAG00000000947	ENSMGAT00000000980	MT4	MSTRG.13866	1725	290	-29.46	-0.1026	1	290	1	290
MSTRG.31990	MSTRG.31990.2	ENSMGAG00000000947	ENSMGAT00000000980	MT4	MSTRG.13866	1677	290	-29.88	-0.1056	1	290	1	290
MSTRG.44386	MSTRG.44386.2	ENSMGAG00000000947	ENSMGAT00000000980	MT4	MSTRG.13866	4222	290	-32.85	-0.1153	1	290	1	290
MSTRG.36746	MSTRG.36746.6	ENSMGAG00000000947	ENSMGAT00000000980	MT4	MSTRG.13866	354	290	-19.68	-0.127	1	185	106	290
MSTRG.49190	MSTRG.49190.2	ENSMGAG00000000947	ENSMGAT00000000980	MT4	MSTRG.13866	1366	290	-44.94	-0.1605	1	290	1	290
MSTRG.4269	MSTRG.4269.1	ENSMGAG00000000947	ENSMGAT00000000980	MT4	MSTRG.13866	1449	290	-27.55	-0.106	1	290	1	290
MSTRG.45648	MSTRG.45648.7	ENSMGAG00000000947	ENSMGAT00000000980	MT4	MSTRG.13866	2485	290	-32.21	-0.1206	1	290	1	290
MSTRG.1460	MSTRG.1460.1	ENSMGAG00000000947	ENSMGAT00000000980	MT4	MSTRG.13866	511	290	-32.48	-0.1168	1	290	1	290
MSTRG.40	MSTRG.40.6	ENSMGAG00000000947	ENSMGAT00000000980	MT4	MSTRG.13866	478	290	-23.51	-0.1781	1	177	114	290
MSTRG.20007	MSTRG.20007.1	ENSMGAG00000000947	ENSMGAT00000000980	MT4	MSTRG.13866	3779	290	-38.4	-0.1422	1	290	1	290
MSTRG.44456	MSTRG.44456.1	ENSMGAG00000000947	ENSMGAT00000000980	MT4	MSTRG.13866	1088	290	-29.65	-0.1163	1	290	1	290
MSTRG.6075	MSTRG.6075.1	ENSMGAG00000000947	ENSMGAT00000000980	MT4	MSTRG.13866	4267	290	-30.03	-0.2422	1	149	142	290
MSTRG.25698	MSTRG.25698.4	ENSMGAG00000000947	ENSMGAT00000000980	MT4	MSTRG.13866	1689	290	-49.73	-0.1863	1	290	1	290
MSTRG.42979	MSTRG.42979.1	ENSMGAG00000000947	ENSMGAT00000000980	MT4	MSTRG.13866	7667	290	-45.06	-0.1604	1	290	1	290
MSTRG.24868	MSTRG.24868.7	ENSMGAG00000000947	ENSMGAT00000000980	MT4	MSTRG.13866	3333	290	-47.37	-0.1822	1	290	1	290
MSTRG.44554	MSTRG.44554.1	ENSMGAG00000000947	ENSMGAT00000000980	MT4	MSTRG.13866	4694	290	-29.54	-0.1044	1	290	1	290
MSTRG.17922	MSTRG.17922.3	ENSMGAG00000000947	ENSMGAT00000000980	MT4	MSTRG.13866	5278	290	-33.79	-0.128	1	290	1	290
MSTRG.28882	MSTRG.28882.5	ENSMGAG00000000947	ENSMGAT00000000980	MT4	MSTRG.13866	2655	290	-37.07	-0.1501	1	290	1	290
MSTRG.30884	MSTRG.30884.1	ENSMGAG00000000947	ENSMGAT00000000980	MT4	MSTRG.13866	7839	290	-24.92	-0.107	1	290	1	290
MSTRG.14095	MSTRG.14095.1	ENSMGAG00000000947	ENSMGAT00000000980	MT4	MSTRG.13866	5560	290	-44.32	-0.1589	1	290	1	290
MSTRG.29389	MSTRG.29389.4	ENSMGAG00000000947	ENSMGAT00000000980	MT4	MSTRG.13866	1371	290	-39.66	-0.1453	1	290	1	290
MSTRG.3284	MSTRG.3284.4	ENSMGAG00000000947	ENSMGAT00000000980	MT4	MSTRG.13866	4326	290	-27.96	-0.1028	1	290	1	290
MSTRG.14379	MSTRG.14379.1	ENSMGAG00000000947	ENSMGAT00000000980	MT4	MSTRG.13866	5247	290	-40.9	-0.1786	1	290	1	290
MSTRG.40	MSTRG.40.8	ENSMGAG00000000947	ENSMGAT00000000980	MT4	MSTRG.13866	1274	290	-39.12	-0.1499	1	290	1	290
MSTRG.28882	MSTRG.28882.6	ENSMGAG00000000947	ENSMGAT00000000980	MT4	MSTRG.13866	2630	290	-37.07	-0.1501	1	290	1	290
MSTRG.14095	MSTRG.14095.3	ENSMGAG00000000947	ENSMGAT00000000980	MT4	MSTRG.13866	5066	290	-32.55	-0.1297	1	290	1	290
MSTRG.4330	MSTRG.4330.3	ENSMGAG00000000947	ENSMGAT00000000980	MT4	MSTRG.13866	2864	290	-32.29	-0.1228	1	290	1	290
MSTRG.18834	MSTRG.18834.1	ENSMGAG00000000947	ENSMGAT00000000980	MT4	MSTRG.13866	803	290	-34.59	-0.13	1	290	1	290
MSTRG.24868	MSTRG.24868.8	ENSMGAG00000000947	ENSMGAT00000000980	MT4	MSTRG.13866	2311	290	-46.9	-0.1657	1	290	1	290
MSTRG.30884	MSTRG.30884.5	ENSMGAG00000000947	ENSMGAT00000000980	MT4	MSTRG.13866	7277	290	-24.92	-0.107	1	290	1	290
MSTRG.24445	MSTRG.24445.1	ENSMGAG00000000947	ENSMGAT00000000980	MT4	MSTRG.13866	2260	290	-31.14	-0.1261	1	290	1	290
MSTRG.31149	MSTRG.31149.1	ENSMGAG00000000947	ENSMGAT00000000980	MT4	MSTRG.13866	2950	290	-26.68	-0.1145	1	290	1	290
MSTRG.11331	MSTRG.11331.1	ENSMGAG00000000947	ENSMGAT00000000980	MT4	MSTRG.13866	3922	290	-35.11	-0.1463	1	290	1	290
MSTRG.2737	MSTRG.2737.1	ENSMGAG00000000947	ENSMGAT00000000980	MT4	MSTRG.13866	3283	290	-30.38	-0.1215	1	290	1	290
MSTRG.49933	MSTRG.49933.2	ENSMGAG00000000947	ENSMGAT00000000980	MT4	MSTRG.13866	914	290	-27.29	-0.1727	1	171	1	171
MSTRG.49350	MSTRG.49350.1	ENSMGAG00000000947	ENSMGAT00000000980	MT4	MSTRG.13866	283	290	-32.79	-0.1438	-6	244	1	251
MSTRG.45648	MSTRG.45648.5	ENSMGAG00000000947	ENSMGAT00000000980	MT4	MSTRG.13866	2434	290	-32.21	-0.1206	1	290	1	290
MSTRG.40	MSTRG.40.9	ENSMGAG00000000947	ENSMGAT00000000980	MT4	MSTRG.13866	1077	290	-39.12	-0.1499	1	290	1	290
MSTRG.28882	MSTRG.28882.8	ENSMGAG00000000947	ENSMGAT00000000980	MT4	MSTRG.13866	2234	290	-37.07	-0.1501	1	290	1	290
MSTRG.14809	MSTRG.14809.1	ENSMGAG00000000947	ENSMGAT00000000980	MT4	MSTRG.13866	5976	290	-34.84	-0.1253	1	290	1	290
MSTRG.28882	MSTRG.28882.3	ENSMGAG00000000947	ENSMGAT00000000980	MT4	MSTRG.13866	2305	290	-37.07	-0.1501	1	290	1	290
MSTRG.8289	MSTRG.8289.7	ENSMGAG00000000947	ENSMGAT00000000980	MT4	MSTRG.13866	1397	290	-43.19	-0.1588	1	290	1	290
MSTRG.25698	MSTRG.25698.6	ENSMGAG00000000947	ENSMGAT00000000980	MT4	MSTRG.13866	1214	290	-49.73	-0.1863	1	290	1	290
MSTRG.48901	MSTRG.48901.3	ENSMGAG00000000947	ENSMGAT00000000980	MT4	MSTRG.13866	200	290	-33.8	-0.2086	1	176	115	290
MSTRG.40	MSTRG.40.7	ENSMGAG00000000947	ENSMGAT00000000980	MT4	MSTRG.13866	1459	290	-39.12	-0.1499	1	290	1	290
MSTRG.9170	MSTRG.9170.1	ENSMGAG00000000947	ENSMGAT00000000980	MT4	MSTRG.13866	2103	290	-29.05	-0.1023	1	290	1	290
MSTRG.8289	MSTRG.8289.6	ENSMGAG00000000947	ENSMGAT00000000980	MT4	MSTRG.13866	1402	290	-40.81	-0.16	1	290	1	290
MSTRG.20007	MSTRG.20007.2	ENSMGAG00000000947	ENSMGAT00000000980	MT4	MSTRG.13866	3084	290	-31.5	-0.1184	1	290	1	290
MSTRG.3284	MSTRG.3284.3	ENSMGAG00000000947	ENSMGAT00000000980	MT4	MSTRG.13866	4375	290	-27.96	-0.1028	1	290	1	290
MSTRG.25543	MSTRG.25543.1	ENSMGAG00000000947	ENSMGAT00000000980	MT4	MSTRG.13866	2657	290	-33	-0.1187	1	290	1	290
MSTRG.17922	MSTRG.17922.4	ENSMGAG00000000947	ENSMGAT00000000980	MT4	MSTRG.13866	5540	290	-33.79	-0.128	1	290	1	290
MSTRG.3284	MSTRG.3284.10	ENSMGAG00000000947	ENSMGAT00000000980	MT4	MSTRG.13866	5916	290	-35.45	-0.1323	1	290	1	290
MSTRG.10525	MSTRG.10525.1	ENSMGAG00000000947	ENSMGAT00000000980	MT4	MSTRG.13866	1777	290	-26.49	-0.1015	1	290	1	290
MSTRG.12166	MSTRG.12166.5	ENSMGAG00000000947	ENSMGAT00000000980	MT4	MSTRG.13866	481	290	-23.31	-0.1171	1	238	53	290
MSTRG.35249	MSTRG.35249.1	ENSMGAG00000000947	ENSMGAT00000000980	MT4	MSTRG.13866	2779	290	-27.52	-0.2133	1	164	1	164
MSTRG.17922	MSTRG.17922.5	ENSMGAG00000000947	ENSMGAT00000000980	MT4	MSTRG.13866	3840	290	-33.79	-0.128	1	290	1	290
MSTRG.40	MSTRG.40.3	ENSMGAG00000000947	ENSMGAT00000000980	MT4	MSTRG.13866	3988	290	-33.43	-0.1194	1	290	1	290
MSTRG.45880	MSTRG.45880.1	ENSMGAG00000000947	ENSMGAT00000000980	MT4	MSTRG.13866	1163	290	-25.82	-0.105	1	266	25	290
MSTRG.25698	MSTRG.25698.5	ENSMGAG00000000947	ENSMGAT00000000980	MT4	MSTRG.13866	1686	290	-49.73	-0.1863	1	290	1	290
MSTRG.3284	MSTRG.3284.12	ENSMGAG00000000947	ENSMGAT00000000980	MT4	MSTRG.13866	3989	290	-35.45	-0.1323	1	290	1	290
MSTRG.25543	MSTRG.25543.3	ENSMGAG00000000947	ENSMGAT00000000980	MT4	MSTRG.13866	1584	290	-33	-0.1187	1	290	1	290
MSTRG.45927	MSTRG.45927.6	ENSMGAG00000000947	ENSMGAT00000000980	MT4	MSTRG.13866	4169	290	-29.67	-0.133	1	266	1	266
MSTRG.44386	MSTRG.44386.4	ENSMGAG00000000947	ENSMGAT00000000980	MT4	MSTRG.13866	4534	290	-32.85	-0.1153	1	290	1	290
MSTRG.15715	MSTRG.15715.8	ENSMGAG00000000947	ENSMGAT00000000980	MT4	MSTRG.13866	1573	290	-33.43	-0.1203	1	290	1	290
MSTRG.4040	MSTRG.4040.2	ENSMGAG00000000947	ENSMGAT00000000980	MT4	MSTRG.13866	3004	290	-26.79	-0.1076	1	290	1	290
MSTRG.31990	MSTRG.31990.1	ENSMGAG00000000947	ENSMGAT00000000980	MT4	MSTRG.13866	1436	290	-29.88	-0.1056	1	290	1	290
MSTRG.28330	MSTRG.28330.1	ENSMGAG00000000947	ENSMGAT00000000980	MT4	MSTRG.13866	5562	290	-41.87	-0.1702	1	290	1	290
MSTRG.31990	MSTRG.31990.3	ENSMGAG00000000947	ENSMGAT00000000980	MT4	MSTRG.13866	1484	290	-29.88	-0.1056	1	290	1	290
MSTRG.40	MSTRG.40.5	ENSMGAG00000000947	ENSMGAT00000000980	MT4	MSTRG.13866	496	290	-23.04	-0.1047	1	254	37	290
MSTRG.38879	MSTRG.38879.2	ENSMGAG00000000947	ENSMGAT00000000980	MT4	MSTRG.13866	2020	290	-30.8	-0.118	1	290	1	290
MSTRG.14108	MSTRG.14108.2	ENSMGAG00000000947	ENSMGAT00000000980	MT4	MSTRG.13866	5590	290	-40.1	-0.1412	1	290	1	290
MSTRG.49933	MSTRG.49933.1	ENSMGAG00000000947	ENSMGAT00000000980	MT4	MSTRG.13866	2324	290	-31.8	-0.1156	1	290	1	290
MSTRG.40956	MSTRG.40956.5	ENSMGAG00000000947	ENSMGAT00000000980	MT4	MSTRG.13866	1323	290	-26.89	-0.1174	1	248	43	290
MSTRG.49814	MSTRG.49814.1	ENSMGAG00000000947	ENSMGAT00000000980	MT4	MSTRG.13866	306	290	-28.71	-0.1622	1	199	1	199
MSTRG.15711	MSTRG.15711.1	ENSMGAG00000000947	ENSMGAT00000000980	MT4	MSTRG.13866	1257	290	-49.33	-0.1935	1	290	1	290
MSTRG.47988	MSTRG.47988.1	ENSMGAG00000000947	ENSMGAT00000000980	MT4	MSTRG.13866	585	290	-39.59	-0.159	1	264	27	290
MSTRG.9478	MSTRG.9478.1	ENSMGAG00000000947	ENSMGAT00000000980	MT4	MSTRG.13866	2814	290	-38.07	-0.1395	1	290	1	290
MSTRG.14959	MSTRG.14959.2	ENSMGAG00000000947	ENSMGAT00000000980	MT4	MSTRG.13866	2721	290	-42.22	-0.1593	1	290	1	290
MSTRG.28882	MSTRG.28882.4	ENSMGAG00000000947	ENSMGAT00000000980	MT4	MSTRG.13866	2224	290	-37.07	-0.1501	1	290	1	290
MSTRG.29389	MSTRG.29389.2	ENSMGAG00000000947	ENSMGAT00000000980	MT4	MSTRG.13866	1488	290	-39.66	-0.1453	1	290	1	290
MSTRG.19361	MSTRG.19361.6	ENSMGAG00000000947	ENSMGAT00000000980	MT4	MSTRG.13866	2660	290	-30.04	-0.1257	1	290	1	290
MSTRG.47822	MSTRG.47822.1	ENSMGAG00000000947	ENSMGAT00000000980	MT4	MSTRG.13866	1214	290	-29.59	-0.1035	1	290	1	290
MSTRG.902	MSTRG.902.1	ENSMGAG00000000947	ENSMGAT00000000980	MT4	MSTRG.13866	5009	290	-25.36	-0.101	1	290	1	290
MSTRG.45648	MSTRG.45648.10	ENSMGAG00000000947	ENSMGAT00000000980	MT4	MSTRG.13866	1816	290	-31.29	-0.1142	1	290	1	290
MSTRG.43740	MSTRG.43740.4	ENSMGAG00000000947	ENSMGAT00000000980	MT4	MSTRG.13866	201	290	-24.23	-0.1324	-84	116	5	205
MSTRG.45648	MSTRG.45648.4	ENSMGAG00000000947	ENSMGAT00000000980	MT4	MSTRG.13866	3071	290	-32.21	-0.1206	1	290	1	290
MSTRG.43448	MSTRG.43448.2	ENSMGAG00000000947	ENSMGAT00000000980	MT4	MSTRG.13866	4635	290	-27.85	-0.1005	1	290	1	290
MSTRG.1460	MSTRG.1460.2	ENSMGAG00000000947	ENSMGAT00000000980	MT4	MSTRG.13866	496	290	-33.28	-0.1197	1	290	1	290
MSTRG.12166	MSTRG.12166.4	ENSMGAG00000000947	ENSMGAT00000000980	MT4	MSTRG.13866	603	290	-23.31	-0.1171	1	238	53	290
MSTRG.9417	MSTRG.9417.1	ENSMGAG00000000947	ENSMGAT00000000980	MT4	MSTRG.13866	1231	290	-30.97	-0.1118	1	290	1	290
MSTRG.27832	MSTRG.27832.1	ENSMGAG00000000962	ENSMGAT00000000991	AMFR	MSTRG.13863	296	1697	-35.26	-0.125	-228	67	1173	1468
MSTRG.33719	MSTRG.33719.6	ENSMGAG00000000962	ENSMGAT00000000991	AMFR	MSTRG.13863	227	1697	-22.68	-0.1075	-452	-226	1018	1244
MSTRG.3373	MSTRG.3373.3	ENSMGAG00000000962	ENSMGAT00000000991	AMFR	MSTRG.13863	220	1697	-17.31	-0.1532	-1377	-1158	100	319
MSTRG.48973	MSTRG.48973.4	ENSMGAG00000000962	ENSMGAT00000028525	AMFR	MSTRG.13863	265	2027	-40.27	-0.1657	-68	196	1694	1958
MSTRG.22790	MSTRG.22790.1	ENSMGAG00000000962	ENSMGAT00000026521	AMFR	MSTRG.13863	435	2165	-41.67	-0.1029	-276	158	1454	1888
MSTRG.33719	MSTRG.33719.6	ENSMGAG00000000962	ENSMGAT00000033006	AMFR	MSTRG.13863	227	2054	-22.68	-0.1075	-452	-226	1375	1601
MSTRG.22790	MSTRG.22790.2	ENSMGAG00000000962	ENSMGAT00000027161	AMFR	MSTRG.13863	403	2084	-35.12	-0.1009	-308	94	1373	1775
MSTRG.37986	MSTRG.37986.14	ENSMGAG00000000962	ENSMGAT00000033007	AMFR	MSTRG.13863	229	2093	-19.92	-0.1132	-401	-173	1463	1691
MSTRG.40180	MSTRG.40180.11	ENSMGAG00000000962	ENSMGAT00000028525	AMFR	MSTRG.13863	209	2027	-23.21	-0.1415	-605	-397	1213	1421
MSTRG.17378	MSTRG.17378.2	ENSMGAG00000000962	ENSMGAT00000033007	AMFR	MSTRG.13863	205	2093	-29.38	-0.1514	-244	-40	1644	1848
MSTRG.22790	MSTRG.22790.1	ENSMGAG00000000962	ENSMGAT00000028525	AMFR	MSTRG.13863	435	2027	-43.27	-0.1066	-210	224	1382	1816
MSTRG.26440	MSTRG.26440.4	ENSMGAG00000000962	ENSMGAT00000028525	AMFR	MSTRG.13863	229	2027	-23.11	-0.1216	-298	-70	1500	1728
MSTRG.14959	MSTRG.14959.4	ENSMGAG00000000962	ENSMGAT00000026521	AMFR	MSTRG.13863	350	2165	-36.39	-0.108	-169	180	1646	1995
MSTRG.18887	MSTRG.18887.12	ENSMGAG00000000962	ENSMGAT00000026521	AMFR	MSTRG.13863	227	2165	-25.16	-0.1317	-183	43	1755	1981
MSTRG.13837	MSTRG.13837.9	ENSMGAG00000000962	ENSMGAT00000026521	AMFR	MSTRG.13863	227	2165	-21.92	-0.1049	-541	-315	1397	1623
MSTRG.33719	MSTRG.33719.6	ENSMGAG00000000962	ENSMGAT00000027161	AMFR	MSTRG.13863	227	2084	-22.61	-0.133	-137	89	1720	1946
MSTRG.43740	MSTRG.43740.4	ENSMGAG00000000962	ENSMGAT00000027161	AMFR	MSTRG.13863	201	2084	-23.17	-0.1207	-1246	-1046	637	837
MSTRG.18887	MSTRG.18887.12	ENSMGAG00000000962	ENSMGAT00000033007	AMFR	MSTRG.13863	227	2093	-25.16	-0.1317	-183	43	1683	1909
MSTRG.37986	MSTRG.37986.11	ENSMGAG00000000962	ENSMGAT00000000991	AMFR	MSTRG.13863	217	1697	-25.04	-0.121	-1135	-919	345	561
MSTRG.20526	MSTRG.20526.6	ENSMGAG00000000962	ENSMGAT00000027161	AMFR	MSTRG.13863	235	2084	-17.97	-0.1248	-1082	-848	767	1001
MSTRG.39753	MSTRG.39753.6	ENSMGAG00000000962	ENSMGAT00000033006	AMFR	MSTRG.13863	224	2054	-32.63	-0.1886	-106	117	1724	1947
MSTRG.22790	MSTRG.22790.2	ENSMGAG00000000962	ENSMGAT00000026521	AMFR	MSTRG.13863	403	2165	-35.12	-0.1009	-308	94	1454	1856
MSTRG.49350	MSTRG.49350.1	ENSMGAG00000000962	ENSMGAT00000033006	AMFR	MSTRG.13863	283	2054	-37.16	-0.1452	-90	192	1681	1963
MSTRG.14959	MSTRG.14959.4	ENSMGAG00000000962	ENSMGAT00000000991	AMFR	MSTRG.13863	350	1697	-37.97	-0.1127	-533	-184	814	1163
MSTRG.4330	MSTRG.4330.8	ENSMGAG00000000962	ENSMGAT00000033006	AMFR	MSTRG.13863	493	2054	-43.19	-0.1093	1	419	1636	2054
MSTRG.31800	MSTRG.31800.3	ENSMGAG00000000962	ENSMGAT00000033006	AMFR	MSTRG.13863	211	2054	-21.79	-0.1289	-1837	-1627	6	216
MSTRG.25597	MSTRG.25597.5	ENSMGAG00000000962	ENSMGAT00000027161	AMFR	MSTRG.13863	265	2084	-23.18	-0.1026	-1345	-1081	474	738
MSTRG.14379	MSTRG.14379.2	ENSMGAG00000000962	ENSMGAT00000027161	AMFR	MSTRG.13863	235	2084	-17.78	-0.1078	-175	59	1674	1908
MSTRG.10525	MSTRG.10525.2	ENSMGAG00000000962	ENSMGAT00000027161	AMFR	MSTRG.13863	954	2084	-41.02	-0.1023	1	454	1631	2084
MSTRG.19515	MSTRG.19515.2	ENSMGAG00000000962	ENSMGAT00000026521	AMFR	MSTRG.13863	247	2165	-30.13	-0.1255	-191	55	1727	1973
MSTRG.26440	MSTRG.26440.4	ENSMGAG00000000962	ENSMGAT00000026521	AMFR	MSTRG.13863	229	2165	-23.11	-0.1216	-364	-136	1572	1800
MSTRG.25597	MSTRG.25597.5	ENSMGAG00000000962	ENSMGAT00000033007	AMFR	MSTRG.13863	265	2093	-23.18	-0.1026	-1273	-1009	555	819
MSTRG.18887	MSTRG.18887.30	ENSMGAG00000000962	ENSMGAT00000033006	AMFR	MSTRG.13863	315	2054	-30.6	-0.1013	-842	-528	897	1211
MSTRG.31800	MSTRG.31800.3	ENSMGAG00000000962	ENSMGAT00000027161	AMFR	MSTRG.13863	211	2084	-21.79	-0.1289	-1867	-1657	6	216
MSTRG.19515	MSTRG.19515.2	ENSMGAG00000000962	ENSMGAT00000028525	AMFR	MSTRG.13863	247	2027	-30.06	-0.1379	-125	121	1655	1901
MSTRG.37986	MSTRG.37986.14	ENSMGAG00000000962	ENSMGAT00000000991	AMFR	MSTRG.13863	229	1697	-21.34	-0.1342	-5	223	1463	1691
MSTRG.22790	MSTRG.22790.2	ENSMGAG00000000962	ENSMGAT00000033006	AMFR	MSTRG.13863	403	2054	-35.12	-0.1009	-269	133	1382	1784
MSTRG.13837	MSTRG.13837.9	ENSMGAG00000000962	ENSMGAT00000028525	AMFR	MSTRG.13863	227	2027	-21.92	-0.1049	-475	-249	1325	1551
MSTRG.10525	MSTRG.10525.2	ENSMGAG00000000962	ENSMGAT00000033007	AMFR	MSTRG.13863	954	2093	-41.02	-0.1023	1	454	1640	2093
MSTRG.31800	MSTRG.31800.3	ENSMGAG00000000962	ENSMGAT00000028525	AMFR	MSTRG.13863	211	2027	-21.79	-0.1289	-1810	-1600	6	216
MSTRG.22790	MSTRG.22790.1	ENSMGAG00000000962	ENSMGAT00000027161	AMFR	MSTRG.13863	435	2084	-41.67	-0.1029	-276	158	1373	1807
MSTRG.51005	MSTRG.51005.2	ENSMGAG00000000962	ENSMGAT00000033006	AMFR	MSTRG.13863	1162	2054	-64.86	-0.1026	1	667	1388	2054
MSTRG.17378	MSTRG.17378.2	ENSMGAG00000000962	ENSMGAT00000028525	AMFR	MSTRG.13863	205	2027	-26.57	-0.146	1	204	1824	2027
MSTRG.22790	MSTRG.22790.1	ENSMGAG00000000962	ENSMGAT00000033006	AMFR	MSTRG.13863	435	2054	-41.67	-0.1029	-237	197	1382	1816
MSTRG.27278	MSTRG.27278.10	ENSMGAG00000000962	ENSMGAT00000026521	AMFR	MSTRG.13863	208	2165	-22.62	-0.1203	-1901	-1694	56	263
MSTRG.39753	MSTRG.39753.6	ENSMGAG00000000962	ENSMGAT00000027161	AMFR	MSTRG.13863	224	2084	-27.32	-0.1394	-211	12	1649	1872
MSTRG.16360	MSTRG.16360.4	ENSMGAG00000000962	ENSMGAT00000028525	AMFR	MSTRG.13863	261	2027	-24.12	-0.1013	-1723	-1463	43	303
MSTRG.25778	MSTRG.25778.2	ENSMGAG00000000962	ENSMGAT00000028525	AMFR	MSTRG.13863	215	2027	-23.22	-0.1085	-1423	-1209	389	603
MSTRG.18887	MSTRG.18887.12	ENSMGAG00000000962	ENSMGAT00000000991	AMFR	MSTRG.13863	227	1697	-23.17	-0.1439	-1072	-846	398	624
MSTRG.39753	MSTRG.39753.6	ENSMGAG00000000962	ENSMGAT00000028525	AMFR	MSTRG.13863	224	2027	-27.72	-0.1372	-1539	-1316	264	487
MSTRG.12166	MSTRG.12166.10	ENSMGAG00000000962	ENSMGAT00000026521	AMFR	MSTRG.13863	315	2165	-24.44	-0.1014	-119	195	1731	2045
MSTRG.1226	MSTRG.1226.6	ENSMGAG00000000962	ENSMGAT00000026521	AMFR	MSTRG.13863	326	2165	-27.49	-0.1018	-1838	-1546	1	293
MSTRG.48901	MSTRG.48901.3	ENSMGAG00000000962	ENSMGAT00000026521	AMFR	MSTRG.13863	200	2165	-38.64	-0.2013	-227	-28	1738	1937
MSTRG.31800	MSTRG.31800.3	ENSMGAG00000000962	ENSMGAT00000000991	AMFR	MSTRG.13863	211	1697	-21.79	-0.1289	-1480	-1270	6	216
MSTRG.34985	MSTRG.34985.8	ENSMGAG00000000962	ENSMGAT00000028525	AMFR	MSTRG.13863	200	2027	-17.77	-0.1033	-190	9	1637	1836
MSTRG.3904	MSTRG.3904.8	ENSMGAG00000000962	ENSMGAT00000033006	AMFR	MSTRG.13863	207	2054	-25.37	-0.1275	-170	36	1677	1883
MSTRG.865	MSTRG.865.6	ENSMGAG00000000962	ENSMGAT00000033007	AMFR	MSTRG.13863	239	2093	-23.81	-0.1073	-66	172	1788	2026
MSTRG.31800	MSTRG.31800.3	ENSMGAG00000000962	ENSMGAT00000026521	AMFR	MSTRG.13863	211	2165	-21.79	-0.1289	-1948	-1738	6	216
MSTRG.865	MSTRG.865.6	ENSMGAG00000000962	ENSMGAT00000028525	AMFR	MSTRG.13863	239	2027	-23.19	-0.1303	-760	-522	1028	1266
MSTRG.40180	MSTRG.40180.11	ENSMGAG00000000962	ENSMGAT00000027161	AMFR	MSTRG.13863	209	2084	-23.21	-0.1415	-671	-463	1204	1412
MSTRG.18887	MSTRG.18887.12	ENSMGAG00000000962	ENSMGAT00000028525	AMFR	MSTRG.13863	227	2027	-25.1	-0.1357	-207	19	1593	1819
MSTRG.49350	MSTRG.49350.1	ENSMGAG00000000962	ENSMGAT00000028525	AMFR	MSTRG.13863	283	2027	-42.3	-0.1516	-60	222	1684	1966
MSTRG.49350	MSTRG.49350.1	ENSMGAG00000000962	ENSMGAT00000026521	AMFR	MSTRG.13863	283	2165	-31.6	-0.1145	-126	156	1756	2038
MSTRG.18887	MSTRG.18887.30	ENSMGAG00000000962	ENSMGAT00000033007	AMFR	MSTRG.13863	315	2093	-30.6	-0.1013	-881	-567	897	1211
MSTRG.47988	MSTRG.47988.1	ENSMGAG00000000962	ENSMGAT00000027161	AMFR	MSTRG.13863	585	2084	-56.69	-0.1389	1	438	1647	2084
MSTRG.27832	MSTRG.27832.1	ENSMGAG00000000962	ENSMGAT00000026521	AMFR	MSTRG.13863	296	2165	-35.34	-0.1223	-119	176	1750	2045
MSTRG.18579	MSTRG.18579.1	ENSMGAG00000000962	ENSMGAT00000033006	AMFR	MSTRG.13863	480	2054	-40.45	-0.155	1	313	1742	2054
MSTRG.27832	MSTRG.27832.1	ENSMGAG00000000962	ENSMGAT00000033006	AMFR	MSTRG.13863	296	2054	-35.26	-0.125	-585	-290	1173	1468
MSTRG.865	MSTRG.865.6	ENSMGAG00000000962	ENSMGAT00000033006	AMFR	MSTRG.13863	239	2054	-23.19	-0.1303	-787	-549	1028	1266
MSTRG.14959	MSTRG.14959.4	ENSMGAG00000000962	ENSMGAT00000027161	AMFR	MSTRG.13863	350	2084	-36.39	-0.108	-169	180	1565	1914
MSTRG.55209	MSTRG.55209.5	ENSMGAG00000000962	ENSMGAT00000028525	AMFR	MSTRG.13863	204	2027	-19.5	-0.1021	-1102	-899	721	924
MSTRG.25778	MSTRG.25778.2	ENSMGAG00000000962	ENSMGAT00000026521	AMFR	MSTRG.13863	215	2165	-23.22	-0.1085	-1561	-1347	389	603
MSTRG.27278	MSTRG.27278.10	ENSMGAG00000000962	ENSMGAT00000028525	AMFR	MSTRG.13863	208	2027	-22.62	-0.1203	-1763	-1556	56	263
MSTRG.12166	MSTRG.12166.10	ENSMGAG00000000962	ENSMGAT00000027161	AMFR	MSTRG.13863	315	2084	-24.44	-0.1014	-119	195	1650	1964
MSTRG.25597	MSTRG.25597.5	ENSMGAG00000000962	ENSMGAT00000026521	AMFR	MSTRG.13863	265	2165	-23.18	-0.1026	-1345	-1081	555	819
MSTRG.39753	MSTRG.39753.6	ENSMGAG00000000962	ENSMGAT00000000991	AMFR	MSTRG.13863	224	1697	-27.72	-0.1372	-1209	-986	264	487
MSTRG.27832	MSTRG.27832.1	ENSMGAG00000000962	ENSMGAT00000033007	AMFR	MSTRG.13863	296	2093	-35.34	-0.1223	-119	176	1678	1973
MSTRG.33719	MSTRG.33719.6	ENSMGAG00000000962	ENSMGAT00000026521	AMFR	MSTRG.13863	227	2165	-22.68	-0.1075	-452	-226	1486	1712
MSTRG.10525	MSTRG.10525.2	ENSMGAG00000000962	ENSMGAT00000026521	AMFR	MSTRG.13863	954	2165	-41.02	-0.1023	1	454	1712	2165
MSTRG.19515	MSTRG.19515.2	ENSMGAG00000000962	ENSMGAT00000027161	AMFR	MSTRG.13863	247	2084	-30.13	-0.1255	-191	55	1646	1892
MSTRG.3904	MSTRG.3904.8	ENSMGAG00000000962	ENSMGAT00000033007	AMFR	MSTRG.13863	207	2093	-25.66	-0.1258	-209	-3	1677	1883
MSTRG.17378	MSTRG.17378.2	ENSMGAG00000000962	ENSMGAT00000000991	AMFR	MSTRG.13863	205	1697	-26.1	-0.1374	-228	-24	1264	1468
MSTRG.3373	MSTRG.3373.3	ENSMGAG00000000962	ENSMGAT00000028525	AMFR	MSTRG.13863	220	2027	-17.31	-0.1532	-1377	-1158	430	649
MSTRG.48973	MSTRG.48973.4	ENSMGAG00000000962	ENSMGAT00000000991	AMFR	MSTRG.13863	265	1697	-40.27	-0.1657	-68	196	1364	1628
MSTRG.10555	MSTRG.10555.4	ENSMGAG00000000962	ENSMGAT00000028525	AMFR	MSTRG.13863	259	2027	-30.13	-0.125	-801	-543	967	1225
MSTRG.16360	MSTRG.16360.4	ENSMGAG00000000962	ENSMGAT00000000991	AMFR	MSTRG.13863	261	1697	-24.12	-0.1013	-1393	-1133	43	303
MSTRG.27278	MSTRG.27278.10	ENSMGAG00000000962	ENSMGAT00000000991	AMFR	MSTRG.13863	208	1697	-22.62	-0.1203	-1433	-1226	56	263
MSTRG.17378	MSTRG.17378.2	ENSMGAG00000000962	ENSMGAT00000026521	AMFR	MSTRG.13863	205	2165	-29.38	-0.1514	-244	-40	1716	1920
MSTRG.18887	MSTRG.18887.12	ENSMGAG00000000962	ENSMGAT00000027161	AMFR	MSTRG.13863	227	2084	-25.16	-0.1317	-183	43	1674	1900
MSTRG.48973	MSTRG.48973.4	ENSMGAG00000000962	ENSMGAT00000033007	AMFR	MSTRG.13863	265	2093	-40.27	-0.1657	-68	196	1760	2024
MSTRG.49814	MSTRG.49814.1	ENSMGAG00000000962	ENSMGAT00000026521	AMFR	MSTRG.13863	306	2165	-32.39	-0.1133	-75	230	1784	2089
MSTRG.48901	MSTRG.48901.3	ENSMGAG00000000962	ENSMGAT00000033007	AMFR	MSTRG.13863	200	2093	-38.64	-0.2013	-227	-28	1666	1865
MSTRG.33719	MSTRG.33719.6	ENSMGAG00000000962	ENSMGAT00000033007	AMFR	MSTRG.13863	227	2093	-22.68	-0.1075	-452	-226	1414	1640
MSTRG.865	MSTRG.865.6	ENSMGAG00000000962	ENSMGAT00000026521	AMFR	MSTRG.13863	239	2165	-23.81	-0.1073	-66	172	1860	2098
MSTRG.37986	MSTRG.37986.11	ENSMGAG00000000962	ENSMGAT00000033007	AMFR	MSTRG.13863	217	2093	-25.04	-0.121	-1531	-1315	345	561
MSTRG.37986	MSTRG.37986.14	ENSMGAG00000000962	ENSMGAT00000026521	AMFR	MSTRG.13863	229	2165	-19.92	-0.1132	-401	-173	1535	1763
MSTRG.25778	MSTRG.25778.2	ENSMGAG00000000962	ENSMGAT00000000991	AMFR	MSTRG.13863	215	1697	-23.22	-0.1085	-1093	-879	389	603
MSTRG.49814	MSTRG.49814.1	ENSMGAG00000000962	ENSMGAT00000000991	AMFR	MSTRG.13863	306	1697	-30.81	-0.1044	-1102	-797	289	594
MSTRG.49350	MSTRG.49350.1	ENSMGAG00000000962	ENSMGAT00000000991	AMFR	MSTRG.13863	283	1697	-29.54	-0.1132	-827	-545	587	869
MSTRG.1226	MSTRG.1226.6	ENSMGAG00000000962	ENSMGAT00000033007	AMFR	MSTRG.13863	326	2093	-27.49	-0.1018	-1766	-1474	1	293
MSTRG.55209	MSTRG.55209.5	ENSMGAG00000000962	ENSMGAT00000033006	AMFR	MSTRG.13863	204	2054	-19.5	-0.1021	-1129	-926	721	924
MSTRG.48901	MSTRG.48901.3	ENSMGAG00000000962	ENSMGAT00000033006	AMFR	MSTRG.13863	200	2054	-38.47	-0.2211	-1627	-1428	227	426
MSTRG.37986	MSTRG.37986.14	ENSMGAG00000000962	ENSMGAT00000028525	AMFR	MSTRG.13863	229	2027	-19.92	-0.1132	-335	-107	1463	1691
MSTRG.18887	MSTRG.18887.30	ENSMGAG00000000962	ENSMGAT00000000991	AMFR	MSTRG.13863	315	1697	-30.6	-0.1013	-485	-171	897	1211
MSTRG.14379	MSTRG.14379.2	ENSMGAG00000000962	ENSMGAT00000026521	AMFR	MSTRG.13863	235	2165	-17.78	-0.1078	-175	59	1755	1989
MSTRG.16360	MSTRG.16360.4	ENSMGAG00000000962	ENSMGAT00000027161	AMFR	MSTRG.13863	261	2084	-24.12	-0.1013	-1780	-1520	43	303
MSTRG.10249	MSTRG.10249.16	ENSMGAG00000000962	ENSMGAT00000033006	AMFR	MSTRG.13863	232	2054	-22.25	-0.1165	-174	57	1648	1879
MSTRG.49350	MSTRG.49350.1	ENSMGAG00000000962	ENSMGAT00000027161	AMFR	MSTRG.13863	283	2084	-31.6	-0.1145	-126	156	1675	1957
MSTRG.40180	MSTRG.40180.11	ENSMGAG00000000962	ENSMGAT00000000991	AMFR	MSTRG.13863	209	1697	-23.21	-0.1415	-275	-67	1213	1421
MSTRG.18887	MSTRG.18887.12	ENSMGAG00000000962	ENSMGAT00000033006	AMFR	MSTRG.13863	227	2054	-26.45	-0.1208	-158	68	1669	1895
MSTRG.43740	MSTRG.43740.4	ENSMGAG00000000962	ENSMGAT00000028525	AMFR	MSTRG.13863	201	2027	-23.68	-0.128	-221	-21	1605	1805
MSTRG.10249	MSTRG.10249.16	ENSMGAG00000000962	ENSMGAT00000026521	AMFR	MSTRG.13863	232	2165	-25.68	-0.1247	-213	18	1720	1951
MSTRG.10249	MSTRG.10249.16	ENSMGAG00000000962	ENSMGAT00000027161	AMFR	MSTRG.13863	232	2084	-25.68	-0.1247	-213	18	1639	1870
MSTRG.33719	MSTRG.33719.6	ENSMGAG00000000962	ENSMGAT00000028525	AMFR	MSTRG.13863	227	2027	-22.68	-0.1075	-452	-226	1348	1574
MSTRG.37986	MSTRG.37986.14	ENSMGAG00000000962	ENSMGAT00000027161	AMFR	MSTRG.13863	229	2084	-19.92	-0.1132	-401	-173	1454	1682
MSTRG.16360	MSTRG.16360.4	ENSMGAG00000000962	ENSMGAT00000033007	AMFR	MSTRG.13863	261	2093	-24.12	-0.1013	-1789	-1529	43	303
MSTRG.37986	MSTRG.37986.11	ENSMGAG00000000962	ENSMGAT00000028525	AMFR	MSTRG.13863	217	2027	-25.04	-0.121	-1465	-1249	345	561
MSTRG.1226	MSTRG.1226.6	ENSMGAG00000000962	ENSMGAT00000027161	AMFR	MSTRG.13863	326	2084	-27.49	-0.1018	-1757	-1465	1	293
MSTRG.47988	MSTRG.47988.1	ENSMGAG00000000962	ENSMGAT00000026521	AMFR	MSTRG.13863	585	2165	-56.69	-0.1389	1	438	1728	2165
MSTRG.49814	MSTRG.49814.1	ENSMGAG00000000962	ENSMGAT00000027161	AMFR	MSTRG.13863	306	2084	-32.39	-0.1133	-75	230	1703	2008
MSTRG.43740	MSTRG.43740.4	ENSMGAG00000000962	ENSMGAT00000026521	AMFR	MSTRG.13863	201	2165	-23.17	-0.1207	-1246	-1046	718	918
MSTRG.26440	MSTRG.26440.4	ENSMGAG00000000962	ENSMGAT00000027161	AMFR	MSTRG.13863	229	2084	-23.11	-0.1216	-364	-136	1491	1719
MSTRG.12166	MSTRG.12166.10	ENSMGAG00000000962	ENSMGAT00000033007	AMFR	MSTRG.13863	315	2093	-24.44	-0.1014	-119	195	1659	1973
MSTRG.13837	MSTRG.13837.9	ENSMGAG00000000962	ENSMGAT00000027161	AMFR	MSTRG.13863	227	2084	-21.92	-0.1049	-541	-315	1316	1542
MSTRG.43740	MSTRG.43740.4	ENSMGAG00000000962	ENSMGAT00000033007	AMFR	MSTRG.13863	201	2093	-23.17	-0.1207	-1174	-974	718	918
MSTRG.43740	MSTRG.43740.4	ENSMGAG00000000962	ENSMGAT00000000991	AMFR	MSTRG.13863	201	1697	-23.17	-0.1207	-778	-578	718	918
MSTRG.3904	MSTRG.3904.8	ENSMGAG00000000962	ENSMGAT00000027161	AMFR	MSTRG.13863	207	2084	-25.66	-0.1258	-209	-3	1668	1874
MSTRG.10555	MSTRG.10555.4	ENSMGAG00000000962	ENSMGAT00000000991	AMFR	MSTRG.13863	259	1697	-30.13	-0.125	-471	-213	967	1225
MSTRG.49350	MSTRG.49350.1	ENSMGAG00000000962	ENSMGAT00000033007	AMFR	MSTRG.13863	283	2093	-31.6	-0.1145	-126	156	1684	1966
MSTRG.19515	MSTRG.19515.2	ENSMGAG00000000962	ENSMGAT00000033007	AMFR	MSTRG.13863	247	2093	-30.13	-0.1255	-191	55	1655	1901
MSTRG.3904	MSTRG.3904.8	ENSMGAG00000000962	ENSMGAT00000028525	AMFR	MSTRG.13863	207	2027	-18.27	-0.1009	-567	-361	1253	1459
MSTRG.10249	MSTRG.10249.16	ENSMGAG00000000962	ENSMGAT00000028525	AMFR	MSTRG.13863	232	2027	-22.73	-0.1006	-147	84	1648	1879
MSTRG.13837	MSTRG.13837.9	ENSMGAG00000000962	ENSMGAT00000033006	AMFR	MSTRG.13863	227	2054	-21.92	-0.1049	-502	-276	1325	1551
MSTRG.3904	MSTRG.3904.8	ENSMGAG00000000962	ENSMGAT00000026521	AMFR	MSTRG.13863	207	2165	-25.66	-0.1258	-209	-3	1749	1955
MSTRG.55209	MSTRG.55209.5	ENSMGAG00000000962	ENSMGAT00000027161	AMFR	MSTRG.13863	204	2084	-19.5	-0.1021	-1240	-1037	640	843
MSTRG.49814	MSTRG.49814.1	ENSMGAG00000000962	ENSMGAT00000033006	AMFR	MSTRG.13863	306	2054	-35.73	-0.1254	1	290	1765	2054
MSTRG.40180	MSTRG.40180.11	ENSMGAG00000000962	ENSMGAT00000026521	AMFR	MSTRG.13863	209	2165	-23.21	-0.1415	-671	-463	1285	1493
MSTRG.37986	MSTRG.37986.14	ENSMGAG00000000962	ENSMGAT00000033006	AMFR	MSTRG.13863	229	2054	-19.92	-0.1132	-362	-134	1463	1691
MSTRG.26440	MSTRG.26440.4	ENSMGAG00000000962	ENSMGAT00000033006	AMFR	MSTRG.13863	229	2054	-23.11	-0.1216	-325	-97	1500	1728
MSTRG.48973	MSTRG.48973.4	ENSMGAG00000000962	ENSMGAT00000026521	AMFR	MSTRG.13863	265	2165	-40.27	-0.1657	-68	196	1832	2096
MSTRG.48901	MSTRG.48901.3	ENSMGAG00000000962	ENSMGAT00000028525	AMFR	MSTRG.13863	200	2027	-35.68	-0.1908	-1627	-1428	200	399
MSTRG.47988	MSTRG.47988.1	ENSMGAG00000000962	ENSMGAT00000028525	AMFR	MSTRG.13863	585	2027	-54.54	-0.1001	-25	559	1417	2001
MSTRG.55209	MSTRG.55209.5	ENSMGAG00000000962	ENSMGAT00000000991	AMFR	MSTRG.13863	204	1697	-19.5	-0.1021	-772	-569	721	924
MSTRG.40180	MSTRG.40180.11	ENSMGAG00000000962	ENSMGAT00000033006	AMFR	MSTRG.13863	209	2054	-23.21	-0.1415	-632	-424	1213	1421
MSTRG.25778	MSTRG.25778.2	ENSMGAG00000000962	ENSMGAT00000033006	AMFR	MSTRG.13863	215	2054	-28.96	-0.1478	-111	103	1728	1942
MSTRG.26440	MSTRG.26440.4	ENSMGAG00000000962	ENSMGAT00000033007	AMFR	MSTRG.13863	229	2093	-23.11	-0.1216	-364	-136	1500	1728
MSTRG.25778	MSTRG.25778.2	ENSMGAG00000000962	ENSMGAT00000033007	AMFR	MSTRG.13863	215	2093	-23.22	-0.1085	-1489	-1275	389	603
MSTRG.25778	MSTRG.25778.2	ENSMGAG00000000962	ENSMGAT00000027161	AMFR	MSTRG.13863	215	2084	-21.02	-0.146	1	212	1873	2084
MSTRG.19515	MSTRG.19515.2	ENSMGAG00000000962	ENSMGAT00000000991	AMFR	MSTRG.13863	247	1697	-24.9	-0.1339	-225	21	1225	1471
MSTRG.27278	MSTRG.27278.10	ENSMGAG00000000962	ENSMGAT00000033007	AMFR	MSTRG.13863	208	2093	-22.62	-0.1203	-1829	-1622	56	263
MSTRG.27832	MSTRG.27832.1	ENSMGAG00000000962	ENSMGAT00000027161	AMFR	MSTRG.13863	296	2084	-35.34	-0.1223	-119	176	1669	1964
MSTRG.3904	MSTRG.3904.8	ENSMGAG00000000962	ENSMGAT00000000991	AMFR	MSTRG.13863	207	1697	-18.27	-0.1009	-237	-31	1253	1459
MSTRG.31800	MSTRG.31800.3	ENSMGAG00000000962	ENSMGAT00000033007	AMFR	MSTRG.13863	211	2093	-21.79	-0.1289	-1876	-1666	6	216
MSTRG.39753	MSTRG.39753.6	ENSMGAG00000000962	ENSMGAT00000026521	AMFR	MSTRG.13863	224	2165	-27.72	-0.1372	-1677	-1454	264	487
MSTRG.13837	MSTRG.13837.9	ENSMGAG00000000962	ENSMGAT00000000991	AMFR	MSTRG.13863	227	1697	-21.92	-0.1049	-145	81	1325	1551
MSTRG.49814	MSTRG.49814.1	ENSMGAG00000000962	ENSMGAT00000033007	AMFR	MSTRG.13863	306	2093	-32.39	-0.1133	-75	230	1712	2017
MSTRG.22790	MSTRG.22790.2	ENSMGAG00000000962	ENSMGAT00000033007	AMFR	MSTRG.13863	403	2093	-35.12	-0.1009	-308	94	1382	1784
MSTRG.13837	MSTRG.13837.9	ENSMGAG00000000962	ENSMGAT00000033007	AMFR	MSTRG.13863	227	2093	-21.92	-0.1049	-541	-315	1325	1551
MSTRG.14959	MSTRG.14959.4	ENSMGAG00000000962	ENSMGAT00000033006	AMFR	MSTRG.13863	350	2054	-37.97	-0.1127	-890	-541	814	1163
MSTRG.19515	MSTRG.19515.2	ENSMGAG00000000962	ENSMGAT00000033006	AMFR	MSTRG.13863	247	2054	-33.83	-0.1619	-129	117	1678	1924
MSTRG.17378	MSTRG.17378.2	ENSMGAG00000000962	ENSMGAT00000027161	AMFR	MSTRG.13863	205	2084	-29.38	-0.1514	-244	-40	1635	1839
MSTRG.16360	MSTRG.16360.4	ENSMGAG00000000962	ENSMGAT00000026521	AMFR	MSTRG.13863	261	2165	-24.12	-0.1013	-1861	-1601	43	303
MSTRG.48901	MSTRG.48901.3	ENSMGAG00000000962	ENSMGAT00000027161	AMFR	MSTRG.13863	200	2084	-38.64	-0.2013	-227	-28	1657	1856
MSTRG.37986	MSTRG.37986.11	ENSMGAG00000000962	ENSMGAT00000027161	AMFR	MSTRG.13863	217	2084	-23.95	-0.114	-1645	-1429	222	438
MSTRG.49814	MSTRG.49814.1	ENSMGAG00000000962	ENSMGAT00000028525	AMFR	MSTRG.13863	306	2027	-36.36	-0.1271	-86	219	1635	1940
MSTRG.10249	MSTRG.10249.16	ENSMGAG00000000962	ENSMGAT00000033007	AMFR	MSTRG.13863	232	2093	-25.68	-0.1247	-213	18	1648	1879
MSTRG.18887	MSTRG.18887.30	ENSMGAG00000000962	ENSMGAT00000028525	AMFR	MSTRG.13863	315	2027	-30.6	-0.1013	-815	-501	897	1211
MSTRG.49190	MSTRG.49190.2	ENSMGAG00000000962	ENSMGAT00000033007	AMFR	MSTRG.13863	1366	2093	-80.46	-0.1006	1	925	1169	2093
MSTRG.55209	MSTRG.55209.5	ENSMGAG00000000962	ENSMGAT00000033007	AMFR	MSTRG.13863	204	2093	-19.5	-0.1021	-1168	-965	721	924
MSTRG.40180	MSTRG.40180.11	ENSMGAG00000000962	ENSMGAT00000033007	AMFR	MSTRG.13863	209	2093	-23.21	-0.1415	-671	-463	1213	1421
MSTRG.20526	MSTRG.20526.6	ENSMGAG00000000962	ENSMGAT00000026521	AMFR	MSTRG.13863	235	2165	-17.97	-0.1248	-1082	-848	848	1082
MSTRG.39753	MSTRG.39753.6	ENSMGAG00000000962	ENSMGAT00000033007	AMFR	MSTRG.13863	224	2093	-27.72	-0.1372	-1605	-1382	264	487
MSTRG.48901	MSTRG.48901.3	ENSMGAG00000000962	ENSMGAT00000000991	AMFR	MSTRG.13863	200	1697	-31.54	-0.2075	1	166	1532	1697
MSTRG.27278	MSTRG.27278.10	ENSMGAG00000000962	ENSMGAT00000033006	AMFR	MSTRG.13863	208	2054	-22.62	-0.1203	-1790	-1583	56	263
MSTRG.865	MSTRG.865.6	ENSMGAG00000000962	ENSMGAT00000000991	AMFR	MSTRG.13863	239	1697	-23.19	-0.1303	-430	-192	1028	1266
MSTRG.22790	MSTRG.22790.1	ENSMGAG00000000962	ENSMGAT00000033007	AMFR	MSTRG.13863	435	2093	-41.67	-0.1029	-276	158	1382	1816
MSTRG.14959	MSTRG.14959.4	ENSMGAG00000000962	ENSMGAT00000033007	AMFR	MSTRG.13863	350	2093	-37.97	-0.1127	-929	-580	814	1163
MSTRG.37986	MSTRG.37986.11	ENSMGAG00000000962	ENSMGAT00000026521	AMFR	MSTRG.13863	217	2165	-25.04	-0.121	-1603	-1387	345	561
MSTRG.48973	MSTRG.48973.4	ENSMGAG00000000962	ENSMGAT00000033006	AMFR	MSTRG.13863	265	2054	-40.27	-0.1657	-68	196	1721	1985
MSTRG.14959	MSTRG.14959.4	ENSMGAG00000000962	ENSMGAT00000028525	AMFR	MSTRG.13863	350	2027	-37.97	-0.1127	-863	-514	814	1163
MSTRG.48973	MSTRG.48973.4	ENSMGAG00000000962	ENSMGAT00000027161	AMFR	MSTRG.13863	265	2084	-40.27	-0.1657	-68	196	1751	2015
MSTRG.43740	MSTRG.43740.4	ENSMGAG00000000962	ENSMGAT00000033006	AMFR	MSTRG.13863	201	2054	-23.17	-0.1207	-1135	-935	718	918
MSTRG.10555	MSTRG.10555.4	ENSMGAG00000000962	ENSMGAT00000033006	AMFR	MSTRG.13863	259	2054	-30.13	-0.125	-828	-570	967	1225
MSTRG.17378	MSTRG.17378.2	ENSMGAG00000000962	ENSMGAT00000033006	AMFR	MSTRG.13863	205	2054	-28.44	-0.1466	-205	-1	1644	1848
MSTRG.865	MSTRG.865.6	ENSMGAG00000000962	ENSMGAT00000027161	AMFR	MSTRG.13863	239	2084	-23.81	-0.1073	-66	172	1779	2017
MSTRG.37986	MSTRG.37986.11	ENSMGAG00000000962	ENSMGAT00000033006	AMFR	MSTRG.13863	217	2054	-25.04	-0.121	-1492	-1276	345	561
MSTRG.46558	MSTRG.46558.3	ENSMGAG00000000962	ENSMGAT00000028525	AMFR	MSTRG.13863	261	2027	-27.3	-0.1332	1	209	1819	2027
MSTRG.27832	MSTRG.27832.1	ENSMGAG00000000962	ENSMGAT00000028525	AMFR	MSTRG.13863	296	2027	-38.19	-0.1326	-53	242	1678	1973
MSTRG.25597	MSTRG.25597.5	ENSMGAG00000000962	ENSMGAT00000000991	AMFR	MSTRG.13863	265	1697	-23.18	-0.1026	-877	-613	555	819
MSTRG.47988	MSTRG.47988.1	ENSMGAG00000000962	ENSMGAT00000033007	AMFR	MSTRG.13863	585	2093	-56.69	-0.1389	1	438	1656	2093
MSTRG.27278	MSTRG.27278.10	ENSMGAG00000000962	ENSMGAT00000027161	AMFR	MSTRG.13863	208	2084	-22.62	-0.1203	-1820	-1613	56	263
MSTRG.55209	MSTRG.55209.5	ENSMGAG00000000962	ENSMGAT00000026521	AMFR	MSTRG.13863	204	2165	-19.5	-0.1021	-1240	-1037	721	924
MSTRG.10555	MSTRG.10555.4	ENSMGAG00000000962	ENSMGAT00000033007	AMFR	MSTRG.13863	259	2093	-30.13	-0.125	-867	-609	967	1225
MSTRG.40180	MSTRG.40180.11	ENSMGAG00000001002	ENSMGAT00000036968	TOP3B	MSTRG.18134	209	2621	-18.23	-0.1112	-2308	-2100	104	312
MSTRG.25597	MSTRG.25597.5	ENSMGAG00000001002	ENSMGAT00000036968	TOP3B	MSTRG.18134	265	2621	-21.47	-0.1084	1	219	2403	2621
MSTRG.39753	MSTRG.39753.6	ENSMGAG00000001002	ENSMGAT00000001068	TOP3B	MSTRG.18134	224	2823	-29.2	-0.1529	-78	145	2521	2744
MSTRG.44887	MSTRG.44887.1	ENSMGAG00000001002	ENSMGAT00000036968	TOP3B	MSTRG.18134	224	2621	-19.17	-0.1162	-2375	-2152	22	245
MSTRG.14959	MSTRG.14959.4	ENSMGAG00000001002	ENSMGAT00000001068	TOP3B	MSTRG.18134	350	2823	-31.38	-0.1117	-2443	-2094	30	379
MSTRG.33719	MSTRG.33719.6	ENSMGAG00000001002	ENSMGAT00000001068	TOP3B	MSTRG.18134	227	2823	-18.78	-0.1043	-2560	-2334	36	262
MSTRG.27832	MSTRG.27832.1	ENSMGAG00000001002	ENSMGAT00000001068	TOP3B	MSTRG.18134	296	2823	-28.61	-0.1064	-46	249	2481	2776
MSTRG.26440	MSTRG.26440.4	ENSMGAG00000001002	ENSMGAT00000001068	TOP3B	MSTRG.18134	229	2823	-22.87	-0.1132	-70	158	2524	2752
MSTRG.26440	MSTRG.26440.4	ENSMGAG00000001002	ENSMGAT00000036968	TOP3B	MSTRG.18134	229	2621	-17.99	-0.1124	-617	-389	1775	2003
MSTRG.47682	MSTRG.47682.3	ENSMGAG00000001002	ENSMGAT00000001068	TOP3B	MSTRG.18134	650	2823	-47.63	-0.1224	1	401	2423	2823
MSTRG.8289	MSTRG.8289.6	ENSMGAG00000001002	ENSMGAT00000001068	TOP3B	MSTRG.18134	1402	2823	-59.85	-0.1147	1	534	2290	2823
MSTRG.40180	MSTRG.40180.11	ENSMGAG00000001002	ENSMGAT00000001068	TOP3B	MSTRG.18134	209	2823	-19.6	-0.1114	-121	87	2493	2701
MSTRG.37986	MSTRG.37986.11	ENSMGAG00000001002	ENSMGAT00000001068	TOP3B	MSTRG.18134	217	2823	-22.5	-0.1066	-66	150	2540	2756
MSTRG.47682	MSTRG.47682.2	ENSMGAG00000001002	ENSMGAT00000001068	TOP3B	MSTRG.18134	670	2823	-38.4	-0.1803	1	223	2601	2823
MSTRG.10249	MSTRG.10249.16	ENSMGAG00000001002	ENSMGAT00000001068	TOP3B	MSTRG.18134	232	2823	-23.19	-0.1126	1	210	2614	2823
MSTRG.29274	MSTRG.29274.2	ENSMGAG00000001002	ENSMGAT00000001068	TOP3B	MSTRG.18134	500	2823	-43.84	-0.132	1	357	2467	2823
MSTRG.19515	MSTRG.19515.2	ENSMGAG00000001002	ENSMGAT00000036968	TOP3B	MSTRG.18134	247	2621	-23.36	-0.1067	-2323	-2077	51	297
MSTRG.5225	MSTRG.5225.1	ENSMGAG00000001002	ENSMGAT00000001068	TOP3B	MSTRG.18134	259	2823	-19.96	-0.1073	1	217	2607	2823
MSTRG.44887	MSTRG.44887.1	ENSMGAG00000001002	ENSMGAT00000001068	TOP3B	MSTRG.18134	224	2823	-19.17	-0.1162	-2577	-2354	22	245
MSTRG.55209	MSTRG.55209.5	ENSMGAG00000001002	ENSMGAT00000036968	TOP3B	MSTRG.18134	204	2621	-19.41	-0.2157	1	98	2524	2621
MSTRG.17378	MSTRG.17378.2	ENSMGAG00000001002	ENSMGAT00000036968	TOP3B	MSTRG.18134	205	2621	-24.37	-0.1317	-60	144	2356	2560
MSTRG.48901	MSTRG.48901.3	ENSMGAG00000001002	ENSMGAT00000036968	TOP3B	MSTRG.18134	200	2621	-28.82	-0.2234	-41	158	2380	2579
MSTRG.13837	MSTRG.13837.9	ENSMGAG00000001002	ENSMGAT00000036968	TOP3B	MSTRG.18134	227	2621	-16.62	-0.1079	-2078	-1852	316	542
MSTRG.48973	MSTRG.48973.4	ENSMGAG00000001002	ENSMGAT00000036968	TOP3B	MSTRG.18134	265	2621	-31.2	-0.1263	-2255	-1991	101	365
MSTRG.3904	MSTRG.3904.8	ENSMGAG00000001002	ENSMGAT00000001068	TOP3B	MSTRG.18134	207	2823	-17.28	-0.1271	-133	73	2483	2689
MSTRG.33719	MSTRG.33719.6	ENSMGAG00000001002	ENSMGAT00000036968	TOP3B	MSTRG.18134	227	2621	-18.78	-0.1043	-2358	-2132	36	262
MSTRG.49350	MSTRG.49350.1	ENSMGAG00000001002	ENSMGAT00000001068	TOP3B	MSTRG.18134	283	2823	-30.22	-0.1275	1	253	2571	2823
MSTRG.18887	MSTRG.18887.30	ENSMGAG00000001002	ENSMGAT00000001068	TOP3B	MSTRG.18134	315	2823	-33.1	-0.1085	1	312	2512	2823
MSTRG.14959	MSTRG.14959.4	ENSMGAG00000001002	ENSMGAT00000036968	TOP3B	MSTRG.18134	350	2621	-31.11	-0.1211	-2270	-2007	1	264
MSTRG.18887	MSTRG.18887.12	ENSMGAG00000001002	ENSMGAT00000001068	TOP3B	MSTRG.18134	227	2823	-27.1	-0.1397	1	216	2608	2823
MSTRG.55209	MSTRG.55209.5	ENSMGAG00000001002	ENSMGAT00000001068	TOP3B	MSTRG.18134	204	2823	-22.88	-0.123	-95	108	2524	2727
MSTRG.31800	MSTRG.31800.3	ENSMGAG00000001002	ENSMGAT00000001068	TOP3B	MSTRG.18134	211	2823	-20.51	-0.1005	-36	174	2576	2786
MSTRG.22790	MSTRG.22790.1	ENSMGAG00000001002	ENSMGAT00000001068	TOP3B	MSTRG.18134	435	2823	-30.59	-0.1013	1	345	2479	2823
MSTRG.43740	MSTRG.43740.4	ENSMGAG00000001002	ENSMGAT00000001068	TOP3B	MSTRG.18134	201	2823	-21.19	-0.1115	0	200	2622	2822
MSTRG.17378	MSTRG.17378.2	ENSMGAG00000001002	ENSMGAT00000001068	TOP3B	MSTRG.18134	205	2823	-27.03	-0.1423	1	202	2622	2823
MSTRG.47988	MSTRG.47988.1	ENSMGAG00000001002	ENSMGAT00000001068	TOP3B	MSTRG.18134	585	2823	-49.73	-0.1228	1	425	2399	2823
MSTRG.34985	MSTRG.34985.8	ENSMGAG00000001002	ENSMGAT00000001068	TOP3B	MSTRG.18134	200	2823	-20.64	-0.1251	-8	191	2615	2814
MSTRG.27278	MSTRG.27278.10	ENSMGAG00000001002	ENSMGAT00000001068	TOP3B	MSTRG.18134	208	2823	-22.68	-0.1319	-115	92	2500	2707
MSTRG.25778	MSTRG.25778.2	ENSMGAG00000001002	ENSMGAT00000001068	TOP3B	MSTRG.18134	215	2823	-18.62	-0.1006	1	210	2614	2823
MSTRG.19515	MSTRG.19515.2	ENSMGAG00000001002	ENSMGAT00000001068	TOP3B	MSTRG.18134	247	2823	-26.3	-0.1356	1	207	2617	2823
MSTRG.48901	MSTRG.48901.3	ENSMGAG00000001002	ENSMGAT00000001068	TOP3B	MSTRG.18134	200	2823	-41.63	-0.313	1	181	2643	2823
MSTRG.39753	MSTRG.39753.6	ENSMGAG00000001002	ENSMGAT00000036968	TOP3B	MSTRG.18134	224	2621	-22.47	-0.1118	-2016	-1793	381	604
MSTRG.48973	MSTRG.48973.4	ENSMGAG00000001002	ENSMGAT00000001068	TOP3B	MSTRG.18134	265	2823	-38.19	-0.1728	1	239	2585	2823
MSTRG.37986	MSTRG.37986.11	ENSMGAG00000001002	ENSMGAT00000036968	TOP3B	MSTRG.18134	217	2621	-21.21	-0.1293	-1973	-1757	431	647
MSTRG.865	MSTRG.865.6	ENSMGAG00000001002	ENSMGAT00000001068	TOP3B	MSTRG.18134	239	2823	-23.08	-0.1069	-2437	-2199	147	385
MSTRG.22790	MSTRG.22790.2	ENSMGAG00000001002	ENSMGAT00000001068	TOP3B	MSTRG.18134	403	2823	-30.59	-0.1013	1	345	2479	2823
MSTRG.49814	MSTRG.49814.1	ENSMGAG00000001002	ENSMGAT00000001068	TOP3B	MSTRG.18134	306	2823	-34.03	-0.186	-2516	-2315	1	202
MSTRG.45648	MSTRG.45648.9	ENSMGAG00000001061	ENSMGAT00000001109	MAPK1	MSTRG.18157	403	2849	-21.54	-0.1116	1	202	2648	2849
MSTRG.46558	MSTRG.46558.3	ENSMGAG00000001061	ENSMGAT00000001109	MAPK1	MSTRG.18157	261	2849	-25.94	-0.1076	-1188	-928	1400	1660
MSTRG.44887	MSTRG.44887.1	ENSMGAG00000001061	ENSMGAT00000001109	MAPK1	MSTRG.18157	224	2849	-17.67	-0.1227	1	187	2663	2849
MSTRG.48973	MSTRG.48973.4	ENSMGAG00000001061	ENSMGAT00000001109	MAPK1	MSTRG.18157	265	2849	-26.77	-0.2142	-2583	-2412	1	172
MSTRG.17378	MSTRG.17378.2	ENSMGAG00000001061	ENSMGAT00000001109	MAPK1	MSTRG.18157	205	2849	-22.7	-0.1135	-1681	-1477	963	1167
MSTRG.55209	MSTRG.55209.5	ENSMGAG00000001061	ENSMGAT00000001109	MAPK1	MSTRG.18157	204	2849	-21.08	-0.1087	-1531	-1328	1114	1317
MSTRG.10249	MSTRG.10249.16	ENSMGAG00000001061	ENSMGAT00000001109	MAPK1	MSTRG.18157	232	2849	-28.64	-0.137	-10	221	2607	2838
MSTRG.48901	MSTRG.48901.3	ENSMGAG00000001061	ENSMGAT00000001109	MAPK1	MSTRG.18157	200	2849	-27.63	-0.1388	-2625	-2426	24	223
MSTRG.3373	MSTRG.3373.3	ENSMGAG00000001061	ENSMGAT00000001109	MAPK1	MSTRG.18157	220	2849	-21.04	-0.1047	-489	-270	2140	2359
MSTRG.27278	MSTRG.27278.10	ENSMGAG00000001061	ENSMGAT00000001109	MAPK1	MSTRG.18157	208	2849	-21.87	-0.1127	-74	133	2567	2774
MSTRG.33719	MSTRG.33719.6	ENSMGAG00000001061	ENSMGAT00000001109	MAPK1	MSTRG.18157	227	2849	-20.32	-0.1303	-1816	-1590	806	1032
MSTRG.13837	MSTRG.13837.9	ENSMGAG00000001061	ENSMGAT00000001109	MAPK1	MSTRG.18157	227	2849	-18.43	-0.1078	-1314	-1088	1308	1534
MSTRG.43740	MSTRG.43740.4	ENSMGAG00000001061	ENSMGAT00000001109	MAPK1	MSTRG.18157	201	2849	-21.22	-0.1111	-2044	-1844	604	804
MSTRG.39753	MSTRG.39753.6	ENSMGAG00000001061	ENSMGAT00000001109	MAPK1	MSTRG.18157	224	2849	-22.95	-0.1053	-2037	-1814	588	811
MSTRG.27832	MSTRG.27832.1	ENSMGAG00000001061	ENSMGAT00000001109	MAPK1	MSTRG.18157	296	2849	-22.77	-0.1224	1	197	2653	2849
MSTRG.25778	MSTRG.25778.2	ENSMGAG00000001061	ENSMGAT00000001109	MAPK1	MSTRG.18157	215	2849	-22.19	-0.1247	-36	178	2598	2812
MSTRG.37986	MSTRG.37986.11	ENSMGAG00000001061	ENSMGAT00000001109	MAPK1	MSTRG.18157	217	2849	-16.89	-0.1362	1	159	2691	2849
MSTRG.49814	MSTRG.49814.1	ENSMGAG00000001061	ENSMGAT00000001109	MAPK1	MSTRG.18157	306	2849	-31.05	-0.2388	1	152	2698	2849
MSTRG.865	MSTRG.865.6	ENSMGAG00000001061	ENSMGAT00000001109	MAPK1	MSTRG.18157	239	2849	-18.47	-0.1399	1	162	2688	2849
MSTRG.10249	MSTRG.10249.16	ENSMGAG00000001246	ENSMGAT00000024235	ACAA2	MSTRG.51473	232	2143	-22.69	-0.1129	-72	159	1839	2070
MSTRG.49350	MSTRG.49350.1	ENSMGAG00000001246	ENSMGAT00000024235	ACAA2	MSTRG.51473	283	2143	-27.74	-0.118	-1014	-732	846	1128
MSTRG.19515	MSTRG.19515.2	ENSMGAG00000001246	ENSMGAT00000024235	ACAA2	MSTRG.51473	247	2143	-24.93	-0.1193	-949	-703	947	1193
MSTRG.3373	MSTRG.3373.3	ENSMGAG00000001246	ENSMGAT00000024235	ACAA2	MSTRG.51473	220	2143	-23.5	-0.1073	-1652	-1433	271	490
MSTRG.33719	MSTRG.33719.6	ENSMGAG00000001246	ENSMGAT00000001336	ACAA2	MSTRG.51473	227	1167	-18.92	-0.1221	1	209	959	1167
MSTRG.34985	MSTRG.34985.8	ENSMGAG00000001246	ENSMGAT00000024235	ACAA2	MSTRG.51473	200	2143	-22.96	-0.1375	-967	-768	976	1175
MSTRG.49814	MSTRG.49814.1	ENSMGAG00000001246	ENSMGAT00000033063	ACAA2	MSTRG.51473	306	1195	-30.83	-0.1117	-866	-561	23	328
MSTRG.43740	MSTRG.43740.4	ENSMGAG00000001246	ENSMGAT00000033063	ACAA2	MSTRG.51473	201	1195	-17.95	-0.1008	-33	167	961	1161
MSTRG.10249	MSTRG.10249.16	ENSMGAG00000001246	ENSMGAT00000001336	ACAA2	MSTRG.51473	232	1167	-22.69	-0.1129	-72	159	863	1094
MSTRG.55209	MSTRG.55209.5	ENSMGAG00000001246	ENSMGAT00000001336	ACAA2	MSTRG.51473	204	1167	-21.07	-0.1596	-962	-814	1	149
MSTRG.17378	MSTRG.17378.2	ENSMGAG00000001246	ENSMGAT00000033063	ACAA2	MSTRG.51473	205	1195	-25.05	-0.1325	-968	-764	22	226
MSTRG.55209	MSTRG.55209.5	ENSMGAG00000001246	ENSMGAT00000024235	ACAA2	MSTRG.51473	204	2143	-21.67	-0.11	-1763	-1560	176	379
MSTRG.48973	MSTRG.48973.4	ENSMGAG00000001246	ENSMGAT00000024235	ACAA2	MSTRG.51473	265	2143	-30.52	-0.1183	-1286	-1022	592	856
MSTRG.40180	MSTRG.40180.11	ENSMGAG00000001246	ENSMGAT00000024235	ACAA2	MSTRG.51473	209	2143	-19.66	-0.1467	-992	-784	942	1150
MSTRG.18887	MSTRG.18887.12	ENSMGAG00000001246	ENSMGAT00000024235	ACAA2	MSTRG.51473	227	2143	-24.58	-0.128	-1563	-1337	353	579
MSTRG.48901	MSTRG.48901.3	ENSMGAG00000001246	ENSMGAT00000024235	ACAA2	MSTRG.51473	200	2143	-29.6	-0.185	1	183	1961	2143
MSTRG.3904	MSTRG.3904.8	ENSMGAG00000001246	ENSMGAT00000024235	ACAA2	MSTRG.51473	207	2143	-20.67	-0.126	1	194	1950	2143
MSTRG.43740	MSTRG.43740.4	ENSMGAG00000001246	ENSMGAT00000024235	ACAA2	MSTRG.51473	201	2143	-17.95	-0.1008	-33	167	1909	2109
MSTRG.13837	MSTRG.13837.9	ENSMGAG00000001246	ENSMGAT00000033063	ACAA2	MSTRG.51473	227	1195	-18.86	-0.1048	-131	95	837	1063
MSTRG.33719	MSTRG.33719.6	ENSMGAG00000001246	ENSMGAT00000024235	ACAA2	MSTRG.51473	227	2143	-18.92	-0.1221	1	209	1935	2143
MSTRG.39753	MSTRG.39753.6	ENSMGAG00000001246	ENSMGAT00000001336	ACAA2	MSTRG.51473	224	1167	-21.69	-0.1023	-278	-55	665	888
MSTRG.19515	MSTRG.19515.2	ENSMGAG00000001246	ENSMGAT00000001336	ACAA2	MSTRG.51473	247	1167	-24.84	-0.12	-919	-691	1	229
MSTRG.33719	MSTRG.33719.6	ENSMGAG00000001246	ENSMGAT00000033063	ACAA2	MSTRG.51473	227	1195	-18.92	-0.1221	1	209	987	1195
MSTRG.49814	MSTRG.49814.1	ENSMGAG00000001246	ENSMGAT00000024235	ACAA2	MSTRG.51473	306	2143	-30.83	-0.1117	-1814	-1509	23	328
MSTRG.37986	MSTRG.37986.11	ENSMGAG00000001246	ENSMGAT00000024235	ACAA2	MSTRG.51473	217	2143	-20.91	-0.1083	-114	102	1812	2028
MSTRG.3904	MSTRG.3904.8	ENSMGAG00000001246	ENSMGAT00000001336	ACAA2	MSTRG.51473	207	1167	-20.67	-0.126	1	194	974	1167
MSTRG.40180	MSTRG.40180.11	ENSMGAG00000001246	ENSMGAT00000033063	ACAA2	MSTRG.51473	209	1195	-19.66	-0.1467	-985	-784	1	202
MSTRG.25778	MSTRG.25778.2	ENSMGAG00000001246	ENSMGAT00000024235	ACAA2	MSTRG.51473	215	2143	-20.43	-0.1048	-762	-548	1166	1380
MSTRG.34985	MSTRG.34985.8	ENSMGAG00000001246	ENSMGAT00000033063	ACAA2	MSTRG.51473	200	1195	-23.1	-0.1383	-19	180	976	1175
MSTRG.25597	MSTRG.25597.5	ENSMGAG00000001246	ENSMGAT00000001336	ACAA2	MSTRG.51473	265	1167	-22.67	-0.1021	-590	-326	312	576
MSTRG.55209	MSTRG.55209.5	ENSMGAG00000001246	ENSMGAT00000033063	ACAA2	MSTRG.51473	204	1195	-18.56	-0.1118	-772	-569	219	422
MSTRG.865	MSTRG.865.6	ENSMGAG00000001246	ENSMGAT00000024235	ACAA2	MSTRG.51473	239	2143	-24.3	-0.108	-837	-599	1067	1305
MSTRG.39753	MSTRG.39753.6	ENSMGAG00000001246	ENSMGAT00000033063	ACAA2	MSTRG.51473	224	1195	-21.69	-0.1023	-278	-55	693	916
MSTRG.39753	MSTRG.39753.6	ENSMGAG00000001246	ENSMGAT00000024235	ACAA2	MSTRG.51473	224	2143	-21.69	-0.1023	-278	-55	1641	1864
MSTRG.17378	MSTRG.17378.2	ENSMGAG00000001246	ENSMGAT00000024235	ACAA2	MSTRG.51473	205	2143	-23.5	-0.1306	-968	-764	970	1174
MSTRG.19515	MSTRG.19515.2	ENSMGAG00000001246	ENSMGAT00000033063	ACAA2	MSTRG.51473	247	1195	-24.84	-0.12	-947	-719	1	229
MSTRG.49814	MSTRG.49814.1	ENSMGAG00000001246	ENSMGAT00000001336	ACAA2	MSTRG.51473	306	1167	-30.83	-0.1117	-838	-533	23	328
MSTRG.25597	MSTRG.25597.5	ENSMGAG00000001246	ENSMGAT00000024235	ACAA2	MSTRG.51473	265	2143	-23.78	-0.1057	-922	-658	956	1220
MSTRG.10249	MSTRG.10249.16	ENSMGAG00000001246	ENSMGAT00000033063	ACAA2	MSTRG.51473	232	1195	-22.69	-0.1129	-72	159	891	1122
MSTRG.865	MSTRG.865.6	ENSMGAG00000001246	ENSMGAT00000033063	ACAA2	MSTRG.51473	239	1195	-21.51	-0.1076	-760	-522	196	434
MSTRG.3904	MSTRG.3904.8	ENSMGAG00000001246	ENSMGAT00000033063	ACAA2	MSTRG.51473	207	1195	-20.67	-0.126	1	194	1002	1195
MSTRG.13837	MSTRG.13837.9	ENSMGAG00000001246	ENSMGAT00000001336	ACAA2	MSTRG.51473	227	1167	-18.86	-0.1048	-131	95	809	1035
MSTRG.18887	MSTRG.18887.12	ENSMGAG00000001246	ENSMGAT00000001336	ACAA2	MSTRG.51473	227	1167	-23.53	-0.111	-188	38	752	978
MSTRG.27832	MSTRG.27832.1	ENSMGAG00000001246	ENSMGAT00000033063	ACAA2	MSTRG.51473	296	1195	-28.51	-0.1391	-898	-672	1	227
MSTRG.25778	MSTRG.25778.2	ENSMGAG00000001246	ENSMGAT00000033063	ACAA2	MSTRG.51473	215	1195	-20.43	-0.1048	-762	-548	218	432
MSTRG.48973	MSTRG.48973.4	ENSMGAG00000001246	ENSMGAT00000001336	ACAA2	MSTRG.51473	265	1167	-30.52	-0.1183	-310	-46	592	856
MSTRG.17378	MSTRG.17378.2	ENSMGAG00000001246	ENSMGAT00000001336	ACAA2	MSTRG.51473	205	1167	-23.43	-0.1266	-961	-770	1	192
MSTRG.25778	MSTRG.25778.2	ENSMGAG00000001246	ENSMGAT00000001336	ACAA2	MSTRG.51473	215	1167	-20.43	-0.1048	-762	-548	190	404
MSTRG.48901	MSTRG.48901.3	ENSMGAG00000001246	ENSMGAT00000001336	ACAA2	MSTRG.51473	200	1167	-27.79	-0.2059	-52	147	915	1114
MSTRG.43740	MSTRG.43740.4	ENSMGAG00000001246	ENSMGAT00000001336	ACAA2	MSTRG.51473	201	1167	-17.95	-0.1008	-33	167	933	1133
MSTRG.48901	MSTRG.48901.3	ENSMGAG00000001246	ENSMGAT00000033063	ACAA2	MSTRG.51473	200	1195	-27.79	-0.2059	-52	147	943	1142
MSTRG.18887	MSTRG.18887.12	ENSMGAG00000001246	ENSMGAT00000033063	ACAA2	MSTRG.51473	227	1195	-23.53	-0.111	-188	38	780	1006
MSTRG.48973	MSTRG.48973.4	ENSMGAG00000001246	ENSMGAT00000033063	ACAA2	MSTRG.51473	265	1195	-30.52	-0.1183	-338	-74	592	856
MSTRG.6075	MSTRG.6075.2	ENSMGAG00000001280	ENSMGAT00000001345	ZNRF1	MSTRG.13877	2663	216	-17.15	-0.134	1	142	75	216
MSTRG.25778	MSTRG.25778.2	ENSMGAG00000001280	ENSMGAT00000001345	ZNRF1	MSTRG.13877	215	216	-15.49	-0.1131	0	174	1	175
MSTRG.12166	MSTRG.12166.6	ENSMGAG00000001280	ENSMGAT00000001345	ZNRF1	MSTRG.13877	312	216	-13.07	-0.1127	1	154	63	216
MSTRG.14171	MSTRG.14171.2	ENSMGAG00000001280	ENSMGAT00000001345	ZNRF1	MSTRG.13877	6938	216	-25.68	-0.1304	1	216	1	216
MSTRG.8307	MSTRG.8307.7	ENSMGAG00000001280	ENSMGAT00000001345	ZNRF1	MSTRG.13877	326	216	-16.78	-0.1216	1	151	66	216
MSTRG.10897	MSTRG.10897.1	ENSMGAG00000001280	ENSMGAT00000001345	ZNRF1	MSTRG.13877	5093	216	-21.65	-0.1036	1	216	1	216
MSTRG.3284	MSTRG.3284.14	ENSMGAG00000001280	ENSMGAT00000001345	ZNRF1	MSTRG.13877	4014	216	-22.9	-0.1431	1	216	1	216
MSTRG.25698	MSTRG.25698.7	ENSMGAG00000001280	ENSMGAT00000001345	ZNRF1	MSTRG.13877	1195	216	-31.26	-0.1525	1	216	1	216
MSTRG.39753	MSTRG.39753.6	ENSMGAG00000001280	ENSMGAT00000001345	ZNRF1	MSTRG.13877	224	216	-20.71	-0.1163	1	194	1	194
MSTRG.40956	MSTRG.40956.11	ENSMGAG00000001280	ENSMGAT00000001345	ZNRF1	MSTRG.13877	425	216	-18.48	-0.1635	1	149	1	149
MSTRG.24412	MSTRG.24412.7	ENSMGAG00000001280	ENSMGAT00000001345	ZNRF1	MSTRG.13877	4016	216	-24.79	-0.1393	1	216	1	216
MSTRG.43882	MSTRG.43882.1	ENSMGAG00000001280	ENSMGAT00000001345	ZNRF1	MSTRG.13877	3429	216	-21.5	-0.1144	1	216	1	216
MSTRG.37728	MSTRG.37728.1	ENSMGAG00000001280	ENSMGAT00000001345	ZNRF1	MSTRG.13877	5310	216	-16.33	-0.1002	1	216	1	216
MSTRG.51510	MSTRG.51510.1	ENSMGAG00000001280	ENSMGAT00000001345	ZNRF1	MSTRG.13877	873	216	-21.38	-0.1053	1	216	1	216
MSTRG.865	MSTRG.865.6	ENSMGAG00000001280	ENSMGAT00000001345	ZNRF1	MSTRG.13877	239	216	-17.91	-0.2059	1	112	105	216
MSTRG.17040	MSTRG.17040.6	ENSMGAG00000001280	ENSMGAT00000001345	ZNRF1	MSTRG.13877	7684	216	-27	-0.1444	1	216	1	216
MSTRG.3284	MSTRG.3284.11	ENSMGAG00000001280	ENSMGAT00000001345	ZNRF1	MSTRG.13877	6786	216	-25.49	-0.1208	1	216	1	216
MSTRG.29389	MSTRG.29389.4	ENSMGAG00000001280	ENSMGAT00000001345	ZNRF1	MSTRG.13877	1371	216	-24.51	-0.1311	1	216	1	216
MSTRG.14171	MSTRG.14171.1	ENSMGAG00000001280	ENSMGAT00000001345	ZNRF1	MSTRG.13877	5927	216	-25.68	-0.1304	1	216	1	216
MSTRG.25698	MSTRG.25698.3	ENSMGAG00000001280	ENSMGAT00000001345	ZNRF1	MSTRG.13877	1552	216	-31.26	-0.1525	1	216	1	216
MSTRG.48901	MSTRG.48901.3	ENSMGAG00000001280	ENSMGAT00000001345	ZNRF1	MSTRG.13877	200	216	-30.79	-0.2632	1	193	24	216
MSTRG.47886	MSTRG.47886.1	ENSMGAG00000001280	ENSMGAT00000001345	ZNRF1	MSTRG.13877	1010	216	-22.25	-0.1035	1	216	1	216
MSTRG.6075	MSTRG.6075.1	ENSMGAG00000001280	ENSMGAT00000001345	ZNRF1	MSTRG.13877	4267	216	-20.87	-0.1346	1	216	1	216
MSTRG.27832	MSTRG.27832.1	ENSMGAG00000001280	ENSMGAT00000001345	ZNRF1	MSTRG.13877	296	216	-21.32	-0.1128	1	216	1	216
MSTRG.20007	MSTRG.20007.6	ENSMGAG00000001280	ENSMGAT00000001345	ZNRF1	MSTRG.13877	3278	216	-23.64	-0.11	1	216	1	216
MSTRG.4338	MSTRG.4338.1	ENSMGAG00000001280	ENSMGAT00000001345	ZNRF1	MSTRG.13877	6338	216	-21.14	-0.1068	1	216	1	216
MSTRG.3284	MSTRG.3284.13	ENSMGAG00000001280	ENSMGAT00000001345	ZNRF1	MSTRG.13877	3593	216	-22.12	-0.1129	1	216	1	216
MSTRG.51005	MSTRG.51005.2	ENSMGAG00000001280	ENSMGAT00000001345	ZNRF1	MSTRG.13877	1162	216	-21.62	-0.1194	1	216	1	216
MSTRG.24412	MSTRG.24412.2	ENSMGAG00000001280	ENSMGAT00000001345	ZNRF1	MSTRG.13877	5423	216	-24.79	-0.1393	1	216	1	216
MSTRG.26321	MSTRG.26321.1	ENSMGAG00000001280	ENSMGAT00000001345	ZNRF1	MSTRG.13877	1993	216	-18.96	-0.1042	1	216	1	216
MSTRG.32087	MSTRG.32087.9	ENSMGAG00000001280	ENSMGAT00000001345	ZNRF1	MSTRG.13877	5538	216	-25.11	-0.1641	1	216	1	216
MSTRG.44386	MSTRG.44386.2	ENSMGAG00000001280	ENSMGAT00000001345	ZNRF1	MSTRG.13877	4222	216	-26.94	-0.1389	1	216	1	216
MSTRG.7010	MSTRG.7010.4	ENSMGAG00000001280	ENSMGAT00000001345	ZNRF1	MSTRG.13877	5048	216	-26.92	-0.1346	1	216	1	216
MSTRG.22224	MSTRG.22224.1	ENSMGAG00000001280	ENSMGAT00000001345	ZNRF1	MSTRG.13877	3843	216	-25.46	-0.1184	1	216	1	216
MSTRG.40180	MSTRG.40180.11	ENSMGAG00000001280	ENSMGAT00000001345	ZNRF1	MSTRG.13877	209	216	-15.6	-0.1431	-6	128	1	135
MSTRG.14959	MSTRG.14959.3	ENSMGAG00000001280	ENSMGAT00000001345	ZNRF1	MSTRG.13877	2154	216	-28.67	-0.1412	1	216	1	216
MSTRG.24412	MSTRG.24412.8	ENSMGAG00000001280	ENSMGAT00000001345	ZNRF1	MSTRG.13877	3802	216	-24.79	-0.1393	1	216	1	216
MSTRG.34430	MSTRG.34430.2	ENSMGAG00000001280	ENSMGAT00000001345	ZNRF1	MSTRG.13877	5578	216	-22.13	-0.1106	1	216	1	216
MSTRG.37728	MSTRG.37728.3	ENSMGAG00000001280	ENSMGAT00000001345	ZNRF1	MSTRG.13877	5212	216	-16.33	-0.1002	1	216	1	216
MSTRG.40	MSTRG.40.1	ENSMGAG00000001280	ENSMGAT00000001345	ZNRF1	MSTRG.13877	1903	216	-18.35	-0.1019	1	189	28	216
MSTRG.3284	MSTRG.3284.1	ENSMGAG00000001280	ENSMGAT00000001345	ZNRF1	MSTRG.13877	4281	216	-22.9	-0.1431	1	216	1	216
MSTRG.25698	MSTRG.25698.4	ENSMGAG00000001280	ENSMGAT00000001345	ZNRF1	MSTRG.13877	1689	216	-27.57	-0.1414	1	216	1	216
MSTRG.22790	MSTRG.22790.1	ENSMGAG00000001280	ENSMGAT00000001345	ZNRF1	MSTRG.13877	435	216	-20.26	-0.1078	1	216	1	216
MSTRG.3284	MSTRG.3284.2	ENSMGAG00000001280	ENSMGAT00000001345	ZNRF1	MSTRG.13877	5514	216	-22.9	-0.1431	1	216	1	216
MSTRG.37728	MSTRG.37728.8	ENSMGAG00000001280	ENSMGAT00000001345	ZNRF1	MSTRG.13877	5264	216	-16.33	-0.1002	1	216	1	216
MSTRG.47682	MSTRG.47682.1	ENSMGAG00000001280	ENSMGAT00000001345	ZNRF1	MSTRG.13877	860	216	-22.96	-0.116	1	216	1	216
MSTRG.40956	MSTRG.40956.7	ENSMGAG00000001280	ENSMGAT00000001345	ZNRF1	MSTRG.13877	975	216	-19.97	-0.1664	1	149	68	216
MSTRG.32087	MSTRG.32087.7	ENSMGAG00000001280	ENSMGAT00000001345	ZNRF1	MSTRG.13877	5647	216	-25.05	-0.1199	1	216	1	216
MSTRG.8289	MSTRG.8289.1	ENSMGAG00000001280	ENSMGAT00000001345	ZNRF1	MSTRG.13877	2497	216	-26.96	-0.1481	1	216	1	216
MSTRG.20007	MSTRG.20007.3	ENSMGAG00000001280	ENSMGAT00000001345	ZNRF1	MSTRG.13877	3286	216	-24.71	-0.1261	1	216	1	216
MSTRG.55209	MSTRG.55209.5	ENSMGAG00000001280	ENSMGAT00000001345	ZNRF1	MSTRG.13877	204	216	-13.19	-0.1256	-11	102	1	114
MSTRG.14959	MSTRG.14959.4	ENSMGAG00000001280	ENSMGAT00000001345	ZNRF1	MSTRG.13877	350	216	-31.7	-0.1517	1	216	1	216
MSTRG.3284	MSTRG.3284.5	ENSMGAG00000001280	ENSMGAT00000001345	ZNRF1	MSTRG.13877	4165	216	-22.9	-0.1431	1	216	1	216
MSTRG.37728	MSTRG.37728.6	ENSMGAG00000001280	ENSMGAT00000001345	ZNRF1	MSTRG.13877	5217	216	-16.33	-0.1002	1	216	1	216
MSTRG.32087	MSTRG.32087.6	ENSMGAG00000001280	ENSMGAT00000001345	ZNRF1	MSTRG.13877	5577	216	-25.11	-0.1641	1	216	1	216
MSTRG.7010	MSTRG.7010.1	ENSMGAG00000001280	ENSMGAT00000001345	ZNRF1	MSTRG.13877	8041	216	-26.92	-0.1346	1	216	1	216
MSTRG.37112	MSTRG.37112.5	ENSMGAG00000001280	ENSMGAT00000001345	ZNRF1	MSTRG.13877	2520	216	-21.56	-0.1129	1	216	1	216
MSTRG.51134	MSTRG.51134.1	ENSMGAG00000001280	ENSMGAT00000001345	ZNRF1	MSTRG.13877	529	216	-21.18	-0.1358	1	173	1	173
MSTRG.15715	MSTRG.15715.3	ENSMGAG00000001280	ENSMGAT00000001345	ZNRF1	MSTRG.13877	2088	216	-24.2	-0.136	1	216	1	216
MSTRG.47682	MSTRG.47682.2	ENSMGAG00000001280	ENSMGAT00000001345	ZNRF1	MSTRG.13877	670	216	-21.66	-0.1022	1	216	1	216
MSTRG.7010	MSTRG.7010.3	ENSMGAG00000001280	ENSMGAT00000001345	ZNRF1	MSTRG.13877	5424	216	-26.92	-0.1346	1	216	1	216
MSTRG.28882	MSTRG.28882.2	ENSMGAG00000001280	ENSMGAT00000001345	ZNRF1	MSTRG.13877	2221	216	-23.49	-0.1163	1	216	1	216
MSTRG.15759	MSTRG.15759.1	ENSMGAG00000001280	ENSMGAT00000001345	ZNRF1	MSTRG.13877	1983	216	-23.04	-0.1152	1	216	1	216
MSTRG.11848	MSTRG.11848.1	ENSMGAG00000001280	ENSMGAT00000001345	ZNRF1	MSTRG.13877	2048	216	-22.94	-0.1227	1	216	1	216
MSTRG.3284	MSTRG.3284.7	ENSMGAG00000001280	ENSMGAT00000001345	ZNRF1	MSTRG.13877	4067	216	-22.9	-0.1431	1	216	1	216
MSTRG.34479	MSTRG.34479.2	ENSMGAG00000001280	ENSMGAT00000001345	ZNRF1	MSTRG.13877	950	216	-25.85	-0.1346	1	216	1	216
MSTRG.4269	MSTRG.4269.1	ENSMGAG00000001280	ENSMGAT00000001345	ZNRF1	MSTRG.13877	1449	216	-17.93	-0.1369	1	150	67	216
MSTRG.13837	MSTRG.13837.9	ENSMGAG00000001280	ENSMGAT00000001345	ZNRF1	MSTRG.13877	227	216	-14.85	-0.1003	1	150	67	216
MSTRG.28882	MSTRG.28882.8	ENSMGAG00000001280	ENSMGAT00000001345	ZNRF1	MSTRG.13877	2234	216	-23.49	-0.1163	1	216	1	216
MSTRG.45648	MSTRG.45648.7	ENSMGAG00000001280	ENSMGAT00000001345	ZNRF1	MSTRG.13877	2485	216	-19.63	-0.1073	1	216	1	216
MSTRG.24412	MSTRG.24412.5	ENSMGAG00000001280	ENSMGAT00000001345	ZNRF1	MSTRG.13877	5001	216	-24.79	-0.1393	1	216	1	216
MSTRG.22224	MSTRG.22224.2	ENSMGAG00000001280	ENSMGAT00000001345	ZNRF1	MSTRG.13877	3967	216	-25.46	-0.1184	1	216	1	216
MSTRG.26979	MSTRG.26979.4	ENSMGAG00000001280	ENSMGAT00000001345	ZNRF1	MSTRG.13877	2322	216	-28.44	-0.1436	1	216	1	216
MSTRG.32301	MSTRG.32301.1	ENSMGAG00000001280	ENSMGAT00000001345	ZNRF1	MSTRG.13877	3440	216	-20.37	-0.1184	1	216	1	216
MSTRG.22224	MSTRG.22224.4	ENSMGAG00000001280	ENSMGAT00000001345	ZNRF1	MSTRG.13877	4004	216	-25.46	-0.1184	1	216	1	216
MSTRG.27675	MSTRG.27675.9	ENSMGAG00000001280	ENSMGAT00000001345	ZNRF1	MSTRG.13877	1933	216	-22.41	-0.1072	1	216	1	216
MSTRG.14078	MSTRG.14078.4	ENSMGAG00000001280	ENSMGAT00000001345	ZNRF1	MSTRG.13877	4522	216	-22.87	-0.1084	1	216	1	216
MSTRG.33216	MSTRG.33216.1	ENSMGAG00000001280	ENSMGAT00000001345	ZNRF1	MSTRG.13877	1888	216	-21.42	-0.1238	1	216	1	216
MSTRG.3991	MSTRG.3991.1	ENSMGAG00000001280	ENSMGAT00000001345	ZNRF1	MSTRG.13877	1204	216	-24.37	-0.1514	1	216	1	216
MSTRG.32087	MSTRG.32087.4	ENSMGAG00000001280	ENSMGAT00000001345	ZNRF1	MSTRG.13877	5556	216	-27.9	-0.1381	1	216	1	216
MSTRG.30884	MSTRG.30884.1	ENSMGAG00000001280	ENSMGAT00000001345	ZNRF1	MSTRG.13877	7839	216	-18.55	-0.1019	1	216	1	216
MSTRG.40	MSTRG.40.2	ENSMGAG00000001280	ENSMGAT00000001345	ZNRF1	MSTRG.13877	2372	216	-18.33	-0.1047	1	216	1	216
MSTRG.29274	MSTRG.29274.1	ENSMGAG00000001280	ENSMGAT00000001345	ZNRF1	MSTRG.13877	507	216	-24.2	-0.1198	1	216	1	216
MSTRG.17598	MSTRG.17598.1	ENSMGAG00000001280	ENSMGAT00000001345	ZNRF1	MSTRG.13877	2217	216	-24.06	-0.1191	1	216	1	216
MSTRG.34430	MSTRG.34430.1	ENSMGAG00000001280	ENSMGAT00000001345	ZNRF1	MSTRG.13877	9155	216	-25.8	-0.1316	1	216	1	216
MSTRG.32087	MSTRG.32087.5	ENSMGAG00000001280	ENSMGAT00000001345	ZNRF1	MSTRG.13877	5776	216	-25.05	-0.1199	1	216	1	216
MSTRG.47988	MSTRG.47988.1	ENSMGAG00000001280	ENSMGAT00000001345	ZNRF1	MSTRG.13877	585	216	-26.23	-0.1972	1	153	64	216
MSTRG.43448	MSTRG.43448.4	ENSMGAG00000001280	ENSMGAT00000001345	ZNRF1	MSTRG.13877	2424	216	-20.87	-0.1459	1	216	1	216
MSTRG.17922	MSTRG.17922.1	ENSMGAG00000001280	ENSMGAT00000001345	ZNRF1	MSTRG.13877	5747	216	-27.07	-0.1308	1	216	1	216
MSTRG.14108	MSTRG.14108.3	ENSMGAG00000001280	ENSMGAT00000001345	ZNRF1	MSTRG.13877	5546	216	-25.69	-0.1668	1	216	1	216
MSTRG.8289	MSTRG.8289.6	ENSMGAG00000001280	ENSMGAT00000001345	ZNRF1	MSTRG.13877	1402	216	-25.12	-0.138	1	216	1	216
MSTRG.3284	MSTRG.3284.6	ENSMGAG00000001280	ENSMGAT00000001345	ZNRF1	MSTRG.13877	3383	216	-22.12	-0.1129	1	216	1	216
MSTRG.20007	MSTRG.20007.8	ENSMGAG00000001280	ENSMGAT00000001345	ZNRF1	MSTRG.13877	2957	216	-23.64	-0.11	1	216	1	216
MSTRG.13979	MSTRG.13979.9	ENSMGAG00000001280	ENSMGAT00000001345	ZNRF1	MSTRG.13877	8598	216	-29.56	-0.1375	1	216	1	216
MSTRG.44412	MSTRG.44412.1	ENSMGAG00000001280	ENSMGAT00000001345	ZNRF1	MSTRG.13877	5567	216	-23.95	-0.1151	1	216	1	216
MSTRG.18834	MSTRG.18834.1	ENSMGAG00000001280	ENSMGAT00000001345	ZNRF1	MSTRG.13877	803	216	-19.92	-0.1089	1	216	1	216
MSTRG.14960	MSTRG.14960.2	ENSMGAG00000001280	ENSMGAT00000001345	ZNRF1	MSTRG.13877	3684	216	-22.07	-0.1354	1	216	1	216
MSTRG.46558	MSTRG.46558.3	ENSMGAG00000001280	ENSMGAT00000001345	ZNRF1	MSTRG.13877	261	216	-20.89	-0.1899	1	181	36	216
MSTRG.17040	MSTRG.17040.10	ENSMGAG00000001280	ENSMGAT00000001345	ZNRF1	MSTRG.13877	6849	216	-25.18	-0.1384	1	216	1	216
MSTRG.39415	MSTRG.39415.1	ENSMGAG00000001280	ENSMGAT00000001345	ZNRF1	MSTRG.13877	6364	216	-22.9	-0.1309	1	216	1	216
MSTRG.44386	MSTRG.44386.5	ENSMGAG00000001280	ENSMGAT00000001345	ZNRF1	MSTRG.13877	4940	216	-26.94	-0.1389	1	216	1	216
MSTRG.49814	MSTRG.49814.1	ENSMGAG00000001280	ENSMGAT00000001345	ZNRF1	MSTRG.13877	306	216	-25.74	-0.2027	1	171	1	171
MSTRG.32087	MSTRG.32087.2	ENSMGAG00000001280	ENSMGAT00000001345	ZNRF1	MSTRG.13877	5559	216	-25.11	-0.1641	1	216	1	216
MSTRG.48973	MSTRG.48973.4	ENSMGAG00000001280	ENSMGAT00000001345	ZNRF1	MSTRG.13877	265	216	-24.86	-0.1256	1	216	1	216
MSTRG.17922	MSTRG.17922.3	ENSMGAG00000001280	ENSMGAT00000001345	ZNRF1	MSTRG.13877	5278	216	-22.28	-0.1108	1	216	1	216
MSTRG.32087	MSTRG.32087.3	ENSMGAG00000001280	ENSMGAT00000001345	ZNRF1	MSTRG.13877	5905	216	-25.11	-0.1641	1	216	1	216
MSTRG.25368	MSTRG.25368.3	ENSMGAG00000001280	ENSMGAT00000001345	ZNRF1	MSTRG.13877	4040	216	-18.7	-0.1206	1	216	1	216
MSTRG.17040	MSTRG.17040.8	ENSMGAG00000001280	ENSMGAT00000001345	ZNRF1	MSTRG.13877	6852	216	-25.18	-0.1384	1	216	1	216
MSTRG.3284	MSTRG.3284.10	ENSMGAG00000001280	ENSMGAT00000001345	ZNRF1	MSTRG.13877	5916	216	-25.49	-0.1208	1	216	1	216
MSTRG.256	MSTRG.256.1	ENSMGAG00000001280	ENSMGAT00000001345	ZNRF1	MSTRG.13877	5203	216	-21.63	-0.1087	1	216	1	216
MSTRG.9478	MSTRG.9478.1	ENSMGAG00000001280	ENSMGAT00000001345	ZNRF1	MSTRG.13877	2814	216	-26.44	-0.1296	1	216	1	216
MSTRG.27278	MSTRG.27278.10	ENSMGAG00000001280	ENSMGAT00000001345	ZNRF1	MSTRG.13877	208	216	-16.39	-0.1463	1	184	33	216
MSTRG.49190	MSTRG.49190.1	ENSMGAG00000001280	ENSMGAT00000001345	ZNRF1	MSTRG.13877	1606	216	-25.07	-0.1449	1	216	1	216
MSTRG.30884	MSTRG.30884.2	ENSMGAG00000001280	ENSMGAT00000001345	ZNRF1	MSTRG.13877	7405	216	-18.55	-0.1019	1	216	1	216
MSTRG.40589	MSTRG.40589.1	ENSMGAG00000001280	ENSMGAT00000001345	ZNRF1	MSTRG.13877	2945	216	-22.09	-0.1067	1	216	1	216
MSTRG.24868	MSTRG.24868.8	ENSMGAG00000001280	ENSMGAT00000001345	ZNRF1	MSTRG.13877	2311	216	-31.74	-0.1636	1	216	1	216
MSTRG.28882	MSTRG.28882.5	ENSMGAG00000001280	ENSMGAT00000001345	ZNRF1	MSTRG.13877	2655	216	-23.49	-0.1163	1	216	1	216
MSTRG.902	MSTRG.902.1	ENSMGAG00000001280	ENSMGAT00000001345	ZNRF1	MSTRG.13877	5009	216	-23.07	-0.1131	1	216	1	216
MSTRG.40	MSTRG.40.4	ENSMGAG00000001280	ENSMGAT00000001345	ZNRF1	MSTRG.13877	5030	216	-22.11	-0.1514	1	216	1	216
MSTRG.29274	MSTRG.29274.2	ENSMGAG00000001280	ENSMGAT00000001345	ZNRF1	MSTRG.13877	500	216	-24.2	-0.1198	1	216	1	216
MSTRG.18887	MSTRG.18887.30	ENSMGAG00000001280	ENSMGAT00000001345	ZNRF1	MSTRG.13877	315	216	-18.42	-0.1065	1	174	43	216
MSTRG.18887	MSTRG.18887.12	ENSMGAG00000001280	ENSMGAT00000001345	ZNRF1	MSTRG.13877	227	216	-16.07	-0.103	1	207	1	207
MSTRG.32087	MSTRG.32087.8	ENSMGAG00000001280	ENSMGAT00000001345	ZNRF1	MSTRG.13877	5642	216	-26.29	-0.1341	1	216	1	216
MSTRG.11331	MSTRG.11331.1	ENSMGAG00000001280	ENSMGAT00000001345	ZNRF1	MSTRG.13877	3922	216	-26.33	-0.1225	1	216	1	216
MSTRG.44000	MSTRG.44000.3	ENSMGAG00000001280	ENSMGAT00000001345	ZNRF1	MSTRG.13877	4683	216	-21.41	-0.1071	1	216	1	216
MSTRG.34011	MSTRG.34011.1	ENSMGAG00000001280	ENSMGAT00000001345	ZNRF1	MSTRG.13877	1134	216	-25.09	-0.2323	1	125	1	125
MSTRG.47682	MSTRG.47682.4	ENSMGAG00000001280	ENSMGAT00000001345	ZNRF1	MSTRG.13877	616	216	-21.66	-0.1022	1	216	1	216
MSTRG.9417	MSTRG.9417.1	ENSMGAG00000001280	ENSMGAT00000001345	ZNRF1	MSTRG.13877	1231	216	-22.62	-0.4917	1	90	1	90
MSTRG.28882	MSTRG.28882.3	ENSMGAG00000001280	ENSMGAT00000001345	ZNRF1	MSTRG.13877	2305	216	-23.49	-0.1163	1	216	1	216
MSTRG.37728	MSTRG.37728.5	ENSMGAG00000001280	ENSMGAT00000001345	ZNRF1	MSTRG.13877	5347	216	-16.33	-0.1002	1	216	1	216
MSTRG.19515	MSTRG.19515.2	ENSMGAG00000001280	ENSMGAT00000001345	ZNRF1	MSTRG.13877	247	216	-18.3	-0.15	1	130	1	130
MSTRG.12166	MSTRG.12166.10	ENSMGAG00000001280	ENSMGAT00000001345	ZNRF1	MSTRG.13877	315	216	-16.97	-0.1074	1	201	1	201
MSTRG.44554	MSTRG.44554.1	ENSMGAG00000001280	ENSMGAT00000001345	ZNRF1	MSTRG.13877	4694	216	-23.54	-0.1189	1	216	1	216
MSTRG.22224	MSTRG.22224.6	ENSMGAG00000001280	ENSMGAT00000001345	ZNRF1	MSTRG.13877	4060	216	-25.46	-0.1184	1	216	1	216
MSTRG.28882	MSTRG.28882.4	ENSMGAG00000001280	ENSMGAT00000001345	ZNRF1	MSTRG.13877	2224	216	-23.49	-0.1163	1	216	1	216
MSTRG.37728	MSTRG.37728.9	ENSMGAG00000001280	ENSMGAT00000001345	ZNRF1	MSTRG.13877	5068	216	-20.41	-0.1063	1	216	1	216
MSTRG.3284	MSTRG.3284.4	ENSMGAG00000001280	ENSMGAT00000001345	ZNRF1	MSTRG.13877	4326	216	-22.9	-0.1431	1	216	1	216
MSTRG.55257	MSTRG.55257.1	ENSMGAG00000001280	ENSMGAT00000001345	ZNRF1	MSTRG.13877	1851	216	-20.72	-0.1138	1	216	1	216
MSTRG.28882	MSTRG.28882.1	ENSMGAG00000001280	ENSMGAT00000001345	ZNRF1	MSTRG.13877	2540	216	-25.31	-0.1229	1	216	1	216
MSTRG.8989	MSTRG.8989.2	ENSMGAG00000001280	ENSMGAT00000001345	ZNRF1	MSTRG.13877	3831	216	-25.69	-0.1291	1	216	1	216
MSTRG.43448	MSTRG.43448.2	ENSMGAG00000001280	ENSMGAT00000001345	ZNRF1	MSTRG.13877	4635	216	-21.87	-0.1176	1	216	1	216
MSTRG.14108	MSTRG.14108.1	ENSMGAG00000001280	ENSMGAT00000001345	ZNRF1	MSTRG.13877	5787	216	-25.69	-0.1668	1	216	1	216
MSTRG.17040	MSTRG.17040.9	ENSMGAG00000001280	ENSMGAT00000001345	ZNRF1	MSTRG.13877	5585	216	-25.18	-0.1384	1	216	1	216
MSTRG.43882	MSTRG.43882.2	ENSMGAG00000001280	ENSMGAT00000001345	ZNRF1	MSTRG.13877	3623	216	-21.5	-0.1144	1	216	1	216
MSTRG.50721	MSTRG.50721.1	ENSMGAG00000001280	ENSMGAT00000001345	ZNRF1	MSTRG.13877	790	216	-22.95	-0.1195	1	216	1	216
MSTRG.7010	MSTRG.7010.2	ENSMGAG00000001280	ENSMGAT00000001345	ZNRF1	MSTRG.13877	5632	216	-26.92	-0.1346	1	216	1	216
MSTRG.18306	MSTRG.18306.2	ENSMGAG00000001280	ENSMGAT00000001345	ZNRF1	MSTRG.13877	1489	216	-22.76	-0.1211	1	216	1	216
MSTRG.28882	MSTRG.28882.6	ENSMGAG00000001280	ENSMGAT00000001345	ZNRF1	MSTRG.13877	2630	216	-23.49	-0.1163	1	216	1	216
MSTRG.46727	MSTRG.46727.3	ENSMGAG00000001280	ENSMGAT00000001345	ZNRF1	MSTRG.13877	1725	216	-19.72	-0.1032	1	216	1	216
MSTRG.4245	MSTRG.4245.1	ENSMGAG00000001280	ENSMGAT00000001345	ZNRF1	MSTRG.13877	3387	216	-21.04	-0.1047	1	216	1	216
MSTRG.40956	MSTRG.40956.3	ENSMGAG00000001280	ENSMGAT00000001345	ZNRF1	MSTRG.13877	1821	216	-19.97	-0.1664	1	149	68	216
MSTRG.37728	MSTRG.37728.11	ENSMGAG00000001280	ENSMGAT00000001345	ZNRF1	MSTRG.13877	5081	216	-16.33	-0.1002	1	216	1	216
MSTRG.20007	MSTRG.20007.1	ENSMGAG00000001280	ENSMGAT00000001345	ZNRF1	MSTRG.13877	3779	216	-24.66	-0.1451	1	216	1	216
MSTRG.14809	MSTRG.14809.1	ENSMGAG00000001280	ENSMGAT00000001345	ZNRF1	MSTRG.13877	5976	216	-34.83	-0.1675	1	216	1	216
MSTRG.22224	MSTRG.22224.10	ENSMGAG00000001280	ENSMGAT00000001345	ZNRF1	MSTRG.13877	3533	216	-25.46	-0.1184	1	216	1	216
MSTRG.39977	MSTRG.39977.1	ENSMGAG00000001280	ENSMGAT00000001345	ZNRF1	MSTRG.13877	4078	216	-20.51	-0.1068	1	216	1	216
MSTRG.22224	MSTRG.22224.3	ENSMGAG00000001280	ENSMGAT00000001345	ZNRF1	MSTRG.13877	4228	216	-25.46	-0.1184	1	216	1	216
MSTRG.14960	MSTRG.14960.3	ENSMGAG00000001280	ENSMGAT00000001345	ZNRF1	MSTRG.13877	3548	216	-24.68	-0.1427	1	216	1	216
MSTRG.17922	MSTRG.17922.2	ENSMGAG00000001280	ENSMGAT00000001345	ZNRF1	MSTRG.13877	5537	216	-22.28	-0.1108	1	216	1	216
MSTRG.14809	MSTRG.14809.2	ENSMGAG00000001280	ENSMGAT00000001345	ZNRF1	MSTRG.13877	5619	216	-34.83	-0.1675	1	216	1	216
MSTRG.40	MSTRG.40.7	ENSMGAG00000001280	ENSMGAT00000001345	ZNRF1	MSTRG.13877	1459	216	-22.11	-0.1514	1	216	1	216
MSTRG.19276	MSTRG.19276.1	ENSMGAG00000001280	ENSMGAT00000001345	ZNRF1	MSTRG.13877	5618	216	-25.69	-0.1195	1	216	1	216
MSTRG.20007	MSTRG.20007.2	ENSMGAG00000001280	ENSMGAT00000001345	ZNRF1	MSTRG.13877	3084	216	-23.64	-0.11	1	216	1	216
MSTRG.14809	MSTRG.14809.4	ENSMGAG00000001280	ENSMGAT00000001345	ZNRF1	MSTRG.13877	5600	216	-34.83	-0.1675	1	216	1	216
MSTRG.13455	MSTRG.13455.2	ENSMGAG00000001280	ENSMGAT00000001345	ZNRF1	MSTRG.13877	2451	216	-17.27	-0.1047	1	216	1	216
MSTRG.17922	MSTRG.17922.4	ENSMGAG00000001280	ENSMGAT00000001345	ZNRF1	MSTRG.13877	5540	216	-22.28	-0.1108	1	216	1	216
MSTRG.18841	MSTRG.18841.1	ENSMGAG00000001280	ENSMGAT00000001345	ZNRF1	MSTRG.13877	2880	216	-20.71	-0.1025	1	216	1	216
MSTRG.44575	MSTRG.44575.2	ENSMGAG00000001280	ENSMGAT00000001345	ZNRF1	MSTRG.13877	4718	216	-23.28	-0.1252	1	216	1	216
MSTRG.14379	MSTRG.14379.1	ENSMGAG00000001280	ENSMGAT00000001345	ZNRF1	MSTRG.13877	5247	216	-29.17	-0.1568	1	216	1	216
MSTRG.40	MSTRG.40.8	ENSMGAG00000001280	ENSMGAT00000001345	ZNRF1	MSTRG.13877	1274	216	-22.11	-0.1514	1	216	1	216
MSTRG.17922	MSTRG.17922.5	ENSMGAG00000001280	ENSMGAT00000001345	ZNRF1	MSTRG.13877	3840	216	-21.87	-0.1099	1	216	1	216
MSTRG.8989	MSTRG.8989.3	ENSMGAG00000001280	ENSMGAT00000001345	ZNRF1	MSTRG.13877	5632	216	-19.52	-0.1446	1	216	1	216
MSTRG.3284	MSTRG.3284.12	ENSMGAG00000001280	ENSMGAT00000001345	ZNRF1	MSTRG.13877	3989	216	-25.49	-0.1208	1	216	1	216
MSTRG.25543	MSTRG.25543.2	ENSMGAG00000001280	ENSMGAT00000001345	ZNRF1	MSTRG.13877	2990	216	-26.98	-0.1261	1	216	1	216
MSTRG.30884	MSTRG.30884.5	ENSMGAG00000001280	ENSMGAT00000001345	ZNRF1	MSTRG.13877	7277	216	-18.55	-0.1019	1	216	1	216
MSTRG.49576	MSTRG.49576.1	ENSMGAG00000001280	ENSMGAT00000001345	ZNRF1	MSTRG.13877	2970	216	-26.96	-0.1419	1	216	1	216
MSTRG.25698	MSTRG.25698.6	ENSMGAG00000001280	ENSMGAT00000001345	ZNRF1	MSTRG.13877	1214	216	-26.07	-0.1344	1	216	1	216
MSTRG.29389	MSTRG.29389.2	ENSMGAG00000001280	ENSMGAT00000001345	ZNRF1	MSTRG.13877	1488	216	-24.51	-0.1311	1	216	1	216
MSTRG.18306	MSTRG.18306.3	ENSMGAG00000001280	ENSMGAT00000001345	ZNRF1	MSTRG.13877	1781	216	-22.86	-0.1353	1	216	1	216
MSTRG.40	MSTRG.40.9	ENSMGAG00000001280	ENSMGAT00000001345	ZNRF1	MSTRG.13877	1077	216	-22.11	-0.1514	1	216	1	216
MSTRG.25597	MSTRG.25597.5	ENSMGAG00000001280	ENSMGAT00000001345	ZNRF1	MSTRG.13877	265	216	-19.58	-0.1314	1	168	1	168
MSTRG.29389	MSTRG.29389.3	ENSMGAG00000001280	ENSMGAT00000001345	ZNRF1	MSTRG.13877	1318	216	-26.46	-0.1371	1	216	1	216
MSTRG.4040	MSTRG.4040.1	ENSMGAG00000001280	ENSMGAT00000001345	ZNRF1	MSTRG.13877	6974	216	-19.34	-0.1124	1	216	1	216
MSTRG.45648	MSTRG.45648.8	ENSMGAG00000001280	ENSMGAT00000001345	ZNRF1	MSTRG.13877	2608	216	-20.63	-0.1021	1	216	1	216
MSTRG.40180	MSTRG.40180.1	ENSMGAG00000001280	ENSMGAT00000001345	ZNRF1	MSTRG.13877	1148	216	-20.19	-0.1364	1	216	1	216
MSTRG.24868	MSTRG.24868.7	ENSMGAG00000001280	ENSMGAT00000001345	ZNRF1	MSTRG.13877	3333	216	-31.74	-0.1636	1	216	1	216
MSTRG.42979	MSTRG.42979.1	ENSMGAG00000001280	ENSMGAT00000001345	ZNRF1	MSTRG.13877	7667	216	-30.48	-0.1579	1	216	1	216
MSTRG.14095	MSTRG.14095.3	ENSMGAG00000001280	ENSMGAT00000001345	ZNRF1	MSTRG.13877	5066	216	-25.47	-0.1185	1	216	1	216
MSTRG.37728	MSTRG.37728.7	ENSMGAG00000001280	ENSMGAT00000001345	ZNRF1	MSTRG.13877	5184	216	-16.33	-0.1002	1	216	1	216
MSTRG.17040	MSTRG.17040.5	ENSMGAG00000001280	ENSMGAT00000001345	ZNRF1	MSTRG.13877	8351	216	-27	-0.1444	1	216	1	216
MSTRG.17378	MSTRG.17378.2	ENSMGAG00000001280	ENSMGAT00000001345	ZNRF1	MSTRG.13877	205	216	-20.91	-0.1307	-10	194	1	205
MSTRG.14095	MSTRG.14095.1	ENSMGAG00000001280	ENSMGAT00000001345	ZNRF1	MSTRG.13877	5560	216	-25.47	-0.1185	1	216	1	216
MSTRG.44575	MSTRG.44575.1	ENSMGAG00000001280	ENSMGAT00000001345	ZNRF1	MSTRG.13877	4887	216	-23.28	-0.1252	1	216	1	216
MSTRG.22224	MSTRG.22224.7	ENSMGAG00000001280	ENSMGAT00000001345	ZNRF1	MSTRG.13877	4146	216	-25.46	-0.1184	1	216	1	216
MSTRG.25543	MSTRG.25543.1	ENSMGAG00000001280	ENSMGAT00000001345	ZNRF1	MSTRG.13877	2657	216	-26.98	-0.1261	1	216	1	216
MSTRG.14959	MSTRG.14959.2	ENSMGAG00000001280	ENSMGAT00000001345	ZNRF1	MSTRG.13877	2721	216	-26.97	-0.1316	1	216	1	216
MSTRG.50263	MSTRG.50263.3	ENSMGAG00000001280	ENSMGAT00000001345	ZNRF1	MSTRG.13877	336	216	-15.95	-0.1029	1	167	50	216
MSTRG.13775	MSTRG.13775.1	ENSMGAG00000001280	ENSMGAT00000001345	ZNRF1	MSTRG.13877	2156	216	-21.82	-0.1254	1	216	1	216
MSTRG.14959	MSTRG.14959.1	ENSMGAG00000001280	ENSMGAT00000001345	ZNRF1	MSTRG.13877	5536	216	-28.87	-0.1375	1	216	1	216
MSTRG.18841	MSTRG.18841.2	ENSMGAG00000001280	ENSMGAT00000001345	ZNRF1	MSTRG.13877	1073	216	-19.83	-0.1033	1	216	1	216
MSTRG.4330	MSTRG.4330.3	ENSMGAG00000001280	ENSMGAT00000001345	ZNRF1	MSTRG.13877	2864	216	-20.12	-0.1341	1	216	1	216
MSTRG.30884	MSTRG.30884.4	ENSMGAG00000001280	ENSMGAT00000001345	ZNRF1	MSTRG.13877	7199	216	-18.55	-0.1019	1	216	1	216
MSTRG.49190	MSTRG.49190.2	ENSMGAG00000001280	ENSMGAT00000001345	ZNRF1	MSTRG.13877	1366	216	-25.5	-0.1584	1	216	1	216
MSTRG.37728	MSTRG.37728.10	ENSMGAG00000001280	ENSMGAT00000001345	ZNRF1	MSTRG.13877	5123	216	-16.33	-0.1002	1	216	1	216
MSTRG.8989	MSTRG.8989.4	ENSMGAG00000001280	ENSMGAT00000001345	ZNRF1	MSTRG.13877	3774	216	-25.69	-0.1291	1	216	1	216
MSTRG.31149	MSTRG.31149.1	ENSMGAG00000001280	ENSMGAT00000001345	ZNRF1	MSTRG.13877	2950	216	-17.46	-0.1213	1	216	1	216
MSTRG.24868	MSTRG.24868.3	ENSMGAG00000001280	ENSMGAT00000001345	ZNRF1	MSTRG.13877	2816	216	-29.76	-0.1445	1	216	1	216
MSTRG.17120	MSTRG.17120.2	ENSMGAG00000001280	ENSMGAT00000001345	ZNRF1	MSTRG.13877	2283	216	-23.85	-0.1754	1	166	51	216
MSTRG.34985	MSTRG.34985.8	ENSMGAG00000001280	ENSMGAT00000001345	ZNRF1	MSTRG.13877	200	216	-14.27	-0.1903	1	130	87	216
MSTRG.28330	MSTRG.28330.1	ENSMGAG00000001280	ENSMGAT00000001345	ZNRF1	MSTRG.13877	5562	216	-23.69	-0.1215	1	216	1	216
MSTRG.4330	MSTRG.4330.8	ENSMGAG00000001280	ENSMGAT00000001345	ZNRF1	MSTRG.13877	493	216	-20.61	-0.1441	1	182	35	216
MSTRG.45648	MSTRG.45648.5	ENSMGAG00000001280	ENSMGAT00000001345	ZNRF1	MSTRG.13877	2434	216	-19.63	-0.1073	1	216	1	216
MSTRG.24412	MSTRG.24412.4	ENSMGAG00000001280	ENSMGAT00000001345	ZNRF1	MSTRG.13877	3221	216	-24.79	-0.1393	1	216	1	216
MSTRG.3284	MSTRG.3284.3	ENSMGAG00000001280	ENSMGAT00000001345	ZNRF1	MSTRG.13877	4375	216	-22.9	-0.1431	1	216	1	216
MSTRG.15759	MSTRG.15759.2	ENSMGAG00000001280	ENSMGAT00000001345	ZNRF1	MSTRG.13877	1993	216	-23.04	-0.1152	1	216	1	216
MSTRG.17040	MSTRG.17040.7	ENSMGAG00000001280	ENSMGAT00000001345	ZNRF1	MSTRG.13877	8903	216	-25.18	-0.1384	1	216	1	216
MSTRG.37728	MSTRG.37728.2	ENSMGAG00000001280	ENSMGAT00000001345	ZNRF1	MSTRG.13877	5275	216	-16.33	-0.1002	1	216	1	216
MSTRG.3904	MSTRG.3904.8	ENSMGAG00000001280	ENSMGAT00000001345	ZNRF1	MSTRG.13877	207	216	-16.13	-0.1415	1	155	62	216
MSTRG.37728	MSTRG.37728.4	ENSMGAG00000001280	ENSMGAT00000001345	ZNRF1	MSTRG.13877	5163	216	-16.33	-0.1002	1	216	1	216
MSTRG.2737	MSTRG.2737.1	ENSMGAG00000001280	ENSMGAT00000001345	ZNRF1	MSTRG.13877	3283	216	-22.18	-0.1275	1	216	1	216
MSTRG.19361	MSTRG.19361.6	ENSMGAG00000001280	ENSMGAT00000001345	ZNRF1	MSTRG.13877	2660	216	-21.96	-0.1315	1	182	1	182
MSTRG.8989	MSTRG.8989.1	ENSMGAG00000001280	ENSMGAT00000001345	ZNRF1	MSTRG.13877	3532	216	-25.69	-0.1291	1	216	1	216
MSTRG.25698	MSTRG.25698.5	ENSMGAG00000001280	ENSMGAT00000001345	ZNRF1	MSTRG.13877	1686	216	-27.57	-0.1414	1	216	1	216
MSTRG.40956	MSTRG.40956.4	ENSMGAG00000001280	ENSMGAT00000001345	ZNRF1	MSTRG.13877	981	216	-19.97	-0.1664	1	149	68	216
MSTRG.33216	MSTRG.33216.2	ENSMGAG00000001280	ENSMGAT00000001345	ZNRF1	MSTRG.13877	1860	216	-21.42	-0.1238	1	216	1	216
MSTRG.38879	MSTRG.38879.2	ENSMGAG00000001280	ENSMGAT00000001345	ZNRF1	MSTRG.13877	2020	216	-22.97	-0.1375	1	216	1	216
MSTRG.45927	MSTRG.45927.6	ENSMGAG00000001280	ENSMGAT00000001345	ZNRF1	MSTRG.13877	4169	216	-21.56	-0.1147	1	216	1	216
MSTRG.29389	MSTRG.29389.1	ENSMGAG00000001280	ENSMGAT00000001345	ZNRF1	MSTRG.13877	1684	216	-26.46	-0.1371	1	216	1	216
MSTRG.35249	MSTRG.35249.1	ENSMGAG00000001280	ENSMGAT00000001345	ZNRF1	MSTRG.13877	2779	216	-21.17	-0.1064	1	216	1	216
MSTRG.34057	MSTRG.34057.3	ENSMGAG00000001280	ENSMGAT00000001345	ZNRF1	MSTRG.13877	2127	216	-25.5	-0.1796	1	216	1	216
MSTRG.25543	MSTRG.25543.3	ENSMGAG00000001280	ENSMGAT00000001345	ZNRF1	MSTRG.13877	1584	216	-26.98	-0.1261	1	216	1	216
MSTRG.28669	MSTRG.28669.1	ENSMGAG00000001280	ENSMGAT00000001345	ZNRF1	MSTRG.13877	8946	216	-30.46	-0.1457	1	216	1	216
MSTRG.49933	MSTRG.49933.1	ENSMGAG00000001280	ENSMGAT00000001345	ZNRF1	MSTRG.13877	2324	216	-26.97	-0.1435	1	206	11	216
MSTRG.18579	MSTRG.18579.1	ENSMGAG00000001280	ENSMGAT00000001345	ZNRF1	MSTRG.13877	480	216	-25.27	-0.133	1	216	1	216
MSTRG.18306	MSTRG.18306.1	ENSMGAG00000001280	ENSMGAT00000001345	ZNRF1	MSTRG.13877	1694	216	-22.86	-0.1353	1	216	1	216
MSTRG.31734	MSTRG.31734.1	ENSMGAG00000001280	ENSMGAT00000001345	ZNRF1	MSTRG.13877	2452	216	-22.18	-0.1746	1	134	83	216
MSTRG.21707	MSTRG.21707.2	ENSMGAG00000001280	ENSMGAT00000001345	ZNRF1	MSTRG.13877	1203	216	-18.04	-0.1187	1	216	1	216
MSTRG.44386	MSTRG.44386.6	ENSMGAG00000001280	ENSMGAT00000001345	ZNRF1	MSTRG.13877	4931	216	-26.94	-0.1389	1	216	1	216
MSTRG.45648	MSTRG.45648.4	ENSMGAG00000001280	ENSMGAT00000001345	ZNRF1	MSTRG.13877	3071	216	-20.51	-0.1115	1	216	1	216
MSTRG.13098	MSTRG.13098.1	ENSMGAG00000001280	ENSMGAT00000001345	ZNRF1	MSTRG.13877	5481	216	-22.25	-0.1229	1	216	1	216
MSTRG.44914	MSTRG.44914.4	ENSMGAG00000001280	ENSMGAT00000001345	ZNRF1	MSTRG.13877	10980	216	-24.93	-0.1292	1	216	1	216
MSTRG.44386	MSTRG.44386.3	ENSMGAG00000001280	ENSMGAT00000001345	ZNRF1	MSTRG.13877	4274	216	-26.94	-0.1389	1	216	1	216
MSTRG.45648	MSTRG.45648.10	ENSMGAG00000001280	ENSMGAT00000001345	ZNRF1	MSTRG.13877	1816	216	-24.13	-0.1128	1	216	1	216
MSTRG.8289	MSTRG.8289.3	ENSMGAG00000001280	ENSMGAT00000001345	ZNRF1	MSTRG.13877	2100	216	-26.68	-0.1301	1	216	1	216
MSTRG.28330	MSTRG.28330.2	ENSMGAG00000001280	ENSMGAT00000001345	ZNRF1	MSTRG.13877	5589	216	-23.69	-0.1215	1	216	1	216
MSTRG.8289	MSTRG.8289.7	ENSMGAG00000001280	ENSMGAT00000001345	ZNRF1	MSTRG.13877	1397	216	-25.12	-0.138	1	216	1	216
MSTRG.14108	MSTRG.14108.2	ENSMGAG00000001280	ENSMGAT00000001345	ZNRF1	MSTRG.13877	5590	216	-25.69	-0.1668	1	216	1	216
MSTRG.12166	MSTRG.12166.1	ENSMGAG00000001280	ENSMGAT00000001345	ZNRF1	MSTRG.13877	3972	216	-23.89	-0.1195	1	216	1	216
MSTRG.40	MSTRG.40.3	ENSMGAG00000001280	ENSMGAT00000001345	ZNRF1	MSTRG.13877	3988	216	-22.08	-0.1174	1	216	1	216
MSTRG.12166	MSTRG.12166.5	ENSMGAG00000001280	ENSMGAT00000001345	ZNRF1	MSTRG.13877	481	216	-18.75	-0.1109	1	216	1	216
MSTRG.40	MSTRG.40.5	ENSMGAG00000001280	ENSMGAT00000001345	ZNRF1	MSTRG.13877	496	216	-15.35	-0.1003	1	216	1	216
MSTRG.28394	MSTRG.28394.1	ENSMGAG00000001280	ENSMGAT00000001345	ZNRF1	MSTRG.13877	3465	216	-23.95	-0.1267	1	216	1	216
MSTRG.15711	MSTRG.15711.1	ENSMGAG00000001280	ENSMGAT00000001345	ZNRF1	MSTRG.13877	1257	216	-26.72	-0.1793	1	195	1	195
MSTRG.49350	MSTRG.49350.1	ENSMGAG00000001280	ENSMGAT00000001345	ZNRF1	MSTRG.13877	283	216	-24.45	-0.1381	1	216	1	216
MSTRG.29274	MSTRG.29274.3	ENSMGAG00000001280	ENSMGAT00000001345	ZNRF1	MSTRG.13877	2406	216	-28.49	-0.1439	1	216	1	216
MSTRG.22790	MSTRG.22790.2	ENSMGAG00000001280	ENSMGAT00000001345	ZNRF1	MSTRG.13877	403	216	-18.71	-0.1148	1	201	1	201
MSTRG.44456	MSTRG.44456.1	ENSMGAG00000001280	ENSMGAT00000001345	ZNRF1	MSTRG.13877	1088	216	-17.81	-0.1781	1	216	1	216
MSTRG.32087	MSTRG.32087.1	ENSMGAG00000001280	ENSMGAT00000001345	ZNRF1	MSTRG.13877	5774	216	-22.94	-0.1108	1	216	1	216
MSTRG.44386	MSTRG.44386.7	ENSMGAG00000001280	ENSMGAT00000001345	ZNRF1	MSTRG.13877	4458	216	-26.94	-0.1389	1	216	1	216
MSTRG.44386	MSTRG.44386.4	ENSMGAG00000001280	ENSMGAT00000001345	ZNRF1	MSTRG.13877	4534	216	-26.94	-0.1389	1	216	1	216
MSTRG.26410	MSTRG.26410.1	ENSMGAG00000001280	ENSMGAT00000001345	ZNRF1	MSTRG.13877	1293	216	-23.42	-0.1154	1	216	1	216
ENSMGAT00000002279	ENSMGAT00000002279	ENSMGAG00000001280	ENSMGAT00000001345	ZNRF1	MSTRG.13877	1207	216	-28.55	-0.1762	1	216	1	216
MSTRG.39092	MSTRG.39092.1	ENSMGAG00000001280	ENSMGAT00000001345	ZNRF1	MSTRG.13877	1080	216	-20.59	-0.1067	1	216	1	216
MSTRG.3116	MSTRG.3116.2	ENSMGAG00000001280	ENSMGAT00000001345	ZNRF1	MSTRG.13877	9356	216	-25.14	-0.1316	1	216	1	216
MSTRG.3284	MSTRG.3284.15	ENSMGAG00000001280	ENSMGAT00000001345	ZNRF1	MSTRG.13877	4611	216	-22.12	-0.1129	1	216	1	216
MSTRG.47822	MSTRG.47822.1	ENSMGAG00000001280	ENSMGAT00000001345	ZNRF1	MSTRG.13877	1214	216	-21.44	-0.1083	1	216	1	216
MSTRG.14809	MSTRG.14809.3	ENSMGAG00000001280	ENSMGAT00000001345	ZNRF1	MSTRG.13877	5653	216	-34.83	-0.1675	1	216	1	216
MSTRG.12166	MSTRG.12166.6	ENSMGAG00000001373	ENSMGAT00000001477	RNF2	MSTRG.10009	312	2891	-22.54	-0.1006	1	242	2650	2891
MSTRG.27278	MSTRG.27278.10	ENSMGAG00000001373	ENSMGAT00000034869	RNF2	MSTRG.10009	208	2901	-23.58	-0.1203	-2442	-2235	251	458
MSTRG.19515	MSTRG.19515.2	ENSMGAG00000001373	ENSMGAT00000034869	RNF2	MSTRG.10009	247	2901	-30.71	-0.152	-30	216	2624	2870
MSTRG.46558	MSTRG.46558.3	ENSMGAG00000001373	ENSMGAT00000034869	RNF2	MSTRG.10009	261	2901	-27.83	-0.1145	-40	220	2600	2860
MSTRG.17378	MSTRG.17378.2	ENSMGAG00000001373	ENSMGAT00000034869	RNF2	MSTRG.10009	205	2901	-21.72	-0.1248	-825	-621	1871	2075
MSTRG.40180	MSTRG.40180.11	ENSMGAG00000001373	ENSMGAT00000034869	RNF2	MSTRG.10009	209	2901	-19.11	-0.1027	1	200	2702	2901
MSTRG.27832	MSTRG.27832.1	ENSMGAG00000001373	ENSMGAT00000034869	RNF2	MSTRG.10009	296	2901	-29.23	-0.1174	-5	290	2600	2895
MSTRG.10249	MSTRG.10249.16	ENSMGAG00000001373	ENSMGAT00000001477	RNF2	MSTRG.10009	232	2891	-23.04	-0.1033	-84	147	2575	2806
MSTRG.39753	MSTRG.39753.6	ENSMGAG00000001373	ENSMGAT00000001477	RNF2	MSTRG.10009	224	2891	-30.19	-0.1404	-104	119	2563	2786
MSTRG.48901	MSTRG.48901.3	ENSMGAG00000001373	ENSMGAT00000034869	RNF2	MSTRG.10009	200	2901	-26.96	-0.1541	-245	-46	2456	2655
MSTRG.3904	MSTRG.3904.8	ENSMGAG00000001373	ENSMGAT00000034869	RNF2	MSTRG.10009	207	2901	-17.84	-0.1405	1	142	2760	2901
MSTRG.48973	MSTRG.48973.4	ENSMGAG00000001373	ENSMGAT00000034869	RNF2	MSTRG.10009	265	2901	-31.43	-0.1257	-2429	-2165	207	471
MSTRG.17378	MSTRG.17378.2	ENSMGAG00000001373	ENSMGAT00000001477	RNF2	MSTRG.10009	205	2891	-27.68	-0.1752	-2679	-2475	7	211
MSTRG.25778	MSTRG.25778.2	ENSMGAG00000001373	ENSMGAT00000034869	RNF2	MSTRG.10009	215	2901	-18.93	-0.104	-44	170	2642	2856
MSTRG.27278	MSTRG.27278.10	ENSMGAG00000001373	ENSMGAT00000001477	RNF2	MSTRG.10009	208	2891	-29.69	-0.1554	-66	141	2617	2824
MSTRG.1226	MSTRG.1226.6	ENSMGAG00000001373	ENSMGAT00000001477	RNF2	MSTRG.10009	326	2891	-21.09	-0.114	1	207	2685	2891
MSTRG.48901	MSTRG.48901.3	ENSMGAG00000001373	ENSMGAT00000001477	RNF2	MSTRG.10009	200	2891	-26.96	-0.1541	-235	-36	2456	2655
MSTRG.865	MSTRG.865.6	ENSMGAG00000001373	ENSMGAT00000034869	RNF2	MSTRG.10009	239	2901	-22.01	-0.119	1	207	2695	2901
MSTRG.37986	MSTRG.37986.14	ENSMGAG00000001373	ENSMGAT00000001477	RNF2	MSTRG.10009	229	2891	-16.89	-0.1036	1	197	2695	2891
MSTRG.48973	MSTRG.48973.4	ENSMGAG00000001373	ENSMGAT00000001477	RNF2	MSTRG.10009	265	2891	-31.36	-0.1472	-2429	-2165	197	461
MSTRG.34263	MSTRG.34263.8	ENSMGAG00000001373	ENSMGAT00000001477	RNF2	MSTRG.10009	277	2891	-23.26	-0.1102	1	231	2661	2891
MSTRG.43740	MSTRG.43740.4	ENSMGAG00000001373	ENSMGAT00000034869	RNF2	MSTRG.10009	201	2901	-19.49	-0.1114	-32	168	2668	2868
MSTRG.49350	MSTRG.49350.1	ENSMGAG00000001373	ENSMGAT00000034869	RNF2	MSTRG.10009	283	2901	-27.3	-0.1038	-346	-64	2272	2554
MSTRG.19515	MSTRG.19515.2	ENSMGAG00000001373	ENSMGAT00000001477	RNF2	MSTRG.10009	247	2891	-24.84	-0.1018	-23	223	2621	2867
MSTRG.44887	MSTRG.44887.1	ENSMGAG00000001373	ENSMGAT00000001477	RNF2	MSTRG.10009	224	2891	-25.15	-0.1374	1	200	2692	2891
MSTRG.18887	MSTRG.18887.12	ENSMGAG00000001373	ENSMGAT00000001477	RNF2	MSTRG.10009	227	2891	-27.36	-0.1285	0	226	2664	2890
MSTRG.43740	MSTRG.43740.4	ENSMGAG00000001373	ENSMGAT00000001477	RNF2	MSTRG.10009	201	2891	-32.39	-0.1636	-7	193	2683	2883
MSTRG.37986	MSTRG.37986.11	ENSMGAG00000001373	ENSMGAT00000001477	RNF2	MSTRG.10009	217	2891	-21.39	-0.138	-2673	-2471	1	203
MSTRG.46558	MSTRG.46558.3	ENSMGAG00000001373	ENSMGAT00000001477	RNF2	MSTRG.10009	261	2891	-26.85	-0.111	-69	191	2561	2821
MSTRG.18887	MSTRG.18887.12	ENSMGAG00000001373	ENSMGAT00000034869	RNF2	MSTRG.10009	227	2901	-22.12	-0.1029	-77	149	2597	2823
MSTRG.39753	MSTRG.39753.6	ENSMGAG00000001373	ENSMGAT00000034869	RNF2	MSTRG.10009	224	2901	-32.91	-0.1503	-25	198	2652	2875
MSTRG.14379	MSTRG.14379.2	ENSMGAG00000001373	ENSMGAT00000001477	RNF2	MSTRG.10009	235	2891	-15.18	-0.1124	1	198	2694	2891
MSTRG.49814	MSTRG.49814.1	ENSMGAG00000001373	ENSMGAT00000001477	RNF2	MSTRG.10009	306	2891	-29.09	-0.109	-45	260	2540	2845
MSTRG.49350	MSTRG.49350.1	ENSMGAG00000001373	ENSMGAT00000001477	RNF2	MSTRG.10009	283	2891	-27.3	-0.1038	-336	-54	2272	2554
MSTRG.13837	MSTRG.13837.9	ENSMGAG00000001373	ENSMGAT00000001477	RNF2	MSTRG.10009	227	2891	-23.76	-0.1142	-240	-14	2424	2650
MSTRG.25597	MSTRG.25597.5	ENSMGAG00000001373	ENSMGAT00000001477	RNF2	MSTRG.10009	265	2891	-25.28	-0.1032	-130	134	2496	2760
MSTRG.13837	MSTRG.13837.9	ENSMGAG00000001373	ENSMGAT00000034869	RNF2	MSTRG.10009	227	2901	-23.76	-0.1142	-250	-24	2424	2650
MSTRG.14095	MSTRG.14095.3	ENSMGAG00000001374	ENSMGAT00000025367	KLHL12	MSTRG.28957	5066	582	-48.43	-0.1124	1	457	1	457
MSTRG.33719	MSTRG.33719.6	ENSMGAG00000001374	ENSMGAT00000001459	KLHL12	MSTRG.28957	227	1485	-21.16	-0.1037	-202	24	1056	1282
MSTRG.18887	MSTRG.18887.30	ENSMGAG00000001374	ENSMGAT00000001459	KLHL12	MSTRG.28957	315	1485	-32.84	-0.1102	-587	-273	583	897
MSTRG.39753	MSTRG.39753.6	ENSMGAG00000001374	ENSMGAT00000025367	KLHL12	MSTRG.28957	224	582	-29.54	-0.142	-88	135	270	493
MSTRG.40956	MSTRG.40956.3	ENSMGAG00000001374	ENSMGAT00000025367	KLHL12	MSTRG.28957	1821	582	-39.45	-0.115	1	369	214	582
MSTRG.18887	MSTRG.18887.12	ENSMGAG00000001374	ENSMGAT00000001459	KLHL12	MSTRG.28957	227	1485	-23.49	-0.1098	-251	-25	1007	1233
MSTRG.13837	MSTRG.13837.9	ENSMGAG00000001374	ENSMGAT00000025367	KLHL12	MSTRG.28957	227	582	-17.15	-0.1994	1	101	482	582
MSTRG.14108	MSTRG.14108.2	ENSMGAG00000001374	ENSMGAT00000025367	KLHL12	MSTRG.28957	5590	582	-58.05	-0.1267	1	490	93	582
MSTRG.27278	MSTRG.27278.10	ENSMGAG00000001374	ENSMGAT00000025367	KLHL12	MSTRG.28957	208	582	-25.13	-0.1244	-260	-53	114	321
MSTRG.29274	MSTRG.29274.4	ENSMGAG00000001374	ENSMGAT00000025367	KLHL12	MSTRG.28957	424	582	-34.2	-0.1075	-157	220	1	378
MSTRG.14959	MSTRG.14959.4	ENSMGAG00000001374	ENSMGAT00000001459	KLHL12	MSTRG.28957	350	1485	-37.29	-0.1169	-1070	-721	65	414
MSTRG.19515	MSTRG.19515.2	ENSMGAG00000001374	ENSMGAT00000001459	KLHL12	MSTRG.28957	247	1485	-27.27	-0.1251	-406	-160	832	1078
MSTRG.24868	MSTRG.24868.7	ENSMGAG00000001374	ENSMGAT00000025367	KLHL12	MSTRG.28957	3333	582	-60.84	-0.1056	1	582	1	582
MSTRG.29274	MSTRG.29274.1	ENSMGAG00000001374	ENSMGAT00000001459	KLHL12	MSTRG.28957	507	1485	-49.74	-0.1061	-632	-126	346	852
MSTRG.31800	MSTRG.31800.3	ENSMGAG00000001374	ENSMGAT00000001459	KLHL12	MSTRG.28957	211	1485	-18.08	-0.1051	-592	-382	682	892
MSTRG.14959	MSTRG.14959.3	ENSMGAG00000001374	ENSMGAT00000025367	KLHL12	MSTRG.28957	2154	582	-57.4	-0.1009	1	582	1	582
MSTRG.27832	MSTRG.27832.1	ENSMGAG00000001374	ENSMGAT00000025367	KLHL12	MSTRG.28957	296	582	-30.79	-0.1062	-142	153	144	439
MSTRG.40180	MSTRG.40180.11	ENSMGAG00000001374	ENSMGAT00000001459	KLHL12	MSTRG.28957	209	1485	-23.79	-0.1664	-394	-186	882	1090
MSTRG.40956	MSTRG.40956.4	ENSMGAG00000001374	ENSMGAT00000025367	KLHL12	MSTRG.28957	981	582	-39.45	-0.115	1	369	214	582
MSTRG.47988	MSTRG.47988.1	ENSMGAG00000001374	ENSMGAT00000001459	KLHL12	MSTRG.28957	585	1485	-55.59	-0.1002	-861	-277	39	623
MSTRG.40180	MSTRG.40180.11	ENSMGAG00000001374	ENSMGAT00000025367	KLHL12	MSTRG.28957	209	582	-23.79	-0.1664	-103	105	270	478
MSTRG.25698	MSTRG.25698.3	ENSMGAG00000001374	ENSMGAT00000025367	KLHL12	MSTRG.28957	1552	582	-67.64	-0.1191	1	582	1	582
MSTRG.27832	MSTRG.27832.1	ENSMGAG00000001374	ENSMGAT00000001459	KLHL12	MSTRG.28957	296	1485	-30.79	-0.1062	-754	-459	435	730
MSTRG.29274	MSTRG.29274.2	ENSMGAG00000001374	ENSMGAT00000025367	KLHL12	MSTRG.28957	500	582	-54.33	-0.1181	-20	479	62	561
MSTRG.49190	MSTRG.49190.2	ENSMGAG00000001374	ENSMGAT00000025367	KLHL12	MSTRG.28957	1366	582	-55.32	-0.1106	1	505	78	582
MSTRG.50263	MSTRG.50263.3	ENSMGAG00000001374	ENSMGAT00000025367	KLHL12	MSTRG.28957	336	582	-26.59	-0.1272	-245	-11	1	235
MSTRG.34985	MSTRG.34985.8	ENSMGAG00000001374	ENSMGAT00000001459	KLHL12	MSTRG.28957	200	1485	-24.39	-0.137	-839	-640	446	645
MSTRG.18579	MSTRG.18579.1	ENSMGAG00000001374	ENSMGAT00000001459	KLHL12	MSTRG.28957	480	1485	-41.6	-0.1075	-543	-64	462	941
MSTRG.49814	MSTRG.49814.1	ENSMGAG00000001374	ENSMGAT00000001459	KLHL12	MSTRG.28957	306	1485	-33.25	-0.1187	-321	-16	858	1163
MSTRG.27278	MSTRG.27278.10	ENSMGAG00000001374	ENSMGAT00000001459	KLHL12	MSTRG.28957	208	1485	-25.13	-0.1244	-872	-665	405	612
MSTRG.29274	MSTRG.29274.4	ENSMGAG00000001374	ENSMGAT00000001459	KLHL12	MSTRG.28957	424	1485	-33.62	-0.1004	-557	-134	504	927
MSTRG.28882	MSTRG.28882.2	ENSMGAG00000001374	ENSMGAT00000025367	KLHL12	MSTRG.28957	2221	582	-53.3	-0.1041	1	537	46	582
MSTRG.48973	MSTRG.48973.4	ENSMGAG00000001374	ENSMGAT00000025367	KLHL12	MSTRG.28957	265	582	-42.09	-0.1644	-106	158	211	475
MSTRG.49576	MSTRG.49576.1	ENSMGAG00000001374	ENSMGAT00000025367	KLHL12	MSTRG.28957	2970	582	-57.67	-0.1026	1	582	1	582
MSTRG.29274	MSTRG.29274.1	ENSMGAG00000001374	ENSMGAT00000025367	KLHL12	MSTRG.28957	507	582	-49.74	-0.1061	-20	486	55	561
MSTRG.17378	MSTRG.17378.2	ENSMGAG00000001374	ENSMGAT00000025367	KLHL12	MSTRG.28957	205	582	-31.21	-0.1592	-272	-68	105	309
MSTRG.40956	MSTRG.40956.7	ENSMGAG00000001374	ENSMGAT00000025367	KLHL12	MSTRG.28957	975	582	-39.45	-0.115	1	369	214	582
MSTRG.17378	MSTRG.17378.2	ENSMGAG00000001374	ENSMGAT00000001459	KLHL12	MSTRG.28957	205	1485	-31.96	-0.1816	-390	-186	890	1094
MSTRG.48973	MSTRG.48973.4	ENSMGAG00000001374	ENSMGAT00000001459	KLHL12	MSTRG.28957	265	1485	-42.09	-0.1644	-718	-454	502	766
MSTRG.25778	MSTRG.25778.2	ENSMGAG00000001374	ENSMGAT00000025367	KLHL12	MSTRG.28957	215	582	-21.72	-0.1039	-1	213	366	580
MSTRG.55209	MSTRG.55209.5	ENSMGAG00000001374	ENSMGAT00000001459	KLHL12	MSTRG.28957	204	1485	-20.28	-0.104	-1160	-957	121	324
MSTRG.34985	MSTRG.34985.8	ENSMGAG00000001374	ENSMGAT00000025367	KLHL12	MSTRG.28957	200	582	-24.39	-0.137	-227	-28	155	354
MSTRG.48901	MSTRG.48901.3	ENSMGAG00000001374	ENSMGAT00000025367	KLHL12	MSTRG.28957	200	582	-33.97	-0.2192	-356	-157	26	225
MSTRG.29274	MSTRG.29274.2	ENSMGAG00000001374	ENSMGAT00000001459	KLHL12	MSTRG.28957	500	1485	-54.33	-0.1181	-632	-133	353	852
MSTRG.31734	MSTRG.31734.1	ENSMGAG00000001374	ENSMGAT00000025367	KLHL12	MSTRG.28957	2452	582	-44.04	-0.1077	1	410	173	582
MSTRG.47682	MSTRG.47682.3	ENSMGAG00000001374	ENSMGAT00000025367	KLHL12	MSTRG.28957	650	582	-43.49	-0.1033	1	459	124	582
MSTRG.44887	MSTRG.44887.1	ENSMGAG00000001374	ENSMGAT00000001459	KLHL12	MSTRG.28957	224	1485	-19.36	-0.1489	-440	-217	821	1044
MSTRG.17040	MSTRG.17040.8	ENSMGAG00000001374	ENSMGAT00000025367	KLHL12	MSTRG.28957	6852	582	-52.47	-0.1021	1	582	1	582
MSTRG.46558	MSTRG.46558.3	ENSMGAG00000001374	ENSMGAT00000025367	KLHL12	MSTRG.28957	261	582	-25.2	-0.1008	-232	28	89	349
MSTRG.48901	MSTRG.48901.3	ENSMGAG00000001374	ENSMGAT00000001459	KLHL12	MSTRG.28957	200	1485	-36.2	-0.2045	-395	-196	890	1089
MSTRG.49190	MSTRG.49190.1	ENSMGAG00000001374	ENSMGAT00000025367	KLHL12	MSTRG.28957	1606	582	-55.32	-0.1106	1	505	78	582
MSTRG.26440	MSTRG.26440.4	ENSMGAG00000001374	ENSMGAT00000001459	KLHL12	MSTRG.28957	229	1485	-24.86	-0.109	-470	-242	786	1014
MSTRG.49814	MSTRG.49814.1	ENSMGAG00000001374	ENSMGAT00000025367	KLHL12	MSTRG.28957	306	582	-33.25	-0.1187	-30	275	246	551
MSTRG.25698	MSTRG.25698.5	ENSMGAG00000001374	ENSMGAT00000025367	KLHL12	MSTRG.28957	1686	582	-69.37	-0.1211	1	582	1	582
MSTRG.865	MSTRG.865.6	ENSMGAG00000001374	ENSMGAT00000001459	KLHL12	MSTRG.28957	239	1485	-26.12	-0.1382	-783	-545	463	701
MSTRG.43740	MSTRG.43740.4	ENSMGAG00000001374	ENSMGAT00000025367	KLHL12	MSTRG.28957	201	582	-16.99	-0.1017	-335	-135	46	246
MSTRG.1226	MSTRG.1226.6	ENSMGAG00000001374	ENSMGAT00000001459	KLHL12	MSTRG.28957	326	1485	-29.7	-0.1237	-301	24	858	1183
MSTRG.33719	MSTRG.33719.6	ENSMGAG00000001374	ENSMGAT00000025367	KLHL12	MSTRG.28957	227	582	-19.04	-0.1002	-41	185	314	540
MSTRG.37986	MSTRG.37986.11	ENSMGAG00000001374	ENSMGAT00000025367	KLHL12	MSTRG.28957	217	582	-21.22	-0.1206	-261	-45	104	320
MSTRG.3904	MSTRG.3904.8	ENSMGAG00000001374	ENSMGAT00000001459	KLHL12	MSTRG.28957	207	1485	-20.45	-0.1239	-299	-93	979	1185
MSTRG.24868	MSTRG.24868.3	ENSMGAG00000001374	ENSMGAT00000025367	KLHL12	MSTRG.28957	2816	582	-63.31	-0.1115	1	582	1	582
MSTRG.25698	MSTRG.25698.4	ENSMGAG00000001374	ENSMGAT00000025367	KLHL12	MSTRG.28957	1689	582	-67.76	-0.1172	1	582	1	582
MSTRG.25698	MSTRG.25698.6	ENSMGAG00000001374	ENSMGAT00000025367	KLHL12	MSTRG.28957	1214	582	-69.04	-0.1222	1	582	1	582
MSTRG.17922	MSTRG.17922.1	ENSMGAG00000001374	ENSMGAT00000025367	KLHL12	MSTRG.28957	5747	582	-58.44	-0.1011	1	582	1	582
MSTRG.8289	MSTRG.8289.1	ENSMGAG00000001374	ENSMGAT00000025367	KLHL12	MSTRG.28957	2497	582	-56.61	-0.1035	1	582	1	582
MSTRG.18887	MSTRG.18887.30	ENSMGAG00000001374	ENSMGAT00000025367	KLHL12	MSTRG.28957	315	582	-32.23	-0.1096	-122	192	145	459
MSTRG.14108	MSTRG.14108.1	ENSMGAG00000001374	ENSMGAT00000025367	KLHL12	MSTRG.28957	5787	582	-55.88	-0.102	1	582	1	582
MSTRG.25698	MSTRG.25698.7	ENSMGAG00000001374	ENSMGAT00000025367	KLHL12	MSTRG.28957	1195	582	-69.25	-0.123	1	582	1	582
MSTRG.43740	MSTRG.43740.4	ENSMGAG00000001374	ENSMGAT00000001459	KLHL12	MSTRG.28957	201	1485	-18.55	-0.1031	-141	59	1143	1343
MSTRG.42979	MSTRG.42979.1	ENSMGAG00000001374	ENSMGAT00000025367	KLHL12	MSTRG.28957	7667	582	-57.28	-0.1016	1	582	1	582
MSTRG.44887	MSTRG.44887.1	ENSMGAG00000001374	ENSMGAT00000025367	KLHL12	MSTRG.28957	224	582	-19.35	-0.104	-330	-107	28	251
ENSMGAT00000002279	ENSMGAT00000002279	ENSMGAG00000001374	ENSMGAT00000025367	KLHL12	MSTRG.28957	1207	582	-63.17	-0.1305	1	510	1	510
MSTRG.1226	MSTRG.1226.6	ENSMGAG00000001374	ENSMGAT00000025367	KLHL12	MSTRG.28957	326	582	-30.97	-0.129	-10	315	246	571
MSTRG.31800	MSTRG.31800.3	ENSMGAG00000001374	ENSMGAT00000025367	KLHL12	MSTRG.28957	211	582	-18.08	-0.1051	-301	-91	70	280
MSTRG.47682	MSTRG.47682.4	ENSMGAG00000001374	ENSMGAT00000025367	KLHL12	MSTRG.28957	616	582	-45.32	-0.1089	1	478	105	582
MSTRG.14108	MSTRG.14108.3	ENSMGAG00000001374	ENSMGAT00000025367	KLHL12	MSTRG.28957	5546	582	-58.05	-0.1267	1	473	110	582
MSTRG.13979	MSTRG.13979.9	ENSMGAG00000001374	ENSMGAT00000025367	KLHL12	MSTRG.28957	8598	582	-60.53	-0.1064	1	582	1	582
MSTRG.25778	MSTRG.25778.2	ENSMGAG00000001374	ENSMGAT00000001459	KLHL12	MSTRG.28957	215	1485	-27.36	-0.141	-378	-164	892	1106
MSTRG.39753	MSTRG.39753.6	ENSMGAG00000001374	ENSMGAT00000001459	KLHL12	MSTRG.28957	224	1485	-29.54	-0.142	-700	-477	561	784
MSTRG.46558	MSTRG.46558.3	ENSMGAG00000001374	ENSMGAT00000001459	KLHL12	MSTRG.28957	261	1485	-25.2	-0.1008	-523	-263	701	961
MSTRG.49350	MSTRG.49350.1	ENSMGAG00000001374	ENSMGAT00000025367	KLHL12	MSTRG.28957	283	582	-30.36	-0.1159	-30	252	269	551
MSTRG.37986	MSTRG.37986.11	ENSMGAG00000001374	ENSMGAT00000001459	KLHL12	MSTRG.28957	217	1485	-22.41	-0.1072	-352	-136	916	1132
MSTRG.19515	MSTRG.19515.2	ENSMGAG00000001374	ENSMGAT00000025367	KLHL12	MSTRG.28957	247	582	-27.27	-0.1251	-115	131	220	466
MSTRG.12166	MSTRG.12166.10	ENSMGAG00000001374	ENSMGAT00000025367	KLHL12	MSTRG.28957	315	582	-22.91	-0.1018	-143	171	124	438
MSTRG.16360	MSTRG.16360.4	ENSMGAG00000001374	ENSMGAT00000025367	KLHL12	MSTRG.28957	261	582	-25.65	-0.1026	-40	220	281	541
MSTRG.14959	MSTRG.14959.2	ENSMGAG00000001374	ENSMGAT00000025367	KLHL12	MSTRG.28957	2721	582	-57.69	-0.1014	1	582	1	582
MSTRG.18887	MSTRG.18887.12	ENSMGAG00000001374	ENSMGAT00000025367	KLHL12	MSTRG.28957	227	582	-22.5	-0.1087	-16	210	339	565
MSTRG.865	MSTRG.865.6	ENSMGAG00000001374	ENSMGAT00000025367	KLHL12	MSTRG.28957	239	582	-26.12	-0.1382	-171	67	172	410
MSTRG.28882	MSTRG.28882.4	ENSMGAG00000001374	ENSMGAT00000025367	KLHL12	MSTRG.28957	2224	582	-52.77	-0.115	1	498	85	582
MSTRG.16360	MSTRG.16360.4	ENSMGAG00000001374	ENSMGAT00000001459	KLHL12	MSTRG.28957	261	1485	-25.65	-0.1026	-652	-392	572	832
MSTRG.49350	MSTRG.49350.1	ENSMGAG00000001374	ENSMGAT00000001459	KLHL12	MSTRG.28957	283	1485	-30.36	-0.1159	-642	-360	560	842
MSTRG.48973	MSTRG.48973.4	ENSMGAG00000001459	ENSMGAT00000001560	ZMYND10	MSTRG.15145	265	1338	-42.56	-0.1696	-1072	-814	1	259
MSTRG.31800	MSTRG.31800.3	ENSMGAG00000001459	ENSMGAT00000001560	ZMYND10	MSTRG.15145	211	1338	-21.53	-0.1045	-883	-673	244	454
MSTRG.49350	MSTRG.49350.1	ENSMGAG00000001459	ENSMGAT00000001560	ZMYND10	MSTRG.15145	283	1338	-31.15	-0.1149	-821	-539	234	516
MSTRG.40180	MSTRG.40180.11	ENSMGAG00000001459	ENSMGAT00000001560	ZMYND10	MSTRG.15145	209	1338	-20.02	-0.14	1	160	1179	1338
MSTRG.37986	MSTRG.37986.9	ENSMGAG00000001459	ENSMGAT00000001560	ZMYND10	MSTRG.15145	309	1338	-27.51	-0.1008	-1028	-727	1	302
MSTRG.4330	MSTRG.4330.7	ENSMGAG00000001459	ENSMGAT00000001560	ZMYND10	MSTRG.15145	366	1338	-26	-0.114	1	266	1073	1338
MSTRG.26440	MSTRG.26440.4	ENSMGAG00000001459	ENSMGAT00000001560	ZMYND10	MSTRG.15145	229	1338	-23.83	-0.1151	1	209	1130	1338
MSTRG.43740	MSTRG.43740.4	ENSMGAG00000001459	ENSMGAT00000001560	ZMYND10	MSTRG.15145	201	1338	-22.43	-0.1495	1	180	1159	1338
MSTRG.18887	MSTRG.18887.30	ENSMGAG00000001459	ENSMGAT00000001560	ZMYND10	MSTRG.15145	315	1338	-38.73	-0.127	-18	296	1005	1319
MSTRG.13837	MSTRG.13837.9	ENSMGAG00000001459	ENSMGAT00000001560	ZMYND10	MSTRG.15145	227	1338	-23.54	-0.1042	-821	-595	290	516
MSTRG.25778	MSTRG.25778.2	ENSMGAG00000001459	ENSMGAT00000001560	ZMYND10	MSTRG.15145	215	1338	-22.43	-0.1133	-227	-13	896	1110
MSTRG.45648	MSTRG.45648.9	ENSMGAG00000001459	ENSMGAT00000001560	ZMYND10	MSTRG.15145	403	1338	-38.38	-0.1002	-900	-498	35	437
MSTRG.49814	MSTRG.49814.1	ENSMGAG00000001459	ENSMGAT00000001560	ZMYND10	MSTRG.15145	306	1338	-40.13	-0.1605	-74	231	958	1263
MSTRG.17378	MSTRG.17378.2	ENSMGAG00000001459	ENSMGAT00000001560	ZMYND10	MSTRG.15145	205	1338	-32.13	-0.1775	-1030	-826	103	307
MSTRG.3904	MSTRG.3904.8	ENSMGAG00000001459	ENSMGAT00000001560	ZMYND10	MSTRG.15145	207	1338	-19.82	-0.1113	-24	182	1107	1313
MSTRG.33719	MSTRG.33719.6	ENSMGAG00000001459	ENSMGAT00000001560	ZMYND10	MSTRG.15145	227	1338	-21.59	-0.1674	-1110	-963	1	148
MSTRG.18579	MSTRG.18579.1	ENSMGAG00000001459	ENSMGAT00000001560	ZMYND10	MSTRG.15145	480	1338	-47.75	-0.1025	-676	-197	182	661
MSTRG.44887	MSTRG.44887.1	ENSMGAG00000001459	ENSMGAT00000001560	ZMYND10	MSTRG.15145	224	1338	-19.99	-0.1058	-994	-771	120	343
MSTRG.48901	MSTRG.48901.3	ENSMGAG00000001459	ENSMGAT00000001560	ZMYND10	MSTRG.15145	200	1338	-40.69	-0.2299	-1137	-944	1	194
MSTRG.865	MSTRG.865.6	ENSMGAG00000001459	ENSMGAT00000001560	ZMYND10	MSTRG.15145	239	1338	-24.39	-0.1119	-112	126	987	1225
MSTRG.25597	MSTRG.25597.5	ENSMGAG00000001459	ENSMGAT00000001560	ZMYND10	MSTRG.15145	265	1338	-25.28	-0.1053	-436	-172	637	901
MSTRG.55209	MSTRG.55209.5	ENSMGAG00000001459	ENSMGAT00000001560	ZMYND10	MSTRG.15145	204	1338	-22.66	-0.1193	-1110	-907	24	227
MSTRG.51134	MSTRG.51134.1	ENSMGAG00000001459	ENSMGAT00000001560	ZMYND10	MSTRG.15145	529	1338	-37.12	-0.1046	-808	-388	1	421
MSTRG.34263	MSTRG.34263.8	ENSMGAG00000001459	ENSMGAT00000001560	ZMYND10	MSTRG.15145	277	1338	-25.94	-0.105	-991	-715	70	346
MSTRG.14959	MSTRG.14959.4	ENSMGAG00000001459	ENSMGAT00000001560	ZMYND10	MSTRG.15145	350	1338	-51.53	-0.1581	-67	282	921	1270
MSTRG.46558	MSTRG.46558.3	ENSMGAG00000001459	ENSMGAT00000001560	ZMYND10	MSTRG.15145	261	1338	-26.53	-0.1139	-847	-587	230	490
MSTRG.27832	MSTRG.27832.1	ENSMGAG00000001459	ENSMGAT00000001560	ZMYND10	MSTRG.15145	296	1338	-31.79	-0.1173	-1041	-757	1	285
MSTRG.19515	MSTRG.19515.2	ENSMGAG00000001459	ENSMGAT00000001560	ZMYND10	MSTRG.15145	247	1338	-26.52	-0.1105	-574	-328	517	763
MSTRG.27278	MSTRG.27278.10	ENSMGAG00000001459	ENSMGAT00000001560	ZMYND10	MSTRG.15145	208	1338	-26.63	-0.1522	-165	42	965	1172
MSTRG.29274	MSTRG.29274.2	ENSMGAG00000001459	ENSMGAT00000001560	ZMYND10	MSTRG.15145	500	1338	-51.49	-0.1096	-538	-39	300	799
MSTRG.39753	MSTRG.39753.6	ENSMGAG00000001459	ENSMGAT00000001560	ZMYND10	MSTRG.15145	224	1338	-29.28	-0.1362	1	221	1118	1338
MSTRG.37986	MSTRG.37986.11	ENSMGAG00000001459	ENSMGAT00000001560	ZMYND10	MSTRG.15145	217	1338	-22.02	-0.1178	-1032	-816	89	305
MSTRG.34985	MSTRG.34985.8	ENSMGAG00000001459	ENSMGAT00000001560	ZMYND10	MSTRG.15145	200	1338	-22.52	-0.1211	1	199	1140	1338
MSTRG.18887	MSTRG.18887.12	ENSMGAG00000001459	ENSMGAT00000001560	ZMYND10	MSTRG.15145	227	1338	-25.4	-0.1403	1	209	1130	1338
MSTRG.47988	MSTRG.47988.1	ENSMGAG00000001459	ENSMGAT00000001560	ZMYND10	MSTRG.15145	585	1338	-52.89	-0.1104	1	529	810	1338
MSTRG.3284	MSTRG.3284.13	ENSMGAG00000001510	ENSMGAT00000001620	ARPC5	MSTRG.10031	3593	369	-26.31	-0.1065	1	304	66	369
MSTRG.29274	MSTRG.29274.3	ENSMGAG00000001510	ENSMGAT00000001620	ARPC5	MSTRG.10031	2406	369	-36.01	-0.1056	1	369	1	369
MSTRG.39753	MSTRG.39753.6	ENSMGAG00000001510	ENSMGAT00000001620	ARPC5	MSTRG.10031	224	369	-19.81	-0.1037	-144	50	1	195
MSTRG.19515	MSTRG.19515.2	ENSMGAG00000001510	ENSMGAT00000029024	ARPC5	MSTRG.10031	247	821	-21.78	-0.1134	-330	-84	244	490
MSTRG.43740	MSTRG.43740.4	ENSMGAG00000001510	ENSMGAT00000001620	ARPC5	MSTRG.10031	201	369	-16.34	-0.1089	-30	170	138	338
MSTRG.13837	MSTRG.13837.9	ENSMGAG00000001510	ENSMGAT00000032499	ARPC5	MSTRG.10031	227	893	-18.35	-0.1003	-287	-61	379	605
MSTRG.37986	MSTRG.37986.11	ENSMGAG00000001510	ENSMGAT00000032499	ARPC5	MSTRG.10031	217	893	-23.9	-0.1133	-398	-182	278	494
MSTRG.48973	MSTRG.48973.4	ENSMGAG00000001510	ENSMGAT00000001620	ARPC5	MSTRG.10031	265	369	-28.02	-0.1148	-103	145	1	249
MSTRG.24868	MSTRG.24868.8	ENSMGAG00000001510	ENSMGAT00000001620	ARPC5	MSTRG.10031	2311	369	-37.3	-0.1078	1	369	1	369
MSTRG.37986	MSTRG.37986.11	ENSMGAG00000001510	ENSMGAT00000029024	ARPC5	MSTRG.10031	217	821	-23.9	-0.1133	-326	-110	278	494
MSTRG.18887	MSTRG.18887.12	ENSMGAG00000001510	ENSMGAT00000029024	ARPC5	MSTRG.10031	227	821	-20.47	-0.1095	-314	-88	280	506
MSTRG.51005	MSTRG.51005.2	ENSMGAG00000001510	ENSMGAT00000001620	ARPC5	MSTRG.10031	1162	369	-34.71	-0.1042	1	369	1	369
MSTRG.44412	MSTRG.44412.1	ENSMGAG00000001510	ENSMGAT00000001620	ARPC5	MSTRG.10031	5567	369	-32.56	-0.1061	1	333	1	333
ENSMGAT00000002279	ENSMGAT00000002279	ENSMGAG00000001510	ENSMGAT00000001620	ARPC5	MSTRG.10031	1207	369	-36.21	-0.1044	1	369	1	369
MSTRG.8289	MSTRG.8289.3	ENSMGAG00000001510	ENSMGAT00000001620	ARPC5	MSTRG.10031	2100	369	-36.85	-0.101	1	369	1	369
MSTRG.14108	MSTRG.14108.3	ENSMGAG00000001510	ENSMGAT00000001620	ARPC5	MSTRG.10031	5546	369	-32.61	-0.1148	1	313	57	369
MSTRG.19515	MSTRG.19515.2	ENSMGAG00000001510	ENSMGAT00000001620	ARPC5	MSTRG.10031	247	369	-25.3	-0.1353	1	203	167	369
MSTRG.25698	MSTRG.25698.3	ENSMGAG00000001510	ENSMGAT00000001620	ARPC5	MSTRG.10031	1552	369	-35.57	-0.104	1	369	1	369
MSTRG.18887	MSTRG.18887.12	ENSMGAG00000001510	ENSMGAT00000032499	ARPC5	MSTRG.10031	227	893	-21.85	-0.1104	-168	58	498	724
MSTRG.40	MSTRG.40.2	ENSMGAG00000001510	ENSMGAT00000001620	ARPC5	MSTRG.10031	2372	369	-22.44	-0.158	1	162	208	369
MSTRG.14959	MSTRG.14959.4	ENSMGAG00000001510	ENSMGAT00000029024	ARPC5	MSTRG.10031	350	821	-35.11	-0.1045	-259	90	212	561
MSTRG.49190	MSTRG.49190.2	ENSMGAG00000001510	ENSMGAT00000001620	ARPC5	MSTRG.10031	1366	369	-32.84	-0.114	1	369	1	369
MSTRG.4338	MSTRG.4338.1	ENSMGAG00000001510	ENSMGAT00000001620	ARPC5	MSTRG.10031	6338	369	-34.88	-0.1167	1	369	1	369
MSTRG.14959	MSTRG.14959.3	ENSMGAG00000001510	ENSMGAT00000001620	ARPC5	MSTRG.10031	2154	369	-35.14	-0.104	1	369	1	369
MSTRG.25778	MSTRG.25778.2	ENSMGAG00000001510	ENSMGAT00000029024	ARPC5	MSTRG.10031	215	821	-21.78	-0.1123	-263	-49	343	557
MSTRG.19515	MSTRG.19515.2	ENSMGAG00000001510	ENSMGAT00000032499	ARPC5	MSTRG.10031	247	893	-21.78	-0.1134	-402	-156	244	490
MSTRG.38890	MSTRG.38890.2	ENSMGAG00000001510	ENSMGAT00000001620	ARPC5	MSTRG.10031	3324	369	-22.56	-0.1012	1	238	132	369
MSTRG.17922	MSTRG.17922.3	ENSMGAG00000001510	ENSMGAT00000001620	ARPC5	MSTRG.10031	5278	369	-34.56	-0.1008	1	369	1	369
MSTRG.40	MSTRG.40.8	ENSMGAG00000001510	ENSMGAT00000001620	ARPC5	MSTRG.10031	1274	369	-37.21	-0.1057	1	369	1	369
MSTRG.16360	MSTRG.16360.4	ENSMGAG00000001510	ENSMGAT00000001620	ARPC5	MSTRG.10031	261	369	-17.78	-0.1028	1	190	180	369
MSTRG.31800	MSTRG.31800.3	ENSMGAG00000001510	ENSMGAT00000029024	ARPC5	MSTRG.10031	211	821	-22.1	-0.1373	-284	-74	326	536
MSTRG.43740	MSTRG.43740.4	ENSMGAG00000001510	ENSMGAT00000029024	ARPC5	MSTRG.10031	201	821	-20.91	-0.134	1	184	638	821
MSTRG.14959	MSTRG.14959.4	ENSMGAG00000001510	ENSMGAT00000032499	ARPC5	MSTRG.10031	350	893	-35.11	-0.1045	-331	18	212	561
MSTRG.17922	MSTRG.17922.1	ENSMGAG00000001510	ENSMGAT00000001620	ARPC5	MSTRG.10031	5747	369	-37.04	-0.1067	1	369	1	369
MSTRG.865	MSTRG.865.6	ENSMGAG00000001510	ENSMGAT00000029024	ARPC5	MSTRG.10031	239	821	-22.8	-0.114	-222	16	360	598
MSTRG.17922	MSTRG.17922.4	ENSMGAG00000001510	ENSMGAT00000001620	ARPC5	MSTRG.10031	5540	369	-34.56	-0.1008	1	369	1	369
MSTRG.17378	MSTRG.17378.2	ENSMGAG00000001510	ENSMGAT00000001620	ARPC5	MSTRG.10031	205	369	-23.85	-0.1198	-42	162	122	326
MSTRG.13979	MSTRG.13979.9	ENSMGAG00000001510	ENSMGAT00000001620	ARPC5	MSTRG.10031	8598	369	-37.31	-0.1039	1	369	1	369
MSTRG.11848	MSTRG.11848.1	ENSMGAG00000001510	ENSMGAT00000001620	ARPC5	MSTRG.10031	2048	369	-35.35	-0.1052	1	369	1	369
MSTRG.17378	MSTRG.17378.2	ENSMGAG00000001510	ENSMGAT00000029024	ARPC5	MSTRG.10031	205	821	-25.19	-0.1292	-48	156	568	772
MSTRG.39753	MSTRG.39753.6	ENSMGAG00000001510	ENSMGAT00000029024	ARPC5	MSTRG.10031	224	821	-24.38	-0.1311	-596	-402	1	195
MSTRG.48901	MSTRG.48901.3	ENSMGAG00000001510	ENSMGAT00000032499	ARPC5	MSTRG.10031	200	893	-31.24	-0.1594	-87	112	606	805
MSTRG.49350	MSTRG.49350.1	ENSMGAG00000001510	ENSMGAT00000029024	ARPC5	MSTRG.10031	283	821	-26.09	-0.1087	0	282	538	820
MSTRG.34985	MSTRG.34985.8	ENSMGAG00000001510	ENSMGAT00000001620	ARPC5	MSTRG.10031	200	369	-17.06	-0.1108	-167	32	2	201
MSTRG.33719	MSTRG.33719.6	ENSMGAG00000001510	ENSMGAT00000001620	ARPC5	MSTRG.10031	227	369	-18.86	-0.115	-4	222	138	364
MSTRG.20007	MSTRG.20007.1	ENSMGAG00000001510	ENSMGAT00000001620	ARPC5	MSTRG.10031	3779	369	-40.9	-0.1155	1	357	13	369
MSTRG.28394	MSTRG.28394.1	ENSMGAG00000001510	ENSMGAT00000001620	ARPC5	MSTRG.10031	3465	369	-35.42	-0.1073	1	369	1	369
MSTRG.48901	MSTRG.48901.3	ENSMGAG00000001510	ENSMGAT00000001620	ARPC5	MSTRG.10031	200	369	-26.52	-0.149	-9	190	160	359
MSTRG.26298	MSTRG.26298.2	ENSMGAG00000001510	ENSMGAT00000001620	ARPC5	MSTRG.10031	429	369	-19.43	-0.1007	1	200	170	369
MSTRG.45648	MSTRG.45648.10	ENSMGAG00000001510	ENSMGAT00000001620	ARPC5	MSTRG.10031	1816	369	-36.65	-0.1059	1	369	1	369
MSTRG.865	MSTRG.865.6	ENSMGAG00000001510	ENSMGAT00000001620	ARPC5	MSTRG.10031	239	369	-21.7	-0.1418	-20	218	110	348
MSTRG.865	MSTRG.865.6	ENSMGAG00000001510	ENSMGAT00000032499	ARPC5	MSTRG.10031	239	893	-22.8	-0.114	-294	-56	360	598
MSTRG.25778	MSTRG.25778.2	ENSMGAG00000001510	ENSMGAT00000032499	ARPC5	MSTRG.10031	215	893	-21.78	-0.1123	-335	-121	343	557
MSTRG.25698	MSTRG.25698.7	ENSMGAG00000001510	ENSMGAT00000001620	ARPC5	MSTRG.10031	1195	369	-36.91	-0.1095	1	360	10	369
MSTRG.28669	MSTRG.28669.1	ENSMGAG00000001510	ENSMGAT00000001620	ARPC5	MSTRG.10031	8946	369	-45	-0.1308	1	369	1	369
MSTRG.8289	MSTRG.8289.7	ENSMGAG00000001510	ENSMGAT00000001620	ARPC5	MSTRG.10031	1397	369	-35.12	-0.1171	1	369	1	369
MSTRG.14959	MSTRG.14959.2	ENSMGAG00000001510	ENSMGAT00000001620	ARPC5	MSTRG.10031	2721	369	-35.14	-0.104	1	369	1	369
MSTRG.24868	MSTRG.24868.7	ENSMGAG00000001510	ENSMGAT00000001620	ARPC5	MSTRG.10031	3333	369	-36.82	-0.1129	1	369	1	369
MSTRG.49350	MSTRG.49350.1	ENSMGAG00000001510	ENSMGAT00000001620	ARPC5	MSTRG.10031	283	369	-31.51	-0.118	1	278	92	369
MSTRG.40	MSTRG.40.7	ENSMGAG00000001510	ENSMGAT00000001620	ARPC5	MSTRG.10031	1459	369	-32.93	-0.1224	1	369	1	369
MSTRG.13837	MSTRG.13837.9	ENSMGAG00000001510	ENSMGAT00000029024	ARPC5	MSTRG.10031	227	821	-18.35	-0.1003	-215	11	379	605
MSTRG.46558	MSTRG.46558.3	ENSMGAG00000001510	ENSMGAT00000029024	ARPC5	MSTRG.10031	261	821	-22.83	-0.1042	-242	18	318	578
MSTRG.10249	MSTRG.10249.16	ENSMGAG00000001510	ENSMGAT00000001620	ARPC5	MSTRG.10031	232	369	-22.33	-0.102	-65	166	72	303
MSTRG.25597	MSTRG.25597.5	ENSMGAG00000001510	ENSMGAT00000032499	ARPC5	MSTRG.10031	265	893	-26.76	-0.1037	-153	111	475	739
MSTRG.8289	MSTRG.8289.6	ENSMGAG00000001510	ENSMGAT00000001620	ARPC5	MSTRG.10031	1402	369	-36.65	-0.1029	1	369	1	369
MSTRG.25597	MSTRG.25597.5	ENSMGAG00000001510	ENSMGAT00000001620	ARPC5	MSTRG.10031	265	369	-25.46	-0.1006	-75	189	29	293
MSTRG.27278	MSTRG.27278.10	ENSMGAG00000001510	ENSMGAT00000001620	ARPC5	MSTRG.10031	208	369	-20.06	-0.1003	-98	109	63	270
MSTRG.19276	MSTRG.19276.1	ENSMGAG00000001510	ENSMGAT00000001620	ARPC5	MSTRG.10031	5618	369	-35.09	-0.1073	1	369	1	369
MSTRG.25698	MSTRG.25698.6	ENSMGAG00000001510	ENSMGAT00000001620	ARPC5	MSTRG.10031	1214	369	-35.57	-0.104	1	369	1	369
MSTRG.26440	MSTRG.26440.4	ENSMGAG00000001510	ENSMGAT00000001620	ARPC5	MSTRG.10031	229	369	-16.45	-0.1075	1	188	182	369
MSTRG.40	MSTRG.40.4	ENSMGAG00000001510	ENSMGAT00000001620	ARPC5	MSTRG.10031	5030	369	-32.93	-0.1224	1	369	1	369
MSTRG.43740	MSTRG.43740.4	ENSMGAG00000001510	ENSMGAT00000032499	ARPC5	MSTRG.10031	201	893	-19.44	-0.1137	-54	146	638	838
MSTRG.46558	MSTRG.46558.3	ENSMGAG00000001510	ENSMGAT00000032499	ARPC5	MSTRG.10031	261	893	-22.83	-0.1042	-314	-54	318	578
MSTRG.34011	MSTRG.34011.1	ENSMGAG00000001510	ENSMGAT00000001620	ARPC5	MSTRG.10031	1134	369	-24.96	-0.1011	1	286	1	286
MSTRG.25698	MSTRG.25698.4	ENSMGAG00000001510	ENSMGAT00000001620	ARPC5	MSTRG.10031	1689	369	-35.57	-0.104	1	369	1	369
MSTRG.31800	MSTRG.31800.3	ENSMGAG00000001510	ENSMGAT00000032499	ARPC5	MSTRG.10031	211	893	-22.1	-0.1373	-356	-146	326	536
MSTRG.18887	MSTRG.18887.12	ENSMGAG00000001510	ENSMGAT00000001620	ARPC5	MSTRG.10031	227	369	-20.15	-0.1018	-90	136	52	278
MSTRG.27278	MSTRG.27278.10	ENSMGAG00000001510	ENSMGAT00000029024	ARPC5	MSTRG.10031	208	821	-34.25	-0.1861	-295	-88	318	525
MSTRG.33719	MSTRG.33719.6	ENSMGAG00000001510	ENSMGAT00000029024	ARPC5	MSTRG.10031	227	821	-20.76	-0.1207	-300	-74	294	520
MSTRG.34985	MSTRG.34985.8	ENSMGAG00000001510	ENSMGAT00000029024	ARPC5	MSTRG.10031	200	821	-23.02	-0.1362	-303	-104	318	517
MSTRG.14108	MSTRG.14108.2	ENSMGAG00000001510	ENSMGAT00000001620	ARPC5	MSTRG.10031	5590	369	-32.61	-0.1148	1	330	40	369
MSTRG.48973	MSTRG.48973.4	ENSMGAG00000001510	ENSMGAT00000032499	ARPC5	MSTRG.10031	265	893	-30.06	-0.1566	1	202	692	893
MSTRG.44914	MSTRG.44914.4	ENSMGAG00000001510	ENSMGAT00000001620	ARPC5	MSTRG.10031	10980	369	-33.22	-0.1061	1	369	1	369
MSTRG.24868	MSTRG.24868.3	ENSMGAG00000001510	ENSMGAT00000001620	ARPC5	MSTRG.10031	2816	369	-36.82	-0.1129	1	369	1	369
MSTRG.48901	MSTRG.48901.3	ENSMGAG00000001510	ENSMGAT00000029024	ARPC5	MSTRG.10031	200	821	-25.86	-0.1512	-556	-357	65	264
MSTRG.40	MSTRG.40.3	ENSMGAG00000001510	ENSMGAT00000001620	ARPC5	MSTRG.10031	3988	369	-26.33	-0.1656	1	202	168	369
MSTRG.34985	MSTRG.34985.8	ENSMGAG00000001510	ENSMGAT00000032499	ARPC5	MSTRG.10031	200	893	-23.02	-0.1362	-375	-176	318	517
MSTRG.26440	MSTRG.26440.4	ENSMGAG00000001510	ENSMGAT00000029024	ARPC5	MSTRG.10031	229	821	-18.99	-0.1283	-236	-8	356	584
MSTRG.17922	MSTRG.17922.2	ENSMGAG00000001510	ENSMGAT00000001620	ARPC5	MSTRG.10031	5537	369	-34.56	-0.1008	1	369	1	369
MSTRG.6075	MSTRG.6075.2	ENSMGAG00000001510	ENSMGAT00000001620	ARPC5	MSTRG.10031	2663	369	-26.92	-0.2207	1	134	236	369
MSTRG.3991	MSTRG.3991.1	ENSMGAG00000001510	ENSMGAT00000001620	ARPC5	MSTRG.10031	1204	369	-32.05	-0.1017	1	369	1	369
MSTRG.39753	MSTRG.39753.6	ENSMGAG00000001510	ENSMGAT00000032499	ARPC5	MSTRG.10031	224	893	-21.53	-0.1183	-18	205	651	874
MSTRG.25698	MSTRG.25698.5	ENSMGAG00000001510	ENSMGAT00000001620	ARPC5	MSTRG.10031	1686	369	-35.57	-0.104	1	369	1	369
MSTRG.14960	MSTRG.14960.2	ENSMGAG00000001510	ENSMGAT00000001620	ARPC5	MSTRG.10031	3684	369	-37.42	-0.1051	1	369	1	369
MSTRG.42979	MSTRG.42979.1	ENSMGAG00000001510	ENSMGAT00000001620	ARPC5	MSTRG.10031	7667	369	-37.55	-0.1026	1	369	1	369
MSTRG.27278	MSTRG.27278.10	ENSMGAG00000001510	ENSMGAT00000032499	ARPC5	MSTRG.10031	208	893	-34.25	-0.1861	-367	-160	318	525
MSTRG.33719	MSTRG.33719.6	ENSMGAG00000001510	ENSMGAT00000032499	ARPC5	MSTRG.10031	227	893	-20.76	-0.1207	-372	-146	294	520
MSTRG.8289	MSTRG.8289.1	ENSMGAG00000001510	ENSMGAT00000001620	ARPC5	MSTRG.10031	2497	369	-40.55	-0.1133	1	369	1	369
MSTRG.17378	MSTRG.17378.2	ENSMGAG00000001510	ENSMGAT00000032499	ARPC5	MSTRG.10031	205	893	-24.72	-0.1288	-377	-173	311	515
MSTRG.3904	MSTRG.3904.8	ENSMGAG00000001510	ENSMGAT00000032499	ARPC5	MSTRG.10031	207	893	-18.19	-0.107	-274	-68	412	618
MSTRG.3904	MSTRG.3904.8	ENSMGAG00000001510	ENSMGAT00000029024	ARPC5	MSTRG.10031	207	821	-18.19	-0.107	-202	4	412	618
MSTRG.25597	MSTRG.25597.5	ENSMGAG00000001510	ENSMGAT00000029024	ARPC5	MSTRG.10031	265	821	-26.71	-0.1225	-275	-11	281	545
MSTRG.26440	MSTRG.26440.4	ENSMGAG00000001510	ENSMGAT00000032499	ARPC5	MSTRG.10031	229	893	-18.99	-0.1283	-236	-8	428	656
MSTRG.14960	MSTRG.14960.3	ENSMGAG00000001510	ENSMGAT00000001620	ARPC5	MSTRG.10031	3548	369	-36.01	-0.1143	1	369	1	369
MSTRG.44386	MSTRG.44386.7	ENSMGAG00000001510	ENSMGAT00000001620	ARPC5	MSTRG.10031	4458	369	-32.38	-0.1113	1	320	50	369
MSTRG.48973	MSTRG.48973.4	ENSMGAG00000001510	ENSMGAT00000029024	ARPC5	MSTRG.10031	265	821	-29.73	-0.1218	-523	-259	33	297
MSTRG.1226	MSTRG.1226.6	ENSMGAG00000001510	ENSMGAT00000001620	ARPC5	MSTRG.10031	326	369	-20.07	-0.1115	-42	150	1	193
MSTRG.1226	MSTRG.1226.6	ENSMGAG00000001514	ENSMGAT00000001651	PROC	MSTRG.11538	326	873	-19.56	-0.1222	1	171	703	873
MSTRG.39753	MSTRG.39753.6	ENSMGAG00000001514	ENSMGAT00000001651	PROC	MSTRG.11538	224	873	-22.07	-0.1036	-18	205	631	854
MSTRG.14959	MSTRG.14959.4	ENSMGAG00000001514	ENSMGAT00000001651	PROC	MSTRG.11538	350	873	-31.8	-0.114	1	325	549	873
MSTRG.3904	MSTRG.3904.8	ENSMGAG00000001514	ENSMGAT00000001651	PROC	MSTRG.11538	207	873	-21.29	-0.1115	-341	-135	325	531
MSTRG.40180	MSTRG.40180.11	ENSMGAG00000001514	ENSMGAT00000001651	PROC	MSTRG.11538	209	873	-18.04	-0.1043	-196	12	468	676
MSTRG.27278	MSTRG.27278.10	ENSMGAG00000001514	ENSMGAT00000001651	PROC	MSTRG.11538	208	873	-25.15	-0.1345	-366	-159	299	506
MSTRG.17378	MSTRG.17378.2	ENSMGAG00000001514	ENSMGAT00000001651	PROC	MSTRG.11538	205	873	-21.29	-0.1121	-519	-315	149	353
MSTRG.33719	MSTRG.33719.6	ENSMGAG00000001514	ENSMGAT00000001651	PROC	MSTRG.11538	227	873	-24.07	-0.166	-320	-94	326	552
MSTRG.26440	MSTRG.26440.4	ENSMGAG00000001514	ENSMGAT00000001651	PROC	MSTRG.11538	229	873	-17.67	-0.1052	-460	-232	184	412
MSTRG.20526	MSTRG.20526.6	ENSMGAG00000001514	ENSMGAT00000001651	PROC	MSTRG.11538	235	873	-16.57	-0.1004	-423	-189	215	449
MSTRG.14379	MSTRG.14379.2	ENSMGAG00000001514	ENSMGAT00000001651	PROC	MSTRG.11538	235	873	-14.96	-0.1025	-473	-239	165	399
MSTRG.49350	MSTRG.49350.1	ENSMGAG00000001514	ENSMGAT00000001651	PROC	MSTRG.11538	283	873	-23.37	-0.103	1	239	635	873
MSTRG.48973	MSTRG.48973.4	ENSMGAG00000001514	ENSMGAT00000001651	PROC	MSTRG.11538	265	873	-31.58	-0.1316	-27	237	581	845
MSTRG.10249	MSTRG.10249.16	ENSMGAG00000001514	ENSMGAT00000001651	PROC	MSTRG.11538	232	873	-21.72	-0.1143	-386	-155	255	486
MSTRG.19515	MSTRG.19515.2	ENSMGAG00000001514	ENSMGAT00000001651	PROC	MSTRG.11538	247	873	-26.34	-0.1197	-141	105	485	731
MSTRG.34985	MSTRG.34985.8	ENSMGAG00000001514	ENSMGAT00000001651	PROC	MSTRG.11538	200	873	-21.14	-0.1073	-181	18	492	691
MSTRG.18887	MSTRG.18887.12	ENSMGAG00000001514	ENSMGAT00000001651	PROC	MSTRG.11538	227	873	-23.38	-0.1068	-396	-170	250	476
MSTRG.25778	MSTRG.25778.2	ENSMGAG00000001514	ENSMGAT00000001651	PROC	MSTRG.11538	215	873	-21.57	-0.1063	-313	-99	345	559
MSTRG.48901	MSTRG.48901.3	ENSMGAG00000001514	ENSMGAT00000001651	PROC	MSTRG.11538	200	873	-25.23	-0.1682	-142	57	531	730
MSTRG.55209	MSTRG.55209.5	ENSMGAG00000001514	ENSMGAT00000001651	PROC	MSTRG.11538	204	873	-17.4	-0.1036	-281	-78	388	591
MSTRG.40180	MSTRG.40180.11	ENSMGAG00000001572	ENSMGAT00000001742	RFX2	MSTRG.34014	209	2278	-21.19	-0.1284	-2068	-1869	1	200
MSTRG.34263	MSTRG.34263.8	ENSMGAG00000001572	ENSMGAT00000001742	RFX2	MSTRG.34014	277	2278	-25.34	-0.1083	-1650	-1374	351	627
MSTRG.4330	MSTRG.4330.5	ENSMGAG00000001572	ENSMGAT00000001742	RFX2	MSTRG.34014	577	2278	-31.62	-0.1485	-1700	-1381	1	320
MSTRG.4330	MSTRG.4330.5	ENSMGAG00000001572	ENSMGAT00000005845	RFX2	MSTRG.34014	577	2203	-31.62	-0.1485	-1625	-1306	1	320
MSTRG.14959	MSTRG.14959.4	ENSMGAG00000001572	ENSMGAT00000005845	RFX2	MSTRG.34014	350	2203	-35.23	-0.1049	-124	225	1729	2078
MSTRG.46558	MSTRG.46558.3	ENSMGAG00000001572	ENSMGAT00000005845	RFX2	MSTRG.34014	261	2203	-25.5	-0.1109	-462	-202	1480	1740
MSTRG.14959	MSTRG.14959.4	ENSMGAG00000001572	ENSMGAT00000001742	RFX2	MSTRG.34014	350	2278	-35.23	-0.1049	-124	225	1804	2153
MSTRG.27832	MSTRG.27832.1	ENSMGAG00000001572	ENSMGAT00000001742	RFX2	MSTRG.34014	296	2278	-31.3	-0.1208	-22	273	1960	2255
MSTRG.18887	MSTRG.18887.30	ENSMGAG00000001572	ENSMGAT00000005845	RFX2	MSTRG.34014	315	2203	-30.72	-0.1038	-532	-218	1356	1670
MSTRG.31800	MSTRG.31800.3	ENSMGAG00000001572	ENSMGAT00000036796	RFX2	MSTRG.34014	211	2724	-25.08	-0.1242	-790	-580	1723	1933
MSTRG.14379	MSTRG.14379.2	ENSMGAG00000001572	ENSMGAT00000005845	RFX2	MSTRG.34014	235	2203	-19.82	-0.1598	-1967	-1793	1	175
MSTRG.14379	MSTRG.14379.2	ENSMGAG00000001572	ENSMGAT00000001742	RFX2	MSTRG.34014	235	2278	-19.82	-0.1598	-2042	-1868	1	175
MSTRG.55209	MSTRG.55209.5	ENSMGAG00000001572	ENSMGAT00000001742	RFX2	MSTRG.34014	204	2278	-19.64	-0.1079	-674	-471	1400	1603
MSTRG.40180	MSTRG.40180.11	ENSMGAG00000001572	ENSMGAT00000005845	RFX2	MSTRG.34014	209	2203	-21.19	-0.1284	-1993	-1794	1	200
MSTRG.3373	MSTRG.3373.3	ENSMGAG00000001572	ENSMGAT00000001742	RFX2	MSTRG.34014	220	2278	-19.91	-0.1106	-521	-302	1537	1756
MSTRG.3904	MSTRG.3904.8	ENSMGAG00000001572	ENSMGAT00000005845	RFX2	MSTRG.34014	207	2203	-19.5	-0.1096	-1515	-1309	481	687
MSTRG.14959	MSTRG.14959.4	ENSMGAG00000001572	ENSMGAT00000036796	RFX2	MSTRG.34014	350	2724	-35.23	-0.1049	-106	243	2268	2617
MSTRG.19515	MSTRG.19515.2	ENSMGAG00000001572	ENSMGAT00000005845	RFX2	MSTRG.34014	247	2203	-33.86	-0.1411	-1952	-1706	4	250
MSTRG.25778	MSTRG.25778.2	ENSMGAG00000001572	ENSMGAT00000005845	RFX2	MSTRG.34014	215	2203	-22.56	-0.1163	-44	170	1944	2158
MSTRG.37986	MSTRG.37986.11	ENSMGAG00000001572	ENSMGAT00000005845	RFX2	MSTRG.34014	217	2203	-22.9	-0.1709	-737	-521	1249	1465
MSTRG.3904	MSTRG.3904.8	ENSMGAG00000001572	ENSMGAT00000036796	RFX2	MSTRG.34014	207	2724	-19.5	-0.1096	-1572	-1366	945	1151
MSTRG.26440	MSTRG.26440.4	ENSMGAG00000001572	ENSMGAT00000036796	RFX2	MSTRG.34014	229	2724	-21.59	-0.122	-1693	-1465	802	1030
MSTRG.17378	MSTRG.17378.2	ENSMGAG00000001572	ENSMGAT00000001742	RFX2	MSTRG.34014	205	2278	-25.43	-0.1367	-1334	-1130	739	943
MSTRG.16360	MSTRG.16360.4	ENSMGAG00000001572	ENSMGAT00000005845	RFX2	MSTRG.34014	261	2203	-27.03	-0.1117	-1505	-1245	437	697
MSTRG.4330	MSTRG.4330.7	ENSMGAG00000001572	ENSMGAT00000036796	RFX2	MSTRG.34014	366	2724	-31.42	-0.1076	-1939	-1574	419	784
MSTRG.33719	MSTRG.33719.6	ENSMGAG00000001572	ENSMGAT00000001742	RFX2	MSTRG.34014	227	2278	-22.14	-0.1075	-1	225	2050	2276
MSTRG.25597	MSTRG.25597.5	ENSMGAG00000001572	ENSMGAT00000001742	RFX2	MSTRG.34014	265	2278	-24.57	-0.105	-1644	-1380	369	633
MSTRG.19515	MSTRG.19515.2	ENSMGAG00000001572	ENSMGAT00000036796	RFX2	MSTRG.34014	247	2724	-33.86	-0.1411	-2009	-1763	468	714
MSTRG.10249	MSTRG.10249.16	ENSMGAG00000001572	ENSMGAT00000005845	RFX2	MSTRG.34014	232	2203	-22.82	-0.1042	-127	104	1844	2075
MSTRG.3373	MSTRG.3373.3	ENSMGAG00000001572	ENSMGAT00000036796	RFX2	MSTRG.34014	220	2724	-19.91	-0.1106	-985	-766	1519	1738
MSTRG.26440	MSTRG.26440.4	ENSMGAG00000001572	ENSMGAT00000005845	RFX2	MSTRG.34014	229	2203	-21.59	-0.122	-1636	-1408	338	566
MSTRG.19515	MSTRG.19515.2	ENSMGAG00000001572	ENSMGAT00000001742	RFX2	MSTRG.34014	247	2278	-33.86	-0.1411	-2027	-1781	4	250
MSTRG.39753	MSTRG.39753.6	ENSMGAG00000001572	ENSMGAT00000001742	RFX2	MSTRG.34014	224	2278	-24.58	-0.1122	-806	-583	1248	1471
MSTRG.34263	MSTRG.34263.8	ENSMGAG00000001572	ENSMGAT00000005845	RFX2	MSTRG.34014	277	2203	-25.34	-0.1083	-1575	-1299	351	627
MSTRG.13837	MSTRG.13837.9	ENSMGAG00000001572	ENSMGAT00000001742	RFX2	MSTRG.34014	227	2278	-22.05	-0.1396	-1544	-1318	507	733
MSTRG.865	MSTRG.865.6	ENSMGAG00000001572	ENSMGAT00000001742	RFX2	MSTRG.34014	239	2278	-28.92	-0.1252	-1618	-1380	421	659
MSTRG.48973	MSTRG.48973.4	ENSMGAG00000001572	ENSMGAT00000001742	RFX2	MSTRG.34014	265	2278	-31.77	-0.1329	-1194	-930	819	1083
MSTRG.34985	MSTRG.34985.8	ENSMGAG00000001572	ENSMGAT00000005845	RFX2	MSTRG.34014	200	2203	-18.46	-0.1309	1	179	2025	2203
MSTRG.40180	MSTRG.40180.11	ENSMGAG00000001572	ENSMGAT00000036796	RFX2	MSTRG.34014	209	2724	-22.94	-0.1365	-2059	-1851	456	664
MSTRG.17378	MSTRG.17378.2	ENSMGAG00000001572	ENSMGAT00000005845	RFX2	MSTRG.34014	205	2203	-25.43	-0.1367	-1334	-1130	664	868
MSTRG.37986	MSTRG.37986.14	ENSMGAG00000001572	ENSMGAT00000036796	RFX2	MSTRG.34014	229	2724	-17.35	-0.1039	1	178	2547	2724
MSTRG.33719	MSTRG.33719.6	ENSMGAG00000001572	ENSMGAT00000036796	RFX2	MSTRG.34014	227	2724	-22.14	-0.1075	-465	-239	2032	2258
MSTRG.43740	MSTRG.43740.4	ENSMGAG00000001572	ENSMGAT00000005845	RFX2	MSTRG.34014	201	2203	-23.31	-0.1233	-30	170	1972	2172
MSTRG.43740	MSTRG.43740.4	ENSMGAG00000001572	ENSMGAT00000036796	RFX2	MSTRG.34014	201	2724	-23.75	-0.1212	-12	188	2511	2711
MSTRG.27278	MSTRG.27278.10	ENSMGAG00000001572	ENSMGAT00000036796	RFX2	MSTRG.34014	208	2724	-24.59	-0.1308	-725	-518	1791	1998
MSTRG.16360	MSTRG.16360.4	ENSMGAG00000001572	ENSMGAT00000036796	RFX2	MSTRG.34014	261	2724	-27.03	-0.1117	-1562	-1302	901	1161
MSTRG.27832	MSTRG.27832.1	ENSMGAG00000001572	ENSMGAT00000005845	RFX2	MSTRG.34014	296	2203	-31.3	-0.1208	-22	273	1885	2180
MSTRG.31800	MSTRG.31800.3	ENSMGAG00000001572	ENSMGAT00000005845	RFX2	MSTRG.34014	211	2203	-25.08	-0.1242	-733	-523	1259	1469
MSTRG.16360	MSTRG.16360.4	ENSMGAG00000001572	ENSMGAT00000001742	RFX2	MSTRG.34014	261	2278	-27.03	-0.1117	-1580	-1320	437	697
MSTRG.17378	MSTRG.17378.2	ENSMGAG00000001572	ENSMGAT00000036796	RFX2	MSTRG.34014	205	2724	-25.43	-0.1367	-1798	-1594	721	925
MSTRG.18887	MSTRG.18887.12	ENSMGAG00000001572	ENSMGAT00000005845	RFX2	MSTRG.34014	227	2203	-24.4	-0.1099	-424	-198	1552	1778
MSTRG.865	MSTRG.865.6	ENSMGAG00000001572	ENSMGAT00000036796	RFX2	MSTRG.34014	239	2724	-28.92	-0.1252	-1600	-1362	885	1123
MSTRG.865	MSTRG.865.6	ENSMGAG00000001572	ENSMGAT00000005845	RFX2	MSTRG.34014	239	2203	-28.92	-0.1252	-1543	-1305	421	659
MSTRG.4330	MSTRG.4330.6	ENSMGAG00000001572	ENSMGAT00000001742	RFX2	MSTRG.34014	407	2278	-35.92	-0.1247	-1870	-1551	1	320
MSTRG.25778	MSTRG.25778.2	ENSMGAG00000001572	ENSMGAT00000001742	RFX2	MSTRG.34014	215	2278	-22.72	-0.1369	-631	-417	1432	1646
MSTRG.48901	MSTRG.48901.3	ENSMGAG00000001572	ENSMGAT00000001742	RFX2	MSTRG.34014	200	2278	-31.26	-0.1595	-2044	-1845	34	233
MSTRG.25597	MSTRG.25597.5	ENSMGAG00000001572	ENSMGAT00000036796	RFX2	MSTRG.34014	265	2724	-24.57	-0.105	-1626	-1362	833	1097
MSTRG.55209	MSTRG.55209.5	ENSMGAG00000001572	ENSMGAT00000005845	RFX2	MSTRG.34014	204	2203	-19.64	-0.1079	-599	-396	1400	1603
MSTRG.49350	MSTRG.49350.1	ENSMGAG00000001572	ENSMGAT00000001742	RFX2	MSTRG.34014	283	2278	-33.64	-0.1274	-56	226	1939	2221
MSTRG.10249	MSTRG.10249.16	ENSMGAG00000001572	ENSMGAT00000001742	RFX2	MSTRG.34014	232	2278	-22.82	-0.1042	-127	104	1919	2150
MSTRG.25597	MSTRG.25597.5	ENSMGAG00000001572	ENSMGAT00000005845	RFX2	MSTRG.34014	265	2203	-24.57	-0.105	-1569	-1305	369	633
MSTRG.13837	MSTRG.13837.9	ENSMGAG00000001572	ENSMGAT00000036796	RFX2	MSTRG.34014	227	2724	-22.05	-0.1396	-1526	-1300	971	1197
MSTRG.48973	MSTRG.48973.4	ENSMGAG00000001572	ENSMGAT00000036796	RFX2	MSTRG.34014	265	2724	-33.39	-0.1284	-390	-126	2069	2333
MSTRG.49814	MSTRG.49814.1	ENSMGAG00000001572	ENSMGAT00000036796	RFX2	MSTRG.34014	306	2724	-33.57	-0.1526	-255	50	2163	2468
MSTRG.49350	MSTRG.49350.1	ENSMGAG00000001572	ENSMGAT00000036796	RFX2	MSTRG.34014	283	2724	-33.64	-0.1274	-38	244	2403	2685
MSTRG.49814	MSTRG.49814.1	ENSMGAG00000001572	ENSMGAT00000005845	RFX2	MSTRG.34014	306	2203	-33.57	-0.1526	-273	32	1624	1929
MSTRG.3373	MSTRG.3373.3	ENSMGAG00000001572	ENSMGAT00000005845	RFX2	MSTRG.34014	220	2203	-19.91	-0.1106	-521	-302	1462	1681
MSTRG.44887	MSTRG.44887.1	ENSMGAG00000001572	ENSMGAT00000036796	RFX2	MSTRG.34014	224	2724	-24.59	-0.1389	-2355	-2132	145	368
MSTRG.48973	MSTRG.48973.4	ENSMGAG00000001572	ENSMGAT00000005845	RFX2	MSTRG.34014	265	2203	-33.79	-0.131	-1383	-1119	555	819
MSTRG.10249	MSTRG.10249.16	ENSMGAG00000001572	ENSMGAT00000036796	RFX2	MSTRG.34014	232	2724	-22.82	-0.1042	-109	122	2383	2614
MSTRG.46558	MSTRG.46558.3	ENSMGAG00000001572	ENSMGAT00000036796	RFX2	MSTRG.34014	261	2724	-25.99	-0.1097	-519	-259	1944	2204
MSTRG.43740	MSTRG.43740.4	ENSMGAG00000001572	ENSMGAT00000001742	RFX2	MSTRG.34014	201	2278	-23.31	-0.1233	-30	170	2047	2247
MSTRG.31800	MSTRG.31800.3	ENSMGAG00000001572	ENSMGAT00000001742	RFX2	MSTRG.34014	211	2278	-25.08	-0.1242	-808	-598	1259	1469
MSTRG.46558	MSTRG.46558.3	ENSMGAG00000001572	ENSMGAT00000001742	RFX2	MSTRG.34014	261	2278	-25.99	-0.1097	-537	-277	1480	1740
MSTRG.37986	MSTRG.37986.11	ENSMGAG00000001572	ENSMGAT00000036796	RFX2	MSTRG.34014	217	2724	-22.9	-0.1709	-794	-578	1713	1929
MSTRG.49814	MSTRG.49814.1	ENSMGAG00000001572	ENSMGAT00000001742	RFX2	MSTRG.34014	306	2278	-33.57	-0.1526	-273	32	1699	2004
MSTRG.39753	MSTRG.39753.6	ENSMGAG00000001572	ENSMGAT00000005845	RFX2	MSTRG.34014	224	2203	-24.58	-0.1122	-731	-508	1248	1471
MSTRG.27278	MSTRG.27278.10	ENSMGAG00000001572	ENSMGAT00000005845	RFX2	MSTRG.34014	208	2203	-24.59	-0.1308	-668	-461	1327	1534
MSTRG.18887	MSTRG.18887.12	ENSMGAG00000001572	ENSMGAT00000001742	RFX2	MSTRG.34014	227	2278	-24.4	-0.1099	-424	-198	1627	1853
MSTRG.18887	MSTRG.18887.12	ENSMGAG00000001572	ENSMGAT00000036796	RFX2	MSTRG.34014	227	2724	-24.4	-0.1099	-888	-662	1609	1835
MSTRG.49350	MSTRG.49350.1	ENSMGAG00000001572	ENSMGAT00000005845	RFX2	MSTRG.34014	283	2203	-33.64	-0.1274	-56	226	1864	2146
MSTRG.27832	MSTRG.27832.1	ENSMGAG00000001572	ENSMGAT00000036796	RFX2	MSTRG.34014	296	2724	-31.3	-0.1208	-486	-191	1942	2237
MSTRG.25778	MSTRG.25778.2	ENSMGAG00000001572	ENSMGAT00000036796	RFX2	MSTRG.34014	215	2724	-22.72	-0.1369	-613	-399	1896	2110
MSTRG.34263	MSTRG.34263.8	ENSMGAG00000001572	ENSMGAT00000036796	RFX2	MSTRG.34014	277	2724	-25.34	-0.1083	-1632	-1356	815	1091
MSTRG.39753	MSTRG.39753.6	ENSMGAG00000001572	ENSMGAT00000036796	RFX2	MSTRG.34014	224	2724	-24.58	-0.1122	-788	-565	1712	1935
MSTRG.48901	MSTRG.48901.3	ENSMGAG00000001572	ENSMGAT00000005845	RFX2	MSTRG.34014	200	2203	-31.26	-0.1595	-1969	-1770	34	233
MSTRG.26440	MSTRG.26440.4	ENSMGAG00000001572	ENSMGAT00000001742	RFX2	MSTRG.34014	229	2278	-21.59	-0.122	-1711	-1483	338	566
MSTRG.4330	MSTRG.4330.7	ENSMGAG00000001572	ENSMGAT00000001742	RFX2	MSTRG.34014	366	2278	-31.42	-0.1076	-1911	-1592	1	320
MSTRG.4330	MSTRG.4330.7	ENSMGAG00000001572	ENSMGAT00000005845	RFX2	MSTRG.34014	366	2203	-31.42	-0.1076	-1836	-1517	1	320
MSTRG.34985	MSTRG.34985.8	ENSMGAG00000001572	ENSMGAT00000001742	RFX2	MSTRG.34014	200	2278	-18.46	-0.1309	1	179	2100	2278
MSTRG.13837	MSTRG.13837.9	ENSMGAG00000001572	ENSMGAT00000005845	RFX2	MSTRG.34014	227	2203	-22.05	-0.1396	-1469	-1243	507	733
MSTRG.48901	MSTRG.48901.3	ENSMGAG00000001572	ENSMGAT00000036796	RFX2	MSTRG.34014	200	2724	-31.26	-0.1595	-2026	-1827	498	697
MSTRG.3904	MSTRG.3904.8	ENSMGAG00000001572	ENSMGAT00000001742	RFX2	MSTRG.34014	207	2278	-19.5	-0.1096	-1590	-1384	481	687
MSTRG.18887	MSTRG.18887.30	ENSMGAG00000001572	ENSMGAT00000036796	RFX2	MSTRG.34014	315	2724	-36.81	-0.1292	-2367	-2053	42	356
MSTRG.55209	MSTRG.55209.5	ENSMGAG00000001572	ENSMGAT00000036796	RFX2	MSTRG.34014	204	2724	-19.64	-0.1079	-656	-453	1864	2067
MSTRG.33719	MSTRG.33719.6	ENSMGAG00000001572	ENSMGAT00000005845	RFX2	MSTRG.34014	227	2203	-22.14	-0.1075	-1	225	1975	2201
MSTRG.37986	MSTRG.37986.11	ENSMGAG00000001572	ENSMGAT00000001742	RFX2	MSTRG.34014	217	2278	-22.9	-0.1709	-812	-596	1249	1465
MSTRG.27278	MSTRG.27278.10	ENSMGAG00000001572	ENSMGAT00000001742	RFX2	MSTRG.34014	208	2278	-24.59	-0.1308	-743	-536	1327	1534
MSTRG.4330	MSTRG.4330.6	ENSMGAG00000001572	ENSMGAT00000005845	RFX2	MSTRG.34014	407	2203	-35.92	-0.1247	-1795	-1476	1	320
MSTRG.33719	MSTRG.33719.6	ENSMGAG00000001662	ENSMGAT00000001853	LAMC2	MSTRG.10044	227	5647	-24.47	-0.1122	-2448	-2222	2972	3198
MSTRG.25698	MSTRG.25698.7	ENSMGAG00000001662	ENSMGAT00000001853	LAMC2	MSTRG.10044	1195	5647	-140.09	-0.1227	-2113	-919	2339	3533
MSTRG.1460	MSTRG.1460.2	ENSMGAG00000001662	ENSMGAT00000001853	LAMC2	MSTRG.10044	496	5647	-41.8	-0.1005	-694	-199	4457	4952
MSTRG.40180	MSTRG.40180.11	ENSMGAG00000001662	ENSMGAT00000001853	LAMC2	MSTRG.10044	209	5647	-24.17	-0.1413	-543	-335	4895	5103
MSTRG.25778	MSTRG.25778.2	ENSMGAG00000001662	ENSMGAT00000001853	LAMC2	MSTRG.10044	215	5647	-29.94	-0.1551	-749	-535	4683	4897
MSTRG.55209	MSTRG.55209.5	ENSMGAG00000001662	ENSMGAT00000001853	LAMC2	MSTRG.10044	204	5647	-27.02	-0.1437	-2677	-2474	2766	2969
MSTRG.34263	MSTRG.34263.8	ENSMGAG00000001662	ENSMGAT00000001853	LAMC2	MSTRG.10044	277	5647	-32.05	-0.1187	-707	-431	4663	4939
MSTRG.39753	MSTRG.39753.6	ENSMGAG00000001662	ENSMGAT00000001853	LAMC2	MSTRG.10044	224	5647	-33.43	-0.1714	-2524	-2301	2899	3122
MSTRG.18579	MSTRG.18579.1	ENSMGAG00000001662	ENSMGAT00000001853	LAMC2	MSTRG.10044	480	5647	-47.61	-0.1013	-2085	-1606	3082	3561
MSTRG.50263	MSTRG.50263.3	ENSMGAG00000001662	ENSMGAT00000001853	LAMC2	MSTRG.10044	336	5647	-31.45	-0.1038	-767	-432	4544	4879
MSTRG.19515	MSTRG.19515.2	ENSMGAG00000001662	ENSMGAT00000001853	LAMC2	MSTRG.10044	247	5647	-36.98	-0.1673	-3888	-3642	1512	1758
MSTRG.22790	MSTRG.22790.1	ENSMGAG00000001662	ENSMGAT00000001853	LAMC2	MSTRG.10044	435	5647	-40.44	-0.1056	-2408	-1974	2804	3238
MSTRG.3904	MSTRG.3904.8	ENSMGAG00000001662	ENSMGAT00000001853	LAMC2	MSTRG.10044	207	5647	-26.09	-0.1305	-3141	-2935	2299	2505
MSTRG.17378	MSTRG.17378.2	ENSMGAG00000001662	ENSMGAT00000001853	LAMC2	MSTRG.10044	205	5647	-30.58	-0.1552	-709	-505	4733	4937
MSTRG.27278	MSTRG.27278.10	ENSMGAG00000001662	ENSMGAT00000001853	LAMC2	MSTRG.10044	208	5647	-29.52	-0.157	-758	-551	4681	4888
MSTRG.29274	MSTRG.29274.2	ENSMGAG00000001662	ENSMGAT00000001853	LAMC2	MSTRG.10044	500	5647	-53.11	-0.1145	-3169	-2670	1978	2477
MSTRG.4330	MSTRG.4330.7	ENSMGAG00000001662	ENSMGAT00000001853	LAMC2	MSTRG.10044	366	5647	-34.94	-0.1056	-330	35	4951	5316
MSTRG.14959	MSTRG.14959.4	ENSMGAG00000001662	ENSMGAT00000001853	LAMC2	MSTRG.10044	350	5647	-48.31	-0.1519	-880	-531	4417	4766
MSTRG.20526	MSTRG.20526.6	ENSMGAG00000001662	ENSMGAT00000001853	LAMC2	MSTRG.10044	235	5647	-23.85	-0.1084	-615	-381	4797	5031
MSTRG.48901	MSTRG.48901.3	ENSMGAG00000001662	ENSMGAT00000001853	LAMC2	MSTRG.10044	200	5647	-40.16	-0.2434	-943	-744	4504	4703
MSTRG.4330	MSTRG.4330.8	ENSMGAG00000001662	ENSMGAT00000001853	LAMC2	MSTRG.10044	493	5647	-49.47	-0.1117	-1748	-1256	3406	3898
MSTRG.12166	MSTRG.12166.6	ENSMGAG00000001662	ENSMGAT00000001853	LAMC2	MSTRG.10044	312	5647	-29.84	-0.1089	-375	-64	4960	5271
MSTRG.37986	MSTRG.37986.14	ENSMGAG00000001662	ENSMGAT00000001853	LAMC2	MSTRG.10044	229	5647	-22.33	-0.1188	-3929	-3701	1489	1717
MSTRG.865	MSTRG.865.6	ENSMGAG00000001662	ENSMGAT00000001853	LAMC2	MSTRG.10044	239	5647	-32.27	-0.1385	-3117	-2879	2291	2529
MSTRG.37986	MSTRG.37986.11	ENSMGAG00000001662	ENSMGAT00000001853	LAMC2	MSTRG.10044	217	5647	-27.53	-0.1363	-247	-31	5183	5399
MSTRG.44887	MSTRG.44887.1	ENSMGAG00000001662	ENSMGAT00000001853	LAMC2	MSTRG.10044	224	5647	-22.2	-0.1104	-3089	-2866	2334	2557
MSTRG.29274	MSTRG.29274.4	ENSMGAG00000001662	ENSMGAT00000001853	LAMC2	MSTRG.10044	424	5647	-43.57	-0.103	-870	-447	4353	4776
MSTRG.3373	MSTRG.3373.3	ENSMGAG00000001662	ENSMGAT00000001853	LAMC2	MSTRG.10044	220	5647	-20.11	-0.1241	-4733	-4514	694	913
MSTRG.49814	MSTRG.49814.1	ENSMGAG00000001662	ENSMGAT00000001853	LAMC2	MSTRG.10044	306	5647	-43.02	-0.1489	-834	-529	4507	4812
MSTRG.29274	MSTRG.29274.1	ENSMGAG00000001662	ENSMGAT00000001853	LAMC2	MSTRG.10044	507	5647	-50.71	-0.1039	-3169	-2663	1971	2477
MSTRG.45648	MSTRG.45648.9	ENSMGAG00000001662	ENSMGAT00000001853	LAMC2	MSTRG.10044	403	5647	-39.84	-0.1051	-2887	-2485	2357	2759
MSTRG.10249	MSTRG.10249.16	ENSMGAG00000001662	ENSMGAT00000001853	LAMC2	MSTRG.10044	232	5647	-27.2	-0.1333	-3312	-3081	2103	2334
MSTRG.18887	MSTRG.18887.12	ENSMGAG00000001662	ENSMGAT00000001853	LAMC2	MSTRG.10044	227	5647	-30.16	-0.1563	-3099	-2873	2321	2547
MSTRG.1226	MSTRG.1226.6	ENSMGAG00000001662	ENSMGAT00000001853	LAMC2	MSTRG.10044	326	5647	-36.61	-0.1216	-2772	-2447	2549	2874
MSTRG.43740	MSTRG.43740.4	ENSMGAG00000001662	ENSMGAT00000001853	LAMC2	MSTRG.10044	201	5647	-26.37	-0.1551	-3850	-3650	1596	1796
MSTRG.50721	MSTRG.50721.1	ENSMGAG00000001662	ENSMGAT00000001853	LAMC2	MSTRG.10044	790	5647	-81.63	-0.1086	-2430	-1641	2427	3216
MSTRG.46558	MSTRG.46558.3	ENSMGAG00000001662	ENSMGAT00000001853	LAMC2	MSTRG.10044	261	5647	-30.09	-0.1233	-2959	-2699	2427	2687
MSTRG.18887	MSTRG.18887.30	ENSMGAG00000001662	ENSMGAT00000001853	LAMC2	MSTRG.10044	315	5647	-34.62	-0.1139	-1653	-1339	3679	3993
MSTRG.25698	MSTRG.25698.6	ENSMGAG00000001662	ENSMGAT00000001853	LAMC2	MSTRG.10044	1214	5647	-120.53	-0.1003	-477	736	3956	5169
MSTRG.13837	MSTRG.13837.9	ENSMGAG00000001662	ENSMGAT00000001853	LAMC2	MSTRG.10044	227	5647	-29.49	-0.1685	-2457	-2231	2963	3189
MSTRG.27832	MSTRG.27832.1	ENSMGAG00000001662	ENSMGAT00000001853	LAMC2	MSTRG.10044	296	5647	-38.76	-0.1374	-951	-656	4400	4695
MSTRG.47988	MSTRG.47988.1	ENSMGAG00000001662	ENSMGAT00000001853	LAMC2	MSTRG.10044	585	5647	-69.5	-0.1275	-517	67	4545	5129
MSTRG.10555	MSTRG.10555.4	ENSMGAG00000001662	ENSMGAT00000001853	LAMC2	MSTRG.10044	259	5647	-25.05	-0.1108	-863	-605	4525	4783
MSTRG.16360	MSTRG.16360.4	ENSMGAG00000001662	ENSMGAT00000001853	LAMC2	MSTRG.10044	261	5647	-31.84	-0.1421	-937	-677	4449	4709
MSTRG.34985	MSTRG.34985.8	ENSMGAG00000001662	ENSMGAT00000001853	LAMC2	MSTRG.10044	200	5647	-23.96	-0.1461	-3653	-3454	1794	1993
MSTRG.48973	MSTRG.48973.4	ENSMGAG00000001662	ENSMGAT00000001853	LAMC2	MSTRG.10044	265	5647	-39.53	-0.152	-2502	-2238	2880	3144
MSTRG.26440	MSTRG.26440.4	ENSMGAG00000001662	ENSMGAT00000001853	LAMC2	MSTRG.10044	229	5647	-29.7	-0.1508	-1615	-1387	3803	4031
MSTRG.25597	MSTRG.25597.5	ENSMGAG00000001662	ENSMGAT00000001853	LAMC2	MSTRG.10044	265	5647	-28.8	-0.1309	-3290	-3026	2092	2356
MSTRG.31800	MSTRG.31800.3	ENSMGAG00000001662	ENSMGAT00000001853	LAMC2	MSTRG.10044	211	5647	-23.38	-0.1199	-4563	-4353	873	1083
MSTRG.4330	MSTRG.4330.6	ENSMGAG00000001662	ENSMGAT00000001853	LAMC2	MSTRG.10044	407	5647	-39.57	-0.1025	-553	-147	4687	5093
MSTRG.49350	MSTRG.49350.1	ENSMGAG00000001662	ENSMGAT00000001853	LAMC2	MSTRG.10044	283	5647	-36.49	-0.1495	-3004	-2722	2360	2642
MSTRG.27278	MSTRG.27278.10	ENSMGAG00000001813	ENSMGAT00000023605	ARHGEF16	MSTRG.27241	208	3073	-28.85	-0.163	-2496	-2289	369	576
MSTRG.18887	MSTRG.18887.12	ENSMGAG00000001813	ENSMGAT00000023605	ARHGEF16	MSTRG.27241	227	3073	-26.04	-0.1431	-271	-45	2575	2801
MSTRG.48901	MSTRG.48901.3	ENSMGAG00000001813	ENSMGAT00000036841	ARHGEF16	MSTRG.27241	200	2998	-46.99	-0.2993	1	160	2839	2998
MSTRG.40180	MSTRG.40180.11	ENSMGAG00000001813	ENSMGAT00000002003	ARHGEF16	MSTRG.27241	209	2306	-21.84	-0.1138	-260	-52	1837	2045
MSTRG.18887	MSTRG.18887.30	ENSMGAG00000001813	ENSMGAT00000002003	ARHGEF16	MSTRG.27241	315	2306	-35.59	-0.1167	-1972	-1658	19	333
MSTRG.52704	MSTRG.52704.1	ENSMGAG00000001813	ENSMGAT00000036841	ARHGEF16	MSTRG.27241	641	2998	-46.75	-0.107	-2356	-1841	1	516
MSTRG.55209	MSTRG.55209.5	ENSMGAG00000001813	ENSMGAT00000002003	ARHGEF16	MSTRG.27241	204	2306	-22.41	-0.1198	-375	-172	1727	1930
MSTRG.37986	MSTRG.37986.14	ENSMGAG00000001813	ENSMGAT00000036841	ARHGEF16	MSTRG.27241	229	2998	-22.37	-0.1136	-20	208	2749	2977
MSTRG.29274	MSTRG.29274.1	ENSMGAG00000001813	ENSMGAT00000023605	ARHGEF16	MSTRG.27241	507	3073	-51.89	-0.1028	-221	285	2345	2851
MSTRG.40180	MSTRG.40180.11	ENSMGAG00000001813	ENSMGAT00000036841	ARHGEF16	MSTRG.27241	209	2998	-22.37	-0.1425	-68	140	2721	2929
MSTRG.4330	MSTRG.4330.7	ENSMGAG00000001813	ENSMGAT00000036841	ARHGEF16	MSTRG.27241	366	2998	-34.43	-0.1043	-1000	-635	1632	1997
MSTRG.27832	MSTRG.27832.1	ENSMGAG00000001813	ENSMGAT00000002003	ARHGEF16	MSTRG.27241	296	2306	-34.28	-0.1186	1	295	2012	2306
MSTRG.49350	MSTRG.49350.1	ENSMGAG00000001813	ENSMGAT00000023605	ARHGEF16	MSTRG.27241	283	3073	-33.06	-0.1267	-1314	-1032	1476	1758
MSTRG.14959	MSTRG.14959.4	ENSMGAG00000001813	ENSMGAT00000002003	ARHGEF16	MSTRG.27241	350	2306	-43.18	-0.132	-1917	-1568	39	388
MSTRG.48901	MSTRG.48901.3	ENSMGAG00000001813	ENSMGAT00000002003	ARHGEF16	MSTRG.27241	200	2306	-46.99	-0.2993	1	160	2147	2306
MSTRG.50721	MSTRG.50721.1	ENSMGAG00000001813	ENSMGAT00000002003	ARHGEF16	MSTRG.27241	790	2306	-70.93	-0.1117	-1515	-868	1	648
MSTRG.44887	MSTRG.44887.1	ENSMGAG00000001813	ENSMGAT00000002003	ARHGEF16	MSTRG.27241	224	2306	-23.52	-0.1142	-1999	-1776	83	306
MSTRG.25597	MSTRG.25597.5	ENSMGAG00000001813	ENSMGAT00000002003	ARHGEF16	MSTRG.27241	265	2306	-30.62	-0.1255	-2034	-1770	7	271
MSTRG.49814	MSTRG.49814.1	ENSMGAG00000001813	ENSMGAT00000002003	ARHGEF16	MSTRG.27241	306	2306	-41.31	-0.1396	-370	-65	1630	1935
MSTRG.25597	MSTRG.25597.5	ENSMGAG00000001813	ENSMGAT00000036841	ARHGEF16	MSTRG.27241	265	2998	-30.62	-0.1255	-2726	-2462	7	271
MSTRG.17378	MSTRG.17378.2	ENSMGAG00000001813	ENSMGAT00000002003	ARHGEF16	MSTRG.27241	205	2306	-34.81	-0.2176	-11	193	2090	2294
MSTRG.47988	MSTRG.47988.1	ENSMGAG00000001813	ENSMGAT00000023605	ARHGEF16	MSTRG.27241	585	3073	-62.39	-0.1083	-1114	-530	1374	1958
MSTRG.49814	MSTRG.49814.1	ENSMGAG00000001813	ENSMGAT00000023605	ARHGEF16	MSTRG.27241	306	3073	-41.31	-0.1396	-1137	-832	1630	1935
MSTRG.43740	MSTRG.43740.4	ENSMGAG00000001813	ENSMGAT00000036841	ARHGEF16	MSTRG.27241	201	2998	-24.81	-0.1477	-24	176	2773	2973
MSTRG.12166	MSTRG.12166.6	ENSMGAG00000001813	ENSMGAT00000002003	ARHGEF16	MSTRG.27241	312	2306	-29.24	-0.1056	-1870	-1559	124	435
MSTRG.33719	MSTRG.33719.6	ENSMGAG00000001813	ENSMGAT00000002003	ARHGEF16	MSTRG.27241	227	2306	-22.72	-0.1177	-2078	-1876	1	203
MSTRG.22790	MSTRG.22790.1	ENSMGAG00000001813	ENSMGAT00000002003	ARHGEF16	MSTRG.27241	435	2306	-42.13	-0.1109	-390	44	1481	1915
MSTRG.39753	MSTRG.39753.6	ENSMGAG00000001813	ENSMGAT00000023605	ARHGEF16	MSTRG.27241	224	3073	-37.69	-0.1821	-98	125	2751	2974
MSTRG.18887	MSTRG.18887.30	ENSMGAG00000001813	ENSMGAT00000036841	ARHGEF16	MSTRG.27241	315	2998	-36.18	-0.1206	-865	-551	1818	2132
MSTRG.8307	MSTRG.8307.7	ENSMGAG00000001813	ENSMGAT00000002003	ARHGEF16	MSTRG.27241	326	2306	-28.42	-0.1274	1	256	2051	2306
MSTRG.46558	MSTRG.46558.3	ENSMGAG00000001813	ENSMGAT00000023605	ARHGEF16	MSTRG.27241	261	3073	-30.3	-0.1212	-458	-198	2354	2614
MSTRG.19515	MSTRG.19515.2	ENSMGAG00000001813	ENSMGAT00000002003	ARHGEF16	MSTRG.27241	247	2306	-39.27	-0.1722	-631	-385	1428	1674
MSTRG.48901	MSTRG.48901.3	ENSMGAG00000001813	ENSMGAT00000023605	ARHGEF16	MSTRG.27241	200	3073	-46.99	-0.2993	1	160	2914	3073
MSTRG.12166	MSTRG.12166.6	ENSMGAG00000001813	ENSMGAT00000036841	ARHGEF16	MSTRG.27241	312	2998	-29.24	-0.1056	-2562	-2251	124	435
MSTRG.39753	MSTRG.39753.6	ENSMGAG00000001813	ENSMGAT00000002003	ARHGEF16	MSTRG.27241	224	2306	-35.7	-0.1831	-16	207	2066	2289
MSTRG.4330	MSTRG.4330.8	ENSMGAG00000001813	ENSMGAT00000036841	ARHGEF16	MSTRG.27241	493	2998	-55.57	-0.124	-1069	-577	1436	1928
MSTRG.52704	MSTRG.52704.1	ENSMGAG00000001813	ENSMGAT00000023605	ARHGEF16	MSTRG.27241	641	3073	-46.75	-0.107	-2431	-1916	1	516
MSTRG.27278	MSTRG.27278.10	ENSMGAG00000001813	ENSMGAT00000002003	ARHGEF16	MSTRG.27241	208	2306	-28.85	-0.163	-1729	-1522	369	576
MSTRG.19515	MSTRG.19515.2	ENSMGAG00000001813	ENSMGAT00000036841	ARHGEF16	MSTRG.27241	247	2998	-39.27	-0.1722	-1398	-1152	1353	1599
MSTRG.12166	MSTRG.12166.6	ENSMGAG00000001813	ENSMGAT00000023605	ARHGEF16	MSTRG.27241	312	3073	-29.24	-0.1056	-2637	-2326	124	435
MSTRG.27278	MSTRG.27278.10	ENSMGAG00000001813	ENSMGAT00000036841	ARHGEF16	MSTRG.27241	208	2998	-28.85	-0.163	-2421	-2214	369	576
MSTRG.33719	MSTRG.33719.6	ENSMGAG00000001813	ENSMGAT00000036841	ARHGEF16	MSTRG.27241	227	2998	-25.53	-0.1258	-140	86	2631	2857
MSTRG.49814	MSTRG.49814.1	ENSMGAG00000001813	ENSMGAT00000036841	ARHGEF16	MSTRG.27241	306	2998	-41.31	-0.1396	-1137	-832	1555	1860
MSTRG.18579	MSTRG.18579.1	ENSMGAG00000001813	ENSMGAT00000023605	ARHGEF16	MSTRG.27241	480	3073	-51.38	-0.1093	-1343	-864	1250	1729
MSTRG.4330	MSTRG.4330.8	ENSMGAG00000001813	ENSMGAT00000023605	ARHGEF16	MSTRG.27241	493	3073	-55.57	-0.124	-1069	-577	1511	2003
MSTRG.46558	MSTRG.46558.3	ENSMGAG00000001813	ENSMGAT00000036841	ARHGEF16	MSTRG.27241	261	2998	-30.3	-0.1212	-458	-198	2279	2539
MSTRG.43740	MSTRG.43740.4	ENSMGAG00000001813	ENSMGAT00000002003	ARHGEF16	MSTRG.27241	201	2306	-24.81	-0.1477	-24	176	2081	2281
MSTRG.13837	MSTRG.13837.9	ENSMGAG00000001813	ENSMGAT00000023605	ARHGEF16	MSTRG.27241	227	3073	-22.6	-0.1345	-1677	-1451	1169	1395
MSTRG.47682	MSTRG.47682.3	ENSMGAG00000001813	ENSMGAT00000036841	ARHGEF16	MSTRG.27241	650	2998	-63.17	-0.1063	-2347	-1736	1	612
MSTRG.27832	MSTRG.27832.1	ENSMGAG00000001813	ENSMGAT00000036841	ARHGEF16	MSTRG.27241	296	2998	-34.28	-0.1186	1	295	2704	2998
MSTRG.17378	MSTRG.17378.2	ENSMGAG00000001813	ENSMGAT00000023605	ARHGEF16	MSTRG.27241	205	3073	-34.81	-0.2176	-11	193	2857	3061
MSTRG.16360	MSTRG.16360.4	ENSMGAG00000001813	ENSMGAT00000023605	ARHGEF16	MSTRG.27241	261	3073	-30.94	-0.1351	-2670	-2410	142	402
MSTRG.34985	MSTRG.34985.8	ENSMGAG00000001813	ENSMGAT00000036841	ARHGEF16	MSTRG.27241	200	2998	-20.12	-0.117	-2784	-2585	14	213
MSTRG.18579	MSTRG.18579.1	ENSMGAG00000001813	ENSMGAT00000036841	ARHGEF16	MSTRG.27241	480	2998	-51.38	-0.1093	-1343	-864	1175	1654
MSTRG.27832	MSTRG.27832.1	ENSMGAG00000001813	ENSMGAT00000023605	ARHGEF16	MSTRG.27241	296	3073	-34.28	-0.1186	1	295	2779	3073
MSTRG.48973	MSTRG.48973.4	ENSMGAG00000001813	ENSMGAT00000002003	ARHGEF16	MSTRG.27241	265	2306	-47.22	-0.1912	-279	-15	1762	2026
MSTRG.10249	MSTRG.10249.16	ENSMGAG00000001813	ENSMGAT00000023605	ARHGEF16	MSTRG.27241	232	3073	-34.07	-0.1494	-647	-416	2194	2425
MSTRG.29274	MSTRG.29274.1	ENSMGAG00000001813	ENSMGAT00000036841	ARHGEF16	MSTRG.27241	507	2998	-51.89	-0.1028	-221	285	2270	2776
MSTRG.3904	MSTRG.3904.8	ENSMGAG00000001813	ENSMGAT00000023605	ARHGEF16	MSTRG.27241	207	3073	-24.54	-0.1534	-2622	-2416	244	450
MSTRG.37986	MSTRG.37986.11	ENSMGAG00000001813	ENSMGAT00000002003	ARHGEF16	MSTRG.27241	217	2306	-22.74	-0.1292	-1836	-1620	253	469
MSTRG.25778	MSTRG.25778.2	ENSMGAG00000001813	ENSMGAT00000023605	ARHGEF16	MSTRG.27241	215	3073	-24.31	-0.1381	-45	169	2813	3027
MSTRG.865	MSTRG.865.6	ENSMGAG00000001813	ENSMGAT00000036841	ARHGEF16	MSTRG.27241	239	2998	-35.75	-0.1534	-2579	-2341	180	418
MSTRG.26440	MSTRG.26440.4	ENSMGAG00000001813	ENSMGAT00000002003	ARHGEF16	MSTRG.27241	229	2306	-23.58	-0.1048	-82	146	1995	2223
MSTRG.39753	MSTRG.39753.6	ENSMGAG00000001813	ENSMGAT00000036841	ARHGEF16	MSTRG.27241	224	2998	-37.69	-0.1821	-98	125	2676	2899
MSTRG.33719	MSTRG.33719.6	ENSMGAG00000001813	ENSMGAT00000023605	ARHGEF16	MSTRG.27241	227	3073	-25.53	-0.1258	-140	86	2706	2932
MSTRG.55209	MSTRG.55209.5	ENSMGAG00000001813	ENSMGAT00000036841	ARHGEF16	MSTRG.27241	204	2998	-24.83	-0.1241	-630	-427	2164	2367
MSTRG.43740	MSTRG.43740.4	ENSMGAG00000001813	ENSMGAT00000023605	ARHGEF16	MSTRG.27241	201	3073	-24.81	-0.1477	-24	176	2848	3048
MSTRG.31800	MSTRG.31800.3	ENSMGAG00000001813	ENSMGAT00000023605	ARHGEF16	MSTRG.27241	211	3073	-27.97	-0.1472	-594	-384	2268	2478
MSTRG.4330	MSTRG.4330.8	ENSMGAG00000001813	ENSMGAT00000002003	ARHGEF16	MSTRG.27241	493	2306	-55.57	-0.124	-302	190	1511	2003
MSTRG.46558	MSTRG.46558.3	ENSMGAG00000001813	ENSMGAT00000002003	ARHGEF16	MSTRG.27241	261	2306	-32.46	-0.1314	-2	258	2043	2303
MSTRG.37986	MSTRG.37986.11	ENSMGAG00000001813	ENSMGAT00000036841	ARHGEF16	MSTRG.27241	217	2998	-24.6	-0.1309	-47	169	2734	2950
MSTRG.4330	MSTRG.4330.7	ENSMGAG00000001813	ENSMGAT00000002003	ARHGEF16	MSTRG.27241	366	2306	-34.43	-0.1043	-1075	-710	865	1230
MSTRG.37986	MSTRG.37986.14	ENSMGAG00000001813	ENSMGAT00000023605	ARHGEF16	MSTRG.27241	229	3073	-22.37	-0.1136	-20	208	2824	3052
MSTRG.47682	MSTRG.47682.3	ENSMGAG00000001813	ENSMGAT00000023605	ARHGEF16	MSTRG.27241	650	3073	-63.17	-0.1063	-2422	-1811	1	612
MSTRG.13837	MSTRG.13837.9	ENSMGAG00000001813	ENSMGAT00000002003	ARHGEF16	MSTRG.27241	227	2306	-22.6	-0.1345	-1677	-1451	402	628
MSTRG.17378	MSTRG.17378.2	ENSMGAG00000001813	ENSMGAT00000036841	ARHGEF16	MSTRG.27241	205	2998	-34.81	-0.2176	-11	193	2782	2986
MSTRG.26440	MSTRG.26440.4	ENSMGAG00000001813	ENSMGAT00000023605	ARHGEF16	MSTRG.27241	229	3073	-23.41	-0.1136	-1462	-1234	1382	1610
MSTRG.44887	MSTRG.44887.1	ENSMGAG00000001813	ENSMGAT00000036841	ARHGEF16	MSTRG.27241	224	2998	-23.52	-0.1142	-2691	-2468	83	306
MSTRG.12166	MSTRG.12166.10	ENSMGAG00000001813	ENSMGAT00000023605	ARHGEF16	MSTRG.27241	315	3073	-27.41	-0.1008	1	286	2788	3073
MSTRG.18887	MSTRG.18887.30	ENSMGAG00000001813	ENSMGAT00000023605	ARHGEF16	MSTRG.27241	315	3073	-36.18	-0.1206	-865	-551	1893	2207
MSTRG.34985	MSTRG.34985.8	ENSMGAG00000001813	ENSMGAT00000002003	ARHGEF16	MSTRG.27241	200	2306	-20.12	-0.117	-2092	-1893	14	213
MSTRG.52704	MSTRG.52704.1	ENSMGAG00000001813	ENSMGAT00000002003	ARHGEF16	MSTRG.27241	641	2306	-46.75	-0.107	-1664	-1149	1	516
MSTRG.22790	MSTRG.22790.1	ENSMGAG00000001813	ENSMGAT00000036841	ARHGEF16	MSTRG.27241	435	2998	-42.13	-0.1109	-1157	-723	1406	1840
MSTRG.45648	MSTRG.45648.9	ENSMGAG00000001813	ENSMGAT00000002003	ARHGEF16	MSTRG.27241	403	2306	-36.15	-0.1045	1	352	1955	2306
MSTRG.10249	MSTRG.10249.16	ENSMGAG00000001813	ENSMGAT00000002003	ARHGEF16	MSTRG.27241	232	2306	-30.51	-0.1474	-1931	-1700	143	374
MSTRG.26440	MSTRG.26440.4	ENSMGAG00000001813	ENSMGAT00000036841	ARHGEF16	MSTRG.27241	229	2998	-23.41	-0.1136	-1462	-1234	1307	1535
MSTRG.44887	MSTRG.44887.1	ENSMGAG00000001813	ENSMGAT00000023605	ARHGEF16	MSTRG.27241	224	3073	-23.52	-0.1142	-2766	-2543	83	306
MSTRG.14959	MSTRG.14959.4	ENSMGAG00000001813	ENSMGAT00000036841	ARHGEF16	MSTRG.27241	350	2998	-43.18	-0.132	-2609	-2260	39	388
MSTRG.55209	MSTRG.55209.5	ENSMGAG00000001813	ENSMGAT00000023605	ARHGEF16	MSTRG.27241	204	3073	-24.83	-0.1241	-630	-427	2239	2442
MSTRG.29274	MSTRG.29274.4	ENSMGAG00000001813	ENSMGAT00000036841	ARHGEF16	MSTRG.27241	424	2998	-40.63	-0.1302	1	325	2674	2998
MSTRG.31800	MSTRG.31800.3	ENSMGAG00000001813	ENSMGAT00000002003	ARHGEF16	MSTRG.27241	211	2306	-23.13	-0.1345	-134	76	1961	2171
MSTRG.29274	MSTRG.29274.4	ENSMGAG00000001813	ENSMGAT00000023605	ARHGEF16	MSTRG.27241	424	3073	-40.63	-0.1302	1	325	2749	3073
MSTRG.47988	MSTRG.47988.1	ENSMGAG00000001813	ENSMGAT00000036841	ARHGEF16	MSTRG.27241	585	2998	-62.39	-0.1083	-1114	-530	1299	1883
MSTRG.40180	MSTRG.40180.11	ENSMGAG00000001813	ENSMGAT00000023605	ARHGEF16	MSTRG.27241	209	3073	-22.37	-0.1425	-68	140	2796	3004
MSTRG.865	MSTRG.865.6	ENSMGAG00000001813	ENSMGAT00000002003	ARHGEF16	MSTRG.27241	239	2306	-35.75	-0.1534	-1887	-1649	180	418
MSTRG.13837	MSTRG.13837.9	ENSMGAG00000001813	ENSMGAT00000036841	ARHGEF16	MSTRG.27241	227	2998	-22.6	-0.1345	-1602	-1376	1169	1395
MSTRG.19515	MSTRG.19515.2	ENSMGAG00000001813	ENSMGAT00000023605	ARHGEF16	MSTRG.27241	247	3073	-39.27	-0.1722	-1398	-1152	1428	1674
MSTRG.47988	MSTRG.47988.1	ENSMGAG00000001813	ENSMGAT00000002003	ARHGEF16	MSTRG.27241	585	2306	-62.39	-0.1083	-347	237	1374	1958
MSTRG.48973	MSTRG.48973.4	ENSMGAG00000001813	ENSMGAT00000023605	ARHGEF16	MSTRG.27241	265	3073	-48.36	-0.1958	-23	241	2785	3049
MSTRG.25778	MSTRG.25778.2	ENSMGAG00000001813	ENSMGAT00000002003	ARHGEF16	MSTRG.27241	215	2306	-21.83	-0.1137	-612	-398	1479	1693
MSTRG.22790	MSTRG.22790.2	ENSMGAG00000001813	ENSMGAT00000036841	ARHGEF16	MSTRG.27241	403	2998	-38.62	-0.1126	-2546	-2144	49	451
MSTRG.16360	MSTRG.16360.4	ENSMGAG00000001813	ENSMGAT00000002003	ARHGEF16	MSTRG.27241	261	2306	-30.94	-0.1351	-1903	-1643	142	402
MSTRG.49350	MSTRG.49350.1	ENSMGAG00000001813	ENSMGAT00000036841	ARHGEF16	MSTRG.27241	283	2998	-33.06	-0.1267	-1314	-1032	1401	1683
MSTRG.29274	MSTRG.29274.4	ENSMGAG00000001813	ENSMGAT00000002003	ARHGEF16	MSTRG.27241	424	2306	-36.34	-0.1284	-1881	-1488	1	394
MSTRG.25778	MSTRG.25778.2	ENSMGAG00000001813	ENSMGAT00000036841	ARHGEF16	MSTRG.27241	215	2998	-24.31	-0.1381	-45	169	2738	2952
MSTRG.22790	MSTRG.22790.2	ENSMGAG00000001813	ENSMGAT00000023605	ARHGEF16	MSTRG.27241	403	3073	-38.62	-0.1126	-2621	-2219	49	451
MSTRG.18887	MSTRG.18887.12	ENSMGAG00000001813	ENSMGAT00000036841	ARHGEF16	MSTRG.27241	227	2998	-26.04	-0.1431	-271	-45	2500	2726
MSTRG.37986	MSTRG.37986.11	ENSMGAG00000001813	ENSMGAT00000023605	ARHGEF16	MSTRG.27241	217	3073	-24.6	-0.1309	-47	169	2809	3025
MSTRG.48973	MSTRG.48973.4	ENSMGAG00000001813	ENSMGAT00000036841	ARHGEF16	MSTRG.27241	265	2998	-48.36	-0.1958	-23	241	2710	2974
MSTRG.18579	MSTRG.18579.1	ENSMGAG00000001813	ENSMGAT00000002003	ARHGEF16	MSTRG.27241	480	2306	-51.38	-0.1093	-576	-97	1250	1729
MSTRG.45648	MSTRG.45648.9	ENSMGAG00000001813	ENSMGAT00000036841	ARHGEF16	MSTRG.27241	403	2998	-45.21	-0.1232	1	377	2622	2998
MSTRG.16360	MSTRG.16360.4	ENSMGAG00000001813	ENSMGAT00000036841	ARHGEF16	MSTRG.27241	261	2998	-30.94	-0.1351	-2595	-2335	142	402
MSTRG.29274	MSTRG.29274.1	ENSMGAG00000001813	ENSMGAT00000002003	ARHGEF16	MSTRG.27241	507	2306	-49.24	-0.1009	-93	413	1706	2212
MSTRG.29274	MSTRG.29274.2	ENSMGAG00000001813	ENSMGAT00000036841	ARHGEF16	MSTRG.27241	500	2998	-54.95	-0.1131	-40	459	2458	2957
MSTRG.49350	MSTRG.49350.1	ENSMGAG00000001813	ENSMGAT00000002003	ARHGEF16	MSTRG.27241	283	2306	-35.16	-0.1327	-1916	-1634	107	389
MSTRG.31800	MSTRG.31800.3	ENSMGAG00000001813	ENSMGAT00000036841	ARHGEF16	MSTRG.27241	211	2998	-27.97	-0.1472	-594	-384	2193	2403
MSTRG.45648	MSTRG.45648.9	ENSMGAG00000001813	ENSMGAT00000023605	ARHGEF16	MSTRG.27241	403	3073	-45.21	-0.1232	1	377	2697	3073
MSTRG.18887	MSTRG.18887.12	ENSMGAG00000001813	ENSMGAT00000002003	ARHGEF16	MSTRG.27241	227	2306	-26.62	-0.1372	-1984	-1758	95	321
MSTRG.25597	MSTRG.25597.5	ENSMGAG00000001813	ENSMGAT00000023605	ARHGEF16	MSTRG.27241	265	3073	-30.62	-0.1255	-2801	-2537	7	271
MSTRG.865	MSTRG.865.6	ENSMGAG00000001813	ENSMGAT00000023605	ARHGEF16	MSTRG.27241	239	3073	-35.75	-0.1534	-2654	-2416	180	418
MSTRG.12166	MSTRG.12166.10	ENSMGAG00000001813	ENSMGAT00000036841	ARHGEF16	MSTRG.27241	315	2998	-27.41	-0.1008	1	286	2713	2998
MSTRG.4330	MSTRG.4330.7	ENSMGAG00000001813	ENSMGAT00000023605	ARHGEF16	MSTRG.27241	366	3073	-34.43	-0.1043	-1075	-710	1632	1997
MSTRG.3904	MSTRG.3904.8	ENSMGAG00000001813	ENSMGAT00000036841	ARHGEF16	MSTRG.27241	207	2998	-24.54	-0.1534	-2547	-2341	244	450
MSTRG.3904	MSTRG.3904.8	ENSMGAG00000001813	ENSMGAT00000002003	ARHGEF16	MSTRG.27241	207	2306	-24.54	-0.1534	-1855	-1649	244	450
MSTRG.22790	MSTRG.22790.2	ENSMGAG00000001813	ENSMGAT00000002003	ARHGEF16	MSTRG.27241	403	2306	-34.9	-0.1026	-422	-20	1481	1883
MSTRG.47682	MSTRG.47682.3	ENSMGAG00000001813	ENSMGAT00000002003	ARHGEF16	MSTRG.27241	650	2306	-63.17	-0.1063	-1655	-1044	1	612
MSTRG.29274	MSTRG.29274.2	ENSMGAG00000001813	ENSMGAT00000023605	ARHGEF16	MSTRG.27241	500	3073	-54.95	-0.1131	-40	459	2533	3032
MSTRG.14959	MSTRG.14959.4	ENSMGAG00000001813	ENSMGAT00000023605	ARHGEF16	MSTRG.27241	350	3073	-43.18	-0.132	-2684	-2335	39	388
MSTRG.34985	MSTRG.34985.8	ENSMGAG00000001813	ENSMGAT00000023605	ARHGEF16	MSTRG.27241	200	3073	-20.12	-0.117	-2859	-2660	14	213
MSTRG.10249	MSTRG.10249.16	ENSMGAG00000001813	ENSMGAT00000036841	ARHGEF16	MSTRG.27241	232	2998	-34.07	-0.1494	-647	-416	2119	2350
MSTRG.22790	MSTRG.22790.1	ENSMGAG00000001813	ENSMGAT00000023605	ARHGEF16	MSTRG.27241	435	3073	-42.13	-0.1109	-1157	-723	1481	1915
MSTRG.34985	MSTRG.34985.8	ENSMGAG00000001842	ENSMGAT00000036355	LAD1	MSTRG.28980	200	2007	-22.85	-0.1277	-852	-653	955	1154
MSTRG.2141	MSTRG.2141.2	ENSMGAG00000001842	ENSMGAT00000002017	LAD1	MSTRG.28980	214	2082	-21.11	-0.1083	-314	-101	1554	1767
MSTRG.3904	MSTRG.3904.8	ENSMGAG00000001842	ENSMGAT00000036355	LAD1	MSTRG.28980	207	2007	-22.76	-0.1211	-1763	-1557	37	243
MSTRG.14959	MSTRG.14959.4	ENSMGAG00000001842	ENSMGAT00000036355	LAD1	MSTRG.28980	350	2007	-36.95	-0.1103	-406	-57	1251	1600
MSTRG.865	MSTRG.865.6	ENSMGAG00000001842	ENSMGAT00000036355	LAD1	MSTRG.28980	239	2007	-29.31	-0.1297	-384	-146	1384	1622
MSTRG.14959	MSTRG.14959.4	ENSMGAG00000001842	ENSMGAT00000002017	LAD1	MSTRG.28980	350	2082	-36.95	-0.1103	-481	-132	1251	1600
MSTRG.43740	MSTRG.43740.4	ENSMGAG00000001842	ENSMGAT00000002017	LAD1	MSTRG.28980	201	2082	-24.02	-0.1226	-848	-648	1033	1233
MSTRG.37986	MSTRG.37986.14	ENSMGAG00000001842	ENSMGAT00000036355	LAD1	MSTRG.28980	229	2007	-22.3	-0.1121	-149	79	1629	1857
MSTRG.27278	MSTRG.27278.10	ENSMGAG00000001842	ENSMGAT00000036355	LAD1	MSTRG.28980	208	2007	-24.01	-0.1312	-467	-260	1332	1539
MSTRG.19515	MSTRG.19515.2	ENSMGAG00000001842	ENSMGAT00000036355	LAD1	MSTRG.28980	247	2007	-30.39	-0.1299	-1362	-1116	398	644
MSTRG.17378	MSTRG.17378.2	ENSMGAG00000001842	ENSMGAT00000002017	LAD1	MSTRG.28980	205	2082	-36.18	-0.1914	-147	57	1730	1934
MSTRG.27832	MSTRG.27832.1	ENSMGAG00000001842	ENSMGAT00000002017	LAD1	MSTRG.28980	296	2082	-37.22	-0.141	-1318	-1023	468	763
MSTRG.40180	MSTRG.40180.11	ENSMGAG00000001842	ENSMGAT00000002017	LAD1	MSTRG.28980	209	2082	-20.39	-0.1056	-558	-350	1315	1523
MSTRG.2141	MSTRG.2141.2	ENSMGAG00000001842	ENSMGAT00000036355	LAD1	MSTRG.28980	214	2007	-21.11	-0.1083	-239	-26	1554	1767
MSTRG.16360	MSTRG.16360.4	ENSMGAG00000001842	ENSMGAT00000002017	LAD1	MSTRG.28980	261	2082	-27.81	-0.1117	-1570	-1310	251	511
MSTRG.25597	MSTRG.25597.5	ENSMGAG00000001842	ENSMGAT00000002017	LAD1	MSTRG.28980	265	2082	-27.43	-0.1084	-420	-156	1397	1661
MSTRG.8307	MSTRG.8307.7	ENSMGAG00000001842	ENSMGAT00000002017	LAD1	MSTRG.28980	326	2082	-30.22	-0.1079	-1409	-1084	347	672
MSTRG.34263	MSTRG.34263.8	ENSMGAG00000001842	ENSMGAT00000002017	LAD1	MSTRG.28980	277	2082	-28.67	-0.1303	-192	84	1613	1889
MSTRG.26440	MSTRG.26440.4	ENSMGAG00000001842	ENSMGAT00000002017	LAD1	MSTRG.28980	229	2082	-24.05	-0.1083	-876	-648	977	1205
MSTRG.10249	MSTRG.10249.16	ENSMGAG00000001842	ENSMGAT00000036355	LAD1	MSTRG.28980	232	2007	-29.48	-0.1694	-222	9	1553	1784
MSTRG.55209	MSTRG.55209.5	ENSMGAG00000001842	ENSMGAT00000002017	LAD1	MSTRG.28980	204	2082	-28.77	-0.1475	-445	-242	1433	1636
MSTRG.48973	MSTRG.48973.4	ENSMGAG00000001842	ENSMGAT00000002017	LAD1	MSTRG.28980	265	2082	-39.3	-0.1506	-1261	-997	556	820
MSTRG.18887	MSTRG.18887.30	ENSMGAG00000001842	ENSMGAT00000036355	LAD1	MSTRG.28980	315	2007	-53.89	-0.1755	-308	6	1384	1698
MSTRG.13837	MSTRG.13837.9	ENSMGAG00000001842	ENSMGAT00000036355	LAD1	MSTRG.28980	227	2007	-22.54	-0.1039	-441	-215	1339	1565
MSTRG.26440	MSTRG.26440.4	ENSMGAG00000001842	ENSMGAT00000036355	LAD1	MSTRG.28980	229	2007	-24.05	-0.1083	-801	-573	977	1205
MSTRG.31800	MSTRG.31800.3	ENSMGAG00000001842	ENSMGAT00000002017	LAD1	MSTRG.28980	211	2082	-19.44	-0.1098	-1676	-1466	195	405
MSTRG.37986	MSTRG.37986.14	ENSMGAG00000001842	ENSMGAT00000002017	LAD1	MSTRG.28980	229	2082	-22.3	-0.1121	-224	4	1629	1857
MSTRG.44887	MSTRG.44887.1	ENSMGAG00000001842	ENSMGAT00000036355	LAD1	MSTRG.28980	224	2007	-21.83	-0.102	-421	-198	1362	1585
MSTRG.29274	MSTRG.29274.2	ENSMGAG00000001842	ENSMGAT00000036355	LAD1	MSTRG.28980	500	2007	-48.77	-0.1035	-409	90	1098	1597
MSTRG.39753	MSTRG.39753.6	ENSMGAG00000001842	ENSMGAT00000002017	LAD1	MSTRG.28980	224	2082	-33.51	-0.1566	-1271	-1048	587	810
MSTRG.10555	MSTRG.10555.4	ENSMGAG00000001842	ENSMGAT00000036355	LAD1	MSTRG.28980	259	2007	-24.17	-0.1065	-297	-39	1451	1709
MSTRG.43740	MSTRG.43740.4	ENSMGAG00000001842	ENSMGAT00000036355	LAD1	MSTRG.28980	201	2007	-24.02	-0.1226	-773	-573	1033	1233
MSTRG.44887	MSTRG.44887.1	ENSMGAG00000001842	ENSMGAT00000002017	LAD1	MSTRG.28980	224	2082	-21.83	-0.102	-496	-273	1362	1585
MSTRG.8307	MSTRG.8307.7	ENSMGAG00000001842	ENSMGAT00000036355	LAD1	MSTRG.28980	326	2007	-30.22	-0.1079	-1334	-1009	347	672
MSTRG.29274	MSTRG.29274.1	ENSMGAG00000001842	ENSMGAT00000002017	LAD1	MSTRG.28980	507	2082	-48.44	-0.102	-640	-134	935	1441
MSTRG.33719	MSTRG.33719.6	ENSMGAG00000001842	ENSMGAT00000002017	LAD1	MSTRG.28980	227	2082	-22.07	-0.112	-456	-230	1399	1625
MSTRG.17378	MSTRG.17378.2	ENSMGAG00000001842	ENSMGAT00000036355	LAD1	MSTRG.28980	205	2007	-36.18	-0.1914	-72	132	1730	1934
MSTRG.865	MSTRG.865.6	ENSMGAG00000001842	ENSMGAT00000002017	LAD1	MSTRG.28980	239	2082	-29.31	-0.1297	-459	-221	1384	1622
MSTRG.49350	MSTRG.49350.1	ENSMGAG00000001842	ENSMGAT00000036355	LAD1	MSTRG.28980	283	2007	-31.32	-0.1164	-406	-124	1318	1600
MSTRG.10249	MSTRG.10249.16	ENSMGAG00000001842	ENSMGAT00000002017	LAD1	MSTRG.28980	232	2082	-29.48	-0.1694	-297	-66	1553	1784
MSTRG.33662	MSTRG.33662.4	ENSMGAG00000001842	ENSMGAT00000036355	LAD1	MSTRG.28980	411	2007	-45.24	-0.1148	-201	209	1395	1805
MSTRG.29274	MSTRG.29274.2	ENSMGAG00000001842	ENSMGAT00000002017	LAD1	MSTRG.28980	500	2082	-48.77	-0.1035	-484	15	1098	1597
MSTRG.10555	MSTRG.10555.4	ENSMGAG00000001842	ENSMGAT00000002017	LAD1	MSTRG.28980	259	2082	-26.85	-0.1057	-42	216	1781	2039
MSTRG.18887	MSTRG.18887.30	ENSMGAG00000001842	ENSMGAT00000002017	LAD1	MSTRG.28980	315	2082	-53.89	-0.1755	-383	-69	1384	1698
MSTRG.47988	MSTRG.47988.1	ENSMGAG00000001842	ENSMGAT00000036355	LAD1	MSTRG.28980	585	2007	-56.46	-0.1005	-211	373	1211	1795
MSTRG.47682	MSTRG.47682.3	ENSMGAG00000001842	ENSMGAT00000036355	LAD1	MSTRG.28980	650	2007	-56.94	-0.1024	1	567	1441	2007
MSTRG.47988	MSTRG.47988.1	ENSMGAG00000001842	ENSMGAT00000002017	LAD1	MSTRG.28980	585	2082	-56.46	-0.1005	-286	298	1211	1795
MSTRG.18887	MSTRG.18887.12	ENSMGAG00000001842	ENSMGAT00000002017	LAD1	MSTRG.28980	227	2082	-33.01	-0.1557	-477	-251	1378	1604
MSTRG.13837	MSTRG.13837.9	ENSMGAG00000001842	ENSMGAT00000002017	LAD1	MSTRG.28980	227	2082	-22.54	-0.1039	-516	-290	1339	1565
MSTRG.48901	MSTRG.48901.3	ENSMGAG00000001842	ENSMGAT00000002017	LAD1	MSTRG.28980	200	2082	-42.77	-0.2312	-904	-705	978	1177
MSTRG.55209	MSTRG.55209.5	ENSMGAG00000001842	ENSMGAT00000036355	LAD1	MSTRG.28980	204	2007	-28.77	-0.1475	-370	-167	1433	1636
MSTRG.33719	MSTRG.33719.6	ENSMGAG00000001842	ENSMGAT00000036355	LAD1	MSTRG.28980	227	2007	-22.07	-0.112	-381	-155	1399	1625
MSTRG.34263	MSTRG.34263.8	ENSMGAG00000001842	ENSMGAT00000036355	LAD1	MSTRG.28980	277	2007	-28.67	-0.1303	-117	159	1613	1889
MSTRG.40180	MSTRG.40180.11	ENSMGAG00000001842	ENSMGAT00000036355	LAD1	MSTRG.28980	209	2007	-20.39	-0.1056	-483	-275	1315	1523
MSTRG.39753	MSTRG.39753.6	ENSMGAG00000001842	ENSMGAT00000036355	LAD1	MSTRG.28980	224	2007	-33.51	-0.1566	-1271	-1048	512	735
MSTRG.48973	MSTRG.48973.4	ENSMGAG00000001842	ENSMGAT00000036355	LAD1	MSTRG.28980	265	2007	-39.3	-0.1506	-1261	-997	481	745
MSTRG.16360	MSTRG.16360.4	ENSMGAG00000001842	ENSMGAT00000036355	LAD1	MSTRG.28980	261	2007	-27.81	-0.1117	-1570	-1310	176	436
MSTRG.34985	MSTRG.34985.8	ENSMGAG00000001842	ENSMGAT00000002017	LAD1	MSTRG.28980	200	2082	-22.85	-0.1277	-927	-728	955	1154
MSTRG.12166	MSTRG.12166.10	ENSMGAG00000001842	ENSMGAT00000036355	LAD1	MSTRG.28980	315	2007	-29.63	-0.1272	1	249	1759	2007
MSTRG.33662	MSTRG.33662.4	ENSMGAG00000001842	ENSMGAT00000002017	LAD1	MSTRG.28980	411	2082	-45.24	-0.1148	-276	134	1395	1805
MSTRG.37986	MSTRG.37986.11	ENSMGAG00000001842	ENSMGAT00000036355	LAD1	MSTRG.28980	217	2007	-29.19	-0.1697	-76	140	1714	1930
MSTRG.49350	MSTRG.49350.1	ENSMGAG00000001842	ENSMGAT00000002017	LAD1	MSTRG.28980	283	2082	-31.32	-0.1164	-481	-199	1318	1600
MSTRG.31800	MSTRG.31800.3	ENSMGAG00000001842	ENSMGAT00000036355	LAD1	MSTRG.28980	211	2007	-19.44	-0.1098	-1601	-1391	195	405
MSTRG.19515	MSTRG.19515.2	ENSMGAG00000001842	ENSMGAT00000002017	LAD1	MSTRG.28980	247	2082	-30.39	-0.1299	-1362	-1116	473	719
MSTRG.27278	MSTRG.27278.10	ENSMGAG00000001842	ENSMGAT00000002017	LAD1	MSTRG.28980	208	2082	-24.01	-0.1312	-542	-335	1332	1539
MSTRG.25597	MSTRG.25597.5	ENSMGAG00000001842	ENSMGAT00000036355	LAD1	MSTRG.28980	265	2007	-27.43	-0.1084	-345	-81	1397	1661
MSTRG.49814	MSTRG.49814.1	ENSMGAG00000001842	ENSMGAT00000036355	LAD1	MSTRG.28980	306	2007	-35.63	-0.1241	-1356	-1051	345	650
MSTRG.48901	MSTRG.48901.3	ENSMGAG00000001842	ENSMGAT00000036355	LAD1	MSTRG.28980	200	2007	-42.77	-0.2312	-829	-630	978	1177
MSTRG.46558	MSTRG.46558.3	ENSMGAG00000001842	ENSMGAT00000036355	LAD1	MSTRG.28980	261	2007	-28.27	-0.1149	-1431	-1171	315	575
MSTRG.18887	MSTRG.18887.12	ENSMGAG00000001842	ENSMGAT00000036355	LAD1	MSTRG.28980	227	2007	-33.01	-0.1557	-402	-176	1378	1604
MSTRG.25778	MSTRG.25778.2	ENSMGAG00000001842	ENSMGAT00000036355	LAD1	MSTRG.28980	215	2007	-28.25	-0.1624	-354	-140	1438	1652
MSTRG.49814	MSTRG.49814.1	ENSMGAG00000001842	ENSMGAT00000002017	LAD1	MSTRG.28980	306	2082	-36.41	-0.1247	-8	297	1768	2073
MSTRG.27832	MSTRG.27832.1	ENSMGAG00000001842	ENSMGAT00000036355	LAD1	MSTRG.28980	296	2007	-37.22	-0.141	-1243	-948	468	763
MSTRG.3904	MSTRG.3904.8	ENSMGAG00000001842	ENSMGAT00000002017	LAD1	MSTRG.28980	207	2082	-22.76	-0.1211	-1838	-1632	37	243
MSTRG.29274	MSTRG.29274.1	ENSMGAG00000001842	ENSMGAT00000036355	LAD1	MSTRG.28980	507	2007	-48.44	-0.102	-565	-59	935	1441
MSTRG.25778	MSTRG.25778.2	ENSMGAG00000001842	ENSMGAT00000002017	LAD1	MSTRG.28980	215	2082	-28.25	-0.1624	-429	-215	1438	1652
MSTRG.46558	MSTRG.46558.3	ENSMGAG00000001842	ENSMGAT00000002017	LAD1	MSTRG.28980	261	2082	-28.27	-0.1149	-1431	-1171	390	650
MSTRG.37986	MSTRG.37986.11	ENSMGAG00000001842	ENSMGAT00000002017	LAD1	MSTRG.28980	217	2082	-29.19	-0.1697	-151	65	1714	1930
MSTRG.17378	MSTRG.17378.2	ENSMGAG00000001848	ENSMGAT00000002025	AIFM1	MSTRG.46271	205	1767	-23.91	-0.1214	-474	-270	1088	1292
MSTRG.27832	MSTRG.27832.1	ENSMGAG00000001848	ENSMGAT00000002025	AIFM1	MSTRG.46271	296	1767	-31.06	-0.1278	-1082	-787	389	684
MSTRG.25778	MSTRG.25778.2	ENSMGAG00000001848	ENSMGAT00000002025	AIFM1	MSTRG.46271	215	1767	-27.39	-0.1317	-3	211	1549	1763
MSTRG.19515	MSTRG.19515.2	ENSMGAG00000001848	ENSMGAT00000002025	AIFM1	MSTRG.46271	247	1767	-31.41	-0.139	-1091	-845	429	675
MSTRG.37986	MSTRG.37986.14	ENSMGAG00000001848	ENSMGAT00000002025	AIFM1	MSTRG.46271	229	1767	-21.53	-0.1346	-1284	-1056	254	482
MSTRG.10249	MSTRG.10249.16	ENSMGAG00000001848	ENSMGAT00000002025	AIFM1	MSTRG.46271	232	1767	-23.57	-0.1107	-89	142	1446	1677
MSTRG.46558	MSTRG.46558.3	ENSMGAG00000001848	ENSMGAT00000002025	AIFM1	MSTRG.46271	261	1767	-24.91	-0.1065	-1137	-877	369	629
MSTRG.14959	MSTRG.14959.4	ENSMGAG00000001848	ENSMGAT00000002025	AIFM1	MSTRG.46271	350	1767	-40.44	-0.1182	-1145	-796	272	621
MSTRG.39753	MSTRG.39753.6	ENSMGAG00000001848	ENSMGAT00000002025	AIFM1	MSTRG.46271	224	1767	-27.11	-0.1405	-245	-22	1298	1521
MSTRG.48901	MSTRG.48901.3	ENSMGAG00000001848	ENSMGAT00000002025	AIFM1	MSTRG.46271	200	1767	-31.09	-0.1611	-100	99	1467	1666
MSTRG.18887	MSTRG.18887.12	ENSMGAG00000001848	ENSMGAT00000002025	AIFM1	MSTRG.46271	227	1767	-24.8	-0.121	-307	-81	1233	1459
MSTRG.37986	MSTRG.37986.11	ENSMGAG00000001848	ENSMGAT00000002025	AIFM1	MSTRG.46271	217	1767	-18.88	-0.1358	-411	-195	1139	1355
MSTRG.40180	MSTRG.40180.11	ENSMGAG00000001848	ENSMGAT00000002025	AIFM1	MSTRG.46271	209	1767	-24.58	-0.1241	-417	-209	1141	1349
MSTRG.48973	MSTRG.48973.4	ENSMGAG00000001848	ENSMGAT00000002025	AIFM1	MSTRG.46271	265	1767	-30.02	-0.1215	-1424	-1160	78	342
MSTRG.26440	MSTRG.26440.4	ENSMGAG00000001848	ENSMGAT00000002025	AIFM1	MSTRG.46271	229	1767	-24.86	-0.1225	-1218	-990	320	548
MSTRG.3904	MSTRG.3904.8	ENSMGAG00000001848	ENSMGAT00000002025	AIFM1	MSTRG.46271	207	1767	-20.81	-0.1269	-1073	-867	487	693
MSTRG.49350	MSTRG.49350.1	ENSMGAG00000001848	ENSMGAT00000002025	AIFM1	MSTRG.46271	283	1767	-30.81	-0.1194	-1099	-817	385	667
MSTRG.49814	MSTRG.49814.1	ENSMGAG00000001848	ENSMGAT00000002025	AIFM1	MSTRG.46271	306	1767	-34.24	-0.1149	-410	-105	1051	1356
MSTRG.43740	MSTRG.43740.4	ENSMGAG00000001848	ENSMGAT00000002025	AIFM1	MSTRG.46271	201	1767	-21.06	-0.1261	1	191	1577	1767
MSTRG.16360	MSTRG.16360.4	ENSMGAG00000001848	ENSMGAT00000002025	AIFM1	MSTRG.46271	261	1767	-25.41	-0.1068	-1138	-878	368	628
MSTRG.25597	MSTRG.25597.5	ENSMGAG00000001848	ENSMGAT00000002025	AIFM1	MSTRG.46271	265	1767	-22.8	-0.1004	-371	-107	1131	1395
MSTRG.27278	MSTRG.27278.10	ENSMGAG00000001848	ENSMGAT00000002025	AIFM1	MSTRG.46271	208	1767	-24.22	-0.1242	-1181	-974	378	585
MSTRG.37986	MSTRG.37986.11	ENSMGAG00000001885	ENSMGAT00000002049	UBE2R2	MSTRG.51656	217	558	-17.4	-0.1036	-244	-28	97	313
MSTRG.38101	MSTRG.38101.5	ENSMGAG00000001885	ENSMGAT00000002049	UBE2R2	MSTRG.51656	3143	558	-23.55	-0.1051	1	263	296	558
MSTRG.19515	MSTRG.19515.2	ENSMGAG00000001885	ENSMGAT00000002049	UBE2R2	MSTRG.51656	247	558	-23.84	-0.1157	-263	-17	48	294
MSTRG.38101	MSTRG.38101.4	ENSMGAG00000001885	ENSMGAT00000002049	UBE2R2	MSTRG.51656	2831	558	-23.55	-0.1051	1	263	296	558
MSTRG.38101	MSTRG.38101.8	ENSMGAG00000001885	ENSMGAT00000002049	UBE2R2	MSTRG.51656	2342	558	-23.55	-0.1051	1	263	296	558
MSTRG.17378	MSTRG.17378.2	ENSMGAG00000001885	ENSMGAT00000002049	UBE2R2	MSTRG.51656	205	558	-22.41	-0.1326	-90	114	263	467
MSTRG.43740	MSTRG.43740.4	ENSMGAG00000001885	ENSMGAT00000002049	UBE2R2	MSTRG.51656	201	558	-19.17	-0.1229	-219	-19	138	338
MSTRG.38101	MSTRG.38101.3	ENSMGAG00000001885	ENSMGAT00000002049	UBE2R2	MSTRG.51656	2656	558	-23.55	-0.1051	1	263	296	558
MSTRG.10249	MSTRG.10249.16	ENSMGAG00000001885	ENSMGAT00000002049	UBE2R2	MSTRG.51656	232	558	-17.48	-0.1222	-325	-130	1	196
MSTRG.38101	MSTRG.38101.1	ENSMGAG00000001885	ENSMGAT00000002049	UBE2R2	MSTRG.51656	2930	558	-23.55	-0.1051	1	263	296	558
MSTRG.26440	MSTRG.26440.4	ENSMGAG00000001885	ENSMGAT00000002049	UBE2R2	MSTRG.51656	229	558	-15.75	-0.1003	-174	54	155	383
MSTRG.38101	MSTRG.38101.7	ENSMGAG00000001885	ENSMGAT00000002049	UBE2R2	MSTRG.51656	2783	558	-23.55	-0.1051	1	263	296	558
MSTRG.48901	MSTRG.48901.3	ENSMGAG00000001885	ENSMGAT00000002049	UBE2R2	MSTRG.51656	200	558	-26.34	-0.1505	1	194	365	558
MSTRG.29274	MSTRG.29274.1	ENSMGAG00000002016	ENSMGAT00000002200	CSRP1	MSTRG.28973	507	2123	-51.41	-0.102	-755	-249	861	1367
MSTRG.55209	MSTRG.55209.5	ENSMGAG00000002016	ENSMGAT00000002200	CSRP1	MSTRG.28973	204	2123	-27.38	-0.1397	-1863	-1660	56	259
MSTRG.44887	MSTRG.44887.1	ENSMGAG00000002016	ENSMGAT00000002200	CSRP1	MSTRG.28973	224	2123	-24.59	-0.12	-1502	-1279	397	620
MSTRG.47682	MSTRG.47682.4	ENSMGAG00000002016	ENSMGAT00000002200	CSRP1	MSTRG.28973	616	2123	-63.59	-0.1036	-444	171	1063	1678
MSTRG.31800	MSTRG.31800.3	ENSMGAG00000002016	ENSMGAT00000002200	CSRP1	MSTRG.28973	211	2123	-27.22	-0.164	-1581	-1371	331	541
MSTRG.10555	MSTRG.10555.4	ENSMGAG00000002016	ENSMGAT00000002200	CSRP1	MSTRG.28973	259	2123	-24.88	-0.105	-321	-63	1543	1801
MSTRG.27832	MSTRG.27832.1	ENSMGAG00000002016	ENSMGAT00000002200	CSRP1	MSTRG.28973	296	2123	-33.94	-0.1252	-432	-137	1395	1690
MSTRG.50263	MSTRG.50263.3	ENSMGAG00000002016	ENSMGAT00000002200	CSRP1	MSTRG.28973	336	2123	-33.45	-0.11	-991	-656	796	1131
MSTRG.48901	MSTRG.48901.3	ENSMGAG00000002016	ENSMGAT00000002200	CSRP1	MSTRG.28973	200	2123	-43.25	-0.2207	-801	-602	1122	1321
MSTRG.48973	MSTRG.48973.4	ENSMGAG00000002016	ENSMGAT00000002200	CSRP1	MSTRG.28973	265	2123	-46.07	-0.1786	-908	-644	950	1214
MSTRG.3373	MSTRG.3373.3	ENSMGAG00000002016	ENSMGAT00000002200	CSRP1	MSTRG.28973	220	2123	-20.49	-0.1056	-342	-123	1561	1780
MSTRG.865	MSTRG.865.6	ENSMGAG00000002016	ENSMGAT00000002200	CSRP1	MSTRG.28973	239	2123	-26.74	-0.1267	-1662	-1424	222	460
MSTRG.10249	MSTRG.10249.16	ENSMGAG00000002016	ENSMGAT00000002200	CSRP1	MSTRG.28973	232	2123	-26.53	-0.1223	-1758	-1527	133	364
MSTRG.14959	MSTRG.14959.4	ENSMGAG00000002016	ENSMGAT00000002200	CSRP1	MSTRG.28973	350	2123	-40.31	-0.1175	-1036	-687	737	1086
MSTRG.39753	MSTRG.39753.6	ENSMGAG00000002016	ENSMGAT00000002200	CSRP1	MSTRG.28973	224	2123	-31.52	-0.1473	-1675	-1452	224	447
MSTRG.3904	MSTRG.3904.8	ENSMGAG00000002016	ENSMGAT00000002200	CSRP1	MSTRG.28973	207	2123	-20.1	-0.1489	-1894	-1688	22	228
MSTRG.37986	MSTRG.37986.14	ENSMGAG00000002016	ENSMGAT00000002200	CSRP1	MSTRG.28973	229	2123	-25.54	-0.124	-1642	-1414	252	480
MSTRG.25597	MSTRG.25597.5	ENSMGAG00000002016	ENSMGAT00000002200	CSRP1	MSTRG.28973	265	2123	-31.44	-0.1361	-714	-450	1144	1408
MSTRG.19515	MSTRG.19515.2	ENSMGAG00000002016	ENSMGAT00000002200	CSRP1	MSTRG.28973	247	2123	-31.97	-0.1766	-1875	-1679	1	197
MSTRG.33719	MSTRG.33719.6	ENSMGAG00000002016	ENSMGAT00000002200	CSRP1	MSTRG.28973	227	2123	-26.73	-0.121	-456	-230	1440	1666
MSTRG.16360	MSTRG.16360.4	ENSMGAG00000002016	ENSMGAT00000002200	CSRP1	MSTRG.28973	261	2123	-25.97	-0.1022	-1226	-966	636	896
MSTRG.45648	MSTRG.45648.9	ENSMGAG00000002016	ENSMGAT00000002200	CSRP1	MSTRG.28973	403	2123	-37.19	-0.1019	-540	-138	1180	1582
MSTRG.26440	MSTRG.26440.4	ENSMGAG00000002016	ENSMGAT00000002200	CSRP1	MSTRG.28973	229	2123	-25.51	-0.1322	-1655	-1427	239	467
MSTRG.18887	MSTRG.18887.12	ENSMGAG00000002016	ENSMGAT00000002200	CSRP1	MSTRG.28973	227	2123	-28.01	-0.1309	-776	-550	1120	1346
MSTRG.47988	MSTRG.47988.1	ENSMGAG00000002016	ENSMGAT00000002200	CSRP1	MSTRG.28973	585	2123	-72.15	-0.1298	-485	99	1053	1637
MSTRG.12166	MSTRG.12166.10	ENSMGAG00000002016	ENSMGAT00000002200	CSRP1	MSTRG.28973	315	2123	-28.17	-0.1092	-365	-51	1443	1757
MSTRG.40180	MSTRG.40180.11	ENSMGAG00000002016	ENSMGAT00000002200	CSRP1	MSTRG.28973	209	2123	-22.52	-0.1522	-653	-445	1261	1469
MSTRG.43740	MSTRG.43740.4	ENSMGAG00000002016	ENSMGAT00000002200	CSRP1	MSTRG.28973	201	2123	-25.84	-0.1374	-514	-314	1408	1608
MSTRG.29274	MSTRG.29274.2	ENSMGAG00000002016	ENSMGAT00000002200	CSRP1	MSTRG.28973	500	2123	-51.31	-0.1051	-534	-35	1089	1588
MSTRG.17378	MSTRG.17378.2	ENSMGAG00000002016	ENSMGAT00000002200	CSRP1	MSTRG.28973	205	2123	-31.48	-0.2005	-720	-516	1198	1402
MSTRG.18887	MSTRG.18887.30	ENSMGAG00000002016	ENSMGAT00000002200	CSRP1	MSTRG.28973	315	2123	-33.75	-0.1099	-787	-473	1021	1335
MSTRG.27278	MSTRG.27278.10	ENSMGAG00000002016	ENSMGAT00000002200	CSRP1	MSTRG.28973	208	2123	-24.78	-0.1318	-804	-597	1111	1318
MSTRG.49350	MSTRG.49350.1	ENSMGAG00000002016	ENSMGAT00000002200	CSRP1	MSTRG.28973	283	2123	-32.3	-0.121	-1078	-796	762	1044
MSTRG.37986	MSTRG.37986.11	ENSMGAG00000002016	ENSMGAT00000002200	CSRP1	MSTRG.28973	217	2123	-26.71	-0.1342	-1669	-1453	237	453
MSTRG.4330	MSTRG.4330.8	ENSMGAG00000002016	ENSMGAT00000002200	CSRP1	MSTRG.28973	493	2123	-47.19	-0.1033	-639	-147	991	1483
MSTRG.25698	MSTRG.25698.6	ENSMGAG00000002016	ENSMGAT00000002200	CSRP1	MSTRG.28973	1214	2123	-115.18	-0.1007	-805	408	104	1317
MSTRG.34985	MSTRG.34985.8	ENSMGAG00000002016	ENSMGAT00000002200	CSRP1	MSTRG.28973	200	2123	-25.22	-0.1538	-1485	-1286	438	637
MSTRG.13837	MSTRG.13837.9	ENSMGAG00000002016	ENSMGAT00000002200	CSRP1	MSTRG.28973	227	2123	-22.52	-0.1237	-505	-279	1391	1617
MSTRG.46558	MSTRG.46558.3	ENSMGAG00000002016	ENSMGAT00000002200	CSRP1	MSTRG.28973	261	2123	-33.25	-0.138	-433	-173	1429	1689
MSTRG.25778	MSTRG.25778.2	ENSMGAG00000002016	ENSMGAT00000002200	CSRP1	MSTRG.28973	215	2123	-24.75	-0.1244	-1595	-1381	313	527
MSTRG.49814	MSTRG.49814.1	ENSMGAG00000002016	ENSMGAT00000002200	CSRP1	MSTRG.28973	306	2123	-39.99	-0.1587	-1760	-1455	57	362
MSTRG.27278	MSTRG.27278.10	ENSMGAG00000002020	ENSMGAT00000002211	DNAI1	MSTRG.51736	208	1227	-18.72	-0.1088	-443	-236	576	783
MSTRG.25778	MSTRG.25778.2	ENSMGAG00000002020	ENSMGAT00000002211	DNAI1	MSTRG.51736	215	1227	-17.04	-0.1052	-1011	-838	1	174
MSTRG.17378	MSTRG.17378.2	ENSMGAG00000002020	ENSMGAT00000002211	DNAI1	MSTRG.51736	205	1227	-21.72	-0.1108	-580	-376	442	646
MSTRG.39753	MSTRG.39753.6	ENSMGAG00000002020	ENSMGAT00000002211	DNAI1	MSTRG.51736	224	1227	-20.42	-0.1011	-841	-618	162	385
MSTRG.49814	MSTRG.49814.1	ENSMGAG00000002020	ENSMGAT00000002211	DNAI1	MSTRG.51736	306	1227	-26.16	-0.1152	-516	-211	405	710
MSTRG.48901	MSTRG.48901.3	ENSMGAG00000002020	ENSMGAT00000002211	DNAI1	MSTRG.51736	200	1227	-24.71	-0.1274	-1007	-808	20	219
MSTRG.31800	MSTRG.31800.3	ENSMGAG00000002020	ENSMGAT00000002211	DNAI1	MSTRG.51736	211	1227	-20.4	-0.103	-791	-581	225	435
MSTRG.26440	MSTRG.26440.4	ENSMGAG00000002020	ENSMGAT00000002211	DNAI1	MSTRG.51736	229	1227	-27.78	-0.1298	-893	-665	105	333
MSTRG.48973	MSTRG.48973.4	ENSMGAG00000002020	ENSMGAT00000002211	DNAI1	MSTRG.51736	265	1227	-30.24	-0.1219	-230	34	732	996
MSTRG.49350	MSTRG.49350.1	ENSMGAG00000002020	ENSMGAT00000002211	DNAI1	MSTRG.51736	283	1227	-24.42	-0.1152	-205	77	739	1021
MSTRG.37986	MSTRG.37986.11	ENSMGAG00000002020	ENSMGAT00000002211	DNAI1	MSTRG.51736	217	1227	-17.21	-0.1037	-217	-1	793	1009
MSTRG.28669	MSTRG.28669.1	ENSMGAG00000002052	ENSMGAT00000002235	MAP1LC3A	MSTRG.26315	8946	333	-37.16	-0.1154	1	333	1	333
ENSMGAT00000002279	ENSMGAT00000002279	ENSMGAG00000002052	ENSMGAT00000002235	MAP1LC3A	MSTRG.26315	1207	333	-37.3	-0.1286	1	333	1	333
MSTRG.9417	MSTRG.9417.1	ENSMGAG00000002052	ENSMGAT00000002235	MAP1LC3A	MSTRG.26315	1231	333	-26.82	-0.1052	1	333	1	333
MSTRG.14959	MSTRG.14959.1	ENSMGAG00000002052	ENSMGAT00000002235	MAP1LC3A	MSTRG.26315	5536	333	-36.76	-0.1117	1	333	1	333
MSTRG.36746	MSTRG.36746.6	ENSMGAG00000002052	ENSMGAT00000002235	MAP1LC3A	MSTRG.26315	354	333	-12.89	-0.2432	1	103	231	333
MSTRG.55209	MSTRG.55209.5	ENSMGAG00000002052	ENSMGAT00000002235	MAP1LC3A	MSTRG.26315	204	333	-16.71	-0.1092	-128	74	1	203
MSTRG.1226	MSTRG.1226.6	ENSMGAG00000002052	ENSMGAT00000002235	MAP1LC3A	MSTRG.26315	326	333	-12.67	-0.1836	-6	118	1	125
MSTRG.40956	MSTRG.40956.7	ENSMGAG00000002052	ENSMGAT00000002235	MAP1LC3A	MSTRG.26315	975	333	-17.36	-0.1197	1	202	132	333
MSTRG.47682	MSTRG.47682.4	ENSMGAG00000002052	ENSMGAT00000002235	MAP1LC3A	MSTRG.26315	616	333	-20.94	-0.1021	1	223	111	333
MSTRG.48901	MSTRG.48901.3	ENSMGAG00000002052	ENSMGAT00000002235	MAP1LC3A	MSTRG.26315	200	333	-20.85	-0.1058	-8	191	125	324
MSTRG.19361	MSTRG.19361.6	ENSMGAG00000002052	ENSMGAT00000002235	MAP1LC3A	MSTRG.26315	2660	333	-31.34	-0.1169	1	283	1	283
MSTRG.45648	MSTRG.45648.5	ENSMGAG00000002052	ENSMGAT00000002235	MAP1LC3A	MSTRG.26315	2434	333	-35.94	-0.1123	1	333	1	333
MSTRG.13837	MSTRG.13837.9	ENSMGAG00000002052	ENSMGAT00000002235	MAP1LC3A	MSTRG.26315	227	333	-16.13	-0.1367	1	155	179	333
MSTRG.6075	MSTRG.6075.1	ENSMGAG00000002052	ENSMGAT00000002235	MAP1LC3A	MSTRG.26315	4267	333	-27.5	-0.1007	1	287	47	333
MSTRG.46558	MSTRG.46558.3	ENSMGAG00000002052	ENSMGAT00000002235	MAP1LC3A	MSTRG.26315	261	333	-18.51	-0.1102	-71	126	1	198
MSTRG.16360	MSTRG.16360.4	ENSMGAG00000002052	ENSMGAT00000002235	MAP1LC3A	MSTRG.26315	261	333	-23.5	-0.1044	-29	231	43	303
MSTRG.25698	MSTRG.25698.7	ENSMGAG00000002052	ENSMGAT00000002235	MAP1LC3A	MSTRG.26315	1195	333	-31.09	-0.1033	1	333	1	333
MSTRG.48973	MSTRG.48973.4	ENSMGAG00000002052	ENSMGAT00000002235	MAP1LC3A	MSTRG.26315	265	333	-22.55	-0.1095	1	230	104	333
MSTRG.14108	MSTRG.14108.3	ENSMGAG00000002052	ENSMGAT00000002235	MAP1LC3A	MSTRG.26315	5546	333	-30.85	-0.1098	1	333	1	333
MSTRG.24868	MSTRG.24868.7	ENSMGAG00000002052	ENSMGAT00000002235	MAP1LC3A	MSTRG.26315	3333	333	-34.7	-0.1109	1	333	1	333
MSTRG.28330	MSTRG.28330.1	ENSMGAG00000002052	ENSMGAT00000002235	MAP1LC3A	MSTRG.26315	5562	333	-32.79	-0.1028	1	333	1	333
MSTRG.42979	MSTRG.42979.1	ENSMGAG00000002052	ENSMGAT00000002235	MAP1LC3A	MSTRG.26315	7667	333	-33.28	-0.1081	1	333	1	333
MSTRG.20007	MSTRG.20007.1	ENSMGAG00000002052	ENSMGAT00000002235	MAP1LC3A	MSTRG.26315	3779	333	-31.64	-0.1507	1	231	103	333
MSTRG.45648	MSTRG.45648.4	ENSMGAG00000002052	ENSMGAT00000002235	MAP1LC3A	MSTRG.26315	3071	333	-35.94	-0.1123	1	333	1	333
MSTRG.28882	MSTRG.28882.4	ENSMGAG00000002052	ENSMGAT00000002235	MAP1LC3A	MSTRG.26315	2224	333	-35.63	-0.1196	1	333	1	333
MSTRG.45648	MSTRG.45648.7	ENSMGAG00000002052	ENSMGAT00000002235	MAP1LC3A	MSTRG.26315	2485	333	-35.94	-0.1123	1	333	1	333
MSTRG.6075	MSTRG.6075.2	ENSMGAG00000002052	ENSMGAT00000002235	MAP1LC3A	MSTRG.26315	2663	333	-25.27	-0.1203	1	233	101	333
MSTRG.24868	MSTRG.24868.8	ENSMGAG00000002052	ENSMGAT00000002235	MAP1LC3A	MSTRG.26315	2311	333	-34.7	-0.1109	1	333	1	333
MSTRG.25543	MSTRG.25543.1	ENSMGAG00000002052	ENSMGAT00000002235	MAP1LC3A	MSTRG.26315	2657	333	-32.7	-0.1028	1	333	1	333
MSTRG.28394	MSTRG.28394.1	ENSMGAG00000002052	ENSMGAT00000002235	MAP1LC3A	MSTRG.26315	3465	333	-33.35	-0.1174	1	333	1	333
MSTRG.18887	MSTRG.18887.12	ENSMGAG00000002052	ENSMGAT00000002235	MAP1LC3A	MSTRG.26315	227	333	-14.43	-0.1277	1	132	202	333
MSTRG.24868	MSTRG.24868.3	ENSMGAG00000002052	ENSMGAT00000002235	MAP1LC3A	MSTRG.26315	2816	333	-32.3	-0.1019	1	333	1	333
MSTRG.17040	MSTRG.17040.5	ENSMGAG00000002052	ENSMGAT00000002235	MAP1LC3A	MSTRG.26315	8351	333	-32.49	-0.1128	1	333	1	333
MSTRG.25698	MSTRG.25698.4	ENSMGAG00000002052	ENSMGAT00000002235	MAP1LC3A	MSTRG.26315	1689	333	-39.88	-0.1312	1	333	1	333
MSTRG.25698	MSTRG.25698.5	ENSMGAG00000002052	ENSMGAT00000002235	MAP1LC3A	MSTRG.26315	1686	333	-31.09	-0.1033	1	333	1	333
MSTRG.256	MSTRG.256.1	ENSMGAG00000002052	ENSMGAT00000002235	MAP1LC3A	MSTRG.26315	5203	333	-32.05	-0.1027	1	333	1	333
MSTRG.3904	MSTRG.3904.8	ENSMGAG00000002052	ENSMGAT00000002235	MAP1LC3A	MSTRG.26315	207	333	-21.24	-0.1078	-125	78	1	204
MSTRG.9478	MSTRG.9478.1	ENSMGAG00000002052	ENSMGAT00000002235	MAP1LC3A	MSTRG.26315	2814	333	-32.22	-0.1111	1	333	1	333
MSTRG.25698	MSTRG.25698.3	ENSMGAG00000002052	ENSMGAT00000002235	MAP1LC3A	MSTRG.26315	1552	333	-39.88	-0.1312	1	333	1	333
MSTRG.47682	MSTRG.47682.2	ENSMGAG00000002052	ENSMGAT00000002235	MAP1LC3A	MSTRG.26315	670	333	-20.94	-0.1021	1	228	106	333
MSTRG.29389	MSTRG.29389.2	ENSMGAG00000002052	ENSMGAT00000002235	MAP1LC3A	MSTRG.26315	1488	333	-31.08	-0.1057	1	333	1	333
MSTRG.17040	MSTRG.17040.6	ENSMGAG00000002052	ENSMGAT00000002235	MAP1LC3A	MSTRG.26315	7684	333	-32.49	-0.1128	1	333	1	333
MSTRG.45648	MSTRG.45648.8	ENSMGAG00000002052	ENSMGAT00000002235	MAP1LC3A	MSTRG.26315	2608	333	-35.94	-0.1123	1	333	1	333
MSTRG.37986	MSTRG.37986.11	ENSMGAG00000002052	ENSMGAT00000002235	MAP1LC3A	MSTRG.26315	217	333	-19.21	-0.1067	-53	163	63	279
MSTRG.29389	MSTRG.29389.4	ENSMGAG00000002052	ENSMGAT00000002235	MAP1LC3A	MSTRG.26315	1371	333	-31.08	-0.1057	1	333	1	333
MSTRG.25698	MSTRG.25698.6	ENSMGAG00000002052	ENSMGAT00000002235	MAP1LC3A	MSTRG.26315	1214	333	-39.88	-0.1312	1	333	1	333
MSTRG.28330	MSTRG.28330.2	ENSMGAG00000002052	ENSMGAT00000002235	MAP1LC3A	MSTRG.26315	5589	333	-32.79	-0.1028	1	333	1	333
MSTRG.25543	MSTRG.25543.2	ENSMGAG00000002052	ENSMGAT00000002235	MAP1LC3A	MSTRG.26315	2990	333	-32.7	-0.1028	1	333	1	333
MSTRG.4040	MSTRG.4040.2	ENSMGAG00000002052	ENSMGAT00000002235	MAP1LC3A	MSTRG.26315	3004	333	-24.62	-0.114	1	245	89	333
MSTRG.17922	MSTRG.17922.2	ENSMGAG00000002052	ENSMGAT00000002235	MAP1LC3A	MSTRG.26315	5537	333	-27.78	-0.1044	1	273	61	333
MSTRG.25597	MSTRG.25597.5	ENSMGAG00000002052	ENSMGAT00000002235	MAP1LC3A	MSTRG.26315	265	333	-26.48	-0.1047	-54	210	14	278
MSTRG.40956	MSTRG.40956.4	ENSMGAG00000002052	ENSMGAT00000002235	MAP1LC3A	MSTRG.26315	981	333	-17.36	-0.1197	1	202	132	333
MSTRG.45648	MSTRG.45648.10	ENSMGAG00000002052	ENSMGAT00000002235	MAP1LC3A	MSTRG.26315	1816	333	-32.18	-0.1117	1	333	1	333
MSTRG.49576	MSTRG.49576.1	ENSMGAG00000002052	ENSMGAT00000002235	MAP1LC3A	MSTRG.26315	2970	333	-31.99	-0.1032	1	333	1	333
MSTRG.8289	MSTRG.8289.1	ENSMGAG00000002052	ENSMGAT00000002235	MAP1LC3A	MSTRG.26315	2497	333	-29.74	-0.1018	1	333	1	333
MSTRG.14108	MSTRG.14108.2	ENSMGAG00000002052	ENSMGAT00000002235	MAP1LC3A	MSTRG.26315	5590	333	-30.85	-0.1098	1	333	1	333
MSTRG.43740	MSTRG.43740.4	ENSMGAG00000002058	ENSMGAT00000002255	DNAAF5	MSTRG.17208	201	2385	-21.82	-0.1125	-1087	-887	1097	1297
MSTRG.27832	MSTRG.27832.1	ENSMGAG00000002058	ENSMGAT00000002255	DNAAF5	MSTRG.17208	296	2385	-27.66	-0.1192	1	241	2145	2385
MSTRG.3373	MSTRG.3373.3	ENSMGAG00000002058	ENSMGAT00000002255	DNAAF5	MSTRG.17208	220	2385	-20.38	-0.1067	-149	70	2016	2235
MSTRG.18887	MSTRG.18887.12	ENSMGAG00000002058	ENSMGAT00000002255	DNAAF5	MSTRG.17208	227	2385	-24.21	-0.1309	-29	197	2129	2355
MSTRG.25597	MSTRG.25597.5	ENSMGAG00000002058	ENSMGAT00000002255	DNAAF5	MSTRG.17208	265	2385	-26.37	-0.1199	-1627	-1363	493	757
MSTRG.33719	MSTRG.33719.6	ENSMGAG00000002058	ENSMGAT00000002255	DNAAF5	MSTRG.17208	227	2385	-18.2	-0.1838	-2157	-2048	1	110
MSTRG.19515	MSTRG.19515.2	ENSMGAG00000002058	ENSMGAT00000002255	DNAAF5	MSTRG.17208	247	2385	-24.8	-0.1771	1	145	2241	2385
MSTRG.10249	MSTRG.10249.16	ENSMGAG00000002058	ENSMGAT00000002255	DNAAF5	MSTRG.17208	232	2385	-22.47	-0.1241	1	202	2184	2385
MSTRG.26440	MSTRG.26440.4	ENSMGAG00000002058	ENSMGAT00000002255	DNAAF5	MSTRG.17208	229	2385	-23.59	-0.1185	-1566	-1338	590	818
MSTRG.37986	MSTRG.37986.11	ENSMGAG00000002058	ENSMGAT00000002255	DNAAF5	MSTRG.17208	217	2385	-17.63	-0.1019	1	193	2193	2385
MSTRG.8307	MSTRG.8307.7	ENSMGAG00000002058	ENSMGAT00000002255	DNAAF5	MSTRG.17208	326	2385	-27.28	-0.1096	1	286	2100	2385
MSTRG.55209	MSTRG.55209.5	ENSMGAG00000002058	ENSMGAT00000002255	DNAAF5	MSTRG.17208	204	2385	-21.66	-0.119	-27	176	2154	2357
MSTRG.34985	MSTRG.34985.8	ENSMGAG00000002058	ENSMGAT00000002255	DNAAF5	MSTRG.17208	200	2385	-17.6	-0.2256	1	91	2295	2385
MSTRG.49814	MSTRG.49814.1	ENSMGAG00000002058	ENSMGAT00000002255	DNAAF5	MSTRG.17208	306	2385	-33.9	-0.1161	-1699	-1394	380	685
MSTRG.44887	MSTRG.44887.1	ENSMGAG00000002058	ENSMGAT00000002255	DNAAF5	MSTRG.17208	224	2385	-19.44	-0.1057	-332	-109	1829	2052
MSTRG.14959	MSTRG.14959.4	ENSMGAG00000002058	ENSMGAT00000002255	DNAAF5	MSTRG.17208	350	2385	-33.55	-0.1008	-1225	-876	810	1159
MSTRG.27278	MSTRG.27278.10	ENSMGAG00000002058	ENSMGAT00000002255	DNAAF5	MSTRG.17208	208	2385	-20.66	-0.1154	-1376	-1169	801	1008
MSTRG.39753	MSTRG.39753.6	ENSMGAG00000002058	ENSMGAT00000002255	DNAAF5	MSTRG.17208	224	2385	-24.39	-0.1363	-1630	-1407	531	754
MSTRG.48973	MSTRG.48973.4	ENSMGAG00000002058	ENSMGAT00000002255	DNAAF5	MSTRG.17208	265	2385	-28.85	-0.1145	-1512	-1248	608	872
MSTRG.48901	MSTRG.48901.3	ENSMGAG00000002058	ENSMGAT00000002255	DNAAF5	MSTRG.17208	200	2385	-30.78	-0.1769	-2182	-1983	3	202
MSTRG.25778	MSTRG.25778.2	ENSMGAG00000002058	ENSMGAT00000002255	DNAAF5	MSTRG.17208	215	2385	-27.03	-0.1572	-14	200	2156	2370
MSTRG.20526	MSTRG.20526.6	ENSMGAG00000002058	ENSMGAT00000002255	DNAAF5	MSTRG.17208	235	2385	-24.19	-0.1398	-1191	-957	959	1193
MSTRG.31800	MSTRG.31800.3	ENSMGAG00000002058	ENSMGAT00000002255	DNAAF5	MSTRG.17208	211	2385	-20.48	-0.1107	-1617	-1407	557	767
MSTRG.17378	MSTRG.17378.2	ENSMGAG00000002058	ENSMGAT00000002255	DNAAF5	MSTRG.17208	205	2385	-22.68	-0.1281	1	192	2194	2385
MSTRG.13837	MSTRG.13837.9	ENSMGAG00000002058	ENSMGAT00000002255	DNAAF5	MSTRG.17208	227	2385	-22.44	-0.1626	1	160	2226	2385
MSTRG.16360	MSTRG.16360.4	ENSMGAG00000002058	ENSMGAT00000002255	DNAAF5	MSTRG.17208	261	2385	-26.12	-0.1049	-24	236	2100	2360
MSTRG.18887	MSTRG.18887.30	ENSMGAG00000002059	ENSMGAT00000002270	SEPT4	MSTRG.25545	315	1446	-32.53	-0.1056	-963	-649	168	482
MSTRG.25778	MSTRG.25778.2	ENSMGAG00000002059	ENSMGAT00000023633	SEPT4	MSTRG.25545	215	1782	-26.85	-0.157	-94	120	1473	1687
MSTRG.18887	MSTRG.18887.12	ENSMGAG00000002059	ENSMGAT00000033524	SEPT4	MSTRG.25545	227	1662	-24.63	-0.1151	-1194	-968	241	467
MSTRG.2141	MSTRG.2141.2	ENSMGAG00000002059	ENSMGAT00000033524	SEPT4	MSTRG.25545	214	1662	-16.94	-0.197	-1447	-1337	1	111
MSTRG.27832	MSTRG.27832.1	ENSMGAG00000002059	ENSMGAT00000002270	SEPT4	MSTRG.25545	296	1446	-31.49	-0.1082	-73	222	1077	1372
MSTRG.13837	MSTRG.13837.9	ENSMGAG00000002059	ENSMGAT00000022668	SEPT4	MSTRG.25545	227	1503	-19.1	-0.1091	-1056	-830	220	446
MSTRG.27832	MSTRG.27832.1	ENSMGAG00000002059	ENSMGAT00000022668	SEPT4	MSTRG.25545	296	1503	-31.49	-0.1082	-130	165	1077	1372
MSTRG.13837	MSTRG.13837.9	ENSMGAG00000002059	ENSMGAT00000002270	SEPT4	MSTRG.25545	227	1446	-19.1	-0.1091	-999	-773	220	446
MSTRG.34263	MSTRG.34263.8	ENSMGAG00000002059	ENSMGAT00000033524	SEPT4	MSTRG.25545	277	1662	-25.39	-0.1119	-1023	-747	362	638
MSTRG.27278	MSTRG.27278.10	ENSMGAG00000002059	ENSMGAT00000023633	SEPT4	MSTRG.25545	208	1782	-28.78	-0.1446	-1061	-854	513	720
MSTRG.27278	MSTRG.27278.10	ENSMGAG00000002059	ENSMGAT00000033524	SEPT4	MSTRG.25545	208	1662	-28.78	-0.1446	-1061	-854	393	600
MSTRG.44887	MSTRG.44887.1	ENSMGAG00000002059	ENSMGAT00000023633	SEPT4	MSTRG.25545	224	1782	-25.4	-0.1337	-183	40	1375	1598
MSTRG.27278	MSTRG.27278.10	ENSMGAG00000002059	ENSMGAT00000022668	SEPT4	MSTRG.25545	208	1503	-28.78	-0.1446	-1061	-854	234	441
MSTRG.14959	MSTRG.14959.4	ENSMGAG00000002059	ENSMGAT00000002270	SEPT4	MSTRG.25545	350	1446	-36.5	-0.1093	-988	-639	108	457
MSTRG.55209	MSTRG.55209.5	ENSMGAG00000002059	ENSMGAT00000002270	SEPT4	MSTRG.25545	204	1446	-20.03	-0.159	-338	-135	904	1107
MSTRG.865	MSTRG.865.6	ENSMGAG00000002059	ENSMGAT00000033524	SEPT4	MSTRG.25545	239	1662	-26.12	-0.1161	1	235	1428	1662
MSTRG.49814	MSTRG.49814.1	ENSMGAG00000002059	ENSMGAT00000023633	SEPT4	MSTRG.25545	306	1782	-34.02	-0.1142	-573	-268	903	1208
MSTRG.39753	MSTRG.39753.6	ENSMGAG00000002059	ENSMGAT00000002270	SEPT4	MSTRG.25545	224	1446	-33.27	-0.1562	-244	-21	978	1201
MSTRG.43740	MSTRG.43740.4	ENSMGAG00000002059	ENSMGAT00000022668	SEPT4	MSTRG.25545	201	1503	-21.51	-0.1169	-482	-282	820	1020
MSTRG.19515	MSTRG.19515.2	ENSMGAG00000002059	ENSMGAT00000022668	SEPT4	MSTRG.25545	247	1503	-29.58	-0.1315	-192	54	1064	1310
MSTRG.865	MSTRG.865.6	ENSMGAG00000002059	ENSMGAT00000002270	SEPT4	MSTRG.25545	239	1446	-26.12	-0.1161	1	235	1212	1446
MSTRG.33719	MSTRG.33719.6	ENSMGAG00000002059	ENSMGAT00000022668	SEPT4	MSTRG.25545	227	1503	-21.64	-0.1087	-862	-636	414	640
MSTRG.44887	MSTRG.44887.1	ENSMGAG00000002059	ENSMGAT00000033524	SEPT4	MSTRG.25545	224	1662	-24.2	-0.1729	-63	160	1375	1598
MSTRG.37986	MSTRG.37986.11	ENSMGAG00000002059	ENSMGAT00000023633	SEPT4	MSTRG.25545	217	1782	-23.08	-0.1234	-285	-69	1280	1496
MSTRG.17378	MSTRG.17378.2	ENSMGAG00000002059	ENSMGAT00000022668	SEPT4	MSTRG.25545	205	1503	-30.6	-0.1691	-640	-436	658	862
MSTRG.48901	MSTRG.48901.3	ENSMGAG00000002059	ENSMGAT00000002270	SEPT4	MSTRG.25545	200	1446	-44.04	-0.2236	-984	-785	262	461
MSTRG.27832	MSTRG.27832.1	ENSMGAG00000002059	ENSMGAT00000033524	SEPT4	MSTRG.25545	296	1662	-36.92	-0.1437	-10	285	1356	1651
MSTRG.10249	MSTRG.10249.16	ENSMGAG00000002059	ENSMGAT00000033524	SEPT4	MSTRG.25545	232	1662	-24.04	-0.1093	-1	230	1429	1660
MSTRG.16360	MSTRG.16360.4	ENSMGAG00000002059	ENSMGAT00000033524	SEPT4	MSTRG.25545	261	1662	-22.57	-0.107	-255	5	1146	1406
MSTRG.26440	MSTRG.26440.4	ENSMGAG00000002059	ENSMGAT00000033524	SEPT4	MSTRG.25545	229	1662	-23.19	-0.1064	-1188	-960	245	473
MSTRG.865	MSTRG.865.6	ENSMGAG00000002059	ENSMGAT00000023633	SEPT4	MSTRG.25545	239	1782	-26.12	-0.1161	1	235	1548	1782
MSTRG.46558	MSTRG.46558.3	ENSMGAG00000002059	ENSMGAT00000023633	SEPT4	MSTRG.25545	261	1782	-26.15	-0.1194	-308	-48	1213	1473
MSTRG.25597	MSTRG.25597.5	ENSMGAG00000002059	ENSMGAT00000002270	SEPT4	MSTRG.25545	265	1446	-23.81	-0.1068	-947	-683	234	498
MSTRG.1226	MSTRG.1226.6	ENSMGAG00000002059	ENSMGAT00000033524	SEPT4	MSTRG.25545	326	1662	-29.16	-0.1088	-1086	-761	250	575
MSTRG.48901	MSTRG.48901.3	ENSMGAG00000002059	ENSMGAT00000033524	SEPT4	MSTRG.25545	200	1662	-44.04	-0.2236	-984	-785	478	677
MSTRG.49814	MSTRG.49814.1	ENSMGAG00000002059	ENSMGAT00000002270	SEPT4	MSTRG.25545	306	1446	-34.02	-0.1142	-237	68	903	1208
MSTRG.55209	MSTRG.55209.5	ENSMGAG00000002059	ENSMGAT00000033524	SEPT4	MSTRG.25545	204	1662	-20.03	-0.159	-554	-351	904	1107
MSTRG.43740	MSTRG.43740.4	ENSMGAG00000002059	ENSMGAT00000002270	SEPT4	MSTRG.25545	201	1446	-21.51	-0.1169	-425	-225	820	1020
MSTRG.26440	MSTRG.26440.4	ENSMGAG00000002059	ENSMGAT00000002270	SEPT4	MSTRG.25545	229	1446	-23.19	-0.1064	-972	-744	245	473
MSTRG.19515	MSTRG.19515.2	ENSMGAG00000002059	ENSMGAT00000002270	SEPT4	MSTRG.25545	247	1446	-29.58	-0.1315	-135	111	1064	1310
MSTRG.10249	MSTRG.10249.16	ENSMGAG00000002059	ENSMGAT00000023633	SEPT4	MSTRG.25545	232	1782	-24.04	-0.1093	-1	230	1549	1780
MSTRG.49814	MSTRG.49814.1	ENSMGAG00000002059	ENSMGAT00000033524	SEPT4	MSTRG.25545	306	1662	-34.88	-0.1246	-75	230	1281	1586
MSTRG.37986	MSTRG.37986.9	ENSMGAG00000002059	ENSMGAT00000023633	SEPT4	MSTRG.25545	309	1782	-31.14	-0.1216	-490	-182	983	1291
MSTRG.34985	MSTRG.34985.8	ENSMGAG00000002059	ENSMGAT00000023633	SEPT4	MSTRG.25545	200	1782	-20.61	-0.1052	-1318	-1119	264	463
MSTRG.55209	MSTRG.55209.5	ENSMGAG00000002059	ENSMGAT00000023633	SEPT4	MSTRG.25545	204	1782	-20.03	-0.159	-674	-471	904	1107
MSTRG.2141	MSTRG.2141.2	ENSMGAG00000002059	ENSMGAT00000002270	SEPT4	MSTRG.25545	214	1446	-16.94	-0.197	-1231	-1121	1	111
MSTRG.26440	MSTRG.26440.4	ENSMGAG00000002059	ENSMGAT00000022668	SEPT4	MSTRG.25545	229	1503	-23.19	-0.1064	-1029	-801	245	473
MSTRG.14959	MSTRG.14959.4	ENSMGAG00000002059	ENSMGAT00000033524	SEPT4	MSTRG.25545	350	1662	-36.5	-0.1093	-1204	-855	108	457
MSTRG.33719	MSTRG.33719.6	ENSMGAG00000002059	ENSMGAT00000002270	SEPT4	MSTRG.25545	227	1446	-21.64	-0.1087	-805	-579	414	640
MSTRG.1226	MSTRG.1226.6	ENSMGAG00000002059	ENSMGAT00000023633	SEPT4	MSTRG.25545	326	1782	-29.16	-0.1088	-1206	-881	250	575
MSTRG.2141	MSTRG.2141.2	ENSMGAG00000002059	ENSMGAT00000023633	SEPT4	MSTRG.25545	214	1782	-16.94	-0.197	-1567	-1457	1	111
MSTRG.48973	MSTRG.48973.4	ENSMGAG00000002059	ENSMGAT00000022668	SEPT4	MSTRG.25545	265	1503	-44.82	-0.1779	-269	-5	969	1233
MSTRG.46558	MSTRG.46558.3	ENSMGAG00000002059	ENSMGAT00000022668	SEPT4	MSTRG.25545	261	1503	-26.15	-0.1194	-308	-48	934	1194
MSTRG.55209	MSTRG.55209.5	ENSMGAG00000002059	ENSMGAT00000022668	SEPT4	MSTRG.25545	204	1503	-20.03	-0.159	-395	-192	904	1107
MSTRG.13837	MSTRG.13837.9	ENSMGAG00000002059	ENSMGAT00000033524	SEPT4	MSTRG.25545	227	1662	-19.1	-0.1091	-1215	-989	220	446
MSTRG.49350	MSTRG.49350.1	ENSMGAG00000002059	ENSMGAT00000002270	SEPT4	MSTRG.25545	283	1446	-34.17	-0.1808	-1089	-807	74	356
MSTRG.37986	MSTRG.37986.9	ENSMGAG00000002059	ENSMGAT00000033524	SEPT4	MSTRG.25545	309	1662	-31.14	-0.1216	-370	-62	983	1291
MSTRG.49350	MSTRG.49350.1	ENSMGAG00000002059	ENSMGAT00000022668	SEPT4	MSTRG.25545	283	1503	-37.99	-0.1362	-91	191	1129	1411
MSTRG.49814	MSTRG.49814.1	ENSMGAG00000002059	ENSMGAT00000022668	SEPT4	MSTRG.25545	306	1503	-37.08	-0.1297	-42	263	1155	1460
MSTRG.14959	MSTRG.14959.4	ENSMGAG00000002059	ENSMGAT00000022668	SEPT4	MSTRG.25545	350	1503	-36.5	-0.1093	-1045	-696	108	457
MSTRG.34985	MSTRG.34985.8	ENSMGAG00000002059	ENSMGAT00000033524	SEPT4	MSTRG.25545	200	1662	-20.61	-0.1052	-1318	-1119	144	343
MSTRG.34263	MSTRG.34263.8	ENSMGAG00000002059	ENSMGAT00000002270	SEPT4	MSTRG.25545	277	1446	-25.39	-0.1119	-807	-531	362	638
MSTRG.25778	MSTRG.25778.2	ENSMGAG00000002059	ENSMGAT00000033524	SEPT4	MSTRG.25545	215	1662	-23.76	-0.1131	-435	-221	1012	1226
MSTRG.25597	MSTRG.25597.5	ENSMGAG00000002059	ENSMGAT00000022668	SEPT4	MSTRG.25545	265	1503	-23.81	-0.1068	-1004	-740	234	498
MSTRG.31800	MSTRG.31800.3	ENSMGAG00000002059	ENSMGAT00000022668	SEPT4	MSTRG.25545	211	1503	-19.62	-0.1022	-353	-143	939	1149
MSTRG.25597	MSTRG.25597.5	ENSMGAG00000002059	ENSMGAT00000023633	SEPT4	MSTRG.25545	265	1782	-26.54	-0.1154	-92	172	1425	1689
MSTRG.865	MSTRG.865.6	ENSMGAG00000002059	ENSMGAT00000022668	SEPT4	MSTRG.25545	239	1503	-26.12	-0.1161	1	235	1269	1503
MSTRG.17378	MSTRG.17378.2	ENSMGAG00000002059	ENSMGAT00000033524	SEPT4	MSTRG.25545	205	1662	-30.6	-0.1691	-799	-595	658	862
MSTRG.10249	MSTRG.10249.16	ENSMGAG00000002059	ENSMGAT00000002270	SEPT4	MSTRG.25545	232	1446	-24.04	-0.1093	-1	230	1213	1444
MSTRG.16360	MSTRG.16360.4	ENSMGAG00000002059	ENSMGAT00000022668	SEPT4	MSTRG.25545	261	1503	-26.4	-0.1069	-76	184	1166	1426
MSTRG.39753	MSTRG.39753.6	ENSMGAG00000002059	ENSMGAT00000033524	SEPT4	MSTRG.25545	224	1662	-33.27	-0.1562	-460	-237	978	1201
MSTRG.37986	MSTRG.37986.9	ENSMGAG00000002059	ENSMGAT00000002270	SEPT4	MSTRG.25545	309	1446	-31.14	-0.1216	-154	154	983	1291
MSTRG.43740	MSTRG.43740.4	ENSMGAG00000002059	ENSMGAT00000033524	SEPT4	MSTRG.25545	201	1662	-21.51	-0.1169	-641	-441	820	1020
MSTRG.18887	MSTRG.18887.30	ENSMGAG00000002059	ENSMGAT00000033524	SEPT4	MSTRG.25545	315	1662	-36.59	-0.1236	-80	234	1267	1581
MSTRG.18887	MSTRG.18887.12	ENSMGAG00000002059	ENSMGAT00000002270	SEPT4	MSTRG.25545	227	1446	-24.63	-0.1151	-1194	-968	25	251
MSTRG.39753	MSTRG.39753.6	ENSMGAG00000002059	ENSMGAT00000022668	SEPT4	MSTRG.25545	224	1503	-33.27	-0.1562	-301	-78	978	1201
MSTRG.34985	MSTRG.34985.8	ENSMGAG00000002059	ENSMGAT00000022668	SEPT4	MSTRG.25545	200	1503	-17.86	-0.1003	-1166	-967	137	336
MSTRG.25597	MSTRG.25597.5	ENSMGAG00000002059	ENSMGAT00000033524	SEPT4	MSTRG.25545	265	1662	-23.81	-0.1068	-1163	-899	234	498
MSTRG.43740	MSTRG.43740.4	ENSMGAG00000002059	ENSMGAT00000023633	SEPT4	MSTRG.25545	201	1782	-21.95	-0.1473	1	168	1615	1782
MSTRG.39753	MSTRG.39753.6	ENSMGAG00000002059	ENSMGAT00000023633	SEPT4	MSTRG.25545	224	1782	-39.51	-0.1838	-99	124	1459	1682
MSTRG.17378	MSTRG.17378.2	ENSMGAG00000002059	ENSMGAT00000002270	SEPT4	MSTRG.25545	205	1446	-30.6	-0.1691	-583	-379	658	862
MSTRG.25778	MSTRG.25778.2	ENSMGAG00000002059	ENSMGAT00000002270	SEPT4	MSTRG.25545	215	1446	-23.76	-0.1131	-219	-5	1012	1226
MSTRG.31800	MSTRG.31800.3	ENSMGAG00000002059	ENSMGAT00000023633	SEPT4	MSTRG.25545	211	1782	-21.22	-0.104	-349	-139	1222	1432
MSTRG.19515	MSTRG.19515.2	ENSMGAG00000002059	ENSMGAT00000033524	SEPT4	MSTRG.25545	247	1662	-29.58	-0.1315	-351	-105	1064	1310
MSTRG.33719	MSTRG.33719.6	ENSMGAG00000002059	ENSMGAT00000033524	SEPT4	MSTRG.25545	227	1662	-21.64	-0.1087	-1021	-795	414	640
MSTRG.16360	MSTRG.16360.4	ENSMGAG00000002059	ENSMGAT00000023633	SEPT4	MSTRG.25545	261	1782	-22.57	-0.107	-375	-115	1146	1406
MSTRG.48973	MSTRG.48973.4	ENSMGAG00000002059	ENSMGAT00000002270	SEPT4	MSTRG.25545	265	1446	-44.82	-0.1779	-212	52	969	1233
MSTRG.37986	MSTRG.37986.11	ENSMGAG00000002059	ENSMGAT00000033524	SEPT4	MSTRG.25545	217	1662	-23.08	-0.1234	-285	-69	1160	1376
MSTRG.1226	MSTRG.1226.6	ENSMGAG00000002059	ENSMGAT00000002270	SEPT4	MSTRG.25545	326	1446	-29.16	-0.1088	-870	-545	250	575
MSTRG.19515	MSTRG.19515.2	ENSMGAG00000002059	ENSMGAT00000023633	SEPT4	MSTRG.25545	247	1782	-29.58	-0.1315	-471	-225	1064	1310
MSTRG.14959	MSTRG.14959.4	ENSMGAG00000002059	ENSMGAT00000023633	SEPT4	MSTRG.25545	350	1782	-36.5	-0.1093	-1324	-975	108	457
MSTRG.37986	MSTRG.37986.9	ENSMGAG00000002059	ENSMGAT00000022668	SEPT4	MSTRG.25545	309	1503	-31.14	-0.1216	-211	97	983	1291
MSTRG.46558	MSTRG.46558.3	ENSMGAG00000002059	ENSMGAT00000002270	SEPT4	MSTRG.25545	261	1446	-26.15	-0.1194	-308	-48	877	1137
MSTRG.18887	MSTRG.18887.30	ENSMGAG00000002059	ENSMGAT00000023633	SEPT4	MSTRG.25545	315	1782	-37.35	-0.1279	-200	114	1267	1581
MSTRG.1226	MSTRG.1226.6	ENSMGAG00000002059	ENSMGAT00000022668	SEPT4	MSTRG.25545	326	1503	-29.16	-0.1088	-927	-602	250	575
MSTRG.37986	MSTRG.37986.11	ENSMGAG00000002059	ENSMGAT00000022668	SEPT4	MSTRG.25545	217	1503	-23.08	-0.1234	-285	-69	1001	1217
MSTRG.34985	MSTRG.34985.8	ENSMGAG00000002059	ENSMGAT00000002270	SEPT4	MSTRG.25545	200	1446	-17.86	-0.1003	-1109	-910	137	336
MSTRG.31800	MSTRG.31800.3	ENSMGAG00000002059	ENSMGAT00000002270	SEPT4	MSTRG.25545	211	1446	-19.94	-0.1044	-13	197	1222	1432
MSTRG.48973	MSTRG.48973.4	ENSMGAG00000002059	ENSMGAT00000033524	SEPT4	MSTRG.25545	265	1662	-44.82	-0.1779	-428	-164	969	1233
MSTRG.27278	MSTRG.27278.10	ENSMGAG00000002059	ENSMGAT00000002270	SEPT4	MSTRG.25545	208	1446	-28.78	-0.1446	-1061	-854	177	384
MSTRG.26440	MSTRG.26440.4	ENSMGAG00000002059	ENSMGAT00000023633	SEPT4	MSTRG.25545	229	1782	-23.19	-0.1064	-1308	-1080	245	473
MSTRG.34263	MSTRG.34263.8	ENSMGAG00000002059	ENSMGAT00000022668	SEPT4	MSTRG.25545	277	1503	-25.39	-0.1119	-864	-588	362	638
MSTRG.48901	MSTRG.48901.3	ENSMGAG00000002059	ENSMGAT00000022668	SEPT4	MSTRG.25545	200	1503	-44.04	-0.2236	-984	-785	319	518
MSTRG.18887	MSTRG.18887.30	ENSMGAG00000002059	ENSMGAT00000022668	SEPT4	MSTRG.25545	315	1503	-32.53	-0.1056	-963	-649	225	539
MSTRG.49350	MSTRG.49350.1	ENSMGAG00000002059	ENSMGAT00000033524	SEPT4	MSTRG.25545	283	1662	-34.17	-0.1808	-1089	-807	290	572
MSTRG.18887	MSTRG.18887.12	ENSMGAG00000002059	ENSMGAT00000023633	SEPT4	MSTRG.25545	227	1782	-24.63	-0.1151	-1194	-968	361	587
MSTRG.16360	MSTRG.16360.4	ENSMGAG00000002059	ENSMGAT00000002270	SEPT4	MSTRG.25545	261	1446	-22.57	-0.107	-39	221	1146	1406
MSTRG.49350	MSTRG.49350.1	ENSMGAG00000002059	ENSMGAT00000023633	SEPT4	MSTRG.25545	283	1782	-34.17	-0.1808	-1089	-807	410	692
MSTRG.31800	MSTRG.31800.3	ENSMGAG00000002059	ENSMGAT00000033524	SEPT4	MSTRG.25545	211	1662	-21.22	-0.104	-229	-19	1222	1432
MSTRG.27832	MSTRG.27832.1	ENSMGAG00000002059	ENSMGAT00000023633	SEPT4	MSTRG.25545	296	1782	-32.98	-0.1182	-130	165	1356	1651
MSTRG.25778	MSTRG.25778.2	ENSMGAG00000002059	ENSMGAT00000022668	SEPT4	MSTRG.25545	215	1503	-23.76	-0.1131	-276	-62	1012	1226
MSTRG.37986	MSTRG.37986.11	ENSMGAG00000002059	ENSMGAT00000002270	SEPT4	MSTRG.25545	217	1446	-23.08	-0.1234	-285	-69	944	1160
MSTRG.34263	MSTRG.34263.8	ENSMGAG00000002059	ENSMGAT00000023633	SEPT4	MSTRG.25545	277	1782	-25.39	-0.1119	-1143	-867	362	638
MSTRG.33719	MSTRG.33719.6	ENSMGAG00000002059	ENSMGAT00000023633	SEPT4	MSTRG.25545	227	1782	-25.29	-0.1252	-145	81	1410	1636
MSTRG.46558	MSTRG.46558.3	ENSMGAG00000002059	ENSMGAT00000033524	SEPT4	MSTRG.25545	261	1662	-26.15	-0.1194	-308	-48	1093	1353
MSTRG.48973	MSTRG.48973.4	ENSMGAG00000002059	ENSMGAT00000023633	SEPT4	MSTRG.25545	265	1782	-44.82	-0.1779	-548	-284	969	1233
MSTRG.18887	MSTRG.18887.12	ENSMGAG00000002059	ENSMGAT00000022668	SEPT4	MSTRG.25545	227	1503	-28.37	-0.1345	-1194	-968	82	308
MSTRG.17378	MSTRG.17378.2	ENSMGAG00000002059	ENSMGAT00000023633	SEPT4	MSTRG.25545	205	1782	-30.6	-0.1691	-919	-715	658	862
MSTRG.2141	MSTRG.2141.2	ENSMGAG00000002059	ENSMGAT00000022668	SEPT4	MSTRG.25545	214	1503	-16.94	-0.197	-1288	-1178	1	111
MSTRG.10249	MSTRG.10249.16	ENSMGAG00000002059	ENSMGAT00000022668	SEPT4	MSTRG.25545	232	1503	-24.04	-0.1093	-1	230	1270	1501
MSTRG.48901	MSTRG.48901.3	ENSMGAG00000002059	ENSMGAT00000023633	SEPT4	MSTRG.25545	200	1782	-44.04	-0.2236	-984	-785	598	797
MSTRG.27278	MSTRG.27278.10	ENSMGAG00000002280	ENSMGAT00000002504	RHOA	MSTRG.15240	208	771	-18.84	-0.1024	-379	-172	184	391
MSTRG.18887	MSTRG.18887.12	ENSMGAG00000002280	ENSMGAT00000002504	RHOA	MSTRG.15240	227	771	-17.93	-0.1203	-451	-225	93	319
MSTRG.26440	MSTRG.26440.4	ENSMGAG00000002280	ENSMGAT00000002504	RHOA	MSTRG.15240	229	771	-19.29	-0.1032	-93	135	449	677
MSTRG.27832	MSTRG.27832.1	ENSMGAG00000002280	ENSMGAT00000002504	RHOA	MSTRG.15240	296	771	-31.41	-0.1163	-409	-114	66	361
MSTRG.34263	MSTRG.34263.8	ENSMGAG00000002280	ENSMGAT00000002504	RHOA	MSTRG.15240	277	771	-22.85	-0.1115	-413	-137	81	357
MSTRG.10249	MSTRG.10249.16	ENSMGAG00000002280	ENSMGAT00000002504	RHOA	MSTRG.15240	232	771	-23.88	-0.1188	-402	-171	137	368
MSTRG.48973	MSTRG.48973.4	ENSMGAG00000002280	ENSMGAT00000002504	RHOA	MSTRG.15240	265	771	-27.83	-0.1127	-505	-243	1	263
MSTRG.19515	MSTRG.19515.2	ENSMGAG00000002280	ENSMGAT00000002504	RHOA	MSTRG.15240	247	771	-25.65	-0.111	-315	-69	209	455
MSTRG.39753	MSTRG.39753.6	ENSMGAG00000002280	ENSMGAT00000002504	RHOA	MSTRG.15240	224	771	-21.44	-0.1002	-223	0	324	547
MSTRG.48901	MSTRG.48901.3	ENSMGAG00000002280	ENSMGAT00000002504	RHOA	MSTRG.15240	200	771	-27.77	-0.141	-479	-280	92	291
MSTRG.25778	MSTRG.25778.2	ENSMGAG00000002280	ENSMGAT00000002504	RHOA	MSTRG.15240	215	771	-19.6	-0.121	-408	-194	148	362
MSTRG.17378	MSTRG.17378.2	ENSMGAG00000002280	ENSMGAT00000002504	RHOA	MSTRG.15240	205	771	-19.21	-0.1022	-419	-215	147	351
MSTRG.37986	MSTRG.37986.11	ENSMGAG00000002389	ENSMGAT00000031116	SPTBN1	MSTRG.19745	217	6666	-21.57	-0.1013	-4541	-4325	1908	2124
MSTRG.18887	MSTRG.18887.30	ENSMGAG00000002389	ENSMGAT00000022697	SPTBN1	MSTRG.19745	315	6723	-31.24	-0.1112	-5093	-4779	1315	1629
MSTRG.27278	MSTRG.27278.10	ENSMGAG00000002389	ENSMGAT00000035351	SPTBN1	MSTRG.19745	208	7384	-25.99	-0.142	-4875	-4668	2301	2508
MSTRG.34985	MSTRG.34985.8	ENSMGAG00000002389	ENSMGAT00000022519	SPTBN1	MSTRG.19745	200	7294	-23.04	-0.1302	-4066	-3867	3028	3227
MSTRG.13837	MSTRG.13837.9	ENSMGAG00000002389	ENSMGAT00000033950	SPTBN1	MSTRG.19745	227	7327	-21.16	-0.1012	-2127	-1901	4973	5199
MSTRG.44887	MSTRG.44887.1	ENSMGAG00000002389	ENSMGAT00000033950	SPTBN1	MSTRG.19745	224	7327	-23.1	-0.1065	-5890	-5667	1213	1436
MSTRG.34985	MSTRG.34985.8	ENSMGAG00000002389	ENSMGAT00000031116	SPTBN1	MSTRG.19745	200	6666	-23.35	-0.1276	-4036	-3837	2430	2629
MSTRG.27832	MSTRG.27832.1	ENSMGAG00000002389	ENSMGAT00000033950	SPTBN1	MSTRG.19745	296	7327	-27.55	-0.1089	-1674	-1379	5357	5652
MSTRG.34985	MSTRG.34985.8	ENSMGAG00000002389	ENSMGAT00000022697	SPTBN1	MSTRG.19745	200	6723	-27.02	-0.1544	-4066	-3867	2457	2656
MSTRG.17378	MSTRG.17378.2	ENSMGAG00000002389	ENSMGAT00000035351	SPTBN1	MSTRG.19745	205	7384	-25.28	-0.1283	-2062	-1858	5117	5321
MSTRG.25597	MSTRG.25597.5	ENSMGAG00000002389	ENSMGAT00000033950	SPTBN1	MSTRG.19745	265	7327	-24.82	-0.1065	-2406	-2142	4656	4920
MSTRG.44887	MSTRG.44887.1	ENSMGAG00000002389	ENSMGAT00000035351	SPTBN1	MSTRG.19745	224	7384	-23.1	-0.1065	-5947	-5724	1213	1436
MSTRG.37986	MSTRG.37986.11	ENSMGAG00000002389	ENSMGAT00000033950	SPTBN1	MSTRG.19745	217	7327	-22.48	-0.1065	-320	-104	6790	7006
MSTRG.48973	MSTRG.48973.4	ENSMGAG00000002389	ENSMGAT00000035351	SPTBN1	MSTRG.19745	265	7384	-32.19	-0.1303	-1692	-1428	5427	5691
MSTRG.46558	MSTRG.46558.3	ENSMGAG00000002389	ENSMGAT00000002733	SPTBN1	MSTRG.19745	261	7438	-24.37	-0.1172	-4663	-4403	2514	2774
MSTRG.46558	MSTRG.46558.3	ENSMGAG00000002389	ENSMGAT00000022519	SPTBN1	MSTRG.19745	261	7294	-24.37	-0.1172	-4573	-4313	2460	2720
MSTRG.3904	MSTRG.3904.8	ENSMGAG00000002389	ENSMGAT00000025431	SPTBN1	MSTRG.19745	207	6690	-19.84	-0.1044	-2480	-2274	4003	4209
MSTRG.37986	MSTRG.37986.11	ENSMGAG00000002389	ENSMGAT00000025431	SPTBN1	MSTRG.19745	217	6690	-21.57	-0.1013	-4544	-4328	1929	2145
MSTRG.17378	MSTRG.17378.2	ENSMGAG00000002389	ENSMGAT00000025431	SPTBN1	MSTRG.19745	205	6690	-25.28	-0.1283	-1395	-1191	5090	5294
MSTRG.25778	MSTRG.25778.2	ENSMGAG00000002389	ENSMGAT00000002733	SPTBN1	MSTRG.19745	215	7438	-20.94	-0.1157	-5900	-5686	1323	1537
MSTRG.46558	MSTRG.46558.3	ENSMGAG00000002389	ENSMGAT00000033950	SPTBN1	MSTRG.19745	261	7327	-24.37	-0.1172	-4606	-4346	2460	2720
MSTRG.25597	MSTRG.25597.5	ENSMGAG00000002389	ENSMGAT00000031116	SPTBN1	MSTRG.19745	265	6666	-24.82	-0.1065	-2376	-2112	4025	4289
MSTRG.10249	MSTRG.10249.16	ENSMGAG00000002389	ENSMGAT00000022697	SPTBN1	MSTRG.19745	232	6723	-22.09	-0.1042	-5049	-4818	1442	1673
MSTRG.18887	MSTRG.18887.12	ENSMGAG00000002389	ENSMGAT00000022519	SPTBN1	MSTRG.19745	227	7294	-25.51	-0.1144	-867	-641	6200	6426
MSTRG.25597	MSTRG.25597.5	ENSMGAG00000002389	ENSMGAT00000035351	SPTBN1	MSTRG.19745	265	7384	-24.82	-0.1065	-2406	-2142	4713	4977
MSTRG.25778	MSTRG.25778.2	ENSMGAG00000002389	ENSMGAT00000031116	SPTBN1	MSTRG.19745	215	6666	-20.94	-0.1157	-5870	-5656	581	795
MSTRG.17378	MSTRG.17378.2	ENSMGAG00000002389	ENSMGAT00000033950	SPTBN1	MSTRG.19745	205	7327	-25.28	-0.1283	-2062	-1858	5060	5264
MSTRG.48901	MSTRG.48901.3	ENSMGAG00000002389	ENSMGAT00000022519	SPTBN1	MSTRG.19745	200	7294	-29.57	-0.1598	-2025	-1826	5069	5268
MSTRG.49814	MSTRG.49814.1	ENSMGAG00000002389	ENSMGAT00000002733	SPTBN1	MSTRG.19745	306	7438	-39.99	-0.1423	-6018	-5713	1114	1419
MSTRG.25778	MSTRG.25778.2	ENSMGAG00000002389	ENSMGAT00000022697	SPTBN1	MSTRG.19745	215	6723	-20.94	-0.1157	-5909	-5695	599	813
MSTRG.27832	MSTRG.27832.1	ENSMGAG00000002389	ENSMGAT00000025431	SPTBN1	MSTRG.19745	296	6690	-27.55	-0.1089	-1647	-1352	4747	5042
MSTRG.43740	MSTRG.43740.4	ENSMGAG00000002389	ENSMGAT00000033950	SPTBN1	MSTRG.19745	201	7327	-23.87	-0.1283	-5432	-5232	1694	1894
MSTRG.25778	MSTRG.25778.2	ENSMGAG00000002389	ENSMGAT00000022519	SPTBN1	MSTRG.19745	215	7294	-20.94	-0.1157	-5810	-5596	1269	1483
MSTRG.10249	MSTRG.10249.16	ENSMGAG00000002389	ENSMGAT00000022519	SPTBN1	MSTRG.19745	232	7294	-22.09	-0.1042	-4950	-4719	2112	2343
MSTRG.48973	MSTRG.48973.4	ENSMGAG00000002389	ENSMGAT00000022697	SPTBN1	MSTRG.19745	265	6723	-32.19	-0.1303	-1692	-1428	4766	5030
MSTRG.14959	MSTRG.14959.4	ENSMGAG00000002389	ENSMGAT00000025431	SPTBN1	MSTRG.19745	350	6690	-35.53	-0.103	-1567	-1218	4773	5122
MSTRG.44887	MSTRG.44887.1	ENSMGAG00000002389	ENSMGAT00000031116	SPTBN1	MSTRG.19745	224	6666	-23.1	-0.1065	-5917	-5694	525	748
MSTRG.17378	MSTRG.17378.2	ENSMGAG00000002389	ENSMGAT00000031116	SPTBN1	MSTRG.19745	205	6666	-25.28	-0.1283	-1374	-1170	5087	5291
MSTRG.48901	MSTRG.48901.3	ENSMGAG00000002389	ENSMGAT00000033950	SPTBN1	MSTRG.19745	200	7327	-29.57	-0.1598	-2025	-1826	5102	5301
MSTRG.25597	MSTRG.25597.5	ENSMGAG00000002389	ENSMGAT00000025431	SPTBN1	MSTRG.19745	265	6690	-24.82	-0.1065	-2379	-2115	4046	4310
MSTRG.17378	MSTRG.17378.2	ENSMGAG00000002389	ENSMGAT00000002733	SPTBN1	MSTRG.19745	205	7438	-25.28	-0.1283	-2116	-1912	5117	5321
MSTRG.33719	MSTRG.33719.6	ENSMGAG00000002389	ENSMGAT00000033950	SPTBN1	MSTRG.19745	227	7327	-24.1	-0.1339	-2101	-1875	4999	5225
MSTRG.44887	MSTRG.44887.1	ENSMGAG00000002389	ENSMGAT00000025431	SPTBN1	MSTRG.19745	224	6690	-23.1	-0.1065	-5920	-5697	546	769
MSTRG.17378	MSTRG.17378.2	ENSMGAG00000002389	ENSMGAT00000022697	SPTBN1	MSTRG.19745	205	6723	-25.28	-0.1283	-1392	-1188	5126	5330
MSTRG.10249	MSTRG.10249.16	ENSMGAG00000002389	ENSMGAT00000035351	SPTBN1	MSTRG.19745	232	7384	-22.09	-0.1042	-5040	-4809	2112	2343
MSTRG.3904	MSTRG.3904.8	ENSMGAG00000002389	ENSMGAT00000002733	SPTBN1	MSTRG.19745	207	7438	-19.84	-0.1044	-2507	-2301	4724	4930
MSTRG.19515	MSTRG.19515.2	ENSMGAG00000002389	ENSMGAT00000025431	SPTBN1	MSTRG.19745	247	6690	-28.14	-0.1218	-6013	-5767	430	676
MSTRG.46558	MSTRG.46558.3	ENSMGAG00000002389	ENSMGAT00000031116	SPTBN1	MSTRG.19745	261	6666	-24.37	-0.1172	-4633	-4373	1772	2032
MSTRG.34985	MSTRG.34985.8	ENSMGAG00000002389	ENSMGAT00000035351	SPTBN1	MSTRG.19745	200	7384	-23.35	-0.1276	-4066	-3867	3118	3317
MSTRG.33719	MSTRG.33719.6	ENSMGAG00000002389	ENSMGAT00000022519	SPTBN1	MSTRG.19745	227	7294	-24.1	-0.1339	-2101	-1875	4966	5192
MSTRG.27832	MSTRG.27832.1	ENSMGAG00000002389	ENSMGAT00000031116	SPTBN1	MSTRG.19745	296	6666	-27.55	-0.1089	-1644	-1349	4726	5021
MSTRG.27278	MSTRG.27278.10	ENSMGAG00000002389	ENSMGAT00000033950	SPTBN1	MSTRG.19745	208	7327	-25.99	-0.142	-4818	-4611	2301	2508
MSTRG.18887	MSTRG.18887.30	ENSMGAG00000002389	ENSMGAT00000002733	SPTBN1	MSTRG.19745	315	7438	-34.24	-0.1108	-6093	-5779	1030	1344
MSTRG.46558	MSTRG.46558.3	ENSMGAG00000002389	ENSMGAT00000022697	SPTBN1	MSTRG.19745	261	6723	-24.37	-0.1172	-4672	-4412	1790	2050
MSTRG.3904	MSTRG.3904.8	ENSMGAG00000002389	ENSMGAT00000022519	SPTBN1	MSTRG.19745	207	7294	-19.84	-0.1044	-2507	-2301	4580	4786
MSTRG.18887	MSTRG.18887.12	ENSMGAG00000002389	ENSMGAT00000002733	SPTBN1	MSTRG.19745	227	7438	-25.51	-0.1144	-867	-641	6344	6570
MSTRG.46558	MSTRG.46558.3	ENSMGAG00000002389	ENSMGAT00000025431	SPTBN1	MSTRG.19745	261	6690	-24.37	-0.1172	-4636	-4376	1793	2053
MSTRG.40180	MSTRG.40180.11	ENSMGAG00000002389	ENSMGAT00000022519	SPTBN1	MSTRG.19745	209	7294	-20.57	-0.1077	-4486	-4278	2599	2807
MSTRG.39753	MSTRG.39753.6	ENSMGAG00000002389	ENSMGAT00000033950	SPTBN1	MSTRG.19745	224	7327	-28.26	-0.1449	-5464	-5241	1639	1862
MSTRG.3904	MSTRG.3904.8	ENSMGAG00000002389	ENSMGAT00000035351	SPTBN1	MSTRG.19745	207	7384	-19.84	-0.1044	-2507	-2301	4670	4876
MSTRG.25597	MSTRG.25597.5	ENSMGAG00000002389	ENSMGAT00000002733	SPTBN1	MSTRG.19745	265	7438	-24.82	-0.1065	-2406	-2142	4767	5031
MSTRG.49814	MSTRG.49814.1	ENSMGAG00000002389	ENSMGAT00000025431	SPTBN1	MSTRG.19745	306	6690	-32.06	-0.1102	-2328	-2023	4056	4361
MSTRG.865	MSTRG.865.6	ENSMGAG00000002389	ENSMGAT00000022697	SPTBN1	MSTRG.19745	239	6723	-24.49	-0.106	-6149	-5911	335	573
MSTRG.43740	MSTRG.43740.4	ENSMGAG00000002389	ENSMGAT00000002733	SPTBN1	MSTRG.19745	201	7438	-23.87	-0.1283	-5489	-5289	1748	1948
MSTRG.40180	MSTRG.40180.11	ENSMGAG00000002389	ENSMGAT00000033950	SPTBN1	MSTRG.19745	209	7327	-20.57	-0.1077	-4519	-4311	2599	2807
MSTRG.46558	MSTRG.46558.3	ENSMGAG00000002389	ENSMGAT00000035351	SPTBN1	MSTRG.19745	261	7384	-24.37	-0.1172	-4663	-4403	2460	2720
MSTRG.48901	MSTRG.48901.3	ENSMGAG00000002389	ENSMGAT00000035351	SPTBN1	MSTRG.19745	200	7384	-29.57	-0.1598	-2025	-1826	5159	5358
MSTRG.18887	MSTRG.18887.12	ENSMGAG00000002389	ENSMGAT00000031116	SPTBN1	MSTRG.19745	227	6666	-25.51	-0.1144	-837	-611	5602	5828
MSTRG.43740	MSTRG.43740.4	ENSMGAG00000002389	ENSMGAT00000022697	SPTBN1	MSTRG.19745	201	6723	-23.87	-0.1283	-5498	-5298	1024	1224
MSTRG.19515	MSTRG.19515.2	ENSMGAG00000002389	ENSMGAT00000022697	SPTBN1	MSTRG.19745	247	6723	-28.14	-0.1218	-6049	-5803	427	673
MSTRG.48901	MSTRG.48901.3	ENSMGAG00000002389	ENSMGAT00000002733	SPTBN1	MSTRG.19745	200	7438	-29.57	-0.1598	-2079	-1880	5159	5358
MSTRG.44887	MSTRG.44887.1	ENSMGAG00000002389	ENSMGAT00000022697	SPTBN1	MSTRG.19745	224	6723	-23.1	-0.1065	-5956	-5733	543	766
MSTRG.14959	MSTRG.14959.4	ENSMGAG00000002389	ENSMGAT00000022519	SPTBN1	MSTRG.19745	350	7294	-35.53	-0.103	-1594	-1245	5350	5699
MSTRG.27278	MSTRG.27278.10	ENSMGAG00000002389	ENSMGAT00000022697	SPTBN1	MSTRG.19745	208	6723	-25.99	-0.142	-4214	-4007	2301	2508
MSTRG.33719	MSTRG.33719.6	ENSMGAG00000002389	ENSMGAT00000022697	SPTBN1	MSTRG.19745	227	6723	-24.1	-0.1339	-1431	-1205	5065	5291
MSTRG.34985	MSTRG.34985.8	ENSMGAG00000002389	ENSMGAT00000002733	SPTBN1	MSTRG.19745	200	7438	-23.35	-0.1276	-4066	-3867	3172	3371
MSTRG.14959	MSTRG.14959.4	ENSMGAG00000002389	ENSMGAT00000002733	SPTBN1	MSTRG.19745	350	7438	-35.53	-0.103	-1594	-1245	5494	5843
MSTRG.49814	MSTRG.49814.1	ENSMGAG00000002389	ENSMGAT00000031116	SPTBN1	MSTRG.19745	306	6666	-32.06	-0.1102	-2325	-2020	4035	4340
MSTRG.3904	MSTRG.3904.8	ENSMGAG00000002389	ENSMGAT00000022697	SPTBN1	MSTRG.19745	207	6723	-19.84	-0.1044	-2507	-2301	4009	4215
MSTRG.39753	MSTRG.39753.6	ENSMGAG00000002389	ENSMGAT00000035351	SPTBN1	MSTRG.19745	224	7384	-28.26	-0.1449	-5521	-5298	1639	1862
MSTRG.48973	MSTRG.48973.4	ENSMGAG00000002389	ENSMGAT00000031116	SPTBN1	MSTRG.19745	265	6666	-32.19	-0.1303	-1662	-1398	4739	5003
MSTRG.18887	MSTRG.18887.12	ENSMGAG00000002389	ENSMGAT00000033950	SPTBN1	MSTRG.19745	227	7327	-25.51	-0.1144	-867	-641	6233	6459
MSTRG.13837	MSTRG.13837.9	ENSMGAG00000002389	ENSMGAT00000002733	SPTBN1	MSTRG.19745	227	7438	-21.16	-0.1012	-2181	-1955	5030	5256
MSTRG.48973	MSTRG.48973.4	ENSMGAG00000002389	ENSMGAT00000033950	SPTBN1	MSTRG.19745	265	7327	-32.19	-0.1303	-1692	-1428	5370	5634
MSTRG.13837	MSTRG.13837.9	ENSMGAG00000002389	ENSMGAT00000035351	SPTBN1	MSTRG.19745	227	7384	-21.16	-0.1012	-2127	-1901	5030	5256
MSTRG.39753	MSTRG.39753.6	ENSMGAG00000002389	ENSMGAT00000025431	SPTBN1	MSTRG.19745	224	6690	-28.26	-0.1449	-5494	-5271	972	1195
MSTRG.18887	MSTRG.18887.30	ENSMGAG00000002389	ENSMGAT00000031116	SPTBN1	MSTRG.19745	315	6666	-31.24	-0.1112	-5054	-4740	1297	1611
MSTRG.39753	MSTRG.39753.6	ENSMGAG00000002389	ENSMGAT00000002733	SPTBN1	MSTRG.19745	224	7438	-28.26	-0.1449	-5521	-5298	1693	1916
MSTRG.33719	MSTRG.33719.6	ENSMGAG00000002389	ENSMGAT00000035351	SPTBN1	MSTRG.19745	227	7384	-24.1	-0.1339	-2101	-1875	5056	5282
MSTRG.26440	MSTRG.26440.4	ENSMGAG00000002389	ENSMGAT00000033950	SPTBN1	MSTRG.19745	229	7327	-28.86	-0.13	-4883	-4655	2215	2443
MSTRG.25597	MSTRG.25597.5	ENSMGAG00000002389	ENSMGAT00000022519	SPTBN1	MSTRG.19745	265	7294	-24.82	-0.1065	-2406	-2142	4623	4887
MSTRG.25778	MSTRG.25778.2	ENSMGAG00000002389	ENSMGAT00000025431	SPTBN1	MSTRG.19745	215	6690	-20.94	-0.1157	-5873	-5659	602	816
MSTRG.37986	MSTRG.37986.11	ENSMGAG00000002389	ENSMGAT00000022519	SPTBN1	MSTRG.19745	217	7294	-22.48	-0.1065	-320	-104	6757	6973
MSTRG.14959	MSTRG.14959.4	ENSMGAG00000002389	ENSMGAT00000031116	SPTBN1	MSTRG.19745	350	6666	-35.53	-0.103	-1564	-1215	4752	5101
MSTRG.39753	MSTRG.39753.6	ENSMGAG00000002389	ENSMGAT00000022697	SPTBN1	MSTRG.19745	224	6723	-28.26	-0.1449	-5530	-5307	969	1192
MSTRG.49814	MSTRG.49814.1	ENSMGAG00000002389	ENSMGAT00000022697	SPTBN1	MSTRG.19745	306	6723	-32.06	-0.1102	-2355	-2050	4062	4367
MSTRG.43740	MSTRG.43740.4	ENSMGAG00000002389	ENSMGAT00000031116	SPTBN1	MSTRG.19745	201	6666	-23.87	-0.1283	-5459	-5259	1006	1206
MSTRG.33719	MSTRG.33719.6	ENSMGAG00000002389	ENSMGAT00000025431	SPTBN1	MSTRG.19745	227	6690	-24.1	-0.1339	-1434	-1208	5029	5255
MSTRG.48973	MSTRG.48973.4	ENSMGAG00000002389	ENSMGAT00000022519	SPTBN1	MSTRG.19745	265	7294	-32.19	-0.1303	-1692	-1428	5337	5601
MSTRG.865	MSTRG.865.6	ENSMGAG00000002389	ENSMGAT00000022519	SPTBN1	MSTRG.19745	239	7294	-24.73	-0.1075	-6158	-5920	897	1135
MSTRG.10249	MSTRG.10249.16	ENSMGAG00000002389	ENSMGAT00000025431	SPTBN1	MSTRG.19745	232	6690	-22.09	-0.1042	-5013	-4782	1445	1676
MSTRG.18887	MSTRG.18887.12	ENSMGAG00000002389	ENSMGAT00000035351	SPTBN1	MSTRG.19745	227	7384	-25.51	-0.1144	-867	-641	6290	6516
MSTRG.33719	MSTRG.33719.6	ENSMGAG00000002389	ENSMGAT00000002733	SPTBN1	MSTRG.19745	227	7438	-24.1	-0.1339	-2155	-1929	5056	5282
MSTRG.40180	MSTRG.40180.11	ENSMGAG00000002389	ENSMGAT00000035351	SPTBN1	MSTRG.19745	209	7384	-20.57	-0.1077	-4576	-4368	2599	2807
MSTRG.13837	MSTRG.13837.9	ENSMGAG00000002389	ENSMGAT00000022697	SPTBN1	MSTRG.19745	227	6723	-21.16	-0.1012	-1457	-1231	5039	5265
MSTRG.43740	MSTRG.43740.4	ENSMGAG00000002389	ENSMGAT00000025431	SPTBN1	MSTRG.19745	201	6690	-23.87	-0.1283	-5462	-5262	1027	1227
MSTRG.40180	MSTRG.40180.11	ENSMGAG00000002389	ENSMGAT00000025431	SPTBN1	MSTRG.19745	209	6690	-20.57	-0.1077	-4549	-4341	1932	2140
MSTRG.19515	MSTRG.19515.2	ENSMGAG00000002389	ENSMGAT00000035351	SPTBN1	MSTRG.19745	247	7384	-26.78	-0.1228	-1755	-1509	5382	5628
MSTRG.26440	MSTRG.26440.4	ENSMGAG00000002389	ENSMGAT00000025431	SPTBN1	MSTRG.19745	229	6690	-28.86	-0.13	-4913	-4685	1548	1776
MSTRG.865	MSTRG.865.6	ENSMGAG00000002389	ENSMGAT00000025431	SPTBN1	MSTRG.19745	239	6690	-24.49	-0.106	-6113	-5875	338	576
MSTRG.40180	MSTRG.40180.11	ENSMGAG00000002389	ENSMGAT00000002733	SPTBN1	MSTRG.19745	209	7438	-20.57	-0.1077	-4576	-4368	2653	2861
MSTRG.13837	MSTRG.13837.9	ENSMGAG00000002389	ENSMGAT00000025431	SPTBN1	MSTRG.19745	227	6690	-21.16	-0.1012	-1460	-1234	5003	5229
MSTRG.37986	MSTRG.37986.11	ENSMGAG00000002389	ENSMGAT00000022697	SPTBN1	MSTRG.19745	217	6723	-21.57	-0.1013	-4580	-4364	1926	2142
MSTRG.27278	MSTRG.27278.10	ENSMGAG00000002389	ENSMGAT00000031116	SPTBN1	MSTRG.19745	208	6666	-25.99	-0.142	-4187	-3980	2271	2478
MSTRG.43740	MSTRG.43740.4	ENSMGAG00000002389	ENSMGAT00000022519	SPTBN1	MSTRG.19745	201	7294	-23.87	-0.1283	-5399	-5199	1694	1894
MSTRG.10249	MSTRG.10249.16	ENSMGAG00000002389	ENSMGAT00000031116	SPTBN1	MSTRG.19745	232	6666	-22.09	-0.1042	-5010	-4779	1424	1655
MSTRG.18887	MSTRG.18887.30	ENSMGAG00000002389	ENSMGAT00000025431	SPTBN1	MSTRG.19745	315	6690	-31.24	-0.1112	-5057	-4743	1318	1632
MSTRG.33719	MSTRG.33719.6	ENSMGAG00000002389	ENSMGAT00000031116	SPTBN1	MSTRG.19745	227	6666	-24.1	-0.1339	-1413	-1187	5026	5252
MSTRG.19515	MSTRG.19515.2	ENSMGAG00000002389	ENSMGAT00000033950	SPTBN1	MSTRG.19745	247	7327	-26.78	-0.1228	-1755	-1509	5325	5571
MSTRG.19515	MSTRG.19515.2	ENSMGAG00000002389	ENSMGAT00000022519	SPTBN1	MSTRG.19745	247	7294	-26.78	-0.1228	-1755	-1509	5292	5538
MSTRG.27832	MSTRG.27832.1	ENSMGAG00000002389	ENSMGAT00000022697	SPTBN1	MSTRG.19745	296	6723	-27.55	-0.1089	-1674	-1379	4753	5048
MSTRG.39753	MSTRG.39753.6	ENSMGAG00000002389	ENSMGAT00000022519	SPTBN1	MSTRG.19745	224	7294	-28.26	-0.1449	-5431	-5208	1639	1862
MSTRG.40180	MSTRG.40180.11	ENSMGAG00000002389	ENSMGAT00000022697	SPTBN1	MSTRG.19745	209	6723	-20.57	-0.1077	-4585	-4377	1929	2137
MSTRG.48901	MSTRG.48901.3	ENSMGAG00000002389	ENSMGAT00000031116	SPTBN1	MSTRG.19745	200	6666	-29.57	-0.1598	-1337	-1138	5129	5328
MSTRG.40180	MSTRG.40180.11	ENSMGAG00000002389	ENSMGAT00000031116	SPTBN1	MSTRG.19745	209	6666	-20.57	-0.1077	-4546	-4338	1911	2119
MSTRG.865	MSTRG.865.6	ENSMGAG00000002389	ENSMGAT00000002733	SPTBN1	MSTRG.19745	239	7438	-24.06	-0.126	-1831	-1593	5368	5606
MSTRG.18887	MSTRG.18887.30	ENSMGAG00000002389	ENSMGAT00000033950	SPTBN1	MSTRG.19745	315	7327	-31.24	-0.1112	-5027	-4713	1985	2299
MSTRG.3904	MSTRG.3904.8	ENSMGAG00000002389	ENSMGAT00000033950	SPTBN1	MSTRG.19745	207	7327	-19.84	-0.1044	-2507	-2301	4613	4819
MSTRG.14959	MSTRG.14959.4	ENSMGAG00000002389	ENSMGAT00000033950	SPTBN1	MSTRG.19745	350	7327	-35.53	-0.103	-1594	-1245	5383	5732
MSTRG.49814	MSTRG.49814.1	ENSMGAG00000002389	ENSMGAT00000035351	SPTBN1	MSTRG.19745	306	7384	-38.89	-0.1389	-6018	-5713	1060	1365
MSTRG.14959	MSTRG.14959.4	ENSMGAG00000002389	ENSMGAT00000022697	SPTBN1	MSTRG.19745	350	6723	-35.53	-0.103	-1594	-1245	4779	5128
[truncated: 11,939 more rows]

## Sheet: PROT_DDvsT
lncRNA_gene	lncRNA_transcript	target_gene	target_gene_id	target_name	target_transcript	probability
MSTRG.44914	MSTRG.44914.4	ENSMGAG00000000746	ENSMGAT00000000761	MSTRG.28839	HORMAD1	93.1081
MSTRG.17040	MSTRG.17040.5	ENSMGAG00000000746	ENSMGAT00000000761	MSTRG.28839	HORMAD1	93.245
MSTRG.7010	MSTRG.7010.1	ENSMGAG00000000746	ENSMGAT00000000761	MSTRG.28839	HORMAD1	92.8045
MSTRG.8989	MSTRG.8989.3	ENSMGAG00000001002	ENSMGAT00000036968	MSTRG.18134	TOP3B	90.3524
MSTRG.17922	MSTRG.17922.4	ENSMGAG00000001002	ENSMGAT00000036968	MSTRG.18134	TOP3B	90.4795
MSTRG.7010	MSTRG.7010.2	ENSMGAG00000001002	ENSMGAT00000036968	MSTRG.18134	TOP3B	90.3968
MSTRG.17922	MSTRG.17922.4	ENSMGAG00000001002	ENSMGAT00000001068	MSTRG.18134	TOP3B	90.2147
MSTRG.32087	MSTRG.32087.8	ENSMGAG00000001002	ENSMGAT00000036968	MSTRG.18134	TOP3B	90.1707
MSTRG.7010	MSTRG.7010.3	ENSMGAG00000001002	ENSMGAT00000001068	MSTRG.18134	TOP3B	90.0535
MSTRG.3284	MSTRG.3284.10	ENSMGAG00000001002	ENSMGAT00000036968	MSTRG.18134	TOP3B	90.52
MSTRG.32087	MSTRG.32087.5	ENSMGAG00000001002	ENSMGAT00000036968	MSTRG.18134	TOP3B	90.2467
MSTRG.14809	MSTRG.14809.2	ENSMGAG00000001002	ENSMGAT00000001068	MSTRG.18134	TOP3B	90.0471
MSTRG.4338	MSTRG.4338.1	ENSMGAG00000001002	ENSMGAT00000001068	MSTRG.18134	TOP3B	92.8181
MSTRG.32087	MSTRG.32087.4	ENSMGAG00000001002	ENSMGAT00000036968	MSTRG.18134	TOP3B	90.2826
MSTRG.10897	MSTRG.10897.1	ENSMGAG00000001002	ENSMGAT00000036968	MSTRG.18134	TOP3B	90.0369
MSTRG.14095	MSTRG.14095.1	ENSMGAG00000001002	ENSMGAT00000036968	MSTRG.18134	TOP3B	90.4229
MSTRG.17922	MSTRG.17922.3	ENSMGAG00000001002	ENSMGAT00000036968	MSTRG.18134	TOP3B	90.3417
MSTRG.13098	MSTRG.13098.1	ENSMGAG00000001002	ENSMGAT00000036968	MSTRG.18134	TOP3B	90.3686
MSTRG.3116	MSTRG.3116.2	ENSMGAG00000001002	ENSMGAT00000036968	MSTRG.18134	TOP3B	94.8399
MSTRG.45728	MSTRG.45728.1	ENSMGAG00000001002	ENSMGAT00000001068	MSTRG.18134	TOP3B	93.2256
MSTRG.3284	MSTRG.3284.10	ENSMGAG00000001002	ENSMGAT00000001068	MSTRG.18134	TOP3B	90.1425
MSTRG.44412	MSTRG.44412.1	ENSMGAG00000001002	ENSMGAT00000001068	MSTRG.18134	TOP3B	90.1748
MSTRG.19276	MSTRG.19276.1	ENSMGAG00000001002	ENSMGAT00000036968	MSTRG.18134	TOP3B	90.6618
MSTRG.32087	MSTRG.32087.1	ENSMGAG00000001002	ENSMGAT00000036968	MSTRG.18134	TOP3B	90.5224
MSTRG.14379	MSTRG.14379.1	ENSMGAG00000001002	ENSMGAT00000036968	MSTRG.18134	TOP3B	90.2574
MSTRG.39415	MSTRG.39415.1	ENSMGAG00000001002	ENSMGAT00000001068	MSTRG.18134	TOP3B	93.1414
MSTRG.32087	MSTRG.32087.3	ENSMGAG00000001002	ENSMGAT00000036968	MSTRG.18134	TOP3B	90.496
MSTRG.17040	MSTRG.17040.9	ENSMGAG00000001002	ENSMGAT00000001068	MSTRG.18134	TOP3B	90.1292
MSTRG.17922	MSTRG.17922.2	ENSMGAG00000001002	ENSMGAT00000036968	MSTRG.18134	TOP3B	90.4611
MSTRG.14959	MSTRG.14959.1	ENSMGAG00000001002	ENSMGAT00000001068	MSTRG.18134	TOP3B	90.3746
MSTRG.14108	MSTRG.14108.3	ENSMGAG00000001002	ENSMGAT00000036968	MSTRG.18134	TOP3B	90.1778
MSTRG.17040	MSTRG.17040.9	ENSMGAG00000001002	ENSMGAT00000036968	MSTRG.18134	TOP3B	90.5615
MSTRG.17922	MSTRG.17922.1	ENSMGAG00000001002	ENSMGAT00000036968	MSTRG.18134	TOP3B	90.4827
MSTRG.45415	MSTRG.45415.3	ENSMGAG00000001002	ENSMGAT00000001068	MSTRG.18134	TOP3B	90.1794
MSTRG.32087	MSTRG.32087.7	ENSMGAG00000001002	ENSMGAT00000036968	MSTRG.18134	TOP3B	90.3195
MSTRG.14809	MSTRG.14809.3	ENSMGAG00000001002	ENSMGAT00000001068	MSTRG.18134	TOP3B	90.0356
MSTRG.32087	MSTRG.32087.9	ENSMGAG00000001002	ENSMGAT00000036968	MSTRG.18134	TOP3B	90.3134
MSTRG.39415	MSTRG.39415.1	ENSMGAG00000001002	ENSMGAT00000036968	MSTRG.18134	TOP3B	93.3144
MSTRG.17922	MSTRG.17922.3	ENSMGAG00000001002	ENSMGAT00000001068	MSTRG.18134	TOP3B	90.0293
MSTRG.14809	MSTRG.14809.2	ENSMGAG00000001002	ENSMGAT00000036968	MSTRG.18134	TOP3B	90.3908
MSTRG.7010	MSTRG.7010.3	ENSMGAG00000001002	ENSMGAT00000036968	MSTRG.18134	TOP3B	90.2424
MSTRG.32087	MSTRG.32087.6	ENSMGAG00000001002	ENSMGAT00000036968	MSTRG.18134	TOP3B	90.1426
MSTRG.44914	MSTRG.44914.4	ENSMGAG00000001002	ENSMGAT00000001068	MSTRG.18134	TOP3B	94.4319
MSTRG.14171	MSTRG.14171.1	ENSMGAG00000001002	ENSMGAT00000036968	MSTRG.18134	TOP3B	90.7824
MSTRG.14809	MSTRG.14809.1	ENSMGAG00000001002	ENSMGAT00000001068	MSTRG.18134	TOP3B	90.3831
MSTRG.14171	MSTRG.14171.1	ENSMGAG00000001002	ENSMGAT00000001068	MSTRG.18134	TOP3B	90.383
MSTRG.14809	MSTRG.14809.4	ENSMGAG00000001002	ENSMGAT00000036968	MSTRG.18134	TOP3B	90.2955
MSTRG.19276	MSTRG.19276.1	ENSMGAG00000001002	ENSMGAT00000001068	MSTRG.18134	TOP3B	90.407
MSTRG.34430	MSTRG.34430.2	ENSMGAG00000001002	ENSMGAT00000001068	MSTRG.18134	TOP3B	90.3964
MSTRG.14108	MSTRG.14108.1	ENSMGAG00000001002	ENSMGAT00000001068	MSTRG.18134	TOP3B	90.0919
MSTRG.14379	MSTRG.14379.1	ENSMGAG00000001002	ENSMGAT00000001068	MSTRG.18134	TOP3B	90.002
MSTRG.44914	MSTRG.44914.4	ENSMGAG00000001002	ENSMGAT00000036968	MSTRG.18134	TOP3B	94.6583
MSTRG.45728	MSTRG.45728.1	ENSMGAG00000001002	ENSMGAT00000036968	MSTRG.18134	TOP3B	93.4573
MSTRG.14549	MSTRG.14549.2	ENSMGAG00000001002	ENSMGAT00000036968	MSTRG.18134	TOP3B	90.0316
MSTRG.34430	MSTRG.34430.2	ENSMGAG00000001002	ENSMGAT00000036968	MSTRG.18134	TOP3B	90.7169
MSTRG.28330	MSTRG.28330.2	ENSMGAG00000001002	ENSMGAT00000036968	MSTRG.18134	TOP3B	90.199
MSTRG.32087	MSTRG.32087.9	ENSMGAG00000001002	ENSMGAT00000001068	MSTRG.18134	TOP3B	90.0144
MSTRG.28330	MSTRG.28330.1	ENSMGAG00000001002	ENSMGAT00000036968	MSTRG.18134	TOP3B	90.259
MSTRG.32087	MSTRG.32087.3	ENSMGAG00000001002	ENSMGAT00000001068	MSTRG.18134	TOP3B	90.3778
MSTRG.14809	MSTRG.14809.1	ENSMGAG00000001002	ENSMGAT00000036968	MSTRG.18134	TOP3B	90.7535
MSTRG.4338	MSTRG.4338.1	ENSMGAG00000001002	ENSMGAT00000036968	MSTRG.18134	TOP3B	92.9477
MSTRG.14959	MSTRG.14959.1	ENSMGAG00000001002	ENSMGAT00000036968	MSTRG.18134	TOP3B	90.6995
MSTRG.8989	MSTRG.8989.3	ENSMGAG00000001002	ENSMGAT00000001068	MSTRG.18134	TOP3B	90.0136
MSTRG.14809	MSTRG.14809.3	ENSMGAG00000001002	ENSMGAT00000036968	MSTRG.18134	TOP3B	90.4148
MSTRG.3116	MSTRG.3116.2	ENSMGAG00000001002	ENSMGAT00000001068	MSTRG.18134	TOP3B	94.396
MSTRG.44412	MSTRG.44412.1	ENSMGAG00000001002	ENSMGAT00000036968	MSTRG.18134	TOP3B	90.4011
MSTRG.32087	MSTRG.32087.1	ENSMGAG00000001002	ENSMGAT00000001068	MSTRG.18134	TOP3B	90.0713
MSTRG.28330	MSTRG.28330.1	ENSMGAG00000001002	ENSMGAT00000001068	MSTRG.18134	TOP3B	90.0035
MSTRG.7010	MSTRG.7010.2	ENSMGAG00000001002	ENSMGAT00000001068	MSTRG.18134	TOP3B	90.1859
MSTRG.24412	MSTRG.24412.2	ENSMGAG00000001002	ENSMGAT00000036968	MSTRG.18134	TOP3B	90.2966
MSTRG.17922	MSTRG.17922.2	ENSMGAG00000001002	ENSMGAT00000001068	MSTRG.18134	TOP3B	90.1967
MSTRG.24412	MSTRG.24412.2	ENSMGAG00000001002	ENSMGAT00000001068	MSTRG.18134	TOP3B	90.0328
MSTRG.14108	MSTRG.14108.1	ENSMGAG00000001002	ENSMGAT00000036968	MSTRG.18134	TOP3B	90.2536
MSTRG.45415	MSTRG.45415.3	ENSMGAG00000001002	ENSMGAT00000036968	MSTRG.18134	TOP3B	90.4375
MSTRG.7010	MSTRG.7010.4	ENSMGAG00000001002	ENSMGAT00000036968	MSTRG.18134	TOP3B	90.1074
MSTRG.17922	MSTRG.17922.1	ENSMGAG00000001002	ENSMGAT00000001068	MSTRG.18134	TOP3B	90.2692
MSTRG.14108	MSTRG.14108.2	ENSMGAG00000001002	ENSMGAT00000001068	MSTRG.18134	TOP3B	90.0673
MSTRG.17922	MSTRG.17922.3	ENSMGAG00000001662	ENSMGAT00000001853	MSTRG.10044	LAMC2	90.4858
MSTRG.4338	MSTRG.4338.1	ENSMGAG00000001662	ENSMGAT00000001853	MSTRG.10044	LAMC2	93.2091
MSTRG.7010	MSTRG.7010.3	ENSMGAG00000001662	ENSMGAT00000001853	MSTRG.10044	LAMC2	90.2945
MSTRG.14108	MSTRG.14108.3	ENSMGAG00000001662	ENSMGAT00000001853	MSTRG.10044	LAMC2	90.4366
MSTRG.37728	MSTRG.37728.3	ENSMGAG00000001662	ENSMGAT00000001853	MSTRG.10044	LAMC2	90.03
MSTRG.17922	MSTRG.17922.4	ENSMGAG00000001662	ENSMGAT00000001853	MSTRG.10044	LAMC2	90.6662
MSTRG.28330	MSTRG.28330.2	ENSMGAG00000001662	ENSMGAT00000001853	MSTRG.10044	LAMC2	90.1893
MSTRG.32087	MSTRG.32087.4	ENSMGAG00000001662	ENSMGAT00000001853	MSTRG.10044	LAMC2	90.4448
MSTRG.3116	MSTRG.3116.2	ENSMGAG00000001662	ENSMGAT00000001853	MSTRG.10044	LAMC2	94.741
MSTRG.10897	MSTRG.10897.1	ENSMGAG00000001662	ENSMGAT00000001853	MSTRG.10044	LAMC2	90.2716
MSTRG.40	MSTRG.40.4	ENSMGAG00000001662	ENSMGAT00000001853	MSTRG.10044	LAMC2	90.0684
MSTRG.14809	MSTRG.14809.2	ENSMGAG00000001662	ENSMGAT00000001853	MSTRG.10044	LAMC2	90.5722
MSTRG.14549	MSTRG.14549.2	ENSMGAG00000001662	ENSMGAT00000001853	MSTRG.10044	LAMC2	90.1651
MSTRG.32087	MSTRG.32087.5	ENSMGAG00000001662	ENSMGAT00000001853	MSTRG.10044	LAMC2	90.4985
MSTRG.39415	MSTRG.39415.1	ENSMGAG00000001662	ENSMGAT00000001853	MSTRG.10044	LAMC2	93.5359
MSTRG.4040	MSTRG.4040.1	ENSMGAG00000001662	ENSMGAT00000001853	MSTRG.10044	LAMC2	94.1831
MSTRG.37728	MSTRG.37728.8	ENSMGAG00000001662	ENSMGAT00000001853	MSTRG.10044	LAMC2	90.0904
MSTRG.37728	MSTRG.37728.2	ENSMGAG00000001662	ENSMGAT00000001853	MSTRG.10044	LAMC2	90.1536
MSTRG.32087	MSTRG.32087.6	ENSMGAG00000001662	ENSMGAT00000001853	MSTRG.10044	LAMC2	90.3556
MSTRG.14108	MSTRG.14108.1	ENSMGAG00000001662	ENSMGAT00000001853	MSTRG.10044	LAMC2	90.5658
MSTRG.17922	MSTRG.17922.2	ENSMGAG00000001662	ENSMGAT00000001853	MSTRG.10044	LAMC2	90.6338
MSTRG.17040	MSTRG.17040.9	ENSMGAG00000001662	ENSMGAT00000001853	MSTRG.10044	LAMC2	90.7645
MSTRG.7010	MSTRG.7010.4	ENSMGAG00000001662	ENSMGAT00000001853	MSTRG.10044	LAMC2	90.1625
MSTRG.45415	MSTRG.45415.3	ENSMGAG00000001662	ENSMGAT00000001853	MSTRG.10044	LAMC2	90.5395
MSTRG.14171	MSTRG.14171.2	ENSMGAG00000001662	ENSMGAT00000001853	MSTRG.10044	LAMC2	94.2145
MSTRG.17040	MSTRG.17040.10	ENSMGAG00000001662	ENSMGAT00000001853	MSTRG.10044	LAMC2	93.6107
MSTRG.14095	MSTRG.14095.1	ENSMGAG00000001662	ENSMGAT00000001853	MSTRG.10044	LAMC2	90.5928
MSTRG.17922	MSTRG.17922.1	ENSMGAG00000001662	ENSMGAT00000001853	MSTRG.10044	LAMC2	90.7295
MSTRG.37728	MSTRG.37728.5	ENSMGAG00000001662	ENSMGAT00000001853	MSTRG.10044	LAMC2	90.1319
MSTRG.7010	MSTRG.7010.2	ENSMGAG00000001662	ENSMGAT00000001853	MSTRG.10044	LAMC2	90.4402
MSTRG.17040	MSTRG.17040.8	ENSMGAG00000001662	ENSMGAT00000001853	MSTRG.10044	LAMC2	93.5432
MSTRG.256	MSTRG.256.1	ENSMGAG00000001662	ENSMGAT00000001853	MSTRG.10044	LAMC2	90.1057
MSTRG.32087	MSTRG.32087.8	ENSMGAG00000001662	ENSMGAT00000001853	MSTRG.10044	LAMC2	90.3735
MSTRG.19276	MSTRG.19276.1	ENSMGAG00000001662	ENSMGAT00000001853	MSTRG.10044	LAMC2	90.8203
MSTRG.14171	MSTRG.14171.1	ENSMGAG00000001662	ENSMGAT00000001853	MSTRG.10044	LAMC2	90.9203
MSTRG.44412	MSTRG.44412.1	ENSMGAG00000001662	ENSMGAT00000001853	MSTRG.10044	LAMC2	90.5697
MSTRG.37728	MSTRG.37728.1	ENSMGAG00000001662	ENSMGAT00000001853	MSTRG.10044	LAMC2	90.2523
MSTRG.14549	MSTRG.14549.1	ENSMGAG00000001662	ENSMGAT00000001853	MSTRG.10044	LAMC2	90.0108
MSTRG.8989	MSTRG.8989.3	ENSMGAG00000001662	ENSMGAT00000001853	MSTRG.10044	LAMC2	90.6634
MSTRG.3284	MSTRG.3284.10	ENSMGAG00000001662	ENSMGAT00000001853	MSTRG.10044	LAMC2	90.6969
MSTRG.34430	MSTRG.34430.2	ENSMGAG00000001662	ENSMGAT00000001853	MSTRG.10044	LAMC2	90.8451
MSTRG.24412	MSTRG.24412.2	ENSMGAG00000001662	ENSMGAT00000001853	MSTRG.10044	LAMC2	90.511
MSTRG.14379	MSTRG.14379.1	ENSMGAG00000001662	ENSMGAT00000001853	MSTRG.10044	LAMC2	90.3748
MSTRG.14809	MSTRG.14809.3	ENSMGAG00000001662	ENSMGAT00000001853	MSTRG.10044	LAMC2	90.6085
MSTRG.32087	MSTRG.32087.3	ENSMGAG00000001662	ENSMGAT00000001853	MSTRG.10044	LAMC2	90.5986
MSTRG.13098	MSTRG.13098.1	ENSMGAG00000001662	ENSMGAT00000001853	MSTRG.10044	LAMC2	90.6122
MSTRG.14809	MSTRG.14809.1	ENSMGAG00000001662	ENSMGAT00000001853	MSTRG.10044	LAMC2	90.9249
MSTRG.14959	MSTRG.14959.1	ENSMGAG00000001662	ENSMGAT00000001853	MSTRG.10044	LAMC2	90.8055
MSTRG.32087	MSTRG.32087.1	ENSMGAG00000001662	ENSMGAT00000001853	MSTRG.10044	LAMC2	90.7481
MSTRG.14809	MSTRG.14809.4	ENSMGAG00000001662	ENSMGAT00000001853	MSTRG.10044	LAMC2	90.494
MSTRG.28330	MSTRG.28330.1	ENSMGAG00000001662	ENSMGAT00000001853	MSTRG.10044	LAMC2	90.2086
MSTRG.44914	MSTRG.44914.4	ENSMGAG00000001662	ENSMGAT00000001853	MSTRG.10044	LAMC2	95.0085
MSTRG.32087	MSTRG.32087.2	ENSMGAG00000001662	ENSMGAT00000001853	MSTRG.10044	LAMC2	90.1742
MSTRG.37728	MSTRG.37728.4	ENSMGAG00000001662	ENSMGAT00000001853	MSTRG.10044	LAMC2	90.1082
MSTRG.32087	MSTRG.32087.7	ENSMGAG00000001662	ENSMGAT00000001853	MSTRG.10044	LAMC2	90.4908
MSTRG.32087	MSTRG.32087.9	ENSMGAG00000001662	ENSMGAT00000001853	MSTRG.10044	LAMC2	90.4489
MSTRG.37728	MSTRG.37728.6	ENSMGAG00000001662	ENSMGAT00000001853	MSTRG.10044	LAMC2	90.0485
MSTRG.45728	MSTRG.45728.1	ENSMGAG00000001662	ENSMGAT00000001853	MSTRG.10044	LAMC2	93.2096
MSTRG.17922	MSTRG.17922.4	ENSMGAG00000001813	ENSMGAT00000036841	MSTRG.27241	ARHGEF16	92.2187
MSTRG.37728	MSTRG.37728.1	ENSMGAG00000001813	ENSMGAT00000023605	MSTRG.27241	ARHGEF16	91.5983
MSTRG.44575	MSTRG.44575.2	ENSMGAG00000001813	ENSMGAT00000023605	MSTRG.27241	ARHGEF16	91.3632
MSTRG.14078	MSTRG.14078.4	ENSMGAG00000001813	ENSMGAT00000036841	MSTRG.27241	ARHGEF16	91.2825
MSTRG.44000	MSTRG.44000.3	ENSMGAG00000001813	ENSMGAT00000036841	MSTRG.27241	ARHGEF16	90.9227
MSTRG.32087	MSTRG.32087.6	ENSMGAG00000001813	ENSMGAT00000002003	MSTRG.27241	ARHGEF16	90.1394
MSTRG.22224	MSTRG.22224.1	ENSMGAG00000001813	ENSMGAT00000036841	MSTRG.27241	ARHGEF16	90.6627
MSTRG.14959	MSTRG.14959.1	ENSMGAG00000001813	ENSMGAT00000023605	MSTRG.27241	ARHGEF16	92.259
MSTRG.44386	MSTRG.44386.3	ENSMGAG00000001813	ENSMGAT00000023605	MSTRG.27241	ARHGEF16	90.9814
MSTRG.32087	MSTRG.32087.9	ENSMGAG00000001813	ENSMGAT00000036841	MSTRG.27241	ARHGEF16	91.9372
MSTRG.14095	MSTRG.14095.1	ENSMGAG00000001813	ENSMGAT00000023605	MSTRG.27241	ARHGEF16	91.9892
MSTRG.14809	MSTRG.14809.1	ENSMGAG00000001813	ENSMGAT00000036841	MSTRG.27241	ARHGEF16	92.4046
MSTRG.43448	MSTRG.43448.2	ENSMGAG00000001813	ENSMGAT00000023605	MSTRG.27241	ARHGEF16	91.0132
MSTRG.22224	MSTRG.22224.3	ENSMGAG00000001813	ENSMGAT00000023605	MSTRG.27241	ARHGEF16	91.0543
MSTRG.28330	MSTRG.28330.2	ENSMGAG00000001813	ENSMGAT00000002003	MSTRG.27241	ARHGEF16	90.1723
MSTRG.13098	MSTRG.13098.1	ENSMGAG00000001813	ENSMGAT00000023605	MSTRG.27241	ARHGEF16	91.946
MSTRG.10897	MSTRG.10897.1	ENSMGAG00000001813	ENSMGAT00000023605	MSTRG.27241	ARHGEF16	91.7443
MSTRG.37728	MSTRG.37728.9	ENSMGAG00000001813	ENSMGAT00000023605	MSTRG.27241	ARHGEF16	91.216
MSTRG.3284	MSTRG.3284.1	ENSMGAG00000001813	ENSMGAT00000036841	MSTRG.27241	ARHGEF16	90.5073
MSTRG.4338	MSTRG.4338.1	ENSMGAG00000001813	ENSMGAT00000036841	MSTRG.27241	ARHGEF16	93.9486
MSTRG.17922	MSTRG.17922.3	ENSMGAG00000001813	ENSMGAT00000036841	MSTRG.27241	ARHGEF16	92.1277
MSTRG.37728	MSTRG.37728.8	ENSMGAG00000001813	ENSMGAT00000036841	MSTRG.27241	ARHGEF16	91.5642
MSTRG.39415	MSTRG.39415.1	ENSMGAG00000001813	ENSMGAT00000023605	MSTRG.27241	ARHGEF16	94.5935
MSTRG.32087	MSTRG.32087.1	ENSMGAG00000001813	ENSMGAT00000023605	MSTRG.27241	ARHGEF16	91.9537
MSTRG.45728	MSTRG.45728.1	ENSMGAG00000001813	ENSMGAT00000002003	MSTRG.27241	ARHGEF16	93.661
MSTRG.3284	MSTRG.3284.15	ENSMGAG00000001813	ENSMGAT00000023605	MSTRG.27241	ARHGEF16	90.7902
MSTRG.3284	MSTRG.3284.2	ENSMGAG00000001813	ENSMGAT00000036841	MSTRG.27241	ARHGEF16	91.3857
MSTRG.40	MSTRG.40.3	ENSMGAG00000001813	ENSMGAT00000023605	MSTRG.27241	ARHGEF16	90.5734
MSTRG.37728	MSTRG.37728.10	ENSMGAG00000001813	ENSMGAT00000036841	MSTRG.27241	ARHGEF16	91.238
MSTRG.8989	MSTRG.8989.3	ENSMGAG00000001813	ENSMGAT00000023605	MSTRG.27241	ARHGEF16	91.973
MSTRG.7010	MSTRG.7010.2	ENSMGAG00000001813	ENSMGAT00000002003	MSTRG.27241	ARHGEF16	90.3523
MSTRG.44386	MSTRG.44386.5	ENSMGAG00000001813	ENSMGAT00000023605	MSTRG.27241	ARHGEF16	91.3993
MSTRG.44386	MSTRG.44386.2	ENSMGAG00000001813	ENSMGAT00000023605	MSTRG.27241	ARHGEF16	90.943
MSTRG.12794	MSTRG.12794.1	ENSMGAG00000001813	ENSMGAT00000036841	MSTRG.27241	ARHGEF16	91.0549
MSTRG.45728	MSTRG.45728.1	ENSMGAG00000001813	ENSMGAT00000023605	MSTRG.27241	ARHGEF16	94.6276
MSTRG.24412	MSTRG.24412.5	ENSMGAG00000001813	ENSMGAT00000023605	MSTRG.27241	ARHGEF16	91.4957
MSTRG.32087	MSTRG.32087.2	ENSMGAG00000001813	ENSMGAT00000036841	MSTRG.27241	ARHGEF16	91.5417
MSTRG.37728	MSTRG.37728.4	ENSMGAG00000001813	ENSMGAT00000036841	MSTRG.27241	ARHGEF16	91.4487
MSTRG.7010	MSTRG.7010.2	ENSMGAG00000001813	ENSMGAT00000036841	MSTRG.27241	ARHGEF16	92.2838
MSTRG.14108	MSTRG.14108.1	ENSMGAG00000001813	ENSMGAT00000023605	MSTRG.27241	ARHGEF16	91.789
MSTRG.44412	MSTRG.44412.1	ENSMGAG00000001813	ENSMGAT00000023605	MSTRG.27241	ARHGEF16	91.9375
MSTRG.7010	MSTRG.7010.4	ENSMGAG00000001813	ENSMGAT00000036841	MSTRG.27241	ARHGEF16	91.9342
MSTRG.34430	MSTRG.34430.1	ENSMGAG00000001813	ENSMGAT00000002003	MSTRG.27241	ARHGEF16	94.1392
MSTRG.902	MSTRG.902.1	ENSMGAG00000001813	ENSMGAT00000023605	MSTRG.27241	ARHGEF16	91.5209
MSTRG.37728	MSTRG.37728.6	ENSMGAG00000001813	ENSMGAT00000036841	MSTRG.27241	ARHGEF16	91.2389
MSTRG.44575	MSTRG.44575.1	ENSMGAG00000001813	ENSMGAT00000036841	MSTRG.27241	ARHGEF16	91.617
MSTRG.37728	MSTRG.37728.2	ENSMGAG00000001813	ENSMGAT00000036841	MSTRG.27241	ARHGEF16	91.3188
MSTRG.37728	MSTRG.37728.5	ENSMGAG00000001813	ENSMGAT00000023605	MSTRG.27241	ARHGEF16	91.5528
MSTRG.34430	MSTRG.34430.1	ENSMGAG00000001813	ENSMGAT00000023605	MSTRG.27241	ARHGEF16	94.5165
MSTRG.14549	MSTRG.14549.2	ENSMGAG00000001813	ENSMGAT00000036841	MSTRG.27241	ARHGEF16	91.8173
MSTRG.44554	MSTRG.44554.1	ENSMGAG00000001813	ENSMGAT00000023605	MSTRG.27241	ARHGEF16	91.3358
MSTRG.44914	MSTRG.44914.4	ENSMGAG00000001813	ENSMGAT00000023605	MSTRG.27241	ARHGEF16	95.898
MSTRG.14108	MSTRG.14108.1	ENSMGAG00000001813	ENSMGAT00000036841	MSTRG.27241	ARHGEF16	92.1576
MSTRG.37728	MSTRG.37728.4	ENSMGAG00000001813	ENSMGAT00000023605	MSTRG.27241	ARHGEF16	91.34
MSTRG.14809	MSTRG.14809.2	ENSMGAG00000001813	ENSMGAT00000002003	MSTRG.27241	ARHGEF16	90.3535
MSTRG.44000	MSTRG.44000.3	ENSMGAG00000001813	ENSMGAT00000023605	MSTRG.27241	ARHGEF16	90.6498
MSTRG.44412	MSTRG.44412.1	ENSMGAG00000001813	ENSMGAT00000036841	MSTRG.27241	ARHGEF16	92.2191
MSTRG.10897	MSTRG.10897.1	ENSMGAG00000001813	ENSMGAT00000002003	MSTRG.27241	ARHGEF16	90.1978
MSTRG.14108	MSTRG.14108.3	ENSMGAG00000001813	ENSMGAT00000002003	MSTRG.27241	ARHGEF16	90.2376
MSTRG.3284	MSTRG.3284.3	ENSMGAG00000001813	ENSMGAT00000036841	MSTRG.27241	ARHGEF16	90.1816
MSTRG.3116	MSTRG.3116.2	ENSMGAG00000001813	ENSMGAT00000002003	MSTRG.27241	ARHGEF16	95.0177
MSTRG.14809	MSTRG.14809.1	ENSMGAG00000001813	ENSMGAT00000002003	MSTRG.27241	ARHGEF16	90.7353
MSTRG.45415	MSTRG.45415.3	ENSMGAG00000001813	ENSMGAT00000036841	MSTRG.27241	ARHGEF16	92.2631
MSTRG.14809	MSTRG.14809.4	ENSMGAG00000001813	ENSMGAT00000002003	MSTRG.27241	ARHGEF16	90.2526
MSTRG.7010	MSTRG.7010.3	ENSMGAG00000001813	ENSMGAT00000023605	MSTRG.27241	ARHGEF16	91.8827
MSTRG.28330	MSTRG.28330.2	ENSMGAG00000001813	ENSMGAT00000023605	MSTRG.27241	ARHGEF16	91.9641
MSTRG.22224	MSTRG.22224.3	ENSMGAG00000001813	ENSMGAT00000036841	MSTRG.27241	ARHGEF16	91.1977
MSTRG.14809	MSTRG.14809.3	ENSMGAG00000001813	ENSMGAT00000002003	MSTRG.27241	ARHGEF16	90.3825
MSTRG.32087	MSTRG.32087.8	ENSMGAG00000001813	ENSMGAT00000023605	MSTRG.27241	ARHGEF16	91.6527
MSTRG.14960	MSTRG.14960.2	ENSMGAG00000001813	ENSMGAT00000036841	MSTRG.27241	ARHGEF16	90.3194
MSTRG.3284	MSTRG.3284.5	ENSMGAG00000001813	ENSMGAT00000023605	MSTRG.27241	ARHGEF16	90.3011
MSTRG.32087	MSTRG.32087.4	ENSMGAG00000001813	ENSMGAT00000023605	MSTRG.27241	ARHGEF16	91.792
MSTRG.12166	MSTRG.12166.1	ENSMGAG00000001813	ENSMGAT00000036841	MSTRG.27241	ARHGEF16	90.2072
MSTRG.8989	MSTRG.8989.4	ENSMGAG00000001813	ENSMGAT00000023605	MSTRG.27241	ARHGEF16	90.1415
MSTRG.8989	MSTRG.8989.4	ENSMGAG00000001813	ENSMGAT00000036841	MSTRG.27241	ARHGEF16	90.3758
MSTRG.22224	MSTRG.22224.10	ENSMGAG00000001813	ENSMGAT00000023605	MSTRG.27241	ARHGEF16	90.0153
MSTRG.17040	MSTRG.17040.9	ENSMGAG00000001813	ENSMGAT00000002003	MSTRG.27241	ARHGEF16	90.5901
MSTRG.28330	MSTRG.28330.1	ENSMGAG00000001813	ENSMGAT00000023605	MSTRG.27241	ARHGEF16	92.0027
MSTRG.14809	MSTRG.14809.4	ENSMGAG00000001813	ENSMGAT00000036841	MSTRG.27241	ARHGEF16	91.9122
MSTRG.6075	MSTRG.6075.1	ENSMGAG00000001813	ENSMGAT00000023605	MSTRG.27241	ARHGEF16	90.9941
MSTRG.14809	MSTRG.14809.2	ENSMGAG00000001813	ENSMGAT00000036841	MSTRG.27241	ARHGEF16	92.0499
MSTRG.51903	MSTRG.51903.1	ENSMGAG00000001813	ENSMGAT00000036841	MSTRG.27241	ARHGEF16	90.3533
MSTRG.22224	MSTRG.22224.6	ENSMGAG00000001813	ENSMGAT00000036841	MSTRG.27241	ARHGEF16	90.9777
MSTRG.51903	MSTRG.51903.1	ENSMGAG00000001813	ENSMGAT00000023605	MSTRG.27241	ARHGEF16	90.2805
MSTRG.24412	MSTRG.24412.2	ENSMGAG00000001813	ENSMGAT00000023605	MSTRG.27241	ARHGEF16	91.9131
MSTRG.14960	MSTRG.14960.2	ENSMGAG00000001813	ENSMGAT00000023605	MSTRG.27241	ARHGEF16	90.1132
MSTRG.3284	MSTRG.3284.10	ENSMGAG00000001813	ENSMGAT00000036841	MSTRG.27241	ARHGEF16	92.2613
MSTRG.17040	MSTRG.17040.9	ENSMGAG00000001813	ENSMGAT00000023605	MSTRG.27241	ARHGEF16	92.1067
MSTRG.22224	MSTRG.22224.7	ENSMGAG00000001813	ENSMGAT00000036841	MSTRG.27241	ARHGEF16	90.9077
MSTRG.14809	MSTRG.14809.4	ENSMGAG00000001813	ENSMGAT00000023605	MSTRG.27241	ARHGEF16	91.7969
MSTRG.14549	MSTRG.14549.2	ENSMGAG00000001813	ENSMGAT00000002003	MSTRG.27241	ARHGEF16	90.0844
MSTRG.8989	MSTRG.8989.3	ENSMGAG00000001813	ENSMGAT00000002003	MSTRG.27241	ARHGEF16	90.5247
MSTRG.13098	MSTRG.13098.1	ENSMGAG00000001813	ENSMGAT00000036841	MSTRG.27241	ARHGEF16	91.9826
MSTRG.17922	MSTRG.17922.5	ENSMGAG00000001813	ENSMGAT00000023605	MSTRG.27241	ARHGEF16	90.3966
MSTRG.14809	MSTRG.14809.3	ENSMGAG00000001813	ENSMGAT00000036841	MSTRG.27241	ARHGEF16	92.0523
MSTRG.32087	MSTRG.32087.6	ENSMGAG00000001813	ENSMGAT00000036841	MSTRG.27241	ARHGEF16	91.8152
MSTRG.3284	MSTRG.3284.15	ENSMGAG00000001813	ENSMGAT00000036841	MSTRG.27241	ARHGEF16	91.0173
MSTRG.14171	MSTRG.14171.1	ENSMGAG00000001813	ENSMGAT00000036841	MSTRG.27241	ARHGEF16	92.4029
MSTRG.37728	MSTRG.37728.1	ENSMGAG00000001813	ENSMGAT00000036841	MSTRG.27241	ARHGEF16	91.6786
MSTRG.11331	MSTRG.11331.1	ENSMGAG00000001813	ENSMGAT00000023605	MSTRG.27241	ARHGEF16	90.3564
MSTRG.14171	MSTRG.14171.1	ENSMGAG00000001813	ENSMGAT00000023605	MSTRG.27241	ARHGEF16	92.2934
MSTRG.14960	MSTRG.14960.3	ENSMGAG00000001813	ENSMGAT00000036841	MSTRG.27241	ARHGEF16	90.2168
MSTRG.7010	MSTRG.7010.3	ENSMGAG00000001813	ENSMGAT00000036841	MSTRG.27241	ARHGEF16	92.1606
MSTRG.3284	MSTRG.3284.7	ENSMGAG00000001813	ENSMGAT00000036841	MSTRG.27241	ARHGEF16	90.5057
MSTRG.17922	MSTRG.17922.3	ENSMGAG00000001813	ENSMGAT00000002003	MSTRG.27241	ARHGEF16	90.4069
MSTRG.14379	MSTRG.14379.1	ENSMGAG00000001813	ENSMGAT00000023605	MSTRG.27241	ARHGEF16	91.9014
MSTRG.3284	MSTRG.3284.10	ENSMGAG00000001813	ENSMGAT00000002003	MSTRG.27241	ARHGEF16	90.6581
MSTRG.44412	MSTRG.44412.1	ENSMGAG00000001813	ENSMGAT00000002003	MSTRG.27241	ARHGEF16	90.4394
MSTRG.44386	MSTRG.44386.6	ENSMGAG00000001813	ENSMGAT00000036841	MSTRG.27241	ARHGEF16	91.642
MSTRG.44386	MSTRG.44386.4	ENSMGAG00000001813	ENSMGAT00000036841	MSTRG.27241	ARHGEF16	91.3132
MSTRG.32087	MSTRG.32087.6	ENSMGAG00000001813	ENSMGAT00000023605	MSTRG.27241	ARHGEF16	91.6814
MSTRG.14809	MSTRG.14809.2	ENSMGAG00000001813	ENSMGAT00000023605	MSTRG.27241	ARHGEF16	91.8818
MSTRG.39415	MSTRG.39415.1	ENSMGAG00000001813	ENSMGAT00000036841	MSTRG.27241	ARHGEF16	94.092
MSTRG.17040	MSTRG.17040.9	ENSMGAG00000001813	ENSMGAT00000036841	MSTRG.27241	ARHGEF16	92.2477
MSTRG.17922	MSTRG.17922.1	ENSMGAG00000001813	ENSMGAT00000023605	MSTRG.27241	ARHGEF16	92.0772
MSTRG.22224	MSTRG.22224.10	ENSMGAG00000001813	ENSMGAT00000036841	MSTRG.27241	ARHGEF16	90.0772
MSTRG.39977	MSTRG.39977.1	ENSMGAG00000001813	ENSMGAT00000036841	MSTRG.27241	ARHGEF16	90.7043
MSTRG.14095	MSTRG.14095.3	ENSMGAG00000001813	ENSMGAT00000036841	MSTRG.27241	ARHGEF16	91.4123
MSTRG.256	MSTRG.256.1	ENSMGAG00000001813	ENSMGAT00000002003	MSTRG.27241	ARHGEF16	90.0338
MSTRG.7010	MSTRG.7010.3	ENSMGAG00000001813	ENSMGAT00000002003	MSTRG.27241	ARHGEF16	90.2487
MSTRG.3284	MSTRG.3284.2	ENSMGAG00000001813	ENSMGAT00000023605	MSTRG.27241	ARHGEF16	91.1778
MSTRG.44386	MSTRG.44386.3	ENSMGAG00000001813	ENSMGAT00000036841	MSTRG.27241	ARHGEF16	91.1607
MSTRG.12794	MSTRG.12794.1	ENSMGAG00000001813	ENSMGAT00000023605	MSTRG.27241	ARHGEF16	90.6645
MSTRG.19276	MSTRG.19276.1	ENSMGAG00000001813	ENSMGAT00000023605	MSTRG.27241	ARHGEF16	92.188
MSTRG.32087	MSTRG.32087.3	ENSMGAG00000001813	ENSMGAT00000036841	MSTRG.27241	ARHGEF16	92.2176
MSTRG.17922	MSTRG.17922.4	ENSMGAG00000001813	ENSMGAT00000002003	MSTRG.27241	ARHGEF16	90.5641
MSTRG.24412	MSTRG.24412.8	ENSMGAG00000001813	ENSMGAT00000023605	MSTRG.27241	ARHGEF16	90.3571
MSTRG.37728	MSTRG.37728.8	ENSMGAG00000001813	ENSMGAT00000023605	MSTRG.27241	ARHGEF16	91.44
MSTRG.11331	MSTRG.11331.1	ENSMGAG00000001813	ENSMGAT00000036841	MSTRG.27241	ARHGEF16	90.5866
MSTRG.22224	MSTRG.22224.7	ENSMGAG00000001813	ENSMGAT00000023605	MSTRG.27241	ARHGEF16	90.7554
MSTRG.32087	MSTRG.32087.3	ENSMGAG00000001813	ENSMGAT00000023605	MSTRG.27241	ARHGEF16	92.0201
MSTRG.39977	MSTRG.39977.1	ENSMGAG00000001813	ENSMGAT00000023605	MSTRG.27241	ARHGEF16	90.5032
MSTRG.3116	MSTRG.3116.2	ENSMGAG00000001813	ENSMGAT00000023605	MSTRG.27241	ARHGEF16	96.2344
MSTRG.3284	MSTRG.3284.10	ENSMGAG00000001813	ENSMGAT00000023605	MSTRG.27241	ARHGEF16	92.2441
MSTRG.28330	MSTRG.28330.2	ENSMGAG00000001813	ENSMGAT00000036841	MSTRG.27241	ARHGEF16	92.1473
MSTRG.34430	MSTRG.34430.2	ENSMGAG00000001813	ENSMGAT00000023605	MSTRG.27241	ARHGEF16	92.2996
MSTRG.13098	MSTRG.13098.1	ENSMGAG00000001813	ENSMGAT00000002003	MSTRG.27241	ARHGEF16	90.4784
MSTRG.14549	MSTRG.14549.3	ENSMGAG00000001813	ENSMGAT00000023605	MSTRG.27241	ARHGEF16	91.3277
MSTRG.44914	MSTRG.44914.4	ENSMGAG00000001813	ENSMGAT00000036841	MSTRG.27241	ARHGEF16	96.0425
MSTRG.14959	MSTRG.14959.1	ENSMGAG00000001813	ENSMGAT00000036841	MSTRG.27241	ARHGEF16	92.4113
MSTRG.7010	MSTRG.7010.2	ENSMGAG00000001813	ENSMGAT00000023605	MSTRG.27241	ARHGEF16	92.0087
MSTRG.22224	MSTRG.22224.6	ENSMGAG00000001813	ENSMGAT00000023605	MSTRG.27241	ARHGEF16	90.8529
MSTRG.17922	MSTRG.17922.2	ENSMGAG00000001813	ENSMGAT00000036841	MSTRG.27241	ARHGEF16	92.2197
MSTRG.14095	MSTRG.14095.1	ENSMGAG00000001813	ENSMGAT00000002003	MSTRG.27241	ARHGEF16	90.4531
MSTRG.17922	MSTRG.17922.2	ENSMGAG00000001813	ENSMGAT00000023605	MSTRG.27241	ARHGEF16	92.0023
MSTRG.14549	MSTRG.14549.1	ENSMGAG00000001813	ENSMGAT00000023605	MSTRG.27241	ARHGEF16	91.5816
MSTRG.32087	MSTRG.32087.4	ENSMGAG00000001813	ENSMGAT00000002003	MSTRG.27241	ARHGEF16	90.2707
MSTRG.44575	MSTRG.44575.2	ENSMGAG00000001813	ENSMGAT00000036841	MSTRG.27241	ARHGEF16	91.5412
MSTRG.4338	MSTRG.4338.1	ENSMGAG00000001813	ENSMGAT00000002003	MSTRG.27241	ARHGEF16	93.3504
MSTRG.37728	MSTRG.37728.10	ENSMGAG00000001813	ENSMGAT00000023605	MSTRG.27241	ARHGEF16	91.121
MSTRG.34430	MSTRG.34430.1	ENSMGAG00000001813	ENSMGAT00000036841	MSTRG.27241	ARHGEF16	94.8847
MSTRG.32087	MSTRG.32087.8	ENSMGAG00000001813	ENSMGAT00000002003	MSTRG.27241	ARHGEF16	90.1083
MSTRG.14379	MSTRG.14379.1	ENSMGAG00000001813	ENSMGAT00000036841	MSTRG.27241	ARHGEF16	92.0896
MSTRG.32087	MSTRG.32087.5	ENSMGAG00000001813	ENSMGAT00000023605	MSTRG.27241	ARHGEF16	91.7449
MSTRG.7010	MSTRG.7010.4	ENSMGAG00000001813	ENSMGAT00000002003	MSTRG.27241	ARHGEF16	90.0915
MSTRG.44386	MSTRG.44386.5	ENSMGAG00000001813	ENSMGAT00000036841	MSTRG.27241	ARHGEF16	91.5629
MSTRG.32087	MSTRG.32087.9	ENSMGAG00000001813	ENSMGAT00000002003	MSTRG.27241	ARHGEF16	90.2097
MSTRG.40	MSTRG.40.4	ENSMGAG00000001813	ENSMGAT00000036841	MSTRG.27241	ARHGEF16	91.7677
MSTRG.14960	MSTRG.14960.3	ENSMGAG00000001813	ENSMGAT00000023605	MSTRG.27241	ARHGEF16	90.0514
MSTRG.256	MSTRG.256.1	ENSMGAG00000001813	ENSMGAT00000023605	MSTRG.27241	ARHGEF16	91.5607
MSTRG.14809	MSTRG.14809.1	ENSMGAG00000001813	ENSMGAT00000023605	MSTRG.27241	ARHGEF16	92.277
MSTRG.32087	MSTRG.32087.3	ENSMGAG00000001813	ENSMGAT00000002003	MSTRG.27241	ARHGEF16	90.4984
MSTRG.37728	MSTRG.37728.3	ENSMGAG00000001813	ENSMGAT00000036841	MSTRG.27241	ARHGEF16	91.4473
MSTRG.3116	MSTRG.3116.2	ENSMGAG00000001813	ENSMGAT00000036841	MSTRG.27241	ARHGEF16	96.4242
MSTRG.14171	MSTRG.14171.1	ENSMGAG00000001813	ENSMGAT00000002003	MSTRG.27241	ARHGEF16	90.7178
MSTRG.39415	MSTRG.39415.1	ENSMGAG00000001813	ENSMGAT00000002003	MSTRG.27241	ARHGEF16	93.6728
MSTRG.44386	MSTRG.44386.7	ENSMGAG00000001813	ENSMGAT00000036841	MSTRG.27241	ARHGEF16	91.3641
MSTRG.24412	MSTRG.24412.5	ENSMGAG00000001813	ENSMGAT00000036841	MSTRG.27241	ARHGEF16	91.735
MSTRG.17922	MSTRG.17922.1	ENSMGAG00000001813	ENSMGAT00000036841	MSTRG.27241	ARHGEF16	92.3125
MSTRG.32087	MSTRG.32087.2	ENSMGAG00000001813	ENSMGAT00000023605	MSTRG.27241	ARHGEF16	91.4176
MSTRG.37728	MSTRG.37728.2	ENSMGAG00000001813	ENSMGAT00000023605	MSTRG.27241	ARHGEF16	91.2441
MSTRG.32087	MSTRG.32087.7	ENSMGAG00000001813	ENSMGAT00000002003	MSTRG.27241	ARHGEF16	90.2867
MSTRG.14549	MSTRG.14549.2	ENSMGAG00000001813	ENSMGAT00000023605	MSTRG.27241	ARHGEF16	91.6881
MSTRG.14809	MSTRG.14809.3	ENSMGAG00000001813	ENSMGAT00000023605	MSTRG.27241	ARHGEF16	91.9139
MSTRG.37728	MSTRG.37728.3	ENSMGAG00000001813	ENSMGAT00000023605	MSTRG.27241	ARHGEF16	91.2994
MSTRG.8989	MSTRG.8989.2	ENSMGAG00000001813	ENSMGAT00000036841	MSTRG.27241	ARHGEF16	90.4719
MSTRG.45415	MSTRG.45415.3	ENSMGAG00000001813	ENSMGAT00000002003	MSTRG.27241	ARHGEF16	90.4737
MSTRG.14959	MSTRG.14959.1	ENSMGAG00000001813	ENSMGAT00000002003	MSTRG.27241	ARHGEF16	90.7338
MSTRG.32087	MSTRG.32087.1	ENSMGAG00000001813	ENSMGAT00000036841	MSTRG.27241	ARHGEF16	92.0185
MSTRG.14108	MSTRG.14108.3	ENSMGAG00000001813	ENSMGAT00000023605	MSTRG.27241	ARHGEF16	91.7495
MSTRG.45415	MSTRG.45415.3	ENSMGAG00000001813	ENSMGAT00000023605	MSTRG.27241	ARHGEF16	92.1019
MSTRG.22224	MSTRG.22224.2	ENSMGAG00000001813	ENSMGAT00000023605	MSTRG.27241	ARHGEF16	90.722
MSTRG.3284	MSTRG.3284.1	ENSMGAG00000001813	ENSMGAT00000023605	MSTRG.27241	ARHGEF16	90.3555
MSTRG.44386	MSTRG.44386.7	ENSMGAG00000001813	ENSMGAT00000023605	MSTRG.27241	ARHGEF16	91.2216
MSTRG.17922	MSTRG.17922.5	ENSMGAG00000001813	ENSMGAT00000036841	MSTRG.27241	ARHGEF16	90.5259
MSTRG.902	MSTRG.902.1	ENSMGAG00000001813	ENSMGAT00000036841	MSTRG.27241	ARHGEF16	91.7382
MSTRG.32087	MSTRG.32087.7	ENSMGAG00000001813	ENSMGAT00000023605	MSTRG.27241	ARHGEF16	91.8541
MSTRG.24412	MSTRG.24412.8	ENSMGAG00000001813	ENSMGAT00000036841	MSTRG.27241	ARHGEF16	90.5167
MSTRG.44386	MSTRG.44386.4	ENSMGAG00000001813	ENSMGAT00000023605	MSTRG.27241	ARHGEF16	91.1694
MSTRG.32087	MSTRG.32087.1	ENSMGAG00000001813	ENSMGAT00000002003	MSTRG.27241	ARHGEF16	90.4725
MSTRG.37728	MSTRG.37728.5	ENSMGAG00000001813	ENSMGAT00000036841	MSTRG.27241	ARHGEF16	91.6159
MSTRG.32087	MSTRG.32087.4	ENSMGAG00000001813	ENSMGAT00000036841	MSTRG.27241	ARHGEF16	91.8815
MSTRG.8989	MSTRG.8989.3	ENSMGAG00000001813	ENSMGAT00000036841	MSTRG.27241	ARHGEF16	92.1145
MSTRG.37728	MSTRG.37728.11	ENSMGAG00000001813	ENSMGAT00000036841	MSTRG.27241	ARHGEF16	91.4248
MSTRG.3284	MSTRG.3284.5	ENSMGAG00000001813	ENSMGAT00000036841	MSTRG.27241	ARHGEF16	90.5454
MSTRG.40	MSTRG.40.3	ENSMGAG00000001813	ENSMGAT00000036841	MSTRG.27241	ARHGEF16	90.7298
MSTRG.44386	MSTRG.44386.6	ENSMGAG00000001813	ENSMGAT00000023605	MSTRG.27241	ARHGEF16	91.4821
MSTRG.45927	MSTRG.45927.6	ENSMGAG00000001813	ENSMGAT00000036841	MSTRG.27241	ARHGEF16	90.7446
MSTRG.37728	MSTRG.37728.6	ENSMGAG00000001813	ENSMGAT00000023605	MSTRG.27241	ARHGEF16	91.1426
MSTRG.24412	MSTRG.24412.7	ENSMGAG00000001813	ENSMGAT00000036841	MSTRG.27241	ARHGEF16	90.8045
MSTRG.14078	MSTRG.14078.4	ENSMGAG00000001813	ENSMGAT00000023605	MSTRG.27241	ARHGEF16	91.232
MSTRG.3284	MSTRG.3284.12	ENSMGAG00000001813	ENSMGAT00000036841	MSTRG.27241	ARHGEF16	90.2837
MSTRG.44575	MSTRG.44575.1	ENSMGAG00000001813	ENSMGAT00000023605	MSTRG.27241	ARHGEF16	91.3662
MSTRG.14095	MSTRG.14095.3	ENSMGAG00000001813	ENSMGAT00000023605	MSTRG.27241	ARHGEF16	91.4791
MSTRG.43448	MSTRG.43448.2	ENSMGAG00000001813	ENSMGAT00000036841	MSTRG.27241	ARHGEF16	91.2452
MSTRG.37728	MSTRG.37728.1	ENSMGAG00000001813	ENSMGAT00000002003	MSTRG.27241	ARHGEF16	90.0996
MSTRG.17922	MSTRG.17922.3	ENSMGAG00000001813	ENSMGAT00000023605	MSTRG.27241	ARHGEF16	91.9397
MSTRG.44914	MSTRG.44914.4	ENSMGAG00000001813	ENSMGAT00000002003	MSTRG.27241	ARHGEF16	94.7755
MSTRG.3284	MSTRG.3284.12	ENSMGAG00000001813	ENSMGAT00000023605	MSTRG.27241	ARHGEF16	90.0214
MSTRG.22224	MSTRG.22224.4	ENSMGAG00000001813	ENSMGAT00000036841	MSTRG.27241	ARHGEF16	90.7618
MSTRG.22224	MSTRG.22224.1	ENSMGAG00000001813	ENSMGAT00000023605	MSTRG.27241	ARHGEF16	90.5806
MSTRG.17922	MSTRG.17922.2	ENSMGAG00000001813	ENSMGAT00000002003	MSTRG.27241	ARHGEF16	90.5083
MSTRG.44386	MSTRG.44386.2	ENSMGAG00000001813	ENSMGAT00000036841	MSTRG.27241	ARHGEF16	91.0704
MSTRG.3284	MSTRG.3284.14	ENSMGAG00000001813	ENSMGAT00000036841	MSTRG.27241	ARHGEF16	90.5342
MSTRG.14379	MSTRG.14379.1	ENSMGAG00000001813	ENSMGAT00000002003	MSTRG.27241	ARHGEF16	90.3382
MSTRG.34430	MSTRG.34430.2	ENSMGAG00000001813	ENSMGAT00000002003	MSTRG.27241	ARHGEF16	90.789
MSTRG.34430	MSTRG.34430.2	ENSMGAG00000001813	ENSMGAT00000036841	MSTRG.27241	ARHGEF16	92.4545
MSTRG.14108	MSTRG.14108.2	ENSMGAG00000001813	ENSMGAT00000023605	MSTRG.27241	ARHGEF16	91.4308
MSTRG.32087	MSTRG.32087.7	ENSMGAG00000001813	ENSMGAT00000036841	MSTRG.27241	ARHGEF16	91.9281
MSTRG.22224	MSTRG.22224.2	ENSMGAG00000001813	ENSMGAT00000036841	MSTRG.27241	ARHGEF16	90.8759
MSTRG.7010	MSTRG.7010.4	ENSMGAG00000001813	ENSMGAT00000023605	MSTRG.27241	ARHGEF16	91.7484
MSTRG.19276	MSTRG.19276.1	ENSMGAG00000001813	ENSMGAT00000036841	MSTRG.27241	ARHGEF16	92.4296
MSTRG.32087	MSTRG.32087.9	ENSMGAG00000001813	ENSMGAT00000023605	MSTRG.27241	ARHGEF16	91.7623
MSTRG.37728	MSTRG.37728.7	ENSMGAG00000001813	ENSMGAT00000023605	MSTRG.27241	ARHGEF16	90.9862
MSTRG.10897	MSTRG.10897.1	ENSMGAG00000001813	ENSMGAT00000036841	MSTRG.27241	ARHGEF16	91.656
MSTRG.44554	MSTRG.44554.1	ENSMGAG00000001813	ENSMGAT00000036841	MSTRG.27241	ARHGEF16	91.4502
MSTRG.4338	MSTRG.4338.1	ENSMGAG00000001813	ENSMGAT00000023605	MSTRG.27241	ARHGEF16	94.2795
MSTRG.37728	MSTRG.37728.11	ENSMGAG00000001813	ENSMGAT00000023605	MSTRG.27241	ARHGEF16	91.3434
MSTRG.24412	MSTRG.24412.2	ENSMGAG00000001813	ENSMGAT00000002003	MSTRG.27241	ARHGEF16	90.4142
MSTRG.24412	MSTRG.24412.7	ENSMGAG00000001813	ENSMGAT00000023605	MSTRG.27241	ARHGEF16	90.6065
MSTRG.37728	MSTRG.37728.9	ENSMGAG00000001813	ENSMGAT00000036841	MSTRG.27241	ARHGEF16	91.2455
MSTRG.28330	MSTRG.28330.1	ENSMGAG00000001813	ENSMGAT00000036841	MSTRG.27241	ARHGEF16	92.1759
MSTRG.32087	MSTRG.32087.5	ENSMGAG00000001813	ENSMGAT00000002003	MSTRG.27241	ARHGEF16	90.2471
MSTRG.32087	MSTRG.32087.5	ENSMGAG00000001813	ENSMGAT00000036841	MSTRG.27241	ARHGEF16	91.9195
MSTRG.14095	MSTRG.14095.1	ENSMGAG00000001813	ENSMGAT00000036841	MSTRG.27241	ARHGEF16	91.9154
MSTRG.3284	MSTRG.3284.14	ENSMGAG00000001813	ENSMGAT00000023605	MSTRG.27241	ARHGEF16	90.2779
MSTRG.256	MSTRG.256.1	ENSMGAG00000001813	ENSMGAT00000036841	MSTRG.27241	ARHGEF16	91.7566
MSTRG.17922	MSTRG.17922.4	ENSMGAG00000001813	ENSMGAT00000023605	MSTRG.27241	ARHGEF16	92.0266
MSTRG.8989	MSTRG.8989.2	ENSMGAG00000001813	ENSMGAT00000023605	MSTRG.27241	ARHGEF16	90.2232
MSTRG.19276	MSTRG.19276.1	ENSMGAG00000001813	ENSMGAT00000002003	MSTRG.27241	ARHGEF16	90.7361
MSTRG.22224	MSTRG.22224.4	ENSMGAG00000001813	ENSMGAT00000023605	MSTRG.27241	ARHGEF16	90.6463
MSTRG.28330	MSTRG.28330.1	ENSMGAG00000001813	ENSMGAT00000002003	MSTRG.27241	ARHGEF16	90.2291
MSTRG.28394	MSTRG.28394.1	ENSMGAG00000001813	ENSMGAT00000036841	MSTRG.27241	ARHGEF16	90.084
MSTRG.40	MSTRG.40.4	ENSMGAG00000001813	ENSMGAT00000023605	MSTRG.27241	ARHGEF16	91.537
MSTRG.45927	MSTRG.45927.6	ENSMGAG00000001813	ENSMGAT00000023605	MSTRG.27241	ARHGEF16	90.4838
MSTRG.14549	MSTRG.14549.3	ENSMGAG00000001813	ENSMGAT00000036841	MSTRG.27241	ARHGEF16	91.456
MSTRG.37728	MSTRG.37728.7	ENSMGAG00000001813	ENSMGAT00000036841	MSTRG.27241	ARHGEF16	91.147
MSTRG.32087	MSTRG.32087.8	ENSMGAG00000001813	ENSMGAT00000036841	MSTRG.27241	ARHGEF16	91.8166
MSTRG.45728	MSTRG.45728.1	ENSMGAG00000001813	ENSMGAT00000036841	MSTRG.27241	ARHGEF16	92.5267
MSTRG.14108	MSTRG.14108.3	ENSMGAG00000001813	ENSMGAT00000036841	MSTRG.27241	ARHGEF16	92.0307
MSTRG.3284	MSTRG.3284.4	ENSMGAG00000001813	ENSMGAT00000036841	MSTRG.27241	ARHGEF16	90.1734
MSTRG.6075	MSTRG.6075.1	ENSMGAG00000001813	ENSMGAT00000036841	MSTRG.27241	ARHGEF16	91.1737
MSTRG.14549	MSTRG.14549.1	ENSMGAG00000001813	ENSMGAT00000036841	MSTRG.27241	ARHGEF16	91.7538
MSTRG.24412	MSTRG.24412.2	ENSMGAG00000001813	ENSMGAT00000036841	MSTRG.27241	ARHGEF16	92.1133
MSTRG.14108	MSTRG.14108.1	ENSMGAG00000001813	ENSMGAT00000002003	MSTRG.27241	ARHGEF16	90.3062
MSTRG.14108	MSTRG.14108.2	ENSMGAG00000001813	ENSMGAT00000036841	MSTRG.27241	ARHGEF16	92.0233
MSTRG.3284	MSTRG.3284.7	ENSMGAG00000001813	ENSMGAT00000023605	MSTRG.27241	ARHGEF16	90.2962
MSTRG.17922	MSTRG.17922.1	ENSMGAG00000001813	ENSMGAT00000002003	MSTRG.27241	ARHGEF16	90.6167
MSTRG.3116	MSTRG.3116.2	ENSMGAG00000001842	ENSMGAT00000036355	MSTRG.28980	LAD1	96.4823
MSTRG.14549	MSTRG.14549.3	ENSMGAG00000001842	ENSMGAT00000036355	MSTRG.28980	LAD1	90.3149
MSTRG.3284	MSTRG.3284.10	ENSMGAG00000001842	ENSMGAT00000036355	MSTRG.28980	LAD1	90.4916
MSTRG.43448	MSTRG.43448.2	ENSMGAG00000001842	ENSMGAT00000002017	MSTRG.28980	LAD1	90.1888
MSTRG.14095	MSTRG.14095.3	ENSMGAG00000001842	ENSMGAT00000002017	MSTRG.28980	LAD1	90.9926
MSTRG.32087	MSTRG.32087.5	ENSMGAG00000001842	ENSMGAT00000036355	MSTRG.28980	LAD1	90.446
MSTRG.39415	MSTRG.39415.1	ENSMGAG00000001842	ENSMGAT00000002017	MSTRG.28980	LAD1	95.0176
MSTRG.24412	MSTRG.24412.2	ENSMGAG00000001842	ENSMGAT00000036355	MSTRG.28980	LAD1	90.9553
MSTRG.28330	MSTRG.28330.2	ENSMGAG00000001842	ENSMGAT00000002017	MSTRG.28980	LAD1	90.1959
MSTRG.32087	MSTRG.32087.6	ENSMGAG00000001842	ENSMGAT00000002017	MSTRG.28980	LAD1	90.4797
MSTRG.45728	MSTRG.45728.1	ENSMGAG00000001842	ENSMGAT00000002017	MSTRG.28980	LAD1	95.4395
MSTRG.44412	MSTRG.44412.1	ENSMGAG00000001842	ENSMGAT00000036355	MSTRG.28980	LAD1	90.9426
MSTRG.7010	MSTRG.7010.2	ENSMGAG00000001842	ENSMGAT00000002017	MSTRG.28980	LAD1	90.1424
MSTRG.17922	MSTRG.17922.2	ENSMGAG00000001842	ENSMGAT00000036355	MSTRG.28980	LAD1	91.3
MSTRG.14108	MSTRG.14108.3	ENSMGAG00000001842	ENSMGAT00000002017	MSTRG.28980	LAD1	90.7335
MSTRG.44386	MSTRG.44386.3	ENSMGAG00000001842	ENSMGAT00000002017	MSTRG.28980	LAD1	90.3454
MSTRG.44412	MSTRG.44412.1	ENSMGAG00000001842	ENSMGAT00000002017	MSTRG.28980	LAD1	90.5049
MSTRG.17922	MSTRG.17922.4	ENSMGAG00000001842	ENSMGAT00000036355	MSTRG.28980	LAD1	91.1922
MSTRG.256	MSTRG.256.1	ENSMGAG00000001842	ENSMGAT00000002017	MSTRG.28980	LAD1	90.036
MSTRG.44386	MSTRG.44386.5	ENSMGAG00000001842	ENSMGAT00000036355	MSTRG.28980	LAD1	90.1822
MSTRG.10897	MSTRG.10897.1	ENSMGAG00000001842	ENSMGAT00000002017	MSTRG.28980	LAD1	91.3355
MSTRG.7010	MSTRG.7010.2	ENSMGAG00000001842	ENSMGAT00000036355	MSTRG.28980	LAD1	90.9074
MSTRG.17040	MSTRG.17040.9	ENSMGAG00000001842	ENSMGAT00000002017	MSTRG.28980	LAD1	91.9326
MSTRG.37728	MSTRG.37728.2	ENSMGAG00000001842	ENSMGAT00000002017	MSTRG.28980	LAD1	90.2044
MSTRG.17922	MSTRG.17922.2	ENSMGAG00000001842	ENSMGAT00000002017	MSTRG.28980	LAD1	91.2041
MSTRG.902	MSTRG.902.1	ENSMGAG00000001842	ENSMGAT00000036355	MSTRG.28980	LAD1	90.1977
MSTRG.14809	MSTRG.14809.1	ENSMGAG00000001842	ENSMGAT00000002017	MSTRG.28980	LAD1	91.8772
MSTRG.4338	MSTRG.4338.1	ENSMGAG00000001842	ENSMGAT00000002017	MSTRG.28980	LAD1	94.1071
MSTRG.256	MSTRG.256.1	ENSMGAG00000001842	ENSMGAT00000036355	MSTRG.28980	LAD1	90.1458
MSTRG.40	MSTRG.40.4	ENSMGAG00000001842	ENSMGAT00000002017	MSTRG.28980	LAD1	91.0108
MSTRG.14549	MSTRG.14549.3	ENSMGAG00000001842	ENSMGAT00000002017	MSTRG.28980	LAD1	90.3829
MSTRG.14171	MSTRG.14171.1	ENSMGAG00000001842	ENSMGAT00000036355	MSTRG.28980	LAD1	91.8748
MSTRG.44914	MSTRG.44914.4	ENSMGAG00000001842	ENSMGAT00000002017	MSTRG.28980	LAD1	95.9624
MSTRG.14108	MSTRG.14108.3	ENSMGAG00000001842	ENSMGAT00000036355	MSTRG.28980	LAD1	90.8079
MSTRG.14959	MSTRG.14959.1	ENSMGAG00000001842	ENSMGAT00000036355	MSTRG.28980	LAD1	91.8382
MSTRG.28330	MSTRG.28330.1	ENSMGAG00000001842	ENSMGAT00000036355	MSTRG.28980	LAD1	90.5923
MSTRG.14108	MSTRG.14108.2	ENSMGAG00000001842	ENSMGAT00000036355	MSTRG.28980	LAD1	90.7222
MSTRG.44554	MSTRG.44554.1	ENSMGAG00000001842	ENSMGAT00000002017	MSTRG.28980	LAD1	90.8568
MSTRG.22224	MSTRG.22224.2	ENSMGAG00000001842	ENSMGAT00000036355	MSTRG.28980	LAD1	90.1196
MSTRG.14809	MSTRG.14809.3	ENSMGAG00000001842	ENSMGAT00000002017	MSTRG.28980	LAD1	91.425
MSTRG.14549	MSTRG.14549.2	ENSMGAG00000001842	ENSMGAT00000036355	MSTRG.28980	LAD1	90.8375
MSTRG.3284	MSTRG.3284.10	ENSMGAG00000001842	ENSMGAT00000002017	MSTRG.28980	LAD1	90.9099
MSTRG.32087	MSTRG.32087.3	ENSMGAG00000001842	ENSMGAT00000036355	MSTRG.28980	LAD1	90.8825
MSTRG.32087	MSTRG.32087.1	ENSMGAG00000001842	ENSMGAT00000036355	MSTRG.28980	LAD1	91.4467
MSTRG.37728	MSTRG.37728.5	ENSMGAG00000001842	ENSMGAT00000002017	MSTRG.28980	LAD1	90.3669
MSTRG.44386	MSTRG.44386.6	ENSMGAG00000001842	ENSMGAT00000002017	MSTRG.28980	LAD1	90.4393
MSTRG.44386	MSTRG.44386.7	ENSMGAG00000001842	ENSMGAT00000036355	MSTRG.28980	LAD1	90.5488
MSTRG.14078	MSTRG.14078.4	ENSMGAG00000001842	ENSMGAT00000036355	MSTRG.28980	LAD1	90.2197
MSTRG.24412	MSTRG.24412.5	ENSMGAG00000001842	ENSMGAT00000002017	MSTRG.28980	LAD1	90.246
MSTRG.14095	MSTRG.14095.3	ENSMGAG00000001842	ENSMGAT00000036355	MSTRG.28980	LAD1	90.4665
MSTRG.37728	MSTRG.37728.4	ENSMGAG00000001842	ENSMGAT00000036355	MSTRG.28980	LAD1	90.3369
MSTRG.14809	MSTRG.14809.4	ENSMGAG00000001842	ENSMGAT00000002017	MSTRG.28980	LAD1	91.2339
MSTRG.14095	MSTRG.14095.1	ENSMGAG00000001842	ENSMGAT00000002017	MSTRG.28980	LAD1	91.5997
MSTRG.32087	MSTRG.32087.8	ENSMGAG00000001842	ENSMGAT00000036355	MSTRG.28980	LAD1	90.6524
MSTRG.14549	MSTRG.14549.1	ENSMGAG00000001842	ENSMGAT00000002017	MSTRG.28980	LAD1	91.0005
MSTRG.14549	MSTRG.14549.2	ENSMGAG00000001842	ENSMGAT00000002017	MSTRG.28980	LAD1	90.9477
MSTRG.17922	MSTRG.17922.4	ENSMGAG00000001842	ENSMGAT00000002017	MSTRG.28980	LAD1	91.0996
MSTRG.14809	MSTRG.14809.1	ENSMGAG00000001842	ENSMGAT00000036355	MSTRG.28980	LAD1	91.7271
MSTRG.14809	MSTRG.14809.2	ENSMGAG00000001842	ENSMGAT00000036355	MSTRG.28980	LAD1	91.2704
MSTRG.32087	MSTRG.32087.9	ENSMGAG00000001842	ENSMGAT00000036355	MSTRG.28980	LAD1	91.1856
MSTRG.32087	MSTRG.32087.4	ENSMGAG00000001842	ENSMGAT00000002017	MSTRG.28980	LAD1	90.8159
MSTRG.44386	MSTRG.44386.4	ENSMGAG00000001842	ENSMGAT00000036355	MSTRG.28980	LAD1	90.2648
MSTRG.45415	MSTRG.45415.3	ENSMGAG00000001842	ENSMGAT00000036355	MSTRG.28980	LAD1	90.7196
MSTRG.44386	MSTRG.44386.6	ENSMGAG00000001842	ENSMGAT00000036355	MSTRG.28980	LAD1	90.4438
MSTRG.17922	MSTRG.17922.3	ENSMGAG00000001842	ENSMGAT00000036355	MSTRG.28980	LAD1	91.2255
MSTRG.45415	MSTRG.45415.3	ENSMGAG00000001842	ENSMGAT00000002017	MSTRG.28980	LAD1	90.4771
MSTRG.44386	MSTRG.44386.2	ENSMGAG00000001842	ENSMGAT00000002017	MSTRG.28980	LAD1	90.2721
MSTRG.14171	MSTRG.14171.1	ENSMGAG00000001842	ENSMGAT00000002017	MSTRG.28980	LAD1	92.023
MSTRG.14379	MSTRG.14379.1	ENSMGAG00000001842	ENSMGAT00000002017	MSTRG.28980	LAD1	90.8861
MSTRG.14809	MSTRG.14809.3	ENSMGAG00000001842	ENSMGAT00000036355	MSTRG.28980	LAD1	91.2799
MSTRG.44386	MSTRG.44386.5	ENSMGAG00000001842	ENSMGAT00000002017	MSTRG.28980	LAD1	90.2095
MSTRG.37728	MSTRG.37728.11	ENSMGAG00000001842	ENSMGAT00000002017	MSTRG.28980	LAD1	90.2762
MSTRG.7010	MSTRG.7010.4	ENSMGAG00000001842	ENSMGAT00000036355	MSTRG.28980	LAD1	91.0561
MSTRG.22224	MSTRG.22224.7	ENSMGAG00000001842	ENSMGAT00000036355	MSTRG.28980	LAD1	90.1343
MSTRG.13098	MSTRG.13098.1	ENSMGAG00000001842	ENSMGAT00000036355	MSTRG.28980	LAD1	91.3128
MSTRG.32087	MSTRG.32087.7	ENSMGAG00000001842	ENSMGAT00000002017	MSTRG.28980	LAD1	90.9621
MSTRG.37728	MSTRG.37728.1	ENSMGAG00000001842	ENSMGAT00000002017	MSTRG.28980	LAD1	90.6653
MSTRG.32087	MSTRG.32087.7	ENSMGAG00000001842	ENSMGAT00000036355	MSTRG.28980	LAD1	90.8801
MSTRG.22224	MSTRG.22224.3	ENSMGAG00000001842	ENSMGAT00000002017	MSTRG.28980	LAD1	90.6197
MSTRG.37728	MSTRG.37728.9	ENSMGAG00000001842	ENSMGAT00000002017	MSTRG.28980	LAD1	90.2486
MSTRG.40	MSTRG.40.4	ENSMGAG00000001842	ENSMGAT00000036355	MSTRG.28980	LAD1	90.9873
MSTRG.32087	MSTRG.32087.9	ENSMGAG00000001842	ENSMGAT00000002017	MSTRG.28980	LAD1	91.0824
MSTRG.4338	MSTRG.4338.1	ENSMGAG00000001842	ENSMGAT00000036355	MSTRG.28980	LAD1	94.2463
MSTRG.32087	MSTRG.32087.8	ENSMGAG00000001842	ENSMGAT00000002017	MSTRG.28980	LAD1	90.5347
MSTRG.37728	MSTRG.37728.6	ENSMGAG00000001842	ENSMGAT00000002017	MSTRG.28980	LAD1	90.1779
MSTRG.19276	MSTRG.19276.1	ENSMGAG00000001842	ENSMGAT00000002017	MSTRG.28980	LAD1	91.3504
MSTRG.7010	MSTRG.7010.4	ENSMGAG00000001842	ENSMGAT00000002017	MSTRG.28980	LAD1	91.0185
MSTRG.14959	MSTRG.14959.1	ENSMGAG00000001842	ENSMGAT00000002017	MSTRG.28980	LAD1	91.8909
MSTRG.17922	MSTRG.17922.3	ENSMGAG00000001842	ENSMGAT00000002017	MSTRG.28980	LAD1	91.24
MSTRG.22224	MSTRG.22224.1	ENSMGAG00000001842	ENSMGAT00000002017	MSTRG.28980	LAD1	90.0124
MSTRG.32087	MSTRG.32087.1	ENSMGAG00000001842	ENSMGAT00000002017	MSTRG.28980	LAD1	91.6642
MSTRG.8989	MSTRG.8989.3	ENSMGAG00000001842	ENSMGAT00000002017	MSTRG.28980	LAD1	91.2125
MSTRG.43448	MSTRG.43448.2	ENSMGAG00000001842	ENSMGAT00000036355	MSTRG.28980	LAD1	90.0029
MSTRG.14549	MSTRG.14549.1	ENSMGAG00000001842	ENSMGAT00000036355	MSTRG.28980	LAD1	90.9674
MSTRG.44386	MSTRG.44386.7	ENSMGAG00000001842	ENSMGAT00000002017	MSTRG.28980	LAD1	90.6603
MSTRG.37728	MSTRG.37728.1	ENSMGAG00000001842	ENSMGAT00000036355	MSTRG.28980	LAD1	90.3879
MSTRG.7010	MSTRG.7010.3	ENSMGAG00000001842	ENSMGAT00000036355	MSTRG.28980	LAD1	90.6784
MSTRG.37728	MSTRG.37728.11	ENSMGAG00000001842	ENSMGAT00000036355	MSTRG.28980	LAD1	90.3354
MSTRG.28330	MSTRG.28330.2	ENSMGAG00000001842	ENSMGAT00000036355	MSTRG.28980	LAD1	90.4893
MSTRG.45728	MSTRG.45728.1	ENSMGAG00000001842	ENSMGAT00000036355	MSTRG.28980	LAD1	95.5662
MSTRG.3116	MSTRG.3116.2	ENSMGAG00000001842	ENSMGAT00000002017	MSTRG.28980	LAD1	96.5027
MSTRG.10897	MSTRG.10897.1	ENSMGAG00000001842	ENSMGAT00000036355	MSTRG.28980	LAD1	90.7643
MSTRG.22224	MSTRG.22224.7	ENSMGAG00000001842	ENSMGAT00000002017	MSTRG.28980	LAD1	90.3709
MSTRG.44914	MSTRG.44914.4	ENSMGAG00000001842	ENSMGAT00000036355	MSTRG.28980	LAD1	96.0137
MSTRG.22224	MSTRG.22224.3	ENSMGAG00000001842	ENSMGAT00000036355	MSTRG.28980	LAD1	90.3527
MSTRG.22224	MSTRG.22224.4	ENSMGAG00000001842	ENSMGAT00000002017	MSTRG.28980	LAD1	90.1091
MSTRG.34430	MSTRG.34430.1	ENSMGAG00000001842	ENSMGAT00000002017	MSTRG.28980	LAD1	92.383
MSTRG.34430	MSTRG.34430.2	ENSMGAG00000001842	ENSMGAT00000036355	MSTRG.28980	LAD1	91.7675
MSTRG.37728	MSTRG.37728.4	ENSMGAG00000001842	ENSMGAT00000002017	MSTRG.28980	LAD1	90.6399
MSTRG.37728	MSTRG.37728.9	ENSMGAG00000001842	ENSMGAT00000036355	MSTRG.28980	LAD1	90.0087
MSTRG.32087	MSTRG.32087.6	ENSMGAG00000001842	ENSMGAT00000036355	MSTRG.28980	LAD1	90.5266
MSTRG.8989	MSTRG.8989.3	ENSMGAG00000001842	ENSMGAT00000036355	MSTRG.28980	LAD1	90.8678
MSTRG.14095	MSTRG.14095.1	ENSMGAG00000001842	ENSMGAT00000036355	MSTRG.28980	LAD1	91.3195
MSTRG.34430	MSTRG.34430.2	ENSMGAG00000001842	ENSMGAT00000002017	MSTRG.28980	LAD1	91.8477
MSTRG.22224	MSTRG.22224.2	ENSMGAG00000001842	ENSMGAT00000002017	MSTRG.28980	LAD1	90.2468
MSTRG.14078	MSTRG.14078.4	ENSMGAG00000001842	ENSMGAT00000002017	MSTRG.28980	LAD1	90.6534
MSTRG.32087	MSTRG.32087.4	ENSMGAG00000001842	ENSMGAT00000036355	MSTRG.28980	LAD1	90.8857
MSTRG.14809	MSTRG.14809.4	ENSMGAG00000001842	ENSMGAT00000036355	MSTRG.28980	LAD1	91.0598
MSTRG.17040	MSTRG.17040.9	ENSMGAG00000001842	ENSMGAT00000036355	MSTRG.28980	LAD1	91.6938
MSTRG.22224	MSTRG.22224.6	ENSMGAG00000001842	ENSMGAT00000036355	MSTRG.28980	LAD1	90.1009
MSTRG.44386	MSTRG.44386.3	ENSMGAG00000001842	ENSMGAT00000036355	MSTRG.28980	LAD1	90.248
MSTRG.44386	MSTRG.44386.2	ENSMGAG00000001842	ENSMGAT00000036355	MSTRG.28980	LAD1	90.0587
MSTRG.14108	MSTRG.14108.1	ENSMGAG00000001842	ENSMGAT00000002017	MSTRG.28980	LAD1	90.6457
MSTRG.24412	MSTRG.24412.5	ENSMGAG00000001842	ENSMGAT00000036355	MSTRG.28980	LAD1	90.4481
MSTRG.37728	MSTRG.37728.10	ENSMGAG00000001842	ENSMGAT00000002017	MSTRG.28980	LAD1	90.1263
MSTRG.37728	MSTRG.37728.8	ENSMGAG00000001842	ENSMGAT00000002017	MSTRG.28980	LAD1	90.0664
MSTRG.14809	MSTRG.14809.2	ENSMGAG00000001842	ENSMGAT00000002017	MSTRG.28980	LAD1	91.3539
MSTRG.32087	MSTRG.32087.5	ENSMGAG00000001842	ENSMGAT00000002017	MSTRG.28980	LAD1	90.3205
MSTRG.17922	MSTRG.17922.1	ENSMGAG00000001842	ENSMGAT00000036355	MSTRG.28980	LAD1	90.888
MSTRG.44386	MSTRG.44386.4	ENSMGAG00000001842	ENSMGAT00000002017	MSTRG.28980	LAD1	90.4543
MSTRG.44554	MSTRG.44554.1	ENSMGAG00000001842	ENSMGAT00000036355	MSTRG.28980	LAD1	90.5822
MSTRG.13098	MSTRG.13098.1	ENSMGAG00000001842	ENSMGAT00000002017	MSTRG.28980	LAD1	91.6189
MSTRG.14108	MSTRG.14108.1	ENSMGAG00000001842	ENSMGAT00000036355	MSTRG.28980	LAD1	90.8439
MSTRG.17922	MSTRG.17922.1	ENSMGAG00000001842	ENSMGAT00000002017	MSTRG.28980	LAD1	90.7256
MSTRG.24412	MSTRG.24412.2	ENSMGAG00000001842	ENSMGAT00000002017	MSTRG.28980	LAD1	90.9684
MSTRG.39415	MSTRG.39415.1	ENSMGAG00000001842	ENSMGAT00000036355	MSTRG.28980	LAD1	95.1183
MSTRG.14379	MSTRG.14379.1	ENSMGAG00000001842	ENSMGAT00000036355	MSTRG.28980	LAD1	91.0601
MSTRG.37728	MSTRG.37728.5	ENSMGAG00000001842	ENSMGAT00000036355	MSTRG.28980	LAD1	90.3063
MSTRG.28330	MSTRG.28330.1	ENSMGAG00000001842	ENSMGAT00000002017	MSTRG.28980	LAD1	90.1636
MSTRG.22224	MSTRG.22224.6	ENSMGAG00000001842	ENSMGAT00000002017	MSTRG.28980	LAD1	90.3232
MSTRG.19276	MSTRG.19276.1	ENSMGAG00000001842	ENSMGAT00000036355	MSTRG.28980	LAD1	91.543
MSTRG.44914	MSTRG.44914.4	ENSMGAG00000001885	ENSMGAT00000002049	MSTRG.51656	UBE2R2	92.4797
MSTRG.4338	MSTRG.4338.1	ENSMGAG00000001885	ENSMGAT00000002049	MSTRG.51656	UBE2R2	90.7899
MSTRG.39415	MSTRG.39415.1	ENSMGAG00000001885	ENSMGAT00000002049	MSTRG.51656	UBE2R2	91.1882
MSTRG.45728	MSTRG.45728.1	ENSMGAG00000001885	ENSMGAT00000002049	MSTRG.51656	UBE2R2	91.6526
MSTRG.3116	MSTRG.3116.2	ENSMGAG00000002016	ENSMGAT00000002200	MSTRG.28973	CSRP1	95.7412
MSTRG.45728	MSTRG.45728.1	ENSMGAG00000002016	ENSMGAT00000002200	MSTRG.28973	CSRP1	94.5524
MSTRG.17040	MSTRG.17040.5	ENSMGAG00000002016	ENSMGAT00000002200	MSTRG.28973	CSRP1	90.4349
MSTRG.4338	MSTRG.4338.1	ENSMGAG00000002016	ENSMGAT00000002200	MSTRG.28973	CSRP1	93.6695
MSTRG.44914	MSTRG.44914.4	ENSMGAG00000002016	ENSMGAT00000002200	MSTRG.28973	CSRP1	95.1584
MSTRG.39415	MSTRG.39415.1	ENSMGAG00000002016	ENSMGAT00000002200	MSTRG.28973	CSRP1	94.0902
MSTRG.8989	MSTRG.8989.3	ENSMGAG00000002059	ENSMGAT00000023633	MSTRG.25545	SEPT4	91.3703
MSTRG.37728	MSTRG.37728.11	ENSMGAG00000002059	ENSMGAT00000023633	MSTRG.25545	SEPT4	90.8119
MSTRG.3116	MSTRG.3116.2	ENSMGAG00000002059	ENSMGAT00000022668	MSTRG.25545	SEPT4	93.0641
MSTRG.17922	MSTRG.17922.4	ENSMGAG00000002059	ENSMGAT00000023633	MSTRG.25545	SEPT4	91.7705
MSTRG.14095	MSTRG.14095.1	ENSMGAG00000002059	ENSMGAT00000023633	MSTRG.25545	SEPT4	90.2052
MSTRG.14959	MSTRG.14959.1	ENSMGAG00000002059	ENSMGAT00000023633	MSTRG.25545	SEPT4	91.8677
MSTRG.34430	MSTRG.34430.2	ENSMGAG00000002059	ENSMGAT00000023633	MSTRG.25545	SEPT4	91.8698
MSTRG.28330	MSTRG.28330.2	ENSMGAG00000002059	ENSMGAT00000023633	MSTRG.25545	SEPT4	91.2214
MSTRG.19276	MSTRG.19276.1	ENSMGAG00000002059	ENSMGAT00000023633	MSTRG.25545	SEPT4	92.0091
MSTRG.7010	MSTRG.7010.3	ENSMGAG00000002059	ENSMGAT00000023633	MSTRG.25545	SEPT4	91.6806
MSTRG.32087	MSTRG.32087.4	ENSMGAG00000002059	ENSMGAT00000023633	MSTRG.25545	SEPT4	91.3315
MSTRG.37728	MSTRG.37728.7	ENSMGAG00000002059	ENSMGAT00000023633	MSTRG.25545	SEPT4	90.8222
MSTRG.44575	MSTRG.44575.2	ENSMGAG00000002059	ENSMGAT00000023633	MSTRG.25545	SEPT4	90.8868
MSTRG.34430	MSTRG.34430.1	ENSMGAG00000002059	ENSMGAT00000023633	MSTRG.25545	SEPT4	95.1683
MSTRG.34430	MSTRG.34430.1	ENSMGAG00000002059	ENSMGAT00000022668	MSTRG.25545	SEPT4	91.7021
MSTRG.43448	MSTRG.43448.2	ENSMGAG00000002059	ENSMGAT00000023633	MSTRG.25545	SEPT4	90.807
MSTRG.7010	MSTRG.7010.4	ENSMGAG00000002059	ENSMGAT00000023633	MSTRG.25545	SEPT4	91.3268
MSTRG.39415	MSTRG.39415.1	ENSMGAG00000002059	ENSMGAT00000023633	MSTRG.25545	SEPT4	94.6242
MSTRG.44914	MSTRG.44914.4	ENSMGAG00000002059	ENSMGAT00000023633	MSTRG.25545	SEPT4	95.4395
MSTRG.7010	MSTRG.7010.2	ENSMGAG00000002059	ENSMGAT00000023633	MSTRG.25545	SEPT4	91.7926
MSTRG.32087	MSTRG.32087.9	ENSMGAG00000002059	ENSMGAT00000023633	MSTRG.25545	SEPT4	91.5684
MSTRG.14108	MSTRG.14108.1	ENSMGAG00000002059	ENSMGAT00000023633	MSTRG.25545	SEPT4	91.8448
MSTRG.37728	MSTRG.37728.3	ENSMGAG00000002059	ENSMGAT00000023633	MSTRG.25545	SEPT4	90.6967
MSTRG.3116	MSTRG.3116.2	ENSMGAG00000002059	ENSMGAT00000033524	MSTRG.25545	SEPT4	92.6313
MSTRG.8989	MSTRG.8989.4	ENSMGAG00000002059	ENSMGAT00000023633	MSTRG.25545	SEPT4	90.0085
MSTRG.44412	MSTRG.44412.1	ENSMGAG00000002059	ENSMGAT00000023633	MSTRG.25545	SEPT4	91.8253
MSTRG.11331	MSTRG.11331.1	ENSMGAG00000002059	ENSMGAT00000023633	MSTRG.25545	SEPT4	90.2233
MSTRG.13979	MSTRG.13979.9	ENSMGAG00000002059	ENSMGAT00000023633	MSTRG.25545	SEPT4	94.1642
MSTRG.17922	MSTRG.17922.1	ENSMGAG00000002059	ENSMGAT00000023633	MSTRG.25545	SEPT4	91.8424
MSTRG.22224	MSTRG.22224.4	ENSMGAG00000002059	ENSMGAT00000023633	MSTRG.25545	SEPT4	90.1706
MSTRG.256	MSTRG.256.1	ENSMGAG00000002059	ENSMGAT00000023633	MSTRG.25545	SEPT4	91.1826
MSTRG.17040	MSTRG.17040.5	ENSMGAG00000002059	ENSMGAT00000023633	MSTRG.25545	SEPT4	94.5581
MSTRG.37728	MSTRG.37728.5	ENSMGAG00000002059	ENSMGAT00000023633	MSTRG.25545	SEPT4	90.7357
MSTRG.4338	MSTRG.4338.1	ENSMGAG00000002059	ENSMGAT00000033524	MSTRG.25545	SEPT4	91.1777
MSTRG.4338	MSTRG.4338.1	ENSMGAG00000002059	ENSMGAT00000023633	MSTRG.25545	SEPT4	94.3853
MSTRG.37728	MSTRG.37728.8	ENSMGAG00000002059	ENSMGAT00000023633	MSTRG.25545	SEPT4	90.8916
MSTRG.40	MSTRG.40.4	ENSMGAG00000002059	ENSMGAT00000023633	MSTRG.25545	SEPT4	91.3009
MSTRG.32087	MSTRG.32087.2	ENSMGAG00000002059	ENSMGAT00000023633	MSTRG.25545	SEPT4	90.8424
MSTRG.37728	MSTRG.37728.1	ENSMGAG00000002059	ENSMGAT00000023633	MSTRG.25545	SEPT4	90.8446
MSTRG.44914	MSTRG.44914.4	ENSMGAG00000002059	ENSMGAT00000033524	MSTRG.25545	SEPT4	92.4886
MSTRG.14809	MSTRG.14809.1	ENSMGAG00000002059	ENSMGAT00000023633	MSTRG.25545	SEPT4	91.7164
MSTRG.32087	MSTRG.32087.7	ENSMGAG00000002059	ENSMGAT00000023633	MSTRG.25545	SEPT4	91.1538
MSTRG.14809	MSTRG.14809.4	ENSMGAG00000002059	ENSMGAT00000023633	MSTRG.25545	SEPT4	91.2298
MSTRG.3284	MSTRG.3284.15	ENSMGAG00000002059	ENSMGAT00000023633	MSTRG.25545	SEPT4	90.4537
MSTRG.17040	MSTRG.17040.9	ENSMGAG00000002059	ENSMGAT00000023633	MSTRG.25545	SEPT4	91.5774
MSTRG.22224	MSTRG.22224.6	ENSMGAG00000002059	ENSMGAT00000023633	MSTRG.25545	SEPT4	90.1974
MSTRG.44386	MSTRG.44386.5	ENSMGAG00000002059	ENSMGAT00000023633	MSTRG.25545	SEPT4	90.7063
MSTRG.7010	MSTRG.7010.1	ENSMGAG00000002059	ENSMGAT00000033524	MSTRG.25545	SEPT4	91.315
MSTRG.32087	MSTRG.32087.3	ENSMGAG00000002059	ENSMGAT00000023633	MSTRG.25545	SEPT4	91.8589
MSTRG.8989	MSTRG.8989.2	ENSMGAG00000002059	ENSMGAT00000023633	MSTRG.25545	SEPT4	90.1125
MSTRG.44386	MSTRG.44386.6	ENSMGAG00000002059	ENSMGAT00000023633	MSTRG.25545	SEPT4	90.8546
MSTRG.39977	MSTRG.39977.1	ENSMGAG00000002059	ENSMGAT00000023633	MSTRG.25545	SEPT4	90.1765
MSTRG.32087	MSTRG.32087.6	ENSMGAG00000002059	ENSMGAT00000023633	MSTRG.25545	SEPT4	91.2354
MSTRG.17922	MSTRG.17922.3	ENSMGAG00000002059	ENSMGAT00000023633	MSTRG.25545	SEPT4	91.6042
MSTRG.44914	MSTRG.44914.4	ENSMGAG00000002059	ENSMGAT00000022668	MSTRG.25545	SEPT4	92.5586
MSTRG.14108	MSTRG.14108.3	ENSMGAG00000002059	ENSMGAT00000023633	MSTRG.25545	SEPT4	91.6348
MSTRG.44386	MSTRG.44386.7	ENSMGAG00000002059	ENSMGAT00000023633	MSTRG.25545	SEPT4	90.5877
MSTRG.14549	MSTRG.14549.2	ENSMGAG00000002059	ENSMGAT00000023633	MSTRG.25545	SEPT4	91.105
MSTRG.32087	MSTRG.32087.8	ENSMGAG00000002059	ENSMGAT00000023633	MSTRG.25545	SEPT4	91.3636
MSTRG.13979	MSTRG.13979.9	ENSMGAG00000002059	ENSMGAT00000033524	MSTRG.25545	SEPT4	92.1318
MSTRG.45728	MSTRG.45728.1	ENSMGAG00000002059	ENSMGAT00000023633	MSTRG.25545	SEPT4	94.8064
MSTRG.24412	MSTRG.24412.7	ENSMGAG00000002059	ENSMGAT00000023633	MSTRG.25545	SEPT4	90.0476
MSTRG.32087	MSTRG.32087.5	ENSMGAG00000002059	ENSMGAT00000023633	MSTRG.25545	SEPT4	91.4151
MSTRG.6075	MSTRG.6075.1	ENSMGAG00000002059	ENSMGAT00000023633	MSTRG.25545	SEPT4	90.6024
MSTRG.14549	MSTRG.14549.3	ENSMGAG00000002059	ENSMGAT00000023633	MSTRG.25545	SEPT4	90.7479
MSTRG.14809	MSTRG.14809.3	ENSMGAG00000002059	ENSMGAT00000023633	MSTRG.25545	SEPT4	91.4633
MSTRG.45927	MSTRG.45927.6	ENSMGAG00000002059	ENSMGAT00000023633	MSTRG.25545	SEPT4	90.4949
MSTRG.28330	MSTRG.28330.1	ENSMGAG00000002059	ENSMGAT00000023633	MSTRG.25545	SEPT4	91.2845
MSTRG.37728	MSTRG.37728.9	ENSMGAG00000002059	ENSMGAT00000023633	MSTRG.25545	SEPT4	90.1372
MSTRG.45415	MSTRG.45415.3	ENSMGAG00000002059	ENSMGAT00000023633	MSTRG.25545	SEPT4	91.482
MSTRG.44575	MSTRG.44575.1	ENSMGAG00000002059	ENSMGAT00000023633	MSTRG.25545	SEPT4	91.1125
MSTRG.13098	MSTRG.13098.1	ENSMGAG00000002059	ENSMGAT00000023633	MSTRG.25545	SEPT4	91.0739
MSTRG.44554	MSTRG.44554.1	ENSMGAG00000002059	ENSMGAT00000023633	MSTRG.25545	SEPT4	90.8052
MSTRG.24412	MSTRG.24412.5	ENSMGAG00000002059	ENSMGAT00000023633	MSTRG.25545	SEPT4	91.2486
MSTRG.45728	MSTRG.45728.1	ENSMGAG00000002059	ENSMGAT00000033524	MSTRG.25545	SEPT4	91.6859
MSTRG.24412	MSTRG.24412.2	ENSMGAG00000002059	ENSMGAT00000023633	MSTRG.25545	SEPT4	91.5975
MSTRG.17922	MSTRG.17922.2	ENSMGAG00000002059	ENSMGAT00000023633	MSTRG.25545	SEPT4	91.7925
MSTRG.44386	MSTRG.44386.4	ENSMGAG00000002059	ENSMGAT00000023633	MSTRG.25545	SEPT4	90.45
MSTRG.37728	MSTRG.37728.4	ENSMGAG00000002059	ENSMGAT00000023633	MSTRG.25545	SEPT4	90.8221
MSTRG.34430	MSTRG.34430.1	ENSMGAG00000002059	ENSMGAT00000033524	MSTRG.25545	SEPT4	90.9784
MSTRG.14809	MSTRG.14809.2	ENSMGAG00000002059	ENSMGAT00000023633	MSTRG.25545	SEPT4	91.537
MSTRG.44386	MSTRG.44386.3	ENSMGAG00000002059	ENSMGAT00000023633	MSTRG.25545	SEPT4	90.5063
MSTRG.40	MSTRG.40.3	ENSMGAG00000002059	ENSMGAT00000023633	MSTRG.25545	SEPT4	90.0668
MSTRG.14379	MSTRG.14379.1	ENSMGAG00000002059	ENSMGAT00000023633	MSTRG.25545	SEPT4	91.5509
MSTRG.37728	MSTRG.37728.2	ENSMGAG00000002059	ENSMGAT00000023633	MSTRG.25545	SEPT4	90.4391
MSTRG.22224	MSTRG.22224.2	ENSMGAG00000002059	ENSMGAT00000023633	MSTRG.25545	SEPT4	90.3522
MSTRG.14171	MSTRG.14171.1	ENSMGAG00000002059	ENSMGAT00000023633	MSTRG.25545	SEPT4	91.699
MSTRG.22224	MSTRG.22224.7	ENSMGAG00000002059	ENSMGAT00000023633	MSTRG.25545	SEPT4	90.319
MSTRG.39415	MSTRG.39415.1	ENSMGAG00000002059	ENSMGAT00000033524	MSTRG.25545	SEPT4	91.4525
MSTRG.37728	MSTRG.37728.10	ENSMGAG00000002059	ENSMGAT00000023633	MSTRG.25545	SEPT4	90.8263
MSTRG.22224	MSTRG.22224.3	ENSMGAG00000002059	ENSMGAT00000023633	MSTRG.25545	SEPT4	90.4378
MSTRG.14108	MSTRG.14108.2	ENSMGAG00000002059	ENSMGAT00000023633	MSTRG.25545	SEPT4	91.9001
MSTRG.44000	MSTRG.44000.3	ENSMGAG00000002059	ENSMGAT00000023633	MSTRG.25545	SEPT4	90.2617
MSTRG.14549	MSTRG.14549.1	ENSMGAG00000002059	ENSMGAT00000023633	MSTRG.25545	SEPT4	91.1863
MSTRG.3116	MSTRG.3116.2	ENSMGAG00000002059	ENSMGAT00000023633	MSTRG.25545	SEPT4	95.7399
MSTRG.44386	MSTRG.44386.2	ENSMGAG00000002059	ENSMGAT00000023633	MSTRG.25545	SEPT4	90.1642
MSTRG.12794	MSTRG.12794.1	ENSMGAG00000002059	ENSMGAT00000023633	MSTRG.25545	SEPT4	90.8989
MSTRG.32087	MSTRG.32087.1	ENSMGAG00000002059	ENSMGAT00000023633	MSTRG.25545	SEPT4	91.3885
MSTRG.37728	MSTRG.37728.6	ENSMGAG00000002059	ENSMGAT00000023633	MSTRG.25545	SEPT4	90.6454
MSTRG.902	MSTRG.902.1	ENSMGAG00000002059	ENSMGAT00000023633	MSTRG.25545	SEPT4	91.2633
MSTRG.17040	MSTRG.17040.5	ENSMGAG00000002059	ENSMGAT00000033524	MSTRG.25545	SEPT4	92.535
MSTRG.34430	MSTRG.34430.1	ENSMGAG00000002280	ENSMGAT00000002504	MSTRG.15240	RHOA	90.065
MSTRG.39415	MSTRG.39415.1	ENSMGAG00000002280	ENSMGAT00000002504	MSTRG.15240	RHOA	91.8387
[truncated: 13,525 more rows]

## Sheet: sumACT_DDvsT
lncRNA_gene_id	lncRNA_transcript_id	CIS-act	TRANS-act	RNA-RNA	PROT-RNA
[truncated: 487 more rows]
