# Supplementary material for: In Silico Identification of lncRNAs Regulating Sperm Motility in the Turkey (Meleagris gallopavo L.)
Source: Int J Mol Sci. 2022 Jul 11;23(14):7642. doi: 10.3390/ijms23147642 (PMC9324027; doi:10.3390/ijms23147642)
Supplement: Supplementary file 1 [file ijms-23-07642-s001.zip › TableS3.xlsx]

## Sheet: cis_EvsT
lncRNA_gene	lncRNA_transcript	partnerRNA_gene	partnerRNA_transcript	direction	type	distance	subtype	location
MSTRG.18887	MSTRG.18887.30	ENSMGAG00000001284	ENSMGAT00000019031	antisense	intergenic	656	divergent	upstream
MSTRG.2141	MSTRG.2141.2	ENSMGAG00000000383	ENSMGAT00000000383	sense	intergenic	15549	same_strand	upstream
MSTRG.55209	MSTRG.55209.5	ENSMGAG00000008737	ENSMGAT00000009809	antisense	intergenic	9941	divergent	upstream
MSTRG.7344	MSTRG.7344.1	ENSMGAG00000011635	ENSMGAT00000013076	antisense	intergenic	8298	divergent	upstream
MSTRG.13837	MSTRG.13837.9	ENSMGAG00000000862	ENSMGAT00000000882	antisense	intergenic	13338	divergent	upstream
MSTRG.37986	MSTRG.37986.9	ENSMGAG00000008533	ENSMGAT00000009584	sense	intergenic	51659	same_strand	upstream
MSTRG.33719	MSTRG.33719.6	ENSMGAG00000012853	ENSMGAT00000014463	antisense	intergenic	906	divergent	upstream
MSTRG.43740	MSTRG.43740.3	ENSMGAG00000010861	ENSMGAT00000012197	sense	intergenic	5624	same_strand	downstream
MSTRG.37986	MSTRG.37986.14	ENSMGAG00000008533	ENSMGAT00000009584	sense	intergenic	74766	same_strand	upstream
MSTRG.17033	MSTRG.17033.4	ENSMGAG00000008511	ENSMGAT00000009528	sense	intergenic	63309	same_strand	downstream
MSTRG.34263	MSTRG.34263.8	ENSMGAG00000016708	ENSMGAT00000020519	antisense	intergenic	2609	divergent	upstream
MSTRG.8307	MSTRG.8307.7	ENSMGAG00000015025	ENSMGAT00000016897	antisense	intergenic	17238	divergent	upstream
MSTRG.26440	MSTRG.26440.4	ENSMGAG00000002759	ENSMGAT00000003192	sense	genic	0	nested	intronic
MSTRG.43740	MSTRG.43740.4	ENSMGAG00000015916	ENSMGAT00000017829	sense	genic	0	containing	intronic
MSTRG.20526	MSTRG.20526.6	ENSMGAG00000009099	ENSMGAT00000010253	antisense	intergenic	14505	divergent	upstream
MSTRG.37986	MSTRG.37986.11	ENSMGAG00000008533	ENSMGAT00000009584	sense	intergenic	51659	same_strand	upstream
MSTRG.36950	MSTRG.36950.4	ENSMGAG00000015760	ENSMGAT00000017675	antisense	intergenic	65640	divergent	upstream
MSTRG.3904	MSTRG.3904.8	ENSMGAG00000014791	ENSMGAT00000016633	sense	intergenic	41154	same_strand	upstream
MSTRG.46558	MSTRG.46558.3	ENSMGAG00000004449	ENSMGAT00000005015	antisense	intergenic	49171	convergent	downstream
MSTRG.12747	MSTRG.12747.1	ENSMGAG00000010779	ENSMGAT00000012132	antisense	genic	0	nested	intronic
MSTRG.14379	MSTRG.14379.2	ENSMGAG00000005440	ENSMGAT00000006071	sense	intergenic	84740	same_strand	upstream
MSTRG.34985	MSTRG.34985.8	ENSMGAG00000004538	ENSMGAT00000019998	antisense	genic	0	overlapping	intronic
MSTRG.12166	MSTRG.12166.10	ENSMGAG00000007278	ENSMGAT00000008201	antisense	intergenic	38545	divergent	upstream

## Sheet: trans_EvsT
lncRNA_gene_id	targetRNA_gene_id	r.value	p.value
MSTRG.18834	MSTRG.10009	0.90117	6.27729e-05
MSTRG.20790	MSTRG.10009	0.912677	3.44838e-05
MSTRG.31990	MSTRG.10009	0.915133	3.00258e-05
MSTRG.32826	MSTRG.10009	0.913124	3.36368e-05
MSTRG.34479	MSTRG.10009	0.947469	2.88355e-06
MSTRG.40956	MSTRG.10009	0.935485	7.89362e-06
MSTRG.46558	MSTRG.10009	0.914592	3.09667e-05
MSTRG.47886	MSTRG.10009	0.921926	2.00177e-05
MSTRG.48926	MSTRG.10009	0.96308	5.07722e-07
MSTRG.49350	MSTRG.10009	0.929554	1.21292e-05
MSTRG.49190	MSTRG.10031	0.933742	8.9924e-06
MSTRG.52455	MSTRG.10031	0.938221	6.38563e-06
MSTRG.6998	MSTRG.10031	0.919407	2.33608e-05
MSTRG.9170	MSTRG.10031	0.934916	8.23978e-06
MSTRG.9417	MSTRG.10031	0.959128	8.38594e-07
MSTRG.17922	MSTRG.10036	0.901595	6.1482e-05
MSTRG.18837	MSTRG.10036	0.938509	6.24138e-06
MSTRG.25467	MSTRG.10036	0.971633	1.37931e-07
MSTRG.32871	MSTRG.10036	0.914253	3.15682e-05
MSTRG.3796	MSTRG.10036	0.93301	9.48835e-06
MSTRG.47988	MSTRG.10036	0.934695	8.37729e-06
MSTRG.50401	MSTRG.10036	0.936188	7.48184e-06
MSTRG.50685	MSTRG.10036	0.93083	1.10942e-05
MSTRG.55570	MSTRG.10036	0.90075	6.40722e-05
MSTRG.9478	MSTRG.10036	0.907219	4.62562e-05
MSTRG.12211	MSTRG.10038	0.923701	1.78976e-05
MSTRG.17922	MSTRG.10038	0.980375	2.21844e-08
MSTRG.18837	MSTRG.10038	0.951839	1.8817e-06
MSTRG.25543	MSTRG.10038	0.951879	1.87395e-06
MSTRG.31149	MSTRG.10038	0.90686	4.71295e-05
MSTRG.32871	MSTRG.10038	0.943389	4.1624e-06
MSTRG.34011	MSTRG.10038	0.953723	1.54621e-06
MSTRG.34263	MSTRG.10038	0.913458	3.30129e-05
MSTRG.3796	MSTRG.10038	0.981535	1.6392e-08
MSTRG.47988	MSTRG.10038	0.934551	8.46812e-06
MSTRG.50263	MSTRG.10038	0.983283	9.99798e-09
MSTRG.50401	MSTRG.10038	0.991032	4.50002e-10
MSTRG.50685	MSTRG.10038	0.978925	3.16048e-08
MSTRG.55570	MSTRG.10038	0.96388	4.55712e-07
MSTRG.9478	MSTRG.10038	0.935783	7.71672e-06
MSTRG.18830	MSTRG.10044	0.93363	9.06683e-06
MSTRG.19412	MSTRG.10044	0.936714	7.18511e-06
MSTRG.23295	MSTRG.10044	0.968398	2.35393e-07
MSTRG.27475	MSTRG.10044	0.990835	5.01507e-10
MSTRG.33786	MSTRG.10044	0.98372	8.7629e-09
MSTRG.40503	MSTRG.10044	0.966925	2.949e-07
MSTRG.6998	MSTRG.10063	0.927603	1.38581e-05
MSTRG.9417	MSTRG.10063	0.932539	9.81864e-06
MSTRG.17922	MSTRG.10109	0.978341	3.62015e-08
MSTRG.18837	MSTRG.10109	0.946562	3.13646e-06
MSTRG.25543	MSTRG.10109	0.92772	1.37494e-05
MSTRG.32871	MSTRG.10109	0.946035	3.29118e-06
MSTRG.34011	MSTRG.10109	0.938452	6.26984e-06
MSTRG.34263	MSTRG.10109	0.938392	6.2994e-06
MSTRG.3796	MSTRG.10109	0.983593	9.10803e-09
MSTRG.42979	MSTRG.10109	0.901847	6.07236e-05
MSTRG.50263	MSTRG.10109	0.966242	3.26247e-07
MSTRG.50401	MSTRG.10109	0.98068	2.05209e-08
MSTRG.50685	MSTRG.10109	0.980087	2.38495e-08
MSTRG.55570	MSTRG.10109	0.979444	2.79275e-08
MSTRG.9478	MSTRG.10109	0.940359	5.37412e-06
MSTRG.2141	MSTRG.10112	0.932363	9.94413e-06
MSTRG.26321	MSTRG.10112	0.921554	2.04861e-05
MSTRG.28394	MSTRG.10112	0.920889	2.13448e-05
MSTRG.4245	MSTRG.10112	0.934803	8.30984e-06
MSTRG.6998	MSTRG.10112	0.958227	9.33794e-07
MSTRG.12211	MSTRG.10113	0.979086	3.04252e-08
MSTRG.17922	MSTRG.10113	0.977909	3.99296e-08
MSTRG.25543	MSTRG.10113	0.977891	4.00925e-08
MSTRG.26321	MSTRG.10113	-0.907632	4.52684e-05
MSTRG.31149	MSTRG.10113	0.966949	2.93842e-07
MSTRG.32871	MSTRG.10113	0.96617	3.29716e-07
MSTRG.34011	MSTRG.10113	0.972158	1.25752e-07
MSTRG.34263	MSTRG.10113	0.951424	1.96268e-06
MSTRG.3796	MSTRG.10113	0.92679	1.4634e-05
MSTRG.38879	MSTRG.10113	0.919429	2.33307e-05
MSTRG.42979	MSTRG.10113	0.95163	1.92221e-06
MSTRG.45728	MSTRG.10113	-0.941451	4.90894e-06
MSTRG.49206	MSTRG.10113	0.92082	2.14351e-05
MSTRG.50263	MSTRG.10113	0.931141	1.08527e-05
MSTRG.50401	MSTRG.10113	0.972309	1.22408e-07
MSTRG.50685	MSTRG.10113	0.980835	1.97171e-08
MSTRG.50721	MSTRG.10113	0.917988	2.54285e-05
MSTRG.55209	MSTRG.10113	0.917872	2.5604e-05
MSTRG.55570	MSTRG.10113	0.94746	2.88593e-06
MSTRG.9478	MSTRG.10113	0.962706	5.33657e-07
MSTRG.12211	MSTRG.10173	0.971004	1.53769e-07
MSTRG.17922	MSTRG.10173	0.988516	1.54332e-09
MSTRG.25543	MSTRG.10173	0.973354	1.01165e-07
MSTRG.26321	MSTRG.10173	-0.91871	2.43596e-05
MSTRG.31149	MSTRG.10173	0.972611	1.15922e-07
MSTRG.32871	MSTRG.10173	0.965597	3.58233e-07
MSTRG.34011	MSTRG.10173	0.971685	1.36683e-07
MSTRG.34263	MSTRG.10173	0.951733	1.90212e-06
MSTRG.3796	MSTRG.10173	0.92779	1.36849e-05
MSTRG.38879	MSTRG.10173	0.915697	2.90698e-05
MSTRG.42979	MSTRG.10173	0.941967	4.70069e-06
MSTRG.45728	MSTRG.10173	-0.945164	3.56002e-06
MSTRG.49206	MSTRG.10173	0.921997	1.99287e-05
MSTRG.50263	MSTRG.10173	0.933297	9.29133e-06
MSTRG.50401	MSTRG.10173	0.972276	1.23124e-07
MSTRG.50685	MSTRG.10173	0.981354	1.72047e-08
MSTRG.50721	MSTRG.10173	0.915065	3.01441e-05
MSTRG.55209	MSTRG.10173	0.935183	8.07596e-06
MSTRG.55570	MSTRG.10173	0.962638	5.38502e-07
MSTRG.7344	MSTRG.10173	0.904869	5.22078e-05
MSTRG.9478	MSTRG.10173	0.962648	5.37761e-07
MSTRG.12211	MSTRG.10224	0.961124	6.5507e-07
MSTRG.17922	MSTRG.10224	0.975653	6.46742e-08
MSTRG.18837	MSTRG.10224	0.900359	6.53004e-05
MSTRG.25543	MSTRG.10224	0.976096	5.90448e-08
MSTRG.31149	MSTRG.10224	0.940596	5.27028e-06
MSTRG.32871	MSTRG.10224	0.942542	4.47659e-06
MSTRG.34011	MSTRG.10224	0.950583	2.13565e-06
MSTRG.34263	MSTRG.10224	0.924888	1.65824e-05
MSTRG.3796	MSTRG.10224	0.943272	4.20474e-06
MSTRG.42979	MSTRG.10224	0.91339	3.31403e-05
MSTRG.45728	MSTRG.10224	-0.910481	3.88952e-05
MSTRG.50263	MSTRG.10224	0.958783	8.74092e-07
MSTRG.50401	MSTRG.10224	0.971298	1.46191e-07
MSTRG.50685	MSTRG.10224	0.972513	1.17999e-07
MSTRG.55570	MSTRG.10224	0.946872	3.04795e-06
MSTRG.9478	MSTRG.10224	0.941505	4.88663e-06
MSTRG.12211	MSTRG.10229	0.935344	7.9784e-06
MSTRG.19412	MSTRG.10229	-0.908602	4.30123e-05
MSTRG.2141	MSTRG.10229	-0.952378	1.78035e-06
MSTRG.23805	MSTRG.10229	0.903718	5.53324e-05
MSTRG.25543	MSTRG.10229	0.914298	3.14873e-05
MSTRG.26321	MSTRG.10229	-0.964379	4.25396e-07
MSTRG.28394	MSTRG.10229	-0.949209	2.44383e-06
MSTRG.31149	MSTRG.10229	0.958256	9.30631e-07
MSTRG.34985	MSTRG.10229	0.920426	2.19588e-05
MSTRG.37044	MSTRG.10229	0.936031	7.57209e-06
MSTRG.38879	MSTRG.10229	0.909838	4.02686e-05
MSTRG.4245	MSTRG.10229	-0.946146	3.25789e-06
MSTRG.45728	MSTRG.10229	-0.977817	4.07555e-08
MSTRG.47677	MSTRG.10229	-0.932477	9.863e-06
MSTRG.50721	MSTRG.10229	0.951282	1.99111e-06
MSTRG.55209	MSTRG.10229	0.954821	1.3739e-06
MSTRG.6998	MSTRG.10229	-0.945594	3.42526e-06
MSTRG.8307	MSTRG.10229	0.903943	5.47103e-05
MSTRG.12211	MSTRG.1025	-0.933076	9.44237e-06
MSTRG.2141	MSTRG.1025	0.948029	2.73558e-06
MSTRG.25543	MSTRG.1025	-0.919768	2.28572e-05
MSTRG.26321	MSTRG.1025	0.973494	9.85661e-08
MSTRG.28394	MSTRG.1025	0.903986	5.45907e-05
MSTRG.31149	MSTRG.1025	-0.953491	1.58473e-06
MSTRG.34985	MSTRG.1025	-0.906914	4.69969e-05
MSTRG.38879	MSTRG.1025	-0.917245	2.65675e-05
MSTRG.39092	MSTRG.1025	-0.932951	9.52896e-06
MSTRG.4245	MSTRG.1025	0.950126	2.23456e-06
MSTRG.45728	MSTRG.1025	0.956513	1.13838e-06
MSTRG.50721	MSTRG.1025	-0.933547	9.12242e-06
MSTRG.55209	MSTRG.1025	-0.929328	1.23203e-05
MSTRG.6998	MSTRG.1025	0.964984	3.90898e-07
MSTRG.8307	MSTRG.1025	-0.905171	5.14114e-05
MSTRG.12211	MSTRG.10289	0.936331	7.39985e-06
MSTRG.17922	MSTRG.10289	0.982199	1.3661e-08
MSTRG.18837	MSTRG.10289	0.955006	1.34633e-06
MSTRG.25543	MSTRG.10289	0.939945	5.55955e-06
MSTRG.26410	MSTRG.10289	0.926278	1.51399e-05
MSTRG.31149	MSTRG.10289	0.918766	2.42778e-05
MSTRG.32871	MSTRG.10289	0.981202	1.79123e-08
MSTRG.34011	MSTRG.10289	0.977236	4.63416e-08
MSTRG.34263	MSTRG.10289	0.954642	1.40088e-06
MSTRG.3796	MSTRG.10289	0.974089	8.80697e-08
MSTRG.42979	MSTRG.10289	0.91556	2.93008e-05
MSTRG.47988	MSTRG.10289	0.946039	3.28989e-06
MSTRG.50263	MSTRG.10289	0.949609	2.35054e-06
MSTRG.50401	MSTRG.10289	0.995311	1.77103e-11
MSTRG.50685	MSTRG.10289	0.995878	9.30789e-12
MSTRG.55570	MSTRG.10289	0.972062	1.279e-07
MSTRG.9478	MSTRG.10289	0.971894	1.31759e-07
MSTRG.12211	MSTRG.10298	0.972315	1.22276e-07
MSTRG.17922	MSTRG.10298	0.976218	5.75709e-08
MSTRG.25543	MSTRG.10298	0.977909	3.99261e-08
MSTRG.26321	MSTRG.10298	-0.942423	4.52216e-06
MSTRG.31149	MSTRG.10298	0.975328	6.90697e-08
MSTRG.32871	MSTRG.10298	0.945403	3.48477e-06
MSTRG.34011	MSTRG.10298	0.957013	1.0754e-06
MSTRG.34263	MSTRG.10298	0.941861	4.74277e-06
MSTRG.3796	MSTRG.10298	0.905388	5.08449e-05
MSTRG.38879	MSTRG.10298	0.921814	2.01583e-05
MSTRG.42979	MSTRG.10298	0.945822	3.35524e-06
MSTRG.45728	MSTRG.10298	-0.955163	1.32348e-06
MSTRG.49206	MSTRG.10298	0.930548	1.13173e-05
MSTRG.50263	MSTRG.10298	0.921042	2.11447e-05
MSTRG.50401	MSTRG.10298	0.952632	1.7341e-06
MSTRG.50685	MSTRG.10298	0.964381	4.25302e-07
MSTRG.50721	MSTRG.10298	0.915085	3.01085e-05
MSTRG.55209	MSTRG.10298	0.930784	1.11308e-05
MSTRG.55570	MSTRG.10298	0.945733	3.38266e-06
MSTRG.7344	MSTRG.10298	0.917217	2.66123e-05
MSTRG.9478	MSTRG.10298	0.943773	4.02563e-06
MSTRG.28394	MSTRG.1030	0.936596	7.25056e-06
MSTRG.32807	MSTRG.1030	0.940282	5.40842e-06
MSTRG.47677	MSTRG.1030	0.952208	1.81175e-06
MSTRG.17922	MSTRG.10307	0.945107	3.5784e-06
MSTRG.18837	MSTRG.10307	0.991596	3.25533e-10
MSTRG.26410	MSTRG.10307	0.919997	2.25409e-05
MSTRG.32871	MSTRG.10307	0.944775	3.68573e-06
MSTRG.34011	MSTRG.10307	0.938807	6.09454e-06
MSTRG.34263	MSTRG.10307	0.924514	1.69884e-05
MSTRG.3796	MSTRG.10307	0.98763	2.23385e-09
MSTRG.47988	MSTRG.10307	0.944558	3.75728e-06
MSTRG.50263	MSTRG.10307	0.951113	2.02536e-06
MSTRG.50401	MSTRG.10307	0.979165	2.98622e-08
MSTRG.50685	MSTRG.10307	0.970203	1.75956e-07
MSTRG.55570	MSTRG.10307	0.949261	2.4316e-06
MSTRG.9478	MSTRG.10307	0.932143	1.0103e-05
MSTRG.12211	MSTRG.10309	0.980351	2.23211e-08
MSTRG.17922	MSTRG.10309	0.952791	1.70573e-06
MSTRG.23805	MSTRG.10309	0.919531	2.3187e-05
MSTRG.25543	MSTRG.10309	0.964647	4.09819e-07
MSTRG.26410	MSTRG.10309	0.949979	2.26699e-06
MSTRG.31149	MSTRG.10309	0.974948	7.45212e-08
MSTRG.32871	MSTRG.10309	0.962491	5.48994e-07
MSTRG.34011	MSTRG.10309	0.997499	7.68052e-13
MSTRG.34263	MSTRG.10309	0.927076	1.43569e-05
MSTRG.34985	MSTRG.10309	0.909017	4.20754e-05
MSTRG.38879	MSTRG.10309	0.940877	5.14937e-06
MSTRG.42979	MSTRG.10309	0.924449	1.70599e-05
MSTRG.45728	MSTRG.10309	-0.940757	5.20071e-06
MSTRG.47988	MSTRG.10309	0.942654	4.43389e-06
MSTRG.49206	MSTRG.10309	0.903678	5.5443e-05
MSTRG.50401	MSTRG.10309	0.965551	3.60607e-07
MSTRG.50685	MSTRG.10309	0.959721	7.80264e-07
MSTRG.50721	MSTRG.10309	0.968697	2.24581e-07
MSTRG.55209	MSTRG.10309	0.929978	1.17779e-05
MSTRG.55570	MSTRG.10309	0.908698	4.2796e-05
MSTRG.9478	MSTRG.10309	0.942362	4.54598e-06
MSTRG.34479	MSTRG.10365	0.941102	5.0542e-06
MSTRG.40956	MSTRG.10365	0.906586	4.78054e-05
MSTRG.902	MSTRG.10365	0.940696	5.22708e-06
MSTRG.19412	MSTRG.10374	-0.907858	4.47345e-05
MSTRG.54296	MSTRG.10374	0.950337	2.18843e-06
MSTRG.902	MSTRG.10374	0.961307	6.39996e-07
MSTRG.13811	MSTRG.1043	0.922511	1.92983e-05
MSTRG.13837	MSTRG.1043	0.925815	1.56087e-05
MSTRG.23805	MSTRG.1043	0.938664	6.16468e-06
MSTRG.31149	MSTRG.1043	0.926172	1.52457e-05
MSTRG.34011	MSTRG.1043	0.902338	5.92701e-05
MSTRG.34985	MSTRG.1043	0.95655	1.13362e-06
MSTRG.37044	MSTRG.1043	0.930026	1.17383e-05
MSTRG.38879	MSTRG.1043	0.958228	9.33666e-07
MSTRG.45728	MSTRG.1043	-0.928083	1.34161e-05
MSTRG.49206	MSTRG.1043	0.907081	4.65902e-05
MSTRG.50721	MSTRG.1043	0.951969	1.85689e-06
MSTRG.19412	MSTRG.10474	0.903073	5.71468e-05
MSTRG.2141	MSTRG.10474	0.949542	2.36604e-06
MSTRG.23295	MSTRG.10474	0.907329	4.59918e-05
MSTRG.27475	MSTRG.10474	0.907449	4.57042e-05
MSTRG.33786	MSTRG.10474	0.912971	3.39241e-05
MSTRG.45728	MSTRG.10474	0.90005	6.62851e-05
MSTRG.19412	MSTRG.10564	0.974293	8.46793e-08
MSTRG.2141	MSTRG.10564	0.914294	3.14942e-05
MSTRG.23295	MSTRG.10564	0.966448	3.16509e-07
MSTRG.27475	MSTRG.10564	0.939223	5.89461e-06
MSTRG.28394	MSTRG.10564	0.955718	1.24474e-06
MSTRG.33786	MSTRG.10564	0.960786	6.8365e-07
MSTRG.45728	MSTRG.10564	0.90821	4.39141e-05
MSTRG.47677	MSTRG.10564	0.927894	1.35892e-05
MSTRG.18830	MSTRG.10567	0.934746	8.34541e-06
MSTRG.19412	MSTRG.10567	0.925429	1.60083e-05
MSTRG.23295	MSTRG.10567	0.921291	2.08231e-05
MSTRG.27475	MSTRG.10567	0.913532	3.28774e-05
MSTRG.28394	MSTRG.10567	0.9579	9.70423e-07
MSTRG.32807	MSTRG.10567	0.940628	5.25624e-06
MSTRG.33786	MSTRG.10567	0.913473	3.29861e-05
MSTRG.45728	MSTRG.10567	0.907254	4.61735e-05
MSTRG.47677	MSTRG.10567	0.955919	1.21718e-06
MSTRG.28394	MSTRG.10602	0.907352	4.59368e-05
MSTRG.19412	MSTRG.10612	-0.921562	2.04757e-05
MSTRG.2141	MSTRG.10612	-0.920133	2.2355e-05
MSTRG.28394	MSTRG.10612	-0.917231	2.65905e-05
MSTRG.31990	MSTRG.10612	0.921018	2.11758e-05
MSTRG.36950	MSTRG.10612	0.91974	2.2895e-05
MSTRG.45879	MSTRG.10612	0.917824	2.56766e-05
MSTRG.54296	MSTRG.10612	0.933454	9.18521e-06
MSTRG.6998	MSTRG.10612	-0.905995	4.9286e-05
MSTRG.902	MSTRG.10612	0.985292	5.28835e-09
MSTRG.12211	MSTRG.10623	0.925797	1.56266e-05
MSTRG.17922	MSTRG.10623	0.971182	1.49133e-07
MSTRG.18837	MSTRG.10623	0.909542	4.09122e-05
MSTRG.25543	MSTRG.10623	0.92346	1.81749e-05
MSTRG.31149	MSTRG.10623	0.9218	2.01758e-05
MSTRG.32871	MSTRG.10623	0.978844	3.2214e-08
MSTRG.34011	MSTRG.10623	0.948313	2.66312e-06
MSTRG.34263	MSTRG.10623	0.980639	2.07434e-08
MSTRG.3796	MSTRG.10623	0.94325	4.21274e-06
MSTRG.38879	MSTRG.10623	0.904751	5.25219e-05
MSTRG.42979	MSTRG.10623	0.968605	2.27859e-07
MSTRG.49206	MSTRG.10623	0.949815	2.30381e-06
MSTRG.50263	MSTRG.10623	0.910934	3.79507e-05
MSTRG.50401	MSTRG.10623	0.964108	4.41652e-07
MSTRG.50685	MSTRG.10623	0.988208	1.76047e-09
MSTRG.55570	MSTRG.10623	0.970408	1.70049e-07
MSTRG.7344	MSTRG.10623	0.92671	1.47118e-05
MSTRG.9478	MSTRG.10623	0.981256	1.76566e-08
MSTRG.19412	MSTRG.1064	0.939934	5.56416e-06
MSTRG.2141	MSTRG.1064	0.960044	7.49906e-07
MSTRG.23295	MSTRG.1064	0.9248	1.66773e-05
MSTRG.27475	MSTRG.1064	0.942846	4.36163e-06
MSTRG.28394	MSTRG.1064	0.91085	3.81247e-05
MSTRG.33786	MSTRG.1064	0.938946	6.0273e-06
MSTRG.40503	MSTRG.1064	0.908405	4.34629e-05
MSTRG.4245	MSTRG.1064	0.907776	4.49272e-05
MSTRG.45728	MSTRG.1064	0.907462	4.56724e-05
MSTRG.23868	MSTRG.1069	0.917696	2.58721e-05
MSTRG.51510	MSTRG.1069	0.933434	9.19845e-06
MSTRG.12211	MSTRG.107	0.970509	1.67202e-07
MSTRG.13811	MSTRG.107	0.916975	2.69913e-05
MSTRG.13837	MSTRG.107	0.905807	4.97632e-05
MSTRG.17922	MSTRG.107	0.943137	4.25381e-06
MSTRG.2290	MSTRG.107	0.906639	4.76735e-05
MSTRG.23805	MSTRG.107	0.902321	5.93205e-05
MSTRG.25543	MSTRG.107	0.936776	7.15038e-06
MSTRG.26321	MSTRG.107	-0.938284	6.35367e-06
MSTRG.31149	MSTRG.107	0.972971	1.0857e-07
MSTRG.32871	MSTRG.107	0.958909	8.61033e-07
MSTRG.34011	MSTRG.107	0.95332	1.61373e-06
MSTRG.34263	MSTRG.107	0.942573	4.46463e-06
MSTRG.34985	MSTRG.107	0.932396	9.92074e-06
MSTRG.37044	MSTRG.107	0.920268	2.2172e-05
MSTRG.38879	MSTRG.107	0.973007	1.07858e-07
MSTRG.42979	MSTRG.107	0.968132	2.45349e-07
MSTRG.45728	MSTRG.107	-0.967342	2.76977e-07
MSTRG.49206	MSTRG.107	0.962547	5.44981e-07
MSTRG.50401	MSTRG.107	0.920603	2.17232e-05
MSTRG.50685	MSTRG.107	0.946829	3.06013e-06
MSTRG.50721	MSTRG.107	0.950849	2.07977e-06
MSTRG.55209	MSTRG.107	0.935827	7.69098e-06
MSTRG.55570	MSTRG.107	0.909227	4.16067e-05
MSTRG.7344	MSTRG.107	0.915317	2.97122e-05
MSTRG.8307	MSTRG.107	0.917181	2.66684e-05
MSTRG.9478	MSTRG.107	0.958271	9.2894e-07
MSTRG.47677	MSTRG.10755	0.90672	4.74727e-05
MSTRG.18830	MSTRG.1078	0.919608	2.30785e-05
MSTRG.19412	MSTRG.1078	0.904506	5.31769e-05
MSTRG.26321	MSTRG.1078	0.925074	1.6383e-05
MSTRG.27475	MSTRG.1078	0.907608	4.53269e-05
MSTRG.28394	MSTRG.1078	0.944715	3.70547e-06
MSTRG.31149	MSTRG.1078	-0.916478	2.77853e-05
MSTRG.40503	MSTRG.1078	0.912817	3.42161e-05
MSTRG.45728	MSTRG.1078	0.940818	5.17475e-06
MSTRG.47677	MSTRG.1078	0.927932	1.35542e-05
MSTRG.19412	MSTRG.10792	0.955684	1.24935e-06
MSTRG.2141	MSTRG.10792	0.917725	2.58273e-05
MSTRG.23295	MSTRG.10792	0.928827	1.27529e-05
MSTRG.26321	MSTRG.10792	0.906203	4.87604e-05
MSTRG.28394	MSTRG.10792	0.958623	8.90918e-07
MSTRG.33786	MSTRG.10792	0.913024	3.38246e-05
MSTRG.45728	MSTRG.10792	0.916708	2.74162e-05
MSTRG.18830	MSTRG.10846	0.947966	2.75197e-06
MSTRG.19412	MSTRG.10846	0.93643	7.34381e-06
MSTRG.2141	MSTRG.10846	0.914894	3.04395e-05
MSTRG.23295	MSTRG.10846	0.913108	3.36657e-05
MSTRG.26321	MSTRG.10846	0.915395	2.95795e-05
MSTRG.27475	MSTRG.10846	0.924308	1.72147e-05
MSTRG.28394	MSTRG.10846	0.938398	6.29674e-06
MSTRG.33786	MSTRG.10846	0.915989	2.85846e-05
MSTRG.40503	MSTRG.10846	0.949637	2.34415e-06
MSTRG.45728	MSTRG.10846	0.938913	6.04296e-06
MSTRG.19412	MSTRG.10861	0.94705	2.99818e-06
MSTRG.2141	MSTRG.10861	0.905942	4.94212e-05
MSTRG.23295	MSTRG.10861	0.951293	1.98892e-06
MSTRG.27475	MSTRG.10861	0.952578	1.74391e-06
MSTRG.28394	MSTRG.10861	0.941835	4.75303e-06
MSTRG.33786	MSTRG.10861	0.955364	1.29452e-06
MSTRG.40503	MSTRG.10861	0.903432	5.61322e-05
MSTRG.45728	MSTRG.10861	0.917034	2.6899e-05
MSTRG.47677	MSTRG.10861	0.934076	8.77308e-06
MSTRG.18830	MSTRG.10887	0.910522	3.88086e-05
MSTRG.19412	MSTRG.10887	0.905545	5.04383e-05
MSTRG.28394	MSTRG.10887	0.927001	1.44292e-05
MSTRG.47677	MSTRG.10887	0.944282	3.84999e-06
MSTRG.2141	MSTRG.10892	-0.901164	6.27939e-05
MSTRG.23868	MSTRG.10892	0.956387	1.15477e-06
MSTRG.26321	MSTRG.10892	-0.916379	2.79467e-05
MSTRG.39092	MSTRG.10892	0.964987	3.90739e-07
MSTRG.4245	MSTRG.10892	-0.931773	1.03753e-05
MSTRG.51510	MSTRG.10892	0.942991	4.30782e-06
MSTRG.6998	MSTRG.10892	-0.906771	4.73482e-05
MSTRG.2141	MSTRG.109	0.938937	6.03128e-06
MSTRG.26321	MSTRG.109	0.926591	1.48284e-05
MSTRG.28394	MSTRG.109	0.923263	1.84031e-05
MSTRG.31990	MSTRG.109	-0.905908	4.95065e-05
MSTRG.39092	MSTRG.109	-0.916703	2.74242e-05
MSTRG.4245	MSTRG.109	0.95612	1.19006e-06
MSTRG.45879	MSTRG.109	-0.925368	1.60718e-05
MSTRG.47677	MSTRG.109	0.925714	1.57129e-05
MSTRG.6998	MSTRG.109	0.936234	7.45515e-06
MSTRG.902	MSTRG.109	-0.921041	2.11462e-05
MSTRG.9417	MSTRG.109	0.914127	3.17934e-05
MSTRG.12211	MSTRG.10911	0.907086	4.65776e-05
MSTRG.17922	MSTRG.10911	0.969273	2.04878e-07
MSTRG.18837	MSTRG.10911	0.971647	1.37591e-07
MSTRG.25467	MSTRG.10911	0.915948	2.8652e-05
MSTRG.25543	MSTRG.10911	0.909302	4.14422e-05
MSTRG.26410	MSTRG.10911	0.915723	2.90266e-05
MSTRG.32871	MSTRG.10911	0.981989	1.44813e-08
MSTRG.34011	MSTRG.10911	0.961413	6.31426e-07
MSTRG.34263	MSTRG.10911	0.958591	8.94406e-07
MSTRG.3796	MSTRG.10911	0.978996	3.10789e-08
MSTRG.42979	MSTRG.10911	0.913932	3.21459e-05
MSTRG.47988	MSTRG.10911	0.945169	3.55841e-06
MSTRG.50263	MSTRG.10911	0.937934	6.53208e-06
MSTRG.50401	MSTRG.10911	0.989045	1.22023e-09
MSTRG.50685	MSTRG.10911	0.994061	5.76279e-11
MSTRG.55570	MSTRG.10911	0.97031	1.72858e-07
MSTRG.9478	MSTRG.10911	0.975069	7.27482e-08
MSTRG.12211	MSTRG.10972	0.977989	3.92179e-08
MSTRG.17922	MSTRG.10972	0.973565	9.72476e-08
MSTRG.25467	MSTRG.10972	0.904319	5.36831e-05
MSTRG.25543	MSTRG.10972	0.971817	1.33557e-07
MSTRG.26321	MSTRG.10972	-0.929262	1.2377e-05
MSTRG.31149	MSTRG.10972	0.986065	4.04213e-09
MSTRG.32871	MSTRG.10972	0.962916	5.19e-07
MSTRG.34011	MSTRG.10972	0.977846	4.04934e-08
MSTRG.34263	MSTRG.10972	0.939202	5.90415e-06
MSTRG.38879	MSTRG.10972	0.946344	3.19957e-06
MSTRG.42979	MSTRG.10972	0.949901	2.28436e-06
MSTRG.45728	MSTRG.10972	-0.964567	4.14457e-07
MSTRG.49206	MSTRG.10972	0.938473	6.25894e-06
MSTRG.50263	MSTRG.10972	0.904303	5.37258e-05
MSTRG.50401	MSTRG.10972	0.961952	5.89069e-07
MSTRG.50685	MSTRG.10972	0.969014	2.13567e-07
MSTRG.50721	MSTRG.10972	0.947503	2.8744e-06
MSTRG.55209	MSTRG.10972	0.942623	4.44573e-06
MSTRG.55570	MSTRG.10972	0.937103	6.97127e-06
MSTRG.9478	MSTRG.10972	0.955853	1.22608e-06
MSTRG.19412	MSTRG.10974	-0.941713	4.80239e-06
MSTRG.2141	MSTRG.10974	-0.956313	1.16451e-06
MSTRG.26321	MSTRG.10974	-0.93473	8.35575e-06
MSTRG.28394	MSTRG.10974	-0.960016	7.52496e-07
MSTRG.31990	MSTRG.10974	0.935621	7.81282e-06
MSTRG.34985	MSTRG.10974	0.919208	2.36428e-05
MSTRG.37044	MSTRG.10974	0.914903	3.0423e-05
MSTRG.4245	MSTRG.10974	-0.92919	1.24381e-05
MSTRG.45728	MSTRG.10974	-0.943437	4.14484e-06
MSTRG.47677	MSTRG.10974	-0.936176	7.48867e-06
MSTRG.50721	MSTRG.10974	0.908657	4.28891e-05
MSTRG.6998	MSTRG.10974	-0.943247	4.21374e-06
MSTRG.8307	MSTRG.10974	0.917051	2.68722e-05
MSTRG.902	MSTRG.10974	0.930807	1.1112e-05
MSTRG.2141	MSTRG.11011	0.923567	1.80513e-05
MSTRG.26321	MSTRG.11011	0.944502	3.77605e-06
MSTRG.28394	MSTRG.11011	0.921351	2.07457e-05
MSTRG.45728	MSTRG.11011	0.905425	5.0747e-05
MSTRG.6998	MSTRG.11011	0.980505	2.14639e-08
MSTRG.9417	MSTRG.11011	0.910354	3.91647e-05
MSTRG.28394	MSTRG.11012	0.907789	4.48984e-05
MSTRG.17922	MSTRG.11027	0.966479	3.15078e-07
MSTRG.25543	MSTRG.11027	0.943063	4.28128e-06
MSTRG.26321	MSTRG.11027	-0.914585	3.09789e-05
MSTRG.31149	MSTRG.11027	0.929451	1.22165e-05
MSTRG.3796	MSTRG.11027	0.903488	5.59738e-05
MSTRG.37969	MSTRG.11027	0.928449	1.30864e-05
MSTRG.39092	MSTRG.11027	0.917003	2.69483e-05
MSTRG.50263	MSTRG.11027	0.936628	7.233e-06
MSTRG.50401	MSTRG.11027	0.919834	2.27659e-05
MSTRG.50685	MSTRG.11027	0.924159	1.7381e-05
MSTRG.55570	MSTRG.11027	0.952286	1.79734e-06
MSTRG.7344	MSTRG.11027	0.920037	2.2486e-05
MSTRG.34479	MSTRG.11032	0.928971	1.26273e-05
MSTRG.40956	MSTRG.11032	0.973372	1.00817e-07
MSTRG.48926	MSTRG.11032	0.907283	4.61035e-05
MSTRG.4245	MSTRG.11034	0.904892	5.21465e-05
MSTRG.52455	MSTRG.11034	0.914337	3.14188e-05
MSTRG.6998	MSTRG.11034	0.952867	1.69221e-06
MSTRG.9417	MSTRG.11034	0.930803	1.11159e-05
MSTRG.26321	MSTRG.11056	-0.909028	4.20505e-05
MSTRG.46558	MSTRG.11056	0.947859	2.77982e-06
MSTRG.48926	MSTRG.11056	0.958698	8.83064e-07
MSTRG.6998	MSTRG.11060	0.930347	1.14774e-05
MSTRG.9417	MSTRG.11060	0.937104	6.97096e-06
MSTRG.32807	MSTRG.11062	0.918059	2.53223e-05
MSTRG.19412	MSTRG.11064	0.932462	9.87363e-06
MSTRG.2141	MSTRG.11064	0.915236	2.98508e-05
MSTRG.26321	MSTRG.11064	0.933228	9.33812e-06
MSTRG.28394	MSTRG.11064	0.974642	7.91322e-08
MSTRG.45728	MSTRG.11064	0.923472	1.81609e-05
MSTRG.47677	MSTRG.11064	0.926061	1.53584e-05
MSTRG.6998	MSTRG.11064	0.948149	2.70481e-06
MSTRG.2141	MSTRG.11070	-0.904612	5.28915e-05
MSTRG.28394	MSTRG.11070	-0.920904	2.13255e-05
MSTRG.31990	MSTRG.11070	0.936295	7.42054e-06
MSTRG.34479	MSTRG.11070	0.946029	3.29292e-06
MSTRG.40956	MSTRG.11070	0.911253	3.72973e-05
MSTRG.45879	MSTRG.11070	0.926536	1.48835e-05
MSTRG.47677	MSTRG.11070	-0.906001	4.927e-05
MSTRG.48926	MSTRG.11070	0.912099	3.5605e-05
MSTRG.6998	MSTRG.11070	-0.909064	4.19704e-05
MSTRG.902	MSTRG.11070	0.967798	2.58358e-07
MSTRG.9417	MSTRG.11070	-0.91643	2.78638e-05
MSTRG.23868	MSTRG.11110	0.90234	5.92644e-05
MSTRG.54296	MSTRG.11110	0.912293	3.52255e-05
MSTRG.19412	MSTRG.11183	-0.924508	1.69944e-05
MSTRG.2141	MSTRG.11183	-0.924979	1.6484e-05
MSTRG.23868	MSTRG.11183	0.915088	3.01045e-05
MSTRG.28394	MSTRG.11183	-0.935538	7.86174e-06
MSTRG.4245	MSTRG.11183	-0.918892	2.40961e-05
MSTRG.47677	MSTRG.11183	-0.904863	5.22238e-05
MSTRG.51510	MSTRG.11183	0.906879	4.70821e-05
MSTRG.54296	MSTRG.11183	0.926719	1.4703e-05
MSTRG.6998	MSTRG.11183	-0.918487	2.46856e-05
MSTRG.902	MSTRG.11183	0.921027	2.11641e-05
MSTRG.13811	MSTRG.11190	0.928569	1.29796e-05
MSTRG.18834	MSTRG.11190	0.929753	1.19633e-05
MSTRG.20790	MSTRG.11190	0.926863	1.45629e-05
MSTRG.2141	MSTRG.11190	-0.919714	2.29312e-05
MSTRG.2290	MSTRG.11190	0.947073	2.99181e-06
MSTRG.26321	MSTRG.11190	-0.921948	1.99907e-05
MSTRG.28394	MSTRG.11190	-0.925568	1.58635e-05
MSTRG.31990	MSTRG.11190	0.930224	1.15767e-05
MSTRG.32826	MSTRG.11190	0.919107	2.3786e-05
MSTRG.34479	MSTRG.11190	0.922529	1.9276e-05
MSTRG.34985	MSTRG.11190	0.908324	4.36504e-05
MSTRG.38879	MSTRG.11190	0.936086	7.54045e-06
MSTRG.42979	MSTRG.11190	0.910304	3.92692e-05
MSTRG.45728	MSTRG.11190	-0.929715	1.19949e-05
MSTRG.47677	MSTRG.11190	-0.924289	1.72366e-05
MSTRG.47886	MSTRG.11190	0.936203	7.47321e-06
MSTRG.49206	MSTRG.11190	0.936364	7.38115e-06
MSTRG.7344	MSTRG.11190	0.925936	1.54845e-05
MSTRG.8307	MSTRG.11190	0.926027	1.53926e-05
MSTRG.19412	MSTRG.11193	0.924635	1.68555e-05
MSTRG.2141	MSTRG.11193	0.955184	1.32045e-06
MSTRG.26321	MSTRG.11193	0.911686	3.64233e-05
MSTRG.28394	MSTRG.11193	0.922567	1.92302e-05
MSTRG.26321	MSTRG.11195	0.906951	4.6906e-05
MSTRG.4245	MSTRG.11195	0.919819	2.27857e-05
MSTRG.49190	MSTRG.11195	0.912427	3.4966e-05
MSTRG.52455	MSTRG.11195	0.928821	1.27578e-05
MSTRG.6998	MSTRG.11195	0.948983	2.49756e-06
MSTRG.9170	MSTRG.11195	0.903555	5.57874e-05
MSTRG.9417	MSTRG.11195	0.973656	9.56009e-08
MSTRG.12211	MSTRG.11210	0.902852	5.77798e-05
MSTRG.17922	MSTRG.11210	0.927967	1.35219e-05
MSTRG.18837	MSTRG.11210	0.967429	2.73329e-07
MSTRG.25467	MSTRG.11210	0.900186	6.58514e-05
MSTRG.25543	MSTRG.11210	0.902847	5.7793e-05
MSTRG.26410	MSTRG.11210	0.961501	6.24329e-07
MSTRG.32871	MSTRG.11210	0.951267	1.99415e-06
MSTRG.34011	MSTRG.11210	0.963348	4.89776e-07
MSTRG.34263	MSTRG.11210	0.911224	3.73562e-05
MSTRG.3796	MSTRG.11210	0.950684	2.1142e-06
MSTRG.47988	MSTRG.11210	0.978076	3.84535e-08
MSTRG.50263	MSTRG.11210	0.918696	2.43795e-05
MSTRG.50401	MSTRG.11210	0.975382	6.83302e-08
MSTRG.50685	MSTRG.11210	0.960117	7.43197e-07
MSTRG.55570	MSTRG.11210	0.910378	3.91136e-05
MSTRG.9478	MSTRG.11210	0.930214	1.1585e-05
MSTRG.19412	MSTRG.11236	0.942602	4.4539e-06
MSTRG.2141	MSTRG.11236	0.902004	6.02574e-05
MSTRG.23295	MSTRG.11236	0.903652	5.55169e-05
MSTRG.26321	MSTRG.11236	0.907671	4.51774e-05
MSTRG.28394	MSTRG.11236	0.973528	9.79333e-08
MSTRG.45728	MSTRG.11236	0.910135	3.963e-05
MSTRG.47677	MSTRG.11236	0.930951	1.09999e-05
MSTRG.6998	MSTRG.11236	0.922515	1.92929e-05
MSTRG.25467	MSTRG.11313	0.959334	8.17932e-07
MSTRG.17922	MSTRG.11388	0.905937	4.9432e-05
MSTRG.18837	MSTRG.11388	0.908545	4.31423e-05
MSTRG.25467	MSTRG.11388	0.949461	2.38485e-06
MSTRG.25543	MSTRG.11388	0.913666	3.2631e-05
MSTRG.26410	MSTRG.11388	0.919157	2.37156e-05
MSTRG.32871	MSTRG.11388	0.906582	4.78142e-05
MSTRG.34011	MSTRG.11388	0.93795	6.52388e-06
MSTRG.3796	MSTRG.11388	0.907165	4.63866e-05
MSTRG.47988	MSTRG.11388	0.962213	5.69412e-07
MSTRG.50263	MSTRG.11388	0.907911	4.46116e-05
MSTRG.50401	MSTRG.11388	0.94976	2.31622e-06
MSTRG.50685	MSTRG.11388	0.923997	1.75619e-05
MSTRG.19412	MSTRG.11393	-0.921338	2.07624e-05
MSTRG.2141	MSTRG.11393	-0.915682	2.90947e-05
MSTRG.28394	MSTRG.11393	-0.922174	1.97101e-05
MSTRG.34479	MSTRG.11393	0.92613	1.52882e-05
MSTRG.45879	MSTRG.11393	0.900876	6.36803e-05
MSTRG.46558	MSTRG.11393	0.934384	8.57441e-06
MSTRG.48926	MSTRG.11393	0.925987	1.54328e-05
MSTRG.902	MSTRG.11393	0.959554	7.96395e-07
MSTRG.12211	MSTRG.11415	0.942703	4.4154e-06
MSTRG.17922	MSTRG.11415	0.974953	7.4444e-08
MSTRG.18837	MSTRG.11415	0.934869	8.26923e-06
MSTRG.25467	MSTRG.11415	0.906825	4.72147e-05
MSTRG.25543	MSTRG.11415	0.959942	7.59448e-07
MSTRG.26410	MSTRG.11415	0.941592	4.85121e-06
MSTRG.31149	MSTRG.11415	0.941438	4.91433e-06
MSTRG.32871	MSTRG.11415	0.958452	9.0923e-07
MSTRG.34011	MSTRG.11415	0.983389	9.68655e-09
MSTRG.34263	MSTRG.11415	0.934338	8.60402e-06
MSTRG.3796	MSTRG.11415	0.9592	8.31322e-07
MSTRG.42979	MSTRG.11415	0.904412	5.34295e-05
MSTRG.47988	MSTRG.11415	0.953066	1.65731e-06
MSTRG.50263	MSTRG.11415	0.954922	1.35885e-06
MSTRG.50401	MSTRG.11415	0.991205	4.08254e-10
MSTRG.50685	MSTRG.11415	0.97969	2.63069e-08
MSTRG.55570	MSTRG.11415	0.951017	2.04496e-06
MSTRG.9478	MSTRG.11415	0.942813	4.37393e-06
MSTRG.19412	MSTRG.11419	-0.901888	6.06013e-05
MSTRG.2141	MSTRG.11419	-0.90666	4.76221e-05
MSTRG.28394	MSTRG.11419	-0.911606	3.65832e-05
MSTRG.34479	MSTRG.11419	0.940378	5.36557e-06
MSTRG.40956	MSTRG.11419	0.911786	3.6224e-05
MSTRG.45879	MSTRG.11419	0.945578	3.43019e-06
MSTRG.46558	MSTRG.11419	0.914601	3.09519e-05
MSTRG.48926	MSTRG.11419	0.913337	3.32389e-05
MSTRG.902	MSTRG.11419	0.950943	2.06019e-06
MSTRG.12211	MSTRG.11515	0.941669	4.81998e-06
MSTRG.17922	MSTRG.11515	0.986362	3.63193e-09
MSTRG.25543	MSTRG.11515	0.974246	8.54538e-08
MSTRG.28915	MSTRG.11515	0.921035	2.11546e-05
MSTRG.31149	MSTRG.11515	0.948921	2.51252e-06
MSTRG.32871	MSTRG.11515	0.912834	3.41848e-05
MSTRG.34011	MSTRG.11515	0.948533	2.60778e-06
MSTRG.3796	MSTRG.11515	0.934088	8.76513e-06
MSTRG.37969	MSTRG.11515	0.932943	9.53463e-06
MSTRG.45728	MSTRG.11515	-0.906731	4.74452e-05
MSTRG.50263	MSTRG.11515	0.966801	3.00386e-07
MSTRG.50401	MSTRG.11515	0.964286	4.30962e-07
MSTRG.50685	MSTRG.11515	0.951907	1.86873e-06
MSTRG.55209	MSTRG.11515	0.939943	5.5602e-06
MSTRG.55570	MSTRG.11515	0.958187	9.38238e-07
MSTRG.9478	MSTRG.11515	0.904699	5.26601e-05
MSTRG.2141	MSTRG.11538	0.901454	6.19085e-05
MSTRG.26321	MSTRG.11538	0.93357	9.10686e-06
MSTRG.4245	MSTRG.11538	0.940269	5.41379e-06
MSTRG.52455	MSTRG.11538	0.922119	1.97776e-05
MSTRG.6998	MSTRG.11538	0.971745	1.35248e-07
MSTRG.9417	MSTRG.11538	0.966262	3.25278e-07
MSTRG.17922	MSTRG.11563	0.963581	4.74643e-07
MSTRG.18837	MSTRG.11563	0.951452	1.95726e-06
MSTRG.25543	MSTRG.11563	0.911246	3.73109e-05
MSTRG.34011	MSTRG.11563	0.917316	2.64569e-05
MSTRG.3796	MSTRG.11563	0.986125	3.95707e-09
MSTRG.47988	MSTRG.11563	0.919305	2.35047e-05
MSTRG.50263	MSTRG.11563	0.990007	7.71752e-10
MSTRG.50401	MSTRG.11563	0.971643	1.37697e-07
MSTRG.50685	MSTRG.11563	0.948857	2.52803e-06
MSTRG.55570	MSTRG.11563	0.960223	7.33521e-07
MSTRG.19412	MSTRG.11616	0.936917	7.07301e-06
MSTRG.2141	MSTRG.11616	0.974767	7.72247e-08
MSTRG.26321	MSTRG.11616	0.937793	6.60533e-06
MSTRG.27475	MSTRG.11616	0.912131	3.55427e-05
MSTRG.28394	MSTRG.11616	0.944898	3.64578e-06
MSTRG.31149	MSTRG.11616	-0.914662	3.08445e-05
MSTRG.31990	MSTRG.11616	-0.90594	4.94248e-05
MSTRG.34985	MSTRG.11616	-0.914119	3.18079e-05
MSTRG.38879	MSTRG.11616	-0.91368	3.26055e-05
MSTRG.39092	MSTRG.11616	-0.902589	5.85395e-05
MSTRG.40503	MSTRG.11616	0.914443	3.12303e-05
MSTRG.4245	MSTRG.11616	0.954578	1.41063e-06
MSTRG.45728	MSTRG.11616	0.944587	3.74767e-06
MSTRG.47677	MSTRG.11616	0.921376	2.07131e-05
MSTRG.50721	MSTRG.11616	-0.911227	3.73504e-05
MSTRG.6998	MSTRG.11616	0.929306	1.23397e-05
MSTRG.8307	MSTRG.11616	-0.90813	4.41004e-05
MSTRG.23295	MSTRG.11642	0.905786	4.98166e-05
MSTRG.27475	MSTRG.11642	0.964383	4.25197e-07
MSTRG.33786	MSTRG.11642	0.938422	6.28445e-06
MSTRG.40503	MSTRG.11642	0.955122	1.32944e-06
MSTRG.2141	MSTRG.11681	0.910632	3.85796e-05
MSTRG.26321	MSTRG.11681	0.938093	6.45084e-06
MSTRG.28394	MSTRG.11681	0.950612	2.12954e-06
MSTRG.31990	MSTRG.11681	-0.923422	1.82188e-05
MSTRG.34479	MSTRG.11681	-0.910723	3.8389e-05
MSTRG.45879	MSTRG.11681	-0.907164	4.63901e-05
MSTRG.47677	MSTRG.11681	0.921747	2.02423e-05
MSTRG.6998	MSTRG.11681	0.950238	2.20982e-06
MSTRG.902	MSTRG.11681	-0.94214	4.63234e-06
MSTRG.9417	MSTRG.11681	0.948491	2.61835e-06
MSTRG.23868	MSTRG.11705	0.913221	3.34552e-05
MSTRG.54296	MSTRG.11705	0.950413	2.17194e-06
MSTRG.902	MSTRG.11705	0.915844	2.88244e-05
MSTRG.12211	MSTRG.11724	0.923217	1.84577e-05
MSTRG.17922	MSTRG.11724	0.973985	8.98344e-08
MSTRG.25543	MSTRG.11724	0.932401	9.91698e-06
MSTRG.31149	MSTRG.11724	0.925384	1.60558e-05
MSTRG.32871	MSTRG.11724	0.953414	1.59768e-06
MSTRG.34011	MSTRG.11724	0.926796	1.46281e-05
MSTRG.34263	MSTRG.11724	0.960106	7.44211e-07
MSTRG.3796	MSTRG.11724	0.931866	1.03061e-05
MSTRG.42979	MSTRG.11724	0.952915	1.68367e-06
MSTRG.49206	MSTRG.11724	0.937634	6.68807e-06
MSTRG.50263	MSTRG.11724	0.918961	2.39965e-05
MSTRG.50401	MSTRG.11724	0.94921	2.44343e-06
MSTRG.50685	MSTRG.11724	0.974034	8.90016e-08
MSTRG.55570	MSTRG.11724	0.970279	1.73763e-07
MSTRG.7344	MSTRG.11724	0.954019	1.49814e-06
MSTRG.9478	MSTRG.11724	0.960786	6.83686e-07
MSTRG.12211	MSTRG.11725	0.937053	6.99845e-06
MSTRG.13811	MSTRG.11725	0.956562	1.13212e-06
MSTRG.13837	MSTRG.11725	0.929655	1.20447e-05
MSTRG.17922	MSTRG.11725	0.914911	3.04089e-05
MSTRG.2290	MSTRG.11725	0.932848	9.60078e-06
MSTRG.31149	MSTRG.11725	0.936209	7.47e-06
MSTRG.32826	MSTRG.11725	0.903373	5.62971e-05
MSTRG.32871	MSTRG.11725	0.959079	8.43538e-07
MSTRG.34011	MSTRG.11725	0.924776	1.67024e-05
MSTRG.34263	MSTRG.11725	0.946182	3.24723e-06
MSTRG.34985	MSTRG.11725	0.920425	2.19603e-05
MSTRG.38879	MSTRG.11725	0.969716	1.9068e-07
MSTRG.42979	MSTRG.11725	0.98471	6.41474e-09
MSTRG.45728	MSTRG.11725	-0.934426	8.5479e-06
MSTRG.49206	MSTRG.11725	0.9777	4.1841e-08
MSTRG.50685	MSTRG.11725	0.937845	6.57789e-06
MSTRG.50721	MSTRG.11725	0.919664	2.30005e-05
MSTRG.7344	MSTRG.11725	0.926721	1.47015e-05
MSTRG.8307	MSTRG.11725	0.914173	3.1712e-05
MSTRG.9478	MSTRG.11725	0.965053	3.8709e-07
MSTRG.28394	MSTRG.11779	0.922725	1.90405e-05
MSTRG.31990	MSTRG.11779	-0.9032	5.67874e-05
MSTRG.6998	MSTRG.11815	0.90655	4.78939e-05
MSTRG.9417	MSTRG.11815	0.951347	1.97811e-06
MSTRG.12211	MSTRG.11900	0.909028	4.205e-05
MSTRG.17922	MSTRG.11900	0.918321	2.49313e-05
MSTRG.25543	MSTRG.11900	0.944394	3.81213e-06
MSTRG.26410	MSTRG.11900	0.942874	4.35125e-06
MSTRG.28915	MSTRG.11900	0.912416	3.49856e-05
MSTRG.31149	MSTRG.11900	0.914032	3.19647e-05
MSTRG.34011	MSTRG.11900	0.946444	3.17058e-06
MSTRG.47988	MSTRG.11900	0.956355	1.15891e-06
MSTRG.50263	MSTRG.11900	0.932538	9.81901e-06
MSTRG.50401	MSTRG.11900	0.946773	3.07604e-06
MSTRG.50685	MSTRG.11900	0.901335	6.22685e-05
MSTRG.10525	MSTRG.11903	0.921623	2.03982e-05
MSTRG.19412	MSTRG.11903	-0.919472	2.32696e-05
MSTRG.28394	MSTRG.11903	-0.906447	4.81498e-05
MSTRG.31990	MSTRG.11903	0.90941	4.12028e-05
MSTRG.34479	MSTRG.11903	0.925048	1.64106e-05
MSTRG.40956	MSTRG.11903	0.924741	1.67411e-05
MSTRG.46558	MSTRG.11903	0.958142	9.43228e-07
MSTRG.48926	MSTRG.11903	0.978393	3.57667e-08
MSTRG.902	MSTRG.11903	0.949606	2.35143e-06
MSTRG.12211	MSTRG.11925	-0.945188	3.55259e-06
MSTRG.17922	MSTRG.11925	-0.900531	6.47579e-05
MSTRG.2141	MSTRG.11925	0.901829	6.0779e-05
MSTRG.25543	MSTRG.11925	-0.949761	2.31594e-06
MSTRG.26321	MSTRG.11925	0.963671	4.6884e-07
MSTRG.28394	MSTRG.11925	0.920141	2.2345e-05
MSTRG.31149	MSTRG.11925	-0.978276	3.67424e-08
MSTRG.34011	MSTRG.11925	-0.928505	1.30362e-05
MSTRG.34985	MSTRG.11925	-0.900031	6.63463e-05
MSTRG.38879	MSTRG.11925	-0.921546	2.04958e-05
MSTRG.39092	MSTRG.11925	-0.900691	6.42575e-05
MSTRG.45728	MSTRG.11925	0.969085	2.11165e-07
MSTRG.50721	MSTRG.11925	-0.950125	2.23479e-06
MSTRG.55209	MSTRG.11925	-0.933693	9.02462e-06
MSTRG.6998	MSTRG.11925	0.927174	1.42634e-05
MSTRG.12211	MSTRG.12000	0.974705	7.81713e-08
MSTRG.17922	MSTRG.12000	0.97965	2.65641e-08
MSTRG.25467	MSTRG.12000	0.901679	6.12298e-05
MSTRG.25543	MSTRG.12000	0.963968	4.50229e-07
MSTRG.31149	MSTRG.12000	0.959814	7.71431e-07
MSTRG.32871	MSTRG.12000	0.979978	2.45037e-08
MSTRG.34011	MSTRG.12000	0.977165	4.70631e-08
MSTRG.34263	MSTRG.12000	0.95012	2.23574e-06
MSTRG.3796	MSTRG.12000	0.928655	1.29039e-05
MSTRG.38879	MSTRG.12000	0.920889	2.13451e-05
MSTRG.42979	MSTRG.12000	0.949671	2.33643e-06
MSTRG.45728	MSTRG.12000	-0.930741	1.11642e-05
MSTRG.47988	MSTRG.12000	0.913851	3.22929e-05
MSTRG.49206	MSTRG.12000	0.918368	2.48618e-05
MSTRG.50263	MSTRG.12000	0.921743	2.02475e-05
MSTRG.50401	MSTRG.12000	0.977566	4.30965e-08
MSTRG.50685	MSTRG.12000	0.987122	2.73005e-09
MSTRG.50721	MSTRG.12000	0.91904	2.38827e-05
MSTRG.55209	MSTRG.12000	0.922764	1.89931e-05
MSTRG.55570	MSTRG.12000	0.952115	1.82928e-06
MSTRG.9478	MSTRG.12000	0.977452	4.42015e-08
MSTRG.28394	MSTRG.12013	0.942488	4.49725e-06
MSTRG.47677	MSTRG.12013	0.920317	2.21064e-05
MSTRG.2141	MSTRG.12073	0.9523	1.79476e-06
MSTRG.26321	MSTRG.12073	0.92023	2.22234e-05
MSTRG.39092	MSTRG.12073	-0.91884	2.41712e-05
MSTRG.4245	MSTRG.12073	0.984245	7.44486e-09
MSTRG.45728	MSTRG.12073	0.905679	5.00917e-05
MSTRG.6998	MSTRG.12073	0.943815	4.01082e-06
MSTRG.26321	MSTRG.12087	0.907632	4.52695e-05
MSTRG.6998	MSTRG.12087	0.903939	5.47211e-05
MSTRG.19412	MSTRG.12112	0.958329	9.22634e-07
MSTRG.2141	MSTRG.12112	0.965304	3.73585e-07
MSTRG.23295	MSTRG.12112	0.90463	5.28451e-05
MSTRG.26321	MSTRG.12112	0.964196	4.36343e-07
MSTRG.28394	MSTRG.12112	0.991923	2.67105e-10
MSTRG.31149	MSTRG.12112	-0.922813	1.89348e-05
MSTRG.31990	MSTRG.12112	-0.904713	5.26231e-05
MSTRG.34985	MSTRG.12112	-0.900256	6.56265e-05
MSTRG.38879	MSTRG.12112	-0.90274	5.81008e-05
MSTRG.39092	MSTRG.12112	-0.922934	1.87913e-05
MSTRG.4245	MSTRG.12112	0.915095	3.0092e-05
MSTRG.45728	MSTRG.12112	0.96014	7.41111e-07
MSTRG.45879	MSTRG.12112	-0.901075	6.30662e-05
MSTRG.47677	MSTRG.12112	0.960615	6.98492e-07
MSTRG.50721	MSTRG.12112	-0.901703	6.11575e-05
MSTRG.6998	MSTRG.12112	0.958844	8.67788e-07
MSTRG.8307	MSTRG.12112	-0.9079	4.46371e-05
MSTRG.12211	MSTRG.12166	0.969009	2.13731e-07
MSTRG.17922	MSTRG.12166	0.963082	5.07599e-07
MSTRG.18837	MSTRG.12166	0.917809	2.57006e-05
MSTRG.25467	MSTRG.12166	0.906785	4.73126e-05
MSTRG.25543	MSTRG.12166	0.958644	8.88703e-07
MSTRG.26410	MSTRG.12166	0.939978	5.54426e-06
MSTRG.31149	MSTRG.12166	0.943317	4.18829e-06
MSTRG.32871	MSTRG.12166	0.969368	2.01771e-07
MSTRG.34011	MSTRG.12166	0.986929	2.93928e-09
MSTRG.34263	MSTRG.12166	0.926572	1.48472e-05
MSTRG.3796	MSTRG.12166	0.932369	9.93995e-06
MSTRG.42979	MSTRG.12166	0.906431	4.81904e-05
MSTRG.45728	MSTRG.12166	-0.901718	6.11104e-05
MSTRG.47988	MSTRG.12166	0.960884	6.75309e-07
MSTRG.50263	MSTRG.12166	0.927301	1.41427e-05
MSTRG.50401	MSTRG.12166	0.982134	1.39108e-08
MSTRG.50685	MSTRG.12166	0.976369	5.57753e-08
MSTRG.50721	MSTRG.12166	0.918717	2.43493e-05
MSTRG.55209	MSTRG.12166	0.908493	4.32626e-05
MSTRG.55570	MSTRG.12166	0.928062	1.34351e-05
MSTRG.9478	MSTRG.12166	0.956063	1.19772e-06
MSTRG.32807	MSTRG.12176	0.952684	1.72485e-06
MSTRG.19412	MSTRG.12188	0.918519	2.46382e-05
MSTRG.2141	MSTRG.12188	0.901596	6.14775e-05
MSTRG.23295	MSTRG.12188	0.912587	3.46568e-05
MSTRG.28394	MSTRG.12188	0.900704	6.42169e-05
MSTRG.9417	MSTRG.12200	0.906873	4.70978e-05
MSTRG.17922	MSTRG.12208	0.9019	6.05677e-05
MSTRG.25543	MSTRG.12208	0.909627	4.0726e-05
MSTRG.26321	MSTRG.12208	-0.93252	9.8318e-06
MSTRG.31149	MSTRG.12208	0.907579	4.53956e-05
MSTRG.37969	MSTRG.12208	0.921204	2.09345e-05
MSTRG.39092	MSTRG.12208	0.926536	1.48827e-05
MSTRG.45728	MSTRG.12208	-0.911678	3.644e-05
MSTRG.55209	MSTRG.12208	0.927736	1.37349e-05
MSTRG.12211	MSTRG.12323	0.96562	3.57071e-07
MSTRG.13811	MSTRG.12323	0.921485	2.05745e-05
MSTRG.13837	MSTRG.12323	0.917992	2.54229e-05
MSTRG.17922	MSTRG.12323	0.905695	5.00518e-05
MSTRG.18834	MSTRG.12323	0.910026	3.98642e-05
MSTRG.2141	MSTRG.12323	-0.91912	2.37686e-05
MSTRG.2290	MSTRG.12323	0.928932	1.26614e-05
MSTRG.23805	MSTRG.12323	0.91464	3.08817e-05
MSTRG.25543	MSTRG.12323	0.921367	2.07251e-05
MSTRG.26321	MSTRG.12323	-0.953175	1.63848e-06
MSTRG.28394	MSTRG.12323	-0.906751	4.73981e-05
MSTRG.31149	MSTRG.12323	0.968711	2.2408e-07
MSTRG.32826	MSTRG.12323	0.911869	3.60586e-05
MSTRG.32871	MSTRG.12323	0.923927	1.7641e-05
MSTRG.34011	MSTRG.12323	0.926297	1.51204e-05
MSTRG.34263	MSTRG.12323	0.90735	4.5941e-05
MSTRG.34985	MSTRG.12323	0.953386	1.60241e-06
MSTRG.37044	MSTRG.12323	0.93918	5.9147e-06
MSTRG.38879	MSTRG.12323	0.979558	2.7165e-08
MSTRG.42979	MSTRG.12323	0.952736	1.7154e-06
MSTRG.45728	MSTRG.12323	-0.978802	3.25314e-08
MSTRG.49206	MSTRG.12323	0.951972	1.85625e-06
MSTRG.50685	MSTRG.12323	0.905124	5.15324e-05
MSTRG.50721	MSTRG.12323	0.957993	9.5981e-07
MSTRG.55209	MSTRG.12323	0.937712	6.64724e-06
MSTRG.6998	MSTRG.12323	-0.909826	4.02952e-05
MSTRG.8307	MSTRG.12323	0.943899	3.98151e-06
MSTRG.9478	MSTRG.12323	0.92369	1.79105e-05
MSTRG.17922	MSTRG.12329	0.968545	2.30041e-07
MSTRG.18837	MSTRG.12329	0.978265	3.68332e-08
MSTRG.25543	MSTRG.12329	0.923877	1.76977e-05
MSTRG.26410	MSTRG.12329	0.921488	2.057e-05
MSTRG.32871	MSTRG.12329	0.949599	2.35287e-06
MSTRG.34011	MSTRG.12329	0.953459	1.59016e-06
MSTRG.34263	MSTRG.12329	0.920617	2.1704e-05
MSTRG.3796	MSTRG.12329	0.990932	4.75568e-10
MSTRG.47988	MSTRG.12329	0.953052	1.65981e-06
MSTRG.50263	MSTRG.12329	0.972277	1.23096e-07
MSTRG.50401	MSTRG.12329	0.992489	1.8586e-10
MSTRG.50685	MSTRG.12329	0.97957	2.70848e-08
MSTRG.55570	MSTRG.12329	0.962095	5.78196e-07
MSTRG.9478	MSTRG.12329	0.937569	6.72237e-06
MSTRG.12211	MSTRG.12355	0.927585	1.38751e-05
MSTRG.17922	MSTRG.12355	0.991381	3.69176e-10
MSTRG.18837	MSTRG.12355	0.926606	1.48142e-05
MSTRG.25543	MSTRG.12355	0.958431	9.11573e-07
MSTRG.28915	MSTRG.12355	0.909567	4.08589e-05
MSTRG.31149	MSTRG.12355	0.924458	1.70491e-05
MSTRG.32871	MSTRG.12355	0.94108	5.06338e-06
MSTRG.34011	MSTRG.12355	0.956918	1.08709e-06
MSTRG.34263	MSTRG.12355	0.929117	1.25008e-05
MSTRG.3796	MSTRG.12355	0.974367	8.34868e-08
MSTRG.47988	MSTRG.12355	0.90574	4.9936e-05
MSTRG.50263	MSTRG.12355	0.980257	2.2857e-08
MSTRG.50401	MSTRG.12355	0.984794	6.24171e-09
MSTRG.50685	MSTRG.12355	0.977814	4.07857e-08
MSTRG.55570	MSTRG.12355	0.97965	2.65638e-08
MSTRG.9478	MSTRG.12355	0.933751	8.98654e-06
MSTRG.18830	MSTRG.12433	0.913218	3.34592e-05
MSTRG.19412	MSTRG.12433	0.939083	5.96121e-06
MSTRG.23295	MSTRG.12433	0.949278	2.4276e-06
MSTRG.27475	MSTRG.12433	0.925575	1.58565e-05
MSTRG.33786	MSTRG.12433	0.944506	3.77481e-06
MSTRG.40503	MSTRG.12433	0.930386	1.14462e-05
MSTRG.18227	MSTRG.12444	0.938578	6.20719e-06
MSTRG.20526	MSTRG.12444	0.965422	3.67351e-07
MSTRG.54296	MSTRG.12444	0.905109	5.15719e-05
MSTRG.26321	MSTRG.12551	0.930184	1.16092e-05
MSTRG.45728	MSTRG.12551	0.900623	6.44687e-05
MSTRG.13837	MSTRG.12603	0.905055	5.17163e-05
MSTRG.18834	MSTRG.12603	0.946416	3.17866e-06
MSTRG.19412	MSTRG.12603	-0.903391	5.62465e-05
MSTRG.20790	MSTRG.12603	0.92262	1.91664e-05
MSTRG.2141	MSTRG.12603	-0.929648	1.20508e-05
MSTRG.2290	MSTRG.12603	0.925449	1.59875e-05
MSTRG.23805	MSTRG.12603	0.918318	2.49356e-05
MSTRG.26321	MSTRG.12603	-0.907693	4.51237e-05
MSTRG.28394	MSTRG.12603	-0.933041	9.46658e-06
MSTRG.31990	MSTRG.12603	0.962462	5.51121e-07
MSTRG.34985	MSTRG.12603	0.975696	6.41181e-08
MSTRG.36950	MSTRG.12603	0.922267	1.95964e-05
MSTRG.37044	MSTRG.12603	0.926921	1.45068e-05
MSTRG.38879	MSTRG.12603	0.945436	3.47441e-06
MSTRG.45728	MSTRG.12603	-0.936116	7.52302e-06
MSTRG.47677	MSTRG.12603	-0.908588	4.30441e-05
MSTRG.50721	MSTRG.12603	0.940925	5.12887e-06
MSTRG.6998	MSTRG.12603	-0.915694	2.90745e-05
MSTRG.8307	MSTRG.12603	0.942773	4.38893e-06
MSTRG.902	MSTRG.12603	0.907475	4.56431e-05
MSTRG.25198	MSTRG.12638	0.926397	1.5021e-05
MSTRG.25543	MSTRG.12638	0.945859	3.34406e-06
MSTRG.26321	MSTRG.12638	-0.942695	4.41836e-06
MSTRG.28915	MSTRG.12638	0.941543	4.87138e-06
MSTRG.31149	MSTRG.12638	0.928545	1.3001e-05
MSTRG.37969	MSTRG.12638	0.927074	1.43589e-05
MSTRG.39092	MSTRG.12638	0.952469	1.76374e-06
MSTRG.4245	MSTRG.12638	-0.911155	3.74976e-05
MSTRG.45728	MSTRG.12638	-0.916354	2.79871e-05
MSTRG.51510	MSTRG.12638	0.909825	4.02961e-05
MSTRG.23295	MSTRG.12647	0.94497	3.62253e-06
MSTRG.27475	MSTRG.12647	0.959499	8.01734e-07
MSTRG.33786	MSTRG.12647	0.950702	2.1105e-06
MSTRG.40503	MSTRG.12647	0.904216	5.39632e-05
MSTRG.19412	MSTRG.12655	-0.906413	4.82343e-05
MSTRG.2141	MSTRG.12655	-0.911844	3.61077e-05
MSTRG.28394	MSTRG.12655	-0.920767	2.15059e-05
MSTRG.34985	MSTRG.12655	0.910842	3.81418e-05
MSTRG.36950	MSTRG.12655	0.921148	2.10069e-05
MSTRG.37044	MSTRG.12655	0.93175	1.03925e-05
MSTRG.6998	MSTRG.12655	-0.900099	6.61273e-05
MSTRG.902	MSTRG.12655	0.933447	9.18973e-06
MSTRG.54296	MSTRG.1267	0.932942	9.53528e-06
MSTRG.902	MSTRG.1267	0.972188	1.25072e-07
MSTRG.19412	MSTRG.12705	0.927297	1.41465e-05
MSTRG.23295	MSTRG.12705	0.95135	1.97753e-06
MSTRG.28394	MSTRG.12705	0.911057	3.7697e-05
MSTRG.33786	MSTRG.12705	0.929365	1.22895e-05
MSTRG.26321	MSTRG.12710	0.927459	1.39936e-05
MSTRG.28394	MSTRG.12710	0.919059	2.38557e-05
MSTRG.6998	MSTRG.12710	0.981312	1.73972e-08
MSTRG.9417	MSTRG.12710	0.958441	9.10425e-07
MSTRG.2141	MSTRG.12747	-0.924552	1.69469e-05
MSTRG.23868	MSTRG.12747	0.905065	5.16885e-05
MSTRG.26321	MSTRG.12747	-0.948381	2.64588e-06
MSTRG.28394	MSTRG.12747	-0.910904	3.80128e-05
MSTRG.31149	MSTRG.12747	0.909568	4.08566e-05
MSTRG.39092	MSTRG.12747	0.937021	7.01585e-06
MSTRG.4245	MSTRG.12747	-0.919322	2.34804e-05
MSTRG.45728	MSTRG.12747	-0.93916	5.92451e-06
MSTRG.55209	MSTRG.12747	0.919378	2.34025e-05
MSTRG.6998	MSTRG.12747	-0.914387	3.13291e-05
MSTRG.12211	MSTRG.12753	0.954625	1.40354e-06
MSTRG.17922	MSTRG.12753	0.96609	3.33559e-07
MSTRG.25543	MSTRG.12753	0.956512	1.1386e-06
MSTRG.26321	MSTRG.12753	-0.945687	3.39675e-06
MSTRG.31149	MSTRG.12753	0.970061	1.80154e-07
MSTRG.32871	MSTRG.12753	0.910484	3.8889e-05
MSTRG.34011	MSTRG.12753	0.934161	8.71796e-06
MSTRG.37044	MSTRG.12753	0.917238	2.65785e-05
MSTRG.37969	MSTRG.12753	0.938939	6.03069e-06
MSTRG.45728	MSTRG.12753	-0.954601	1.4071e-06
MSTRG.50401	MSTRG.12753	0.922199	1.96794e-05
MSTRG.50685	MSTRG.12753	0.928565	1.29835e-05
MSTRG.50721	MSTRG.12753	0.903069	5.71594e-05
MSTRG.55209	MSTRG.12753	0.979404	2.81973e-08
MSTRG.55570	MSTRG.12753	0.929335	1.23151e-05
MSTRG.9478	MSTRG.12753	0.909344	4.1348e-05
MSTRG.49190	MSTRG.12782	0.952435	1.76996e-06
MSTRG.52455	MSTRG.12782	0.94659	3.12829e-06
MSTRG.9170	MSTRG.12782	0.972928	1.09429e-07
MSTRG.9417	MSTRG.12782	0.926861	1.45645e-05
MSTRG.12211	MSTRG.12804	0.922069	1.98397e-05
MSTRG.17922	MSTRG.12804	0.973387	1.00549e-07
MSTRG.18837	MSTRG.12804	0.937664	6.67216e-06
MSTRG.25467	MSTRG.12804	0.913221	3.34546e-05
MSTRG.25543	MSTRG.12804	0.920387	2.20114e-05
MSTRG.31149	MSTRG.12804	0.917754	2.57831e-05
MSTRG.32871	MSTRG.12804	0.985806	4.43053e-09
MSTRG.34011	MSTRG.12804	0.964416	4.23249e-07
MSTRG.34263	MSTRG.12804	0.985135	5.57601e-09
MSTRG.3796	MSTRG.12804	0.959085	8.42996e-07
MSTRG.42979	MSTRG.12804	0.950997	2.04906e-06
MSTRG.47988	MSTRG.12804	0.912864	3.41271e-05
MSTRG.49206	MSTRG.12804	0.928621	1.29334e-05
MSTRG.50263	MSTRG.12804	0.92165	2.03639e-05
MSTRG.50401	MSTRG.12804	0.977585	4.29205e-08
MSTRG.50685	MSTRG.12804	0.993981	6.16076e-11
MSTRG.55570	MSTRG.12804	0.974454	8.2091e-08
MSTRG.9478	MSTRG.12804	0.981658	1.58547e-08
MSTRG.10525	MSTRG.12823	0.910645	3.85513e-05
MSTRG.1226	MSTRG.12823	0.912711	3.44185e-05
MSTRG.19412	MSTRG.12823	-0.911232	3.73394e-05
MSTRG.31990	MSTRG.12823	0.933666	9.04298e-06
MSTRG.34479	MSTRG.12823	0.916337	2.80141e-05
MSTRG.40956	MSTRG.12823	0.940894	5.1419e-06
MSTRG.46558	MSTRG.12823	0.930697	1.11989e-05
MSTRG.48926	MSTRG.12823	0.96274	5.31231e-07
MSTRG.902	MSTRG.12823	0.974812	7.65408e-08
MSTRG.12211	MSTRG.12824	-0.912802	3.42448e-05
MSTRG.19412	MSTRG.12824	0.925717	1.57088e-05
MSTRG.2141	MSTRG.12824	0.960695	6.91521e-07
MSTRG.23295	MSTRG.12824	0.907989	4.44285e-05
MSTRG.25543	MSTRG.12824	-0.92075	2.15273e-05
MSTRG.26321	MSTRG.12824	0.960602	6.99673e-07
MSTRG.27475	MSTRG.12824	0.913896	3.22102e-05
MSTRG.28394	MSTRG.12824	0.951869	1.87591e-06
MSTRG.31149	MSTRG.12824	-0.957033	1.07295e-06
MSTRG.33786	MSTRG.12824	0.905335	5.09808e-05
MSTRG.38879	MSTRG.12824	-0.901677	6.12336e-05
MSTRG.39092	MSTRG.12824	-0.931824	1.03372e-05
MSTRG.40503	MSTRG.12824	0.902753	5.80639e-05
MSTRG.4245	MSTRG.12824	0.932724	9.6876e-06
MSTRG.45728	MSTRG.12824	0.970106	1.78814e-07
MSTRG.47677	MSTRG.12824	0.929136	1.24845e-05
MSTRG.50721	MSTRG.12824	-0.920181	2.22906e-05
MSTRG.55209	MSTRG.12824	-0.924485	1.70199e-05
MSTRG.6998	MSTRG.12824	0.907303	4.60557e-05
MSTRG.12211	MSTRG.12837	0.917169	2.66862e-05
MSTRG.18834	MSTRG.12837	0.91476	3.06727e-05
MSTRG.19412	MSTRG.12837	-0.91184	3.61173e-05
MSTRG.20790	MSTRG.12837	0.907254	4.61736e-05
MSTRG.2141	MSTRG.12837	-0.962179	5.71897e-07
MSTRG.2290	MSTRG.12837	0.91958	2.31187e-05
MSTRG.26321	MSTRG.12837	-0.964388	4.24876e-07
MSTRG.28394	MSTRG.12837	-0.952601	1.73977e-06
MSTRG.31149	MSTRG.12837	0.929235	1.23997e-05
MSTRG.31990	MSTRG.12837	0.951934	1.86358e-06
MSTRG.34479	MSTRG.12837	0.903008	5.73328e-05
MSTRG.34985	MSTRG.12837	0.938941	6.02958e-06
MSTRG.37044	MSTRG.12837	0.907632	4.5269e-05
MSTRG.38879	MSTRG.12837	0.944166	3.88965e-06
MSTRG.39092	MSTRG.12837	0.903385	5.62641e-05
MSTRG.4245	MSTRG.12837	-0.926837	1.45881e-05
MSTRG.45728	MSTRG.12837	-0.969698	1.91237e-07
MSTRG.47677	MSTRG.12837	-0.930171	1.16196e-05
MSTRG.50721	MSTRG.12837	0.924624	1.68674e-05
MSTRG.6998	MSTRG.12837	-0.94972	2.32533e-06
MSTRG.8307	MSTRG.12837	0.968614	2.27548e-07
MSTRG.12211	MSTRG.12868	0.928377	1.31512e-05
MSTRG.17922	MSTRG.12868	0.995549	1.36624e-11
MSTRG.18837	MSTRG.12868	0.929151	1.24721e-05
MSTRG.25543	MSTRG.12868	0.949249	2.43429e-06
MSTRG.31149	MSTRG.12868	0.921076	2.11007e-05
MSTRG.32871	MSTRG.12868	0.955265	1.30861e-06
MSTRG.34011	MSTRG.12868	0.955669	1.25145e-06
MSTRG.34263	MSTRG.12868	0.932333	9.96553e-06
MSTRG.3796	MSTRG.12868	0.975165	7.13731e-08
MSTRG.47988	MSTRG.12868	0.91273	3.43828e-05
MSTRG.50263	MSTRG.12868	0.97312	1.05637e-07
MSTRG.50401	MSTRG.12868	0.986836	3.0456e-09
MSTRG.50685	MSTRG.12868	0.986004	4.13148e-09
MSTRG.55570	MSTRG.12868	0.986034	4.08727e-09
MSTRG.9478	MSTRG.12868	0.952173	1.81833e-06
MSTRG.17922	MSTRG.12921	0.954724	1.38843e-06
MSTRG.18837	MSTRG.12921	0.955732	1.24281e-06
MSTRG.25467	MSTRG.12921	0.944079	3.91926e-06
MSTRG.25543	MSTRG.12921	0.906478	4.80727e-05
MSTRG.26410	MSTRG.12921	0.919414	2.33508e-05
MSTRG.32871	MSTRG.12921	0.934751	8.34259e-06
MSTRG.34011	MSTRG.12921	0.942796	4.38064e-06
MSTRG.3796	MSTRG.12921	0.969794	1.88259e-07
MSTRG.47988	MSTRG.12921	0.965937	3.4107e-07
MSTRG.50263	MSTRG.12921	0.954542	1.41612e-06
MSTRG.50401	MSTRG.12921	0.980838	1.97028e-08
MSTRG.50685	MSTRG.12921	0.962065	5.8052e-07
MSTRG.55570	MSTRG.12921	0.942714	4.41121e-06
MSTRG.9478	MSTRG.12921	0.921537	2.05084e-05
MSTRG.12211	MSTRG.12930	0.913598	3.27555e-05
MSTRG.17922	MSTRG.12930	0.956459	1.14547e-06
MSTRG.25543	MSTRG.12930	0.971519	1.40703e-07
MSTRG.28915	MSTRG.12930	0.96557	3.5964e-07
MSTRG.31149	MSTRG.12930	0.933725	9.00363e-06
MSTRG.34011	MSTRG.12930	0.918344	2.48968e-05
MSTRG.3796	MSTRG.12930	0.905967	4.9357e-05
MSTRG.37969	MSTRG.12930	0.949733	2.32236e-06
MSTRG.50263	MSTRG.12930	0.964667	4.0871e-07
MSTRG.50401	MSTRG.12930	0.934448	8.53332e-06
MSTRG.50685	MSTRG.12930	0.90614	4.89195e-05
MSTRG.55209	MSTRG.12930	0.916614	2.7567e-05
MSTRG.55570	MSTRG.12930	0.915609	2.92186e-05
MSTRG.12211	MSTRG.12935	0.95193	1.8643e-06
MSTRG.17922	MSTRG.12935	0.983675	8.88494e-09
MSTRG.18837	MSTRG.12935	0.909291	4.14646e-05
MSTRG.25543	MSTRG.12935	0.949196	2.44691e-06
MSTRG.31149	MSTRG.12935	0.936008	7.58572e-06
MSTRG.32871	MSTRG.12935	0.9771	4.77308e-08
MSTRG.34011	MSTRG.12935	0.957065	1.06901e-06
MSTRG.34263	MSTRG.12935	0.961403	6.32219e-07
MSTRG.3796	MSTRG.12935	0.947576	2.85464e-06
MSTRG.42979	MSTRG.12935	0.947076	2.99097e-06
MSTRG.45728	MSTRG.12935	-0.904789	5.24194e-05
MSTRG.49206	MSTRG.12935	0.912452	3.49177e-05
MSTRG.50263	MSTRG.12935	0.934096	8.76014e-06
MSTRG.50401	MSTRG.12935	0.975524	6.6399e-08
MSTRG.50685	MSTRG.12935	0.991628	3.19353e-10
MSTRG.55570	MSTRG.12935	0.970579	1.65253e-07
MSTRG.7344	MSTRG.12935	0.908596	4.3028e-05
MSTRG.9478	MSTRG.12935	0.980472	2.16471e-08
MSTRG.49190	MSTRG.12937	0.976797	5.09412e-08
MSTRG.52455	MSTRG.12937	0.961778	6.02505e-07
MSTRG.9170	MSTRG.12937	0.975362	6.86116e-08
MSTRG.26321	MSTRG.13021	0.918017	2.53856e-05
MSTRG.4245	MSTRG.13021	0.907474	4.5646e-05
MSTRG.6998	MSTRG.13021	0.972814	1.11744e-07
MSTRG.9417	MSTRG.13021	0.953022	1.665e-06
MSTRG.26321	MSTRG.13042	0.927719	1.37506e-05
MSTRG.28394	MSTRG.13042	0.934217	8.68159e-06
MSTRG.45728	MSTRG.13042	0.904846	5.22684e-05
MSTRG.47677	MSTRG.13042	0.925451	1.59855e-05
MSTRG.12211	MSTRG.13095	0.940391	5.36017e-06
MSTRG.17922	MSTRG.13095	0.943009	4.30109e-06
MSTRG.23805	MSTRG.13095	0.90176	6.09841e-05
MSTRG.25467	MSTRG.13095	0.950711	2.10853e-06
MSTRG.25543	MSTRG.13095	0.919403	2.33663e-05
MSTRG.26410	MSTRG.13095	0.959817	7.71164e-07
MSTRG.31149	MSTRG.13095	0.936412	7.35428e-06
MSTRG.32871	MSTRG.13095	0.975057	7.29213e-08
MSTRG.34011	MSTRG.13095	0.98709	2.7635e-09
MSTRG.34263	MSTRG.13095	0.925924	1.54969e-05
MSTRG.3796	MSTRG.13095	0.905464	5.06471e-05
MSTRG.38879	MSTRG.13095	0.915247	2.9832e-05
MSTRG.42979	MSTRG.13095	0.913538	3.28663e-05
MSTRG.47988	MSTRG.13095	0.972687	1.14348e-07
MSTRG.50401	MSTRG.13095	0.968971	2.15035e-07
MSTRG.50685	MSTRG.13095	0.964748	4.04094e-07
MSTRG.50721	MSTRG.13095	0.934381	8.57658e-06
MSTRG.55570	MSTRG.13095	0.913032	3.38098e-05
MSTRG.9478	MSTRG.13095	0.9567	1.11458e-06
MSTRG.18830	MSTRG.13098	0.948173	2.69869e-06
MSTRG.19412	MSTRG.13098	0.976885	4.99918e-08
MSTRG.2141	MSTRG.13098	0.927813	1.36637e-05
MSTRG.23295	MSTRG.13098	0.967149	2.85141e-07
MSTRG.27475	MSTRG.13098	0.957673	9.96391e-07
MSTRG.28394	MSTRG.13098	0.964268	4.32015e-07
MSTRG.33786	MSTRG.13098	0.964368	4.26074e-07
MSTRG.40503	MSTRG.13098	0.945515	3.44981e-06
MSTRG.45728	MSTRG.13098	0.924119	1.74258e-05
MSTRG.47677	MSTRG.13098	0.924077	1.74725e-05
MSTRG.19412	MSTRG.13135	0.910208	3.94746e-05
MSTRG.2141	MSTRG.13135	0.910765	3.83023e-05
MSTRG.23295	MSTRG.13135	0.92407	1.74802e-05
MSTRG.27475	MSTRG.13135	0.928803	1.27736e-05
MSTRG.33786	MSTRG.13135	0.93317	9.37778e-06
MSTRG.45728	MSTRG.13135	0.904124	5.42132e-05
MSTRG.12211	MSTRG.13166	0.916408	2.78987e-05
MSTRG.17922	MSTRG.13166	0.905605	5.02826e-05
MSTRG.2141	MSTRG.13166	-0.917724	2.58288e-05
MSTRG.25198	MSTRG.13166	0.9002	6.58064e-05
MSTRG.25543	MSTRG.13166	0.944801	3.67722e-06
MSTRG.26321	MSTRG.13166	-0.968623	2.27241e-07
MSTRG.31149	MSTRG.13166	0.941325	4.96113e-06
MSTRG.37969	MSTRG.13166	0.900372	6.52603e-05
MSTRG.39092	MSTRG.13166	0.973031	1.07385e-07
MSTRG.4245	MSTRG.13166	-0.92293	1.87963e-05
MSTRG.45728	MSTRG.13166	-0.942384	4.53718e-06
MSTRG.55209	MSTRG.13166	0.901812	6.08282e-05
MSTRG.6998	MSTRG.13166	-0.919591	2.31027e-05
MSTRG.7344	MSTRG.13166	0.906522	4.79619e-05
MSTRG.12211	MSTRG.13175	-0.931102	1.08833e-05
MSTRG.2141	MSTRG.13175	0.940604	5.26678e-06
MSTRG.25543	MSTRG.13175	-0.923186	1.84936e-05
MSTRG.26321	MSTRG.13175	0.986662	3.25101e-09
MSTRG.28394	MSTRG.13175	0.966713	3.04342e-07
MSTRG.31149	MSTRG.13175	-0.96997	1.82889e-07
MSTRG.34985	MSTRG.13175	-0.91832	2.49325e-05
MSTRG.38879	MSTRG.13175	-0.939145	5.93142e-06
MSTRG.39092	MSTRG.13175	-0.937079	6.98424e-06
MSTRG.4245	MSTRG.13175	0.921877	2.00795e-05
MSTRG.45728	MSTRG.13175	0.982337	1.31427e-08
MSTRG.47677	MSTRG.13175	0.955403	1.28891e-06
MSTRG.49206	MSTRG.13175	-0.913876	3.22475e-05
MSTRG.50721	MSTRG.13175	-0.937744	6.63068e-06
MSTRG.55209	MSTRG.13175	-0.926261	1.51566e-05
MSTRG.6998	MSTRG.13175	0.943897	3.98244e-06
MSTRG.8307	MSTRG.13175	-0.923087	1.86102e-05
MSTRG.12211	MSTRG.13293	0.919279	2.35425e-05
MSTRG.25543	MSTRG.13293	0.951754	1.89816e-06
MSTRG.26410	MSTRG.13293	0.917125	2.67555e-05
MSTRG.28915	MSTRG.13293	0.950671	2.11696e-06
MSTRG.31149	MSTRG.13293	0.936987	7.03457e-06
MSTRG.34011	MSTRG.13293	0.937232	6.90198e-06
MSTRG.50721	MSTRG.13293	0.919944	2.26135e-05
MSTRG.46558	MSTRG.13303	0.913273	3.33573e-05
MSTRG.54296	MSTRG.13303	0.926228	1.51894e-05
MSTRG.18830	MSTRG.13318	0.911949	3.58998e-05
MSTRG.19412	MSTRG.13318	0.934467	8.52145e-06
MSTRG.23295	MSTRG.13318	0.970629	1.63862e-07
MSTRG.27475	MSTRG.13318	0.953866	1.52283e-06
MSTRG.33786	MSTRG.13318	0.970863	1.57499e-07
MSTRG.40503	MSTRG.13318	0.926598	1.48217e-05
MSTRG.2141	MSTRG.13339	0.939304	5.85583e-06
MSTRG.39092	MSTRG.13339	-0.901448	6.19277e-05
MSTRG.4245	MSTRG.13339	0.917873	2.56032e-05
MSTRG.2141	MSTRG.13380	0.953492	1.58454e-06
MSTRG.23868	MSTRG.13380	-0.909196	4.16766e-05
MSTRG.26321	MSTRG.13380	0.968461	2.33077e-07
MSTRG.28394	MSTRG.13380	0.918711	2.43587e-05
MSTRG.39092	MSTRG.13380	-0.931545	1.05452e-05
MSTRG.4245	MSTRG.13380	0.939645	5.69682e-06
MSTRG.45728	MSTRG.13380	0.923396	1.82494e-05
MSTRG.6998	MSTRG.13380	0.97509	7.24395e-08
MSTRG.9417	MSTRG.13380	0.942944	4.32516e-06
MSTRG.23295	MSTRG.1341	0.936248	7.4474e-06
MSTRG.27475	MSTRG.1341	0.939375	5.82273e-06
MSTRG.33786	MSTRG.1341	0.938114	6.44021e-06
MSTRG.12211	MSTRG.13425	0.905794	4.9798e-05
MSTRG.17922	MSTRG.13425	0.980806	1.98662e-08
MSTRG.25543	MSTRG.13425	0.911798	3.62003e-05
MSTRG.31149	MSTRG.13425	0.910904	3.80138e-05
MSTRG.32871	MSTRG.13425	0.9387	6.14703e-06
MSTRG.34011	MSTRG.13425	0.915224	2.98697e-05
MSTRG.34263	MSTRG.13425	0.91268	3.44784e-05
MSTRG.3796	MSTRG.13425	0.922641	1.91415e-05
MSTRG.50263	MSTRG.13425	0.919368	2.34166e-05
MSTRG.50401	MSTRG.13425	0.943743	4.03622e-06
MSTRG.50685	MSTRG.13425	0.960429	7.14966e-07
MSTRG.55209	MSTRG.13425	0.918469	2.47119e-05
MSTRG.55570	MSTRG.13425	0.975892	6.15941e-08
MSTRG.7344	MSTRG.13425	0.92046	2.19144e-05
MSTRG.9478	MSTRG.13425	0.948083	2.72163e-06
MSTRG.26321	MSTRG.13453	-0.916266	2.81301e-05
MSTRG.39092	MSTRG.13453	0.927003	1.44277e-05
MSTRG.31990	MSTRG.1348	0.908911	4.23144e-05
MSTRG.34479	MSTRG.1348	0.969515	1.97009e-07
MSTRG.40956	MSTRG.1348	0.977744	4.14251e-08
MSTRG.46558	MSTRG.1348	0.900114	6.60797e-05
MSTRG.47886	MSTRG.1348	0.905664	5.013e-05
MSTRG.48926	MSTRG.1348	0.941563	4.86332e-06
MSTRG.49350	MSTRG.1348	0.90171	6.11353e-05
MSTRG.902	MSTRG.1348	0.905946	4.94104e-05
MSTRG.12211	MSTRG.13482	0.942997	4.30557e-06
MSTRG.17922	MSTRG.13482	0.993013	1.29574e-10
MSTRG.18837	MSTRG.13482	0.910206	3.94789e-05
MSTRG.25543	MSTRG.13482	0.952493	1.75925e-06
MSTRG.31149	MSTRG.13482	0.931834	1.03296e-05
MSTRG.32871	MSTRG.13482	0.961583	6.17774e-07
MSTRG.34011	MSTRG.13482	0.958021	9.56705e-07
MSTRG.34263	MSTRG.13482	0.933582	9.09884e-06
MSTRG.3796	MSTRG.13482	0.957909	9.6935e-07
MSTRG.47988	MSTRG.13482	0.907562	4.54354e-05
MSTRG.50263	MSTRG.13482	0.955604	1.26054e-06
MSTRG.50401	MSTRG.13482	0.982665	1.19739e-08
MSTRG.50685	MSTRG.13482	0.984966	5.89896e-09
MSTRG.55209	MSTRG.13482	0.917274	2.65222e-05
MSTRG.55570	MSTRG.13482	0.977727	4.15886e-08
MSTRG.9478	MSTRG.13482	0.95946	8.05534e-07
MSTRG.23868	MSTRG.1349	0.901184	6.27301e-05
MSTRG.51510	MSTRG.1349	0.922453	1.93684e-05
MSTRG.12211	MSTRG.13497	0.960215	7.34188e-07
MSTRG.17922	MSTRG.13497	0.979676	2.63986e-08
MSTRG.25543	MSTRG.13497	0.959731	7.79337e-07
MSTRG.26321	MSTRG.13497	-0.925708	1.57181e-05
MSTRG.31149	MSTRG.13497	0.960261	7.30024e-07
MSTRG.32871	MSTRG.13497	0.946133	3.26195e-06
MSTRG.34011	MSTRG.13497	0.943167	4.24277e-06
MSTRG.34263	MSTRG.13497	0.936507	7.3005e-06
MSTRG.3796	MSTRG.13497	0.904156	5.41268e-05
MSTRG.42979	MSTRG.13497	0.926405	1.5013e-05
MSTRG.45728	MSTRG.13497	-0.942737	4.40273e-06
MSTRG.49206	MSTRG.13497	0.90581	4.97569e-05
MSTRG.50263	MSTRG.13497	0.916582	2.7618e-05
MSTRG.50401	MSTRG.13497	0.947659	2.83263e-06
MSTRG.50685	MSTRG.13497	0.963791	4.61272e-07
MSTRG.55209	MSTRG.13497	0.942236	4.59471e-06
MSTRG.55570	MSTRG.13497	0.955926	1.21617e-06
MSTRG.7344	MSTRG.13497	0.925098	1.63571e-05
MSTRG.9478	MSTRG.13497	0.950587	2.13478e-06
MSTRG.25198	MSTRG.13503	0.927301	1.4143e-05
MSTRG.25543	MSTRG.13503	0.938079	6.45792e-06
MSTRG.26321	MSTRG.13503	-0.943537	4.10901e-06
MSTRG.28915	MSTRG.13503	0.934414	8.55528e-06
MSTRG.31149	MSTRG.13503	0.918984	2.39633e-05
MSTRG.37969	MSTRG.13503	0.908406	4.34617e-05
MSTRG.39092	MSTRG.13503	0.955833	1.22879e-06
MSTRG.4245	MSTRG.13503	-0.916214	2.82151e-05
MSTRG.45728	MSTRG.13503	-0.911485	3.68274e-05
MSTRG.51510	MSTRG.13503	0.909245	4.15679e-05
MSTRG.6998	MSTRG.13503	-0.902083	6.00234e-05
MSTRG.18830	MSTRG.13537	0.936341	7.39415e-06
MSTRG.19412	MSTRG.13537	0.949389	2.40149e-06
MSTRG.23295	MSTRG.13537	0.933475	9.17088e-06
MSTRG.26321	MSTRG.13537	0.904019	5.45009e-05
MSTRG.27475	MSTRG.13537	0.925619	1.58104e-05
MSTRG.28394	MSTRG.13537	0.959536	7.98187e-07
MSTRG.33786	MSTRG.13537	0.926851	1.45744e-05
MSTRG.40503	MSTRG.13537	0.923914	1.76556e-05
MSTRG.45728	MSTRG.13537	0.916327	2.80296e-05
MSTRG.47677	MSTRG.13537	0.916258	2.81426e-05
MSTRG.12211	MSTRG.1357	0.915128	3.00358e-05
MSTRG.17922	MSTRG.1357	0.926746	1.46768e-05
MSTRG.25543	MSTRG.1357	0.933218	9.345e-06
MSTRG.26321	MSTRG.1357	-0.903333	5.6411e-05
MSTRG.31149	MSTRG.1357	0.953785	1.53612e-06
MSTRG.34011	MSTRG.1357	0.916208	2.82237e-05
MSTRG.38879	MSTRG.1357	0.906186	4.88019e-05
MSTRG.42979	MSTRG.1357	0.912423	3.49727e-05
MSTRG.45728	MSTRG.1357	-0.936228	7.45872e-06
MSTRG.49206	MSTRG.1357	0.922943	1.87804e-05
MSTRG.50401	MSTRG.1357	0.905152	5.14592e-05
MSTRG.50685	MSTRG.1357	0.9111	3.76103e-05
MSTRG.23868	MSTRG.13607	0.916102	2.83991e-05
MSTRG.4245	MSTRG.13607	-0.911071	3.76685e-05
MSTRG.46558	MSTRG.13607	0.927007	1.44237e-05
MSTRG.54296	MSTRG.13607	0.912212	3.53843e-05
MSTRG.902	MSTRG.13607	0.904569	5.30089e-05
MSTRG.17922	MSTRG.13643	0.931068	1.09092e-05
MSTRG.18837	MSTRG.13643	0.981148	1.81697e-08
MSTRG.25467	MSTRG.13643	0.913396	3.31279e-05
MSTRG.26410	MSTRG.13643	0.949904	2.28371e-06
MSTRG.32871	MSTRG.13643	0.950953	2.0581e-06
MSTRG.34011	MSTRG.13643	0.952803	1.7035e-06
MSTRG.34263	MSTRG.13643	0.918756	2.42924e-05
MSTRG.3796	MSTRG.13643	0.966066	3.3476e-07
MSTRG.47988	MSTRG.13643	0.970412	1.69935e-07
MSTRG.50263	MSTRG.13643	0.924792	1.66855e-05
MSTRG.50401	MSTRG.13643	0.976684	5.21904e-08
MSTRG.50685	MSTRG.13643	0.964003	4.48085e-07
MSTRG.55570	MSTRG.13643	0.925429	1.60082e-05
MSTRG.9478	MSTRG.13643	0.931961	1.02367e-05
MSTRG.12211	MSTRG.13683	0.943911	3.97756e-06
MSTRG.17922	MSTRG.13683	0.940866	5.15391e-06
MSTRG.2141	MSTRG.13683	-0.911002	3.78118e-05
MSTRG.25543	MSTRG.13683	0.945921	3.32547e-06
MSTRG.26321	MSTRG.13683	-0.96361	4.7276e-07
MSTRG.31149	MSTRG.13683	0.963375	4.88036e-07
MSTRG.34011	MSTRG.13683	0.903364	5.63218e-05
MSTRG.37044	MSTRG.13683	0.909008	4.20965e-05
MSTRG.37969	MSTRG.13683	0.933937	8.86382e-06
MSTRG.39092	MSTRG.13683	0.929	1.26017e-05
MSTRG.4245	MSTRG.13683	-0.924441	1.70678e-05
MSTRG.45728	MSTRG.13683	-0.960719	6.89432e-07
MSTRG.55209	MSTRG.13683	0.968488	2.32095e-07
MSTRG.6998	MSTRG.13683	-0.904451	5.33255e-05
MSTRG.7344	MSTRG.13683	0.910585	3.86773e-05
MSTRG.12211	MSTRG.13685	-0.927665	1.38003e-05
MSTRG.19412	MSTRG.13685	0.931556	1.05375e-05
MSTRG.2141	MSTRG.13685	0.968086	2.47138e-07
MSTRG.2290	MSTRG.13685	-0.903787	5.51417e-05
MSTRG.23295	MSTRG.13685	0.90773	4.50378e-05
MSTRG.26321	MSTRG.13685	0.958153	9.4192e-07
MSTRG.28394	MSTRG.13685	0.95741	1.02734e-06
MSTRG.31149	MSTRG.13685	-0.956949	1.08328e-06
MSTRG.31990	MSTRG.13685	-0.907312	4.60322e-05
MSTRG.33786	MSTRG.13685	0.900019	6.63843e-05
MSTRG.34985	MSTRG.13685	-0.947081	2.98966e-06
MSTRG.37044	MSTRG.13685	-0.912801	3.42475e-05
MSTRG.38879	MSTRG.13685	-0.959759	7.76677e-07
MSTRG.4245	MSTRG.13685	0.913468	3.29951e-05
MSTRG.45728	MSTRG.13685	0.980609	2.09023e-08
MSTRG.47677	MSTRG.13685	0.924183	1.73536e-05
MSTRG.49206	MSTRG.13685	-0.918781	2.42568e-05
MSTRG.50721	MSTRG.13685	-0.950449	2.16416e-06
MSTRG.55209	MSTRG.13685	-0.918712	2.43566e-05
MSTRG.6998	MSTRG.13685	0.921287	2.08272e-05
MSTRG.8307	MSTRG.13685	-0.935928	7.63217e-06
MSTRG.2141	MSTRG.13803	0.90299	5.7383e-05
MSTRG.26321	MSTRG.13803	0.925412	1.60263e-05
MSTRG.28394	MSTRG.13803	0.94554	3.44196e-06
MSTRG.6998	MSTRG.13803	0.968201	2.42753e-07
MSTRG.9417	MSTRG.13803	0.922947	1.87754e-05
MSTRG.17922	MSTRG.13814	0.93085	1.10791e-05
MSTRG.18837	MSTRG.13814	0.990923	4.77874e-10
MSTRG.25467	MSTRG.13814	0.9196	2.30898e-05
MSTRG.26410	MSTRG.13814	0.912012	3.57766e-05
MSTRG.32871	MSTRG.13814	0.950818	2.08616e-06
MSTRG.34011	MSTRG.13814	0.926322	1.50954e-05
MSTRG.34263	MSTRG.13814	0.925012	1.64489e-05
MSTRG.3796	MSTRG.13814	0.976978	4.90082e-08
MSTRG.47988	MSTRG.13814	0.950861	2.07729e-06
MSTRG.50263	MSTRG.13814	0.92306	1.86424e-05
MSTRG.50401	MSTRG.13814	0.968676	2.25336e-07
MSTRG.50685	MSTRG.13814	0.966118	3.32207e-07
MSTRG.55570	MSTRG.13814	0.942455	4.50995e-06
MSTRG.9478	MSTRG.13814	0.940989	5.10181e-06
MSTRG.12211	MSTRG.13829	-0.914041	3.19478e-05
MSTRG.19412	MSTRG.13829	0.916109	2.83872e-05
MSTRG.2141	MSTRG.13829	0.96154	6.21192e-07
MSTRG.23295	MSTRG.13829	0.907991	4.44225e-05
MSTRG.25543	MSTRG.13829	-0.904639	5.28192e-05
MSTRG.26321	MSTRG.13829	0.953242	1.627e-06
MSTRG.28394	MSTRG.13829	0.944353	3.82596e-06
MSTRG.31149	MSTRG.13829	-0.957075	1.06782e-06
MSTRG.34985	MSTRG.13829	-0.91482	3.0567e-05
MSTRG.38879	MSTRG.13829	-0.934429	8.54541e-06
MSTRG.39092	MSTRG.13829	-0.907392	4.58421e-05
MSTRG.45728	MSTRG.13829	0.968411	2.34929e-07
MSTRG.47677	MSTRG.13829	0.901351	6.22202e-05
MSTRG.50721	MSTRG.13829	-0.935191	8.0708e-06
MSTRG.55209	MSTRG.13829	-0.919693	2.29604e-05
MSTRG.6998	MSTRG.13829	0.917866	2.56136e-05
MSTRG.19412	MSTRG.13835	0.957367	1.0324e-06
MSTRG.28394	MSTRG.13835	0.952113	1.82963e-06
MSTRG.47677	MSTRG.13835	0.964412	4.23472e-07
MSTRG.902	MSTRG.13835	-0.91817	2.51556e-05
MSTRG.17922	MSTRG.13863	0.928858	1.27259e-05
MSTRG.18837	MSTRG.13863	0.995089	2.2319e-11
MSTRG.32871	MSTRG.13863	0.930011	1.17504e-05
MSTRG.34011	MSTRG.13863	0.90278	5.79865e-05
MSTRG.34263	MSTRG.13863	0.907842	4.47735e-05
MSTRG.3796	MSTRG.13863	0.987956	1.95575e-09
MSTRG.47988	MSTRG.13863	0.918186	2.51327e-05
MSTRG.50263	MSTRG.13863	0.938301	6.34545e-06
MSTRG.50401	MSTRG.13863	0.961705	6.08213e-07
MSTRG.50685	MSTRG.13863	0.957457	1.02178e-06
MSTRG.55570	MSTRG.13863	0.946862	3.05097e-06
MSTRG.9478	MSTRG.13863	0.922669	1.91074e-05
MSTRG.49190	MSTRG.13866	0.964388	4.24867e-07
MSTRG.9170	MSTRG.13866	0.970188	1.76393e-07
MSTRG.17922	MSTRG.13877	0.907318	4.60186e-05
MSTRG.18837	MSTRG.13877	0.970158	1.77291e-07
MSTRG.26410	MSTRG.13877	0.912256	3.52984e-05
MSTRG.32871	MSTRG.13877	0.928854	1.27287e-05
MSTRG.34011	MSTRG.13877	0.932956	9.52541e-06
MSTRG.34263	MSTRG.13877	0.921768	2.02161e-05
MSTRG.3796	MSTRG.13877	0.950818	2.08607e-06
MSTRG.47988	MSTRG.13877	0.924674	1.68131e-05
MSTRG.50263	MSTRG.13877	0.916368	2.79643e-05
MSTRG.50401	MSTRG.13877	0.955463	1.28034e-06
MSTRG.50685	MSTRG.13877	0.947527	2.86782e-06
MSTRG.9478	MSTRG.13877	0.910773	3.8284e-05
MSTRG.18834	MSTRG.13884	0.912419	3.49798e-05
MSTRG.19412	MSTRG.13884	-0.933344	9.25954e-06
MSTRG.20790	MSTRG.13884	0.906725	4.74601e-05
MSTRG.2141	MSTRG.13884	-0.942091	4.65169e-06
MSTRG.26321	MSTRG.13884	-0.912394	3.50283e-05
MSTRG.28394	MSTRG.13884	-0.941272	4.98307e-06
MSTRG.31990	MSTRG.13884	0.953924	1.51346e-06
MSTRG.34479	MSTRG.13884	0.929932	1.18154e-05
MSTRG.40956	MSTRG.13884	0.906129	4.89475e-05
MSTRG.4245	MSTRG.13884	-0.903275	5.65734e-05
MSTRG.45728	MSTRG.13884	-0.906183	4.88115e-05
MSTRG.46558	MSTRG.13884	0.904918	5.20781e-05
MSTRG.47677	MSTRG.13884	-0.920503	2.1856e-05
MSTRG.48926	MSTRG.13884	0.944475	3.78515e-06
MSTRG.6998	MSTRG.13884	-0.918708	2.43625e-05
MSTRG.902	MSTRG.13884	0.955012	1.34553e-06
MSTRG.17922	MSTRG.13888	0.923327	1.83285e-05
MSTRG.32871	MSTRG.13888	0.915261	2.98079e-05
MSTRG.34263	MSTRG.13888	0.930175	1.1617e-05
MSTRG.42979	MSTRG.13888	0.933841	8.9269e-06
MSTRG.47886	MSTRG.13888	0.92852	1.30229e-05
MSTRG.49206	MSTRG.13888	0.934478	8.51423e-06
MSTRG.50685	MSTRG.13888	0.925473	1.59626e-05
MSTRG.55570	MSTRG.13888	0.937285	6.87331e-06
MSTRG.7344	MSTRG.13888	0.988957	1.26959e-09
MSTRG.9478	MSTRG.13888	0.937278	6.87692e-06
MSTRG.12211	MSTRG.13922	0.9716	1.38726e-07
MSTRG.17922	MSTRG.13922	0.932535	9.82136e-06
MSTRG.2141	MSTRG.13922	-0.919749	2.28833e-05
MSTRG.23805	MSTRG.13922	0.902236	5.95699e-05
MSTRG.25543	MSTRG.13922	0.945208	3.54618e-06
MSTRG.26321	MSTRG.13922	-0.970529	1.6664e-07
MSTRG.28394	MSTRG.13922	-0.907427	4.57561e-05
MSTRG.31149	MSTRG.13922	0.983406	9.63861e-09
MSTRG.32871	MSTRG.13922	0.924208	1.73257e-05
MSTRG.34011	MSTRG.13922	0.940777	5.19202e-06
MSTRG.34263	MSTRG.13922	0.91353	3.28805e-05
MSTRG.34985	MSTRG.13922	0.933378	9.23657e-06
MSTRG.37044	MSTRG.13922	0.93367	9.04007e-06
MSTRG.38879	MSTRG.13922	0.964383	4.25158e-07
MSTRG.4245	MSTRG.13922	-0.913538	3.28664e-05
MSTRG.42979	MSTRG.13922	0.939157	5.92584e-06
MSTRG.45728	MSTRG.13922	-0.982616	1.21447e-08
MSTRG.47677	MSTRG.13922	-0.900246	6.56585e-05
MSTRG.49206	MSTRG.13922	0.942035	4.6736e-06
MSTRG.50685	MSTRG.13922	0.918288	2.498e-05
MSTRG.50721	MSTRG.13922	0.956091	1.19392e-06
MSTRG.55209	MSTRG.13922	0.957603	1.00457e-06
MSTRG.6998	MSTRG.13922	-0.920498	2.1863e-05
MSTRG.7344	MSTRG.13922	0.901716	6.11183e-05
MSTRG.8307	MSTRG.13922	0.921154	2.09997e-05
MSTRG.9478	MSTRG.13922	0.920971	2.12381e-05
MSTRG.49190	MSTRG.13930	0.983507	9.34857e-09
MSTRG.52455	MSTRG.13930	0.952186	1.81592e-06
MSTRG.9170	MSTRG.13930	0.957475	1.01963e-06
MSTRG.23868	MSTRG.13931	-0.908206	4.39228e-05
MSTRG.4245	MSTRG.13931	0.911733	3.63303e-05
MSTRG.9417	MSTRG.13931	0.917204	2.66328e-05
MSTRG.17922	MSTRG.13969	0.966815	2.99755e-07
MSTRG.18837	MSTRG.13969	0.978398	3.57273e-08
MSTRG.25543	MSTRG.13969	0.918087	2.52804e-05
MSTRG.32871	MSTRG.13969	0.945633	3.41316e-06
MSTRG.34011	MSTRG.13969	0.938024	6.48584e-06
MSTRG.34263	MSTRG.13969	0.928747	1.28229e-05
MSTRG.3796	MSTRG.13969	0.993721	7.60605e-11
MSTRG.47988	MSTRG.13969	0.922848	1.88936e-05
MSTRG.50263	MSTRG.13969	0.973101	1.06006e-07
MSTRG.50401	MSTRG.13969	0.984124	7.73344e-09
MSTRG.50685	MSTRG.13969	0.979277	2.90691e-08
MSTRG.55570	MSTRG.13969	0.967516	2.6974e-07
MSTRG.9478	MSTRG.13969	0.939466	5.78009e-06
MSTRG.12211	MSTRG.14018	0.940079	5.49864e-06
MSTRG.17922	MSTRG.14018	0.986247	3.78698e-09
MSTRG.18837	MSTRG.14018	0.940346	5.37983e-06
MSTRG.25543	MSTRG.14018	0.943932	3.97014e-06
MSTRG.26410	MSTRG.14018	0.90221	5.96481e-05
MSTRG.31149	MSTRG.14018	0.929233	1.24018e-05
MSTRG.32871	MSTRG.14018	0.98365	8.95242e-09
MSTRG.34011	MSTRG.14018	0.972779	1.12446e-07
MSTRG.34263	MSTRG.14018	0.968249	2.40942e-07
MSTRG.3796	MSTRG.14018	0.968288	2.39467e-07
MSTRG.42979	MSTRG.14018	0.939508	5.76016e-06
MSTRG.47988	MSTRG.14018	0.921627	2.03929e-05
MSTRG.49206	MSTRG.14018	0.910695	3.84471e-05
MSTRG.50263	MSTRG.14018	0.944301	3.84373e-06
MSTRG.50401	MSTRG.14018	0.99002	7.669e-10
MSTRG.50685	MSTRG.14018	0.998273	1.2057e-13
MSTRG.55570	MSTRG.14018	0.978557	3.44434e-08
MSTRG.9478	MSTRG.14018	0.978708	3.32556e-08
MSTRG.18837	MSTRG.14029	0.962653	5.37413e-07
MSTRG.3796	MSTRG.14029	0.958874	8.64589e-07
MSTRG.47988	MSTRG.14029	0.933823	8.93896e-06
MSTRG.50263	MSTRG.14029	0.946993	3.01408e-06
MSTRG.50401	MSTRG.14029	0.934059	8.78413e-06
MSTRG.12211	MSTRG.14062	0.936746	7.16715e-06
MSTRG.17922	MSTRG.14062	0.995053	2.31311e-11
MSTRG.18837	MSTRG.14062	0.929369	1.22862e-05
MSTRG.25543	MSTRG.14062	0.947682	2.82667e-06
MSTRG.26410	MSTRG.14062	0.905031	5.17773e-05
MSTRG.31149	MSTRG.14062	0.932383	9.92991e-06
MSTRG.32871	MSTRG.14062	0.972842	1.11168e-07
MSTRG.34011	MSTRG.14062	0.971505	1.41042e-07
MSTRG.34263	MSTRG.14062	0.946308	3.21028e-06
MSTRG.3796	MSTRG.14062	0.969674	1.91964e-07
MSTRG.42979	MSTRG.14062	0.910815	3.81983e-05
MSTRG.47988	MSTRG.14062	0.924369	1.71481e-05
MSTRG.50263	MSTRG.14062	0.956195	1.18002e-06
MSTRG.50401	MSTRG.14062	0.990362	6.44625e-10
MSTRG.50685	MSTRG.14062	0.993027	1.28303e-10
MSTRG.55209	MSTRG.14062	0.901206	6.26648e-05
MSTRG.55570	MSTRG.14062	0.984639	6.56471e-09
MSTRG.9478	MSTRG.14062	0.966391	3.19193e-07
MSTRG.12211	MSTRG.14106	0.965482	3.64215e-07
MSTRG.17922	MSTRG.14106	0.981435	1.68339e-08
MSTRG.25543	MSTRG.14106	0.957516	1.01474e-06
MSTRG.26321	MSTRG.14106	-0.902182	5.97291e-05
MSTRG.31149	MSTRG.14106	0.960299	7.26645e-07
MSTRG.32871	MSTRG.14106	0.981273	1.75768e-08
MSTRG.34011	MSTRG.14106	0.97278	1.12428e-07
MSTRG.34263	MSTRG.14106	0.968528	2.30634e-07
MSTRG.3796	MSTRG.14106	0.929191	1.24378e-05
MSTRG.38879	MSTRG.14106	0.930807	1.11122e-05
MSTRG.42979	MSTRG.14106	0.965123	3.8331e-07
MSTRG.45728	MSTRG.14106	-0.930852	1.10772e-05
MSTRG.49206	MSTRG.14106	0.945061	3.59323e-06
MSTRG.50263	MSTRG.14106	0.916152	2.8317e-05
MSTRG.50401	MSTRG.14106	0.97202	1.28856e-07
MSTRG.50685	MSTRG.14106	0.988373	1.64084e-09
MSTRG.50721	MSTRG.14106	0.914841	3.05308e-05
MSTRG.55209	MSTRG.14106	0.911136	3.75351e-05
MSTRG.55570	MSTRG.14106	0.962128	5.75781e-07
MSTRG.7344	MSTRG.14106	0.91204	3.57212e-05
MSTRG.9478	MSTRG.14106	0.979428	2.80346e-08
MSTRG.12211	MSTRG.14145	0.984221	7.50142e-09
MSTRG.17922	MSTRG.14145	0.954439	1.43208e-06
MSTRG.23805	MSTRG.14145	0.918561	2.45774e-05
MSTRG.25467	MSTRG.14145	0.901799	6.08687e-05
MSTRG.25543	MSTRG.14145	0.953704	1.54935e-06
MSTRG.26410	MSTRG.14145	0.910472	3.89151e-05
MSTRG.31149	MSTRG.14145	0.96746	2.7203e-07
MSTRG.32871	MSTRG.14145	0.98104	1.86934e-08
MSTRG.34011	MSTRG.14145	0.986025	4.10123e-09
MSTRG.34263	MSTRG.14145	0.949845	2.29701e-06
MSTRG.34985	MSTRG.14145	0.915042	3.0183e-05
MSTRG.38879	MSTRG.14145	0.955416	1.28704e-06
MSTRG.42979	MSTRG.14145	0.957807	9.81011e-07
MSTRG.45728	MSTRG.14145	-0.945168	3.55888e-06
MSTRG.47988	MSTRG.14145	0.919939	2.26202e-05
MSTRG.49206	MSTRG.14145	0.930195	1.16001e-05
MSTRG.50401	MSTRG.14145	0.960567	7.02777e-07
MSTRG.50685	MSTRG.14145	0.971401	1.43624e-07
MSTRG.50721	MSTRG.14145	0.957706	9.92583e-07
MSTRG.55209	MSTRG.14145	0.924379	1.71366e-05
MSTRG.55570	MSTRG.14145	0.917803	2.57084e-05
MSTRG.9478	MSTRG.14145	0.971656	1.37382e-07
MSTRG.19412	MSTRG.14180	0.939124	5.9415e-06
MSTRG.2141	MSTRG.14180	0.902185	5.97203e-05
MSTRG.23295	MSTRG.14180	0.963885	4.55364e-07
MSTRG.27475	MSTRG.14180	0.939094	5.9557e-06
MSTRG.28394	MSTRG.14180	0.921235	2.08948e-05
MSTRG.33786	MSTRG.14180	0.959158	8.35538e-07
MSTRG.47677	MSTRG.14180	0.906982	4.68313e-05
MSTRG.17922	MSTRG.1419	0.968465	2.32946e-07
MSTRG.18837	MSTRG.1419	0.969721	1.90519e-07
MSTRG.25543	MSTRG.1419	0.921349	2.0748e-05
MSTRG.26410	MSTRG.1419	0.929867	1.18692e-05
MSTRG.32871	MSTRG.1419	0.940371	5.36866e-06
MSTRG.34011	MSTRG.1419	0.952532	1.75226e-06
MSTRG.34263	MSTRG.1419	0.902828	5.78493e-05
MSTRG.3796	MSTRG.1419	0.98625	3.78245e-09
MSTRG.47988	MSTRG.1419	0.959938	7.59797e-07
MSTRG.50263	MSTRG.1419	0.974009	8.94245e-08
MSTRG.50401	MSTRG.1419	0.990195	7.01998e-10
MSTRG.50685	MSTRG.1419	0.971879	1.3212e-07
MSTRG.55570	MSTRG.1419	0.95956	7.95769e-07
MSTRG.9478	MSTRG.1419	0.926845	1.45801e-05
MSTRG.19412	MSTRG.14200	0.927238	1.42021e-05
MSTRG.2141	MSTRG.14200	0.955044	1.34076e-06
MSTRG.26321	MSTRG.14200	0.981437	1.68264e-08
MSTRG.28394	MSTRG.14200	0.975822	6.2483e-08
MSTRG.31149	MSTRG.14200	-0.914672	3.08268e-05
MSTRG.39092	MSTRG.14200	-0.933421	9.20682e-06
MSTRG.4245	MSTRG.14200	0.919908	2.26629e-05
MSTRG.45728	MSTRG.14200	0.954311	1.45188e-06
MSTRG.47677	MSTRG.14200	0.926672	1.47496e-05
MSTRG.6998	MSTRG.14200	0.969316	2.03461e-07
MSTRG.8307	MSTRG.14200	-0.901461	6.18883e-05
MSTRG.19412	MSTRG.14270	0.946038	3.29012e-06
MSTRG.2141	MSTRG.14270	0.920201	2.22634e-05
MSTRG.23295	MSTRG.14270	0.966395	3.19013e-07
MSTRG.27475	MSTRG.14270	0.987355	2.49309e-09
MSTRG.28394	MSTRG.14270	0.90086	6.373e-05
MSTRG.33786	MSTRG.14270	0.979732	2.60361e-08
MSTRG.40503	MSTRG.14270	0.94062	5.26008e-06
MSTRG.12211	MSTRG.14307	-0.902019	6.02114e-05
MSTRG.2141	MSTRG.14307	0.965357	3.70738e-07
MSTRG.23868	MSTRG.14307	-0.914021	3.1984e-05
MSTRG.26321	MSTRG.14307	0.969893	1.85204e-07
MSTRG.28394	MSTRG.14307	0.922402	1.94306e-05
MSTRG.31149	MSTRG.14307	-0.933503	9.15182e-06
MSTRG.34985	MSTRG.14307	-0.909225	4.16118e-05
MSTRG.38879	MSTRG.14307	-0.912877	3.41027e-05
MSTRG.39092	MSTRG.14307	-0.938928	6.03563e-06
MSTRG.4245	MSTRG.14307	0.955934	1.21501e-06
MSTRG.45728	MSTRG.14307	0.949292	2.42419e-06
MSTRG.50721	MSTRG.14307	-0.916014	2.85426e-05
MSTRG.55209	MSTRG.14307	-0.910239	3.94075e-05
MSTRG.6998	MSTRG.14307	0.961214	6.47688e-07
MSTRG.8307	MSTRG.14307	-0.911345	3.71091e-05
MSTRG.9417	MSTRG.14307	0.906943	4.69275e-05
MSTRG.18227	MSTRG.14379	0.901911	6.05336e-05
MSTRG.37044	MSTRG.14379	0.936356	7.38615e-06
MSTRG.55209	MSTRG.14379	0.912595	3.46403e-05
MSTRG.40956	MSTRG.14439	0.905554	5.04146e-05
MSTRG.46558	MSTRG.14439	0.913855	3.22855e-05
MSTRG.48926	MSTRG.14439	0.912868	3.41194e-05
MSTRG.54296	MSTRG.14439	0.930624	1.12563e-05
MSTRG.902	MSTRG.14439	0.984372	7.15111e-09
MSTRG.10525	MSTRG.14461	0.945532	3.44446e-06
MSTRG.40956	MSTRG.14461	0.908286	4.37392e-05
MSTRG.46558	MSTRG.14461	0.952801	1.7038e-06
MSTRG.48926	MSTRG.14461	0.939821	5.61567e-06
MSTRG.902	MSTRG.14461	0.957119	1.06235e-06
MSTRG.9170	MSTRG.14524	0.915178	2.99498e-05
MSTRG.9417	MSTRG.14524	0.918964	2.39911e-05
MSTRG.28394	MSTRG.14531	0.902558	5.86287e-05
MSTRG.32807	MSTRG.14531	0.904502	5.31868e-05
MSTRG.23295	MSTRG.14583	0.909082	4.19294e-05
MSTRG.19412	MSTRG.14774	0.923133	1.85563e-05
MSTRG.2141	MSTRG.14774	0.973074	1.06543e-07
MSTRG.26321	MSTRG.14774	0.909787	4.03796e-05
MSTRG.4245	MSTRG.14774	0.910728	3.8378e-05
MSTRG.45728	MSTRG.14774	0.92654	1.48796e-05
MSTRG.12211	MSTRG.14838	0.912391	3.50343e-05
MSTRG.17922	MSTRG.14838	0.935643	7.79932e-06
MSTRG.25543	MSTRG.14838	0.935753	7.73452e-06
MSTRG.26410	MSTRG.14838	0.915412	2.95497e-05
MSTRG.31149	MSTRG.14838	0.928197	1.33125e-05
MSTRG.34011	MSTRG.14838	0.941164	5.028e-06
MSTRG.47988	MSTRG.14838	0.942586	4.45986e-06
MSTRG.50263	MSTRG.14838	0.917596	2.60252e-05
MSTRG.50401	MSTRG.14838	0.94144	4.91332e-06
MSTRG.50685	MSTRG.14838	0.905161	5.14379e-05
MSTRG.55209	MSTRG.14838	0.933105	9.42276e-06
MSTRG.12211	MSTRG.14877	0.947782	2.80012e-06
MSTRG.17922	MSTRG.14877	0.979972	2.45393e-08
MSTRG.18837	MSTRG.14877	0.909448	4.11201e-05
MSTRG.25467	MSTRG.14877	0.934987	8.19594e-06
MSTRG.25543	MSTRG.14877	0.961497	6.2468e-07
MSTRG.26410	MSTRG.14877	0.928942	1.26522e-05
MSTRG.31149	MSTRG.14877	0.953728	1.54543e-06
MSTRG.32871	MSTRG.14877	0.955858	1.22537e-06
MSTRG.34011	MSTRG.14877	0.979966	2.45759e-08
MSTRG.34263	MSTRG.14877	0.919691	2.29639e-05
MSTRG.3796	MSTRG.14877	0.944736	3.6986e-06
MSTRG.45728	MSTRG.14877	-0.908111	4.41435e-05
MSTRG.47988	MSTRG.14877	0.955738	1.24199e-06
MSTRG.50263	MSTRG.14877	0.949856	2.29463e-06
MSTRG.50401	MSTRG.14877	0.987159	2.69057e-09
MSTRG.50685	MSTRG.14877	0.975133	7.18312e-08
MSTRG.50721	MSTRG.14877	0.903621	5.56021e-05
MSTRG.55209	MSTRG.14877	0.916528	2.77056e-05
MSTRG.55570	MSTRG.14877	0.95073	2.10456e-06
MSTRG.9478	MSTRG.14877	0.9432	4.23088e-06
MSTRG.12211	MSTRG.14883	0.901525	6.16926e-05
MSTRG.17922	MSTRG.14883	0.977091	4.78197e-08
MSTRG.18837	MSTRG.14883	0.954762	1.38267e-06
MSTRG.25543	MSTRG.14883	0.923747	1.78451e-05
MSTRG.32871	MSTRG.14883	0.960435	7.14423e-07
MSTRG.34011	MSTRG.14883	0.938693	6.15031e-06
MSTRG.34263	MSTRG.14883	0.958465	9.07846e-07
MSTRG.3796	MSTRG.14883	0.983572	9.16635e-09
MSTRG.42979	MSTRG.14883	0.920676	2.16255e-05
MSTRG.50263	MSTRG.14883	0.958631	8.90112e-07
MSTRG.50401	MSTRG.14883	0.979501	2.75464e-08
MSTRG.50685	MSTRG.14883	0.988882	1.31336e-09
MSTRG.55570	MSTRG.14883	0.981657	1.58576e-08
MSTRG.9478	MSTRG.14883	0.960354	7.21668e-07
MSTRG.12211	MSTRG.14887	0.918338	2.49056e-05
MSTRG.17922	MSTRG.14887	0.970016	1.81507e-07
MSTRG.18837	MSTRG.14887	0.955797	1.23382e-06
MSTRG.25467	MSTRG.14887	0.911375	3.705e-05
MSTRG.25543	MSTRG.14887	0.938894	6.05215e-06
MSTRG.26410	MSTRG.14887	0.956396	1.15366e-06
MSTRG.31149	MSTRG.14887	0.912404	3.50094e-05
MSTRG.32871	MSTRG.14887	0.951954	1.85962e-06
MSTRG.34011	MSTRG.14887	0.97591	6.13686e-08
MSTRG.34263	MSTRG.14887	0.915656	2.91394e-05
MSTRG.3796	MSTRG.14887	0.971756	1.34995e-07
MSTRG.47988	MSTRG.14887	0.974748	7.75155e-08
MSTRG.50263	MSTRG.14887	0.961735	6.05865e-07
MSTRG.50401	MSTRG.14887	0.994206	5.09472e-11
MSTRG.50685	MSTRG.14887	0.97517	7.1293e-08
MSTRG.55570	MSTRG.14887	0.951569	1.93404e-06
MSTRG.9478	MSTRG.14887	0.933439	9.19527e-06
MSTRG.17922	MSTRG.14896	0.955846	1.2271e-06
MSTRG.18837	MSTRG.14896	0.973472	9.89553e-08
MSTRG.25467	MSTRG.14896	0.92377	1.78195e-05
MSTRG.25543	MSTRG.14896	0.905862	4.96224e-05
MSTRG.26410	MSTRG.14896	0.916427	2.78677e-05
MSTRG.32871	MSTRG.14896	0.933904	8.8851e-06
MSTRG.34011	MSTRG.14896	0.939946	5.55869e-06
MSTRG.34263	MSTRG.14896	0.908045	4.42976e-05
MSTRG.3796	MSTRG.14896	0.984077	7.84977e-09
MSTRG.47988	MSTRG.14896	0.956226	1.17594e-06
MSTRG.50263	MSTRG.14896	0.96603	3.36498e-07
MSTRG.50401	MSTRG.14896	0.981829	1.51335e-08
MSTRG.50685	MSTRG.14896	0.966266	3.25076e-07
MSTRG.55570	MSTRG.14896	0.951916	1.86701e-06
MSTRG.9478	MSTRG.14896	0.921548	2.04938e-05
MSTRG.12211	MSTRG.14898	0.983451	9.50754e-09
MSTRG.17922	MSTRG.14898	0.963854	4.57318e-07
MSTRG.23805	MSTRG.14898	0.926184	1.52335e-05
MSTRG.25543	MSTRG.14898	0.965201	3.79082e-07
MSTRG.26321	MSTRG.14898	-0.922063	1.98479e-05
MSTRG.26410	MSTRG.14898	0.926676	1.47457e-05
MSTRG.31149	MSTRG.14898	0.983184	1.02964e-08
MSTRG.32871	MSTRG.14898	0.962046	5.81894e-07
MSTRG.34011	MSTRG.14898	0.991401	3.64911e-10
MSTRG.34263	MSTRG.14898	0.92591	1.55118e-05
MSTRG.34985	MSTRG.14898	0.910626	3.85913e-05
MSTRG.37044	MSTRG.14898	0.918033	2.53609e-05
MSTRG.38879	MSTRG.14898	0.94243	4.51947e-06
MSTRG.42979	MSTRG.14898	0.922431	1.93951e-05
MSTRG.45728	MSTRG.14898	-0.955848	1.22676e-06
MSTRG.47988	MSTRG.14898	0.92068	2.16211e-05
MSTRG.49206	MSTRG.14898	0.90828	4.37509e-05
MSTRG.50401	MSTRG.14898	0.959391	8.12294e-07
MSTRG.50685	MSTRG.14898	0.95939	8.12479e-07
MSTRG.50721	MSTRG.14898	0.966483	3.14879e-07
MSTRG.55209	MSTRG.14898	0.959022	8.49349e-07
MSTRG.55570	MSTRG.14898	0.921587	2.04446e-05
MSTRG.9478	MSTRG.14898	0.946286	3.21661e-06
MSTRG.12211	MSTRG.14899	0.910627	3.85888e-05
MSTRG.17922	MSTRG.14899	0.94259	4.45832e-06
MSTRG.18837	MSTRG.14899	0.911375	3.70494e-05
MSTRG.25543	MSTRG.14899	0.953435	1.59427e-06
MSTRG.26410	MSTRG.14899	0.948881	2.52228e-06
MSTRG.28915	MSTRG.14899	0.953719	1.54688e-06
MSTRG.31149	MSTRG.14899	0.910532	3.87894e-05
MSTRG.34011	MSTRG.14899	0.958441	9.10399e-07
MSTRG.3796	MSTRG.14899	0.939935	5.56397e-06
MSTRG.47988	MSTRG.14899	0.935771	7.72392e-06
MSTRG.50263	MSTRG.14899	0.960516	7.07233e-07
MSTRG.50401	MSTRG.14899	0.966145	3.30922e-07
MSTRG.50685	MSTRG.14899	0.929992	1.17661e-05
MSTRG.55570	MSTRG.14899	0.908317	4.36668e-05
MSTRG.2141	MSTRG.14959	-0.935305	8.00166e-06
MSTRG.2290	MSTRG.14959	0.90719	4.63279e-05
MSTRG.26321	MSTRG.14959	-0.939913	5.574e-06
MSTRG.28394	MSTRG.14959	-0.92508	1.63763e-05
MSTRG.31149	MSTRG.14959	0.900569	6.46388e-05
MSTRG.31990	MSTRG.14959	0.931578	1.05207e-05
MSTRG.34479	MSTRG.14959	0.923873	1.77026e-05
MSTRG.38879	MSTRG.14959	0.913837	3.23187e-05
MSTRG.39092	MSTRG.14959	0.90192	6.05063e-05
MSTRG.45728	MSTRG.14959	-0.946262	3.22359e-06
MSTRG.47677	MSTRG.14959	-0.91194	3.59174e-05
MSTRG.6998	MSTRG.14959	-0.918302	2.49597e-05
MSTRG.8307	MSTRG.14959	0.972663	1.14839e-07
MSTRG.12211	MSTRG.15005	0.954987	1.3492e-06
MSTRG.17922	MSTRG.15005	0.922479	1.93374e-05
MSTRG.2141	MSTRG.15005	-0.939947	5.55849e-06
MSTRG.25543	MSTRG.15005	0.953406	1.59907e-06
MSTRG.26321	MSTRG.15005	-0.975215	7.06612e-08
MSTRG.28394	MSTRG.15005	-0.922346	1.94997e-05
MSTRG.31149	MSTRG.15005	0.973841	9.23291e-08
MSTRG.34011	MSTRG.15005	0.902751	5.807e-05
MSTRG.38879	MSTRG.15005	0.924458	1.70492e-05
MSTRG.39092	MSTRG.15005	0.940297	5.40143e-06
MSTRG.4245	MSTRG.15005	-0.925124	1.63294e-05
MSTRG.42979	MSTRG.15005	0.912042	3.57166e-05
MSTRG.45728	MSTRG.15005	-0.981963	1.45865e-08
MSTRG.47677	MSTRG.15005	-0.913156	3.35769e-05
MSTRG.49206	MSTRG.15005	0.913459	3.30108e-05
MSTRG.50721	MSTRG.15005	0.916396	2.79183e-05
MSTRG.55209	MSTRG.15005	0.9455	3.45436e-06
MSTRG.6998	MSTRG.15005	-0.916825	2.72295e-05
MSTRG.7344	MSTRG.15005	0.914636	3.08897e-05
MSTRG.8307	MSTRG.15005	0.913099	3.36827e-05
MSTRG.10525	MSTRG.15009	0.936317	7.40807e-06
MSTRG.1226	MSTRG.15009	0.935612	7.81768e-06
MSTRG.40956	MSTRG.15009	0.925763	1.56617e-05
MSTRG.46558	MSTRG.15009	0.936876	7.09553e-06
MSTRG.48926	MSTRG.15009	0.963989	4.48903e-07
MSTRG.902	MSTRG.15009	0.958346	9.20792e-07
MSTRG.13811	MSTRG.15018	0.923156	1.85288e-05
MSTRG.2290	MSTRG.15018	0.909808	4.03333e-05
MSTRG.26321	MSTRG.15018	-0.909755	4.04488e-05
MSTRG.31149	MSTRG.15018	0.904452	5.33233e-05
MSTRG.32826	MSTRG.15018	0.901174	6.27634e-05
MSTRG.32871	MSTRG.15018	0.905176	5.13976e-05
MSTRG.34263	MSTRG.15018	0.915613	2.92105e-05
MSTRG.38879	MSTRG.15018	0.921983	1.99463e-05
MSTRG.42979	MSTRG.15018	0.948144	2.70607e-06
MSTRG.45728	MSTRG.15018	-0.913517	3.29044e-05
MSTRG.47886	MSTRG.15018	0.945615	3.41886e-06
MSTRG.49206	MSTRG.15018	0.9538	1.53357e-06
MSTRG.7344	MSTRG.15018	0.97632	5.63509e-08
MSTRG.9478	MSTRG.15018	0.923634	1.79744e-05
MSTRG.19412	MSTRG.15208	0.934564	8.4598e-06
MSTRG.2141	MSTRG.15208	0.975095	7.23771e-08
MSTRG.26321	MSTRG.15208	0.951903	1.86942e-06
MSTRG.28394	MSTRG.15208	0.950152	2.2287e-06
MSTRG.31990	MSTRG.15208	-0.902201	5.96753e-05
MSTRG.39092	MSTRG.15208	-0.917207	2.6628e-05
MSTRG.4245	MSTRG.15208	0.953096	1.65216e-06
MSTRG.45728	MSTRG.15208	0.934991	8.19325e-06
MSTRG.47677	MSTRG.15208	0.904941	5.2016e-05
MSTRG.6998	MSTRG.15208	0.961416	6.31178e-07
MSTRG.12211	MSTRG.15232	0.925607	1.58232e-05
MSTRG.17922	MSTRG.15232	0.979469	2.77554e-08
MSTRG.18837	MSTRG.15232	0.955424	1.28593e-06
MSTRG.25467	MSTRG.15232	0.910773	3.82849e-05
MSTRG.25543	MSTRG.15232	0.929162	1.24629e-05
MSTRG.26410	MSTRG.15232	0.908651	4.29015e-05
MSTRG.31149	MSTRG.15232	0.912296	3.52195e-05
MSTRG.32871	MSTRG.15232	0.984309	7.29727e-09
MSTRG.34011	MSTRG.15232	0.968647	2.26369e-07
MSTRG.34263	MSTRG.15232	0.965096	3.84788e-07
MSTRG.3796	MSTRG.15232	0.974366	8.35001e-08
MSTRG.42979	MSTRG.15232	0.931186	1.08184e-05
MSTRG.47988	MSTRG.15232	0.932974	9.5131e-06
MSTRG.50263	MSTRG.15232	0.942032	4.67498e-06
MSTRG.50401	MSTRG.15232	0.990021	7.66294e-10
MSTRG.50685	MSTRG.15232	0.997562	6.75904e-13
MSTRG.55570	MSTRG.15232	0.975623	6.50712e-08
MSTRG.9478	MSTRG.15232	0.977823	4.07086e-08
MSTRG.12211	MSTRG.15243	0.941183	5.02021e-06
MSTRG.17922	MSTRG.15243	0.991362	3.73295e-10
MSTRG.25543	MSTRG.15243	0.94935	2.41053e-06
MSTRG.31149	MSTRG.15243	0.933309	9.2829e-06
MSTRG.32871	MSTRG.15243	0.957673	9.96387e-07
MSTRG.34011	MSTRG.15243	0.945605	3.42191e-06
MSTRG.34263	MSTRG.15243	0.943659	4.06584e-06
MSTRG.3796	MSTRG.15243	0.947273	2.93684e-06
MSTRG.42979	MSTRG.15243	0.913999	3.20245e-05
MSTRG.50263	MSTRG.15243	0.946026	3.29383e-06
MSTRG.50401	MSTRG.15243	0.96901	2.1369e-07
MSTRG.50685	MSTRG.15243	0.981495	1.65673e-08
MSTRG.55209	MSTRG.15243	0.914575	3.0997e-05
MSTRG.55570	MSTRG.15243	0.980351	2.23164e-08
MSTRG.7344	MSTRG.15243	0.911126	3.75563e-05
MSTRG.9478	MSTRG.15243	0.961389	6.33387e-07
MSTRG.17922	MSTRG.15250	0.973061	1.06798e-07
MSTRG.18837	MSTRG.15250	0.968584	2.2863e-07
MSTRG.25543	MSTRG.15250	0.904437	5.33632e-05
MSTRG.32871	MSTRG.15250	0.936859	7.10499e-06
MSTRG.34011	MSTRG.15250	0.92365	1.79564e-05
MSTRG.34263	MSTRG.15250	0.918722	2.43422e-05
MSTRG.3796	MSTRG.15250	0.996192	6.26166e-12
MSTRG.47988	MSTRG.15250	0.915874	2.87744e-05
MSTRG.50263	MSTRG.15250	0.977021	4.85517e-08
MSTRG.50401	MSTRG.15250	0.980486	2.1569e-08
MSTRG.50685	MSTRG.15250	0.975121	7.2005e-08
MSTRG.55570	MSTRG.15250	0.980333	2.24186e-08
MSTRG.9478	MSTRG.15250	0.933475	9.1706e-06
MSTRG.12211	MSTRG.15252	0.903478	5.60023e-05
MSTRG.17922	MSTRG.15252	0.982731	1.175e-08
MSTRG.18837	MSTRG.15252	0.940522	5.3026e-06
MSTRG.25543	MSTRG.15252	0.94073	5.21256e-06
MSTRG.26410	MSTRG.15252	0.904744	5.25406e-05
MSTRG.28915	MSTRG.15252	0.900751	6.40698e-05
MSTRG.32871	MSTRG.15252	0.926561	1.48584e-05
MSTRG.34011	MSTRG.15252	0.947288	2.93263e-06
MSTRG.3796	MSTRG.15252	0.981111	1.83453e-08
MSTRG.47988	MSTRG.15252	0.931343	1.06981e-05
MSTRG.50263	MSTRG.15252	0.987765	2.11517e-09
MSTRG.50401	MSTRG.15252	0.985265	5.33699e-09
MSTRG.50685	MSTRG.15252	0.967269	2.80031e-07
MSTRG.55570	MSTRG.15252	0.970584	1.651e-07
MSTRG.9478	MSTRG.15252	0.91576	2.89642e-05
MSTRG.12211	MSTRG.1531	-0.922325	1.95254e-05
MSTRG.19412	MSTRG.1531	0.926288	1.51292e-05
MSTRG.2141	MSTRG.1531	0.968156	2.44442e-07
MSTRG.2290	MSTRG.1531	-0.900599	6.45458e-05
MSTRG.26321	MSTRG.1531	0.943694	4.05345e-06
MSTRG.27475	MSTRG.1531	0.902141	5.98499e-05
MSTRG.28394	MSTRG.1531	0.944035	3.93443e-06
MSTRG.31149	MSTRG.1531	-0.94817	2.6995e-06
MSTRG.31990	MSTRG.1531	-0.916781	2.73002e-05
MSTRG.34985	MSTRG.1531	-0.947234	2.94729e-06
MSTRG.37044	MSTRG.1531	-0.919642	2.30315e-05
MSTRG.38879	MSTRG.1531	-0.95111	2.02591e-06
MSTRG.4245	MSTRG.1531	0.933528	9.13523e-06
MSTRG.45728	MSTRG.1531	0.972249	1.23714e-07
MSTRG.47677	MSTRG.1531	0.930994	1.09667e-05
MSTRG.50721	MSTRG.1531	-0.946354	3.19678e-06
MSTRG.55209	MSTRG.1531	-0.915826	2.8855e-05
MSTRG.6998	MSTRG.1531	0.908892	4.23563e-05
MSTRG.8307	MSTRG.1531	-0.938024	6.4857e-06
MSTRG.2141	MSTRG.1538	-0.909285	4.14779e-05
MSTRG.23868	MSTRG.1538	0.917386	2.63491e-05
MSTRG.45879	MSTRG.1538	0.900392	6.51961e-05
MSTRG.18830	MSTRG.15453	0.944225	3.86955e-06
MSTRG.19412	MSTRG.15453	0.953547	1.57538e-06
MSTRG.2141	MSTRG.15453	0.924551	1.69479e-05
MSTRG.23295	MSTRG.15453	0.952762	1.7109e-06
MSTRG.27475	MSTRG.15453	0.963149	5.03065e-07
MSTRG.28394	MSTRG.15453	0.952527	1.75309e-06
MSTRG.33786	MSTRG.15453	0.955216	1.31576e-06
MSTRG.40503	MSTRG.15453	0.954187	1.47146e-06
MSTRG.45728	MSTRG.15453	0.91944	2.33146e-05
MSTRG.47677	MSTRG.15453	0.922301	1.9554e-05
MSTRG.52455	MSTRG.15457	0.908504	4.32375e-05
MSTRG.6998	MSTRG.15457	0.947526	2.86812e-06
MSTRG.9417	MSTRG.15457	0.942858	4.35733e-06
MSTRG.19412	MSTRG.15503	0.906917	4.6989e-05
MSTRG.23295	MSTRG.15503	0.963722	4.6559e-07
MSTRG.27475	MSTRG.15503	0.908148	4.40578e-05
MSTRG.33786	MSTRG.15503	0.941578	4.85708e-06
MSTRG.12211	MSTRG.15541	0.967957	2.52101e-07
MSTRG.17922	MSTRG.15541	0.953144	1.64376e-06
MSTRG.25543	MSTRG.15541	0.967795	2.58476e-07
MSTRG.26321	MSTRG.15541	-0.912319	3.51739e-05
MSTRG.31149	MSTRG.15541	0.969579	1.94961e-07
MSTRG.32871	MSTRG.15541	0.954982	1.34998e-06
MSTRG.34011	MSTRG.15541	0.972502	1.18238e-07
MSTRG.34263	MSTRG.15541	0.95421	1.46784e-06
MSTRG.3796	MSTRG.15541	0.902675	5.82885e-05
MSTRG.38879	MSTRG.15541	0.94634	3.20076e-06
MSTRG.42979	MSTRG.15541	0.965006	3.89676e-07
MSTRG.45728	MSTRG.15541	-0.942503	4.49152e-06
MSTRG.49206	MSTRG.15541	0.94884	2.53216e-06
MSTRG.50263	MSTRG.15541	0.90198	6.03298e-05
MSTRG.50401	MSTRG.15541	0.956541	1.13488e-06
MSTRG.50685	MSTRG.15541	0.963573	4.75132e-07
MSTRG.50721	MSTRG.15541	0.93853	6.23073e-06
MSTRG.55570	MSTRG.15541	0.920287	2.21462e-05
MSTRG.9478	MSTRG.15541	0.944237	3.86536e-06
MSTRG.28394	MSTRG.15571	0.916069	2.84524e-05
MSTRG.32807	MSTRG.15571	0.937554	6.73011e-06
MSTRG.12211	MSTRG.15591	0.922362	1.94791e-05
MSTRG.17922	MSTRG.15591	0.978861	3.20824e-08
MSTRG.18837	MSTRG.15591	0.906612	4.77398e-05
MSTRG.25543	MSTRG.15591	0.968636	2.26769e-07
MSTRG.28915	MSTRG.15591	0.945157	3.56247e-06
MSTRG.31149	MSTRG.15591	0.925402	1.60369e-05
MSTRG.32871	MSTRG.15591	0.90527	5.11524e-05
MSTRG.34011	MSTRG.15591	0.949888	2.28743e-06
MSTRG.3796	MSTRG.15591	0.960246	7.31421e-07
MSTRG.37969	MSTRG.15591	0.905169	5.14166e-05
MSTRG.47988	MSTRG.15591	0.91173	3.63349e-05
MSTRG.50263	MSTRG.15591	0.989343	1.06355e-09
MSTRG.50401	MSTRG.15591	0.975992	6.03412e-08
MSTRG.50685	MSTRG.15591	0.951904	1.86926e-06
MSTRG.55570	MSTRG.15591	0.952417	1.77309e-06
MSTRG.23295	MSTRG.15706	0.910883	3.80575e-05
MSTRG.27475	MSTRG.15706	0.94285	4.3601e-06
MSTRG.33786	MSTRG.15706	0.932457	9.8771e-06
MSTRG.40503	MSTRG.15706	0.908764	4.26457e-05
MSTRG.49190	MSTRG.15756	0.97465	7.90199e-08
MSTRG.52455	MSTRG.15756	0.931344	1.06978e-05
MSTRG.9170	MSTRG.15756	0.965929	3.41462e-07
MSTRG.9417	MSTRG.15756	0.910419	3.90258e-05
MSTRG.2141	MSTRG.15763	0.943746	4.0352e-06
MSTRG.4245	MSTRG.15763	0.91702	2.69214e-05
MSTRG.2141	MSTRG.15778	-0.905925	4.94642e-05
MSTRG.26321	MSTRG.15778	-0.919128	2.3757e-05
MSTRG.37044	MSTRG.15778	0.910438	3.89875e-05
MSTRG.37969	MSTRG.15778	0.906454	4.81326e-05
MSTRG.4245	MSTRG.15778	-0.922189	1.96918e-05
MSTRG.46558	MSTRG.15778	0.905035	5.17691e-05
MSTRG.55209	MSTRG.15778	0.934286	8.63684e-06
MSTRG.12211	MSTRG.15780	-0.91189	3.6018e-05
MSTRG.2141	MSTRG.15780	0.934915	8.24058e-06
[truncated: 13,191 more rows]

## Sheet: RNA_EvsT
lncRNA_gene_id	lncRNA_transcript_id	target_gene	target_transcript	target_name	target_gene_id	Length_lncRNA	Length_Target	dG	ndG	Start_Position_Query	End_Position_Query	Start_Position_Target	End_Position_Target
MSTRG.55209	MSTRG.55209.5	ENSMGAG00000000690	ENSMGAT00000000701	KIF18B	MSTRG.29439	204	2154	-22.64	-0.1185	-1032	-829	918	1121
MSTRG.37986	MSTRG.37986.14	ENSMGAG00000000690	ENSMGAT00000000701	KIF18B	MSTRG.29439	229	2154	-23.23	-0.1156	-918	-690	1007	1235
MSTRG.43740	MSTRG.43740.4	ENSMGAG00000000690	ENSMGAT00000000701	KIF18B	MSTRG.29439	201	2154	-26.48	-0.1567	-843	-643	1110	1310
MSTRG.37986	MSTRG.37986.9	ENSMGAG00000000690	ENSMGAT00000000701	KIF18B	MSTRG.29439	309	2154	-26.42	-0.1012	-1343	-1035	502	810
MSTRG.14959	MSTRG.14959.4	ENSMGAG00000000690	ENSMGAT00000000701	KIF18B	MSTRG.29439	350	2154	-39.89	-0.1376	-946	-597	858	1207
MSTRG.36950	MSTRG.36950.4	ENSMGAG00000000690	ENSMGAT00000000701	KIF18B	MSTRG.29439	214	2154	-16.66	-0.1048	-954	-741	986	1199
MSTRG.26440	MSTRG.26440.4	ENSMGAG00000000690	ENSMGAT00000000701	KIF18B	MSTRG.29439	229	2154	-23.56	-0.1086	-240	-12	1685	1913
MSTRG.18837	MSTRG.18837.5	ENSMGAG00000000690	ENSMGAT00000000701	KIF18B	MSTRG.29439	319	2154	-39.72	-0.1351	-662	-344	1173	1491
MSTRG.18227	MSTRG.18227.2	ENSMGAG00000000690	ENSMGAT00000000701	KIF18B	MSTRG.29439	336	2154	-33.47	-0.1235	-949	-614	869	1204
MSTRG.18887	MSTRG.18887.30	ENSMGAG00000000690	ENSMGAT00000000701	KIF18B	MSTRG.29439	315	2154	-31.65	-0.1287	-137	177	1702	2016
MSTRG.46558	MSTRG.46558.3	ENSMGAG00000000690	ENSMGAT00000000701	KIF18B	MSTRG.29439	261	2154	-30.85	-0.1205	-773	-513	1120	1380
MSTRG.18887	MSTRG.18887.12	ENSMGAG00000000690	ENSMGAT00000000701	KIF18B	MSTRG.29439	227	2154	-28.88	-0.1325	-387	-161	1540	1766
MSTRG.12747	MSTRG.12747.1	ENSMGAG00000000690	ENSMGAT00000000701	KIF18B	MSTRG.29439	246	2154	-35.56	-0.1609	-18	227	1890	2135
MSTRG.33719	MSTRG.33719.6	ENSMGAG00000000690	ENSMGAT00000000701	KIF18B	MSTRG.29439	227	2154	-25.27	-0.1245	-891	-665	1036	1262
MSTRG.17033	MSTRG.17033.4	ENSMGAG00000000690	ENSMGAT00000000701	KIF18B	MSTRG.29439	220	2154	-29.01	-0.1443	-108	111	1826	2045
MSTRG.32826	MSTRG.32826.6	ENSMGAG00000000690	ENSMGAT00000000701	KIF18B	MSTRG.29439	227	2154	-20.41	-0.1015	-1520	-1294	407	633
MSTRG.37986	MSTRG.37986.11	ENSMGAG00000000690	ENSMGAT00000000701	KIF18B	MSTRG.29439	217	2154	-22.32	-0.11	-1324	-1108	613	829
MSTRG.18837	MSTRG.18837.3	ENSMGAG00000000690	ENSMGAT00000000701	KIF18B	MSTRG.29439	329	2154	-36.45	-0.1172	-1441	-1113	384	712
MSTRG.13837	MSTRG.13837.9	ENSMGAG00000000690	ENSMGAT00000000701	KIF18B	MSTRG.29439	227	2154	-32.38	-0.1611	-950	-724	977	1203
MSTRG.7344	MSTRG.7344.1	ENSMGAG00000000690	ENSMGAT00000000701	KIF18B	MSTRG.29439	231	2154	-20.55	-0.1038	-1922	-1705	1	218
MSTRG.49350	MSTRG.49350.1	ENSMGAG00000000690	ENSMGAT00000000701	KIF18B	MSTRG.29439	283	2154	-31.42	-0.1195	-102	180	1769	2051
MSTRG.8307	MSTRG.8307.7	ENSMGAG00000000690	ENSMGAT00000000701	KIF18B	MSTRG.29439	326	2154	-30.72	-0.1021	-120	205	1708	2033
MSTRG.20790	MSTRG.20790.8	ENSMGAG00000000746	ENSMGAT00000000761	HORMAD1	MSTRG.28839	544	2018	-41.11	-0.1593	1	269	1750	2018
MSTRG.37986	MSTRG.37986.11	ENSMGAG00000000746	ENSMGAT00000000761	HORMAD1	MSTRG.28839	217	2018	-23.38	-0.1351	1	203	1816	2018
MSTRG.3373	MSTRG.3373.3	ENSMGAG00000000746	ENSMGAT00000000761	HORMAD1	MSTRG.28839	220	2018	-20.92	-0.1062	-1345	-1126	453	672
MSTRG.26440	MSTRG.26440.4	ENSMGAG00000000746	ENSMGAT00000000761	HORMAD1	MSTRG.28839	229	2018	-19.32	-0.1231	-1788	-1623	1	166
MSTRG.33719	MSTRG.33719.6	ENSMGAG00000000746	ENSMGAT00000000761	HORMAD1	MSTRG.28839	227	2018	-19.45	-0.1216	1	220	1799	2018
MSTRG.18887	MSTRG.18887.30	ENSMGAG00000000746	ENSMGAT00000000761	HORMAD1	MSTRG.28839	315	2018	-30.58	-0.1047	-46	268	1657	1971
MSTRG.18887	MSTRG.18887.12	ENSMGAG00000000746	ENSMGAT00000000761	HORMAD1	MSTRG.28839	227	2018	-24.44	-0.1343	-51	175	1740	1966
MSTRG.43740	MSTRG.43740.4	ENSMGAG00000000746	ENSMGAT00000000761	HORMAD1	MSTRG.28839	201	2018	-21	-0.1207	-8	192	1809	2009
MSTRG.12747	MSTRG.12747.1	ENSMGAG00000000746	ENSMGAT00000000761	HORMAD1	MSTRG.28839	246	2018	-30.31	-0.2245	1	163	1856	2018
MSTRG.55209	MSTRG.55209.5	ENSMGAG00000000746	ENSMGAT00000000761	HORMAD1	MSTRG.28839	204	2018	-22.75	-0.1197	-76	127	1738	1941
MSTRG.49350	MSTRG.49350.1	ENSMGAG00000000746	ENSMGAT00000000761	HORMAD1	MSTRG.28839	283	2018	-29.69	-0.1112	-137	145	1598	1880
MSTRG.7344	MSTRG.7344.1	ENSMGAG00000000746	ENSMGAT00000000761	HORMAD1	MSTRG.28839	231	2018	-21.14	-0.2857	1	116	1903	2018
MSTRG.34985	MSTRG.34985.8	ENSMGAG00000000746	ENSMGAT00000000761	HORMAD1	MSTRG.28839	200	2018	-22.58	-0.1182	-135	64	1683	1882
MSTRG.18227	MSTRG.18227.2	ENSMGAG00000000746	ENSMGAT00000000761	HORMAD1	MSTRG.28839	336	2018	-29.39	-0.105	1	317	1702	2018
MSTRG.3904	MSTRG.3904.8	ENSMGAG00000000746	ENSMGAT00000000761	HORMAD1	MSTRG.28839	207	2018	-20.89	-0.1088	-7	199	1804	2010
MSTRG.17033	MSTRG.17033.4	ENSMGAG00000000746	ENSMGAT00000000761	HORMAD1	MSTRG.28839	220	2018	-22.53	-0.1104	-677	-458	1121	1340
MSTRG.46558	MSTRG.46558.3	ENSMGAG00000000746	ENSMGAT00000000761	HORMAD1	MSTRG.28839	261	2018	-25.6	-0.1076	-63	197	1694	1954
MSTRG.18837	MSTRG.18837.3	ENSMGAG00000000746	ENSMGAT00000000761	HORMAD1	MSTRG.28839	329	2018	-31.86	-0.1066	-5	323	1684	2012
MSTRG.20790	MSTRG.20790.7	ENSMGAG00000000746	ENSMGAT00000000761	HORMAD1	MSTRG.28839	661	2018	-41.11	-0.1593	1	269	1750	2018
MSTRG.14959	MSTRG.14959.4	ENSMGAG00000000787	ENSMGAT00000000806	OSGIN1	MSTRG.13835	350	2004	-28.89	-0.1058	-241	108	1413	1762
MSTRG.43740	MSTRG.43740.4	ENSMGAG00000000787	ENSMGAT00000024604	OSGIN1	MSTRG.13835	201	2082	-21.81	-0.1218	-438	-238	1443	1643
MSTRG.13837	MSTRG.13837.9	ENSMGAG00000000787	ENSMGAT00000024604	OSGIN1	MSTRG.13835	227	2082	-16.13	-0.1014	-762	-536	1093	1319
MSTRG.55209	MSTRG.55209.5	ENSMGAG00000000787	ENSMGAT00000000806	OSGIN1	MSTRG.13835	204	2004	-17.92	-0.1054	-564	-361	1236	1439
MSTRG.26440	MSTRG.26440.4	ENSMGAG00000000787	ENSMGAT00000000806	OSGIN1	MSTRG.13835	229	2004	-20.45	-0.1065	-317	-89	1458	1686
MSTRG.26440	MSTRG.26440.4	ENSMGAG00000000787	ENSMGAT00000024604	OSGIN1	MSTRG.13835	229	2082	-20.45	-0.1065	-395	-167	1458	1686
MSTRG.37986	MSTRG.37986.14	ENSMGAG00000000787	ENSMGAT00000000806	OSGIN1	MSTRG.13835	229	2004	-19.94	-0.1044	-527	-299	1248	1476
MSTRG.55209	MSTRG.55209.5	ENSMGAG00000000787	ENSMGAT00000024604	OSGIN1	MSTRG.13835	204	2082	-17.92	-0.1054	-642	-439	1236	1439
MSTRG.7344	MSTRG.7344.1	ENSMGAG00000000787	ENSMGAT00000024604	OSGIN1	MSTRG.13835	231	2082	-22.69	-0.107	-444	-214	1407	1637
MSTRG.37986	MSTRG.37986.14	ENSMGAG00000000787	ENSMGAT00000024604	OSGIN1	MSTRG.13835	229	2082	-19.94	-0.1044	-605	-377	1248	1476
MSTRG.13837	MSTRG.13837.9	ENSMGAG00000000787	ENSMGAT00000000806	OSGIN1	MSTRG.13835	227	2004	-16.13	-0.1014	-684	-458	1093	1319
MSTRG.18887	MSTRG.18887.30	ENSMGAG00000000787	ENSMGAT00000024604	OSGIN1	MSTRG.13835	315	2082	-35.38	-0.1241	-1553	-1239	214	528
MSTRG.7344	MSTRG.7344.1	ENSMGAG00000000787	ENSMGAT00000000806	OSGIN1	MSTRG.13835	231	2004	-22.69	-0.107	-366	-136	1407	1637
MSTRG.12747	MSTRG.12747.1	ENSMGAG00000000787	ENSMGAT00000000806	OSGIN1	MSTRG.13835	246	2004	-28.66	-0.1268	-211	34	1547	1792
MSTRG.43740	MSTRG.43740.4	ENSMGAG00000000787	ENSMGAT00000000806	OSGIN1	MSTRG.13835	201	2004	-21.81	-0.1218	-360	-160	1443	1643
MSTRG.12747	MSTRG.12747.1	ENSMGAG00000000787	ENSMGAT00000024604	OSGIN1	MSTRG.13835	246	2082	-28.66	-0.1268	-289	-44	1547	1792
MSTRG.18887	MSTRG.18887.30	ENSMGAG00000000787	ENSMGAT00000000806	OSGIN1	MSTRG.13835	315	2004	-35.38	-0.1241	-1553	-1239	136	450
MSTRG.55209	MSTRG.55209.5	ENSMGAG00000000795	ENSMGAT00000027629	MEIOC	MSTRG.29431	204	2652	-23.66	-0.1252	-2284	-2081	164	367
MSTRG.33719	MSTRG.33719.6	ENSMGAG00000000795	ENSMGAT00000000808	MEIOC	MSTRG.29431	227	2775	-21.75	-0.1046	1	212	2564	2775
MSTRG.18887	MSTRG.18887.30	ENSMGAG00000000795	ENSMGAT00000000808	MEIOC	MSTRG.29431	315	2775	-32.16	-0.1132	1	293	2483	2775
MSTRG.18887	MSTRG.18887.12	ENSMGAG00000000795	ENSMGAT00000027629	MEIOC	MSTRG.29431	227	2652	-25.62	-0.1543	-1625	-1399	800	1026
MSTRG.12747	MSTRG.12747.1	ENSMGAG00000000795	ENSMGAT00000000808	MEIOC	MSTRG.29431	246	2775	-25.55	-0.12	-2440	-2195	89	334
MSTRG.33719	MSTRG.33719.6	ENSMGAG00000000795	ENSMGAT00000027629	MEIOC	MSTRG.29431	227	2652	-19.47	-0.1106	-2424	-2244	1	181
MSTRG.17033	MSTRG.17033.4	ENSMGAG00000000795	ENSMGAT00000000808	MEIOC	MSTRG.29431	220	2775	-21.1	-0.1105	-15	204	2540	2759
MSTRG.32826	MSTRG.32826.6	ENSMGAG00000000795	ENSMGAT00000000808	MEIOC	MSTRG.29431	227	2775	-17.05	-0.104	1	195	2581	2775
MSTRG.34985	MSTRG.34985.8	ENSMGAG00000000795	ENSMGAT00000027629	MEIOC	MSTRG.29431	200	2652	-21.66	-0.1371	-2360	-2161	92	291
MSTRG.37986	MSTRG.37986.11	ENSMGAG00000000795	ENSMGAT00000000808	MEIOC	MSTRG.29431	217	2775	-22.04	-0.1113	-2465	-2249	93	309
MSTRG.46558	MSTRG.46558.3	ENSMGAG00000000795	ENSMGAT00000027629	MEIOC	MSTRG.29431	261	2652	-25.25	-0.1127	-2390	-2144	1	247
MSTRG.8307	MSTRG.8307.7	ENSMGAG00000000795	ENSMGAT00000000808	MEIOC	MSTRG.29431	326	2775	-26.82	-0.1156	1	242	2534	2775
MSTRG.8307	MSTRG.8307.7	ENSMGAG00000000795	ENSMGAT00000027629	MEIOC	MSTRG.29431	326	2652	-26.82	-0.1156	1	242	2411	2652
MSTRG.14959	MSTRG.14959.4	ENSMGAG00000000795	ENSMGAT00000000808	MEIOC	MSTRG.29431	350	2775	-34.76	-0.1114	1	327	2449	2775
MSTRG.43740	MSTRG.43740.4	ENSMGAG00000000795	ENSMGAT00000027629	MEIOC	MSTRG.29431	201	2652	-25.76	-0.1356	-2327	-2127	124	324
MSTRG.12747	MSTRG.12747.1	ENSMGAG00000000795	ENSMGAT00000027629	MEIOC	MSTRG.29431	246	2652	-25.55	-0.12	-2317	-2072	89	334
MSTRG.43740	MSTRG.43740.4	ENSMGAG00000000795	ENSMGAT00000000808	MEIOC	MSTRG.29431	201	2775	-25.76	-0.1356	-2450	-2250	124	324
MSTRG.55209	MSTRG.55209.5	ENSMGAG00000000795	ENSMGAT00000000808	MEIOC	MSTRG.29431	204	2775	-23.66	-0.1252	-2407	-2204	164	367
MSTRG.46558	MSTRG.46558.3	ENSMGAG00000000795	ENSMGAT00000000808	MEIOC	MSTRG.29431	261	2775	-25.25	-0.1127	-2513	-2267	1	247
MSTRG.37986	MSTRG.37986.11	ENSMGAG00000000795	ENSMGAT00000027629	MEIOC	MSTRG.29431	217	2652	-22.04	-0.1113	-2342	-2126	93	309
MSTRG.18887	MSTRG.18887.12	ENSMGAG00000000795	ENSMGAT00000000808	MEIOC	MSTRG.29431	227	2775	-25.62	-0.1543	-1748	-1522	800	1026
MSTRG.34985	MSTRG.34985.8	ENSMGAG00000000795	ENSMGAT00000000808	MEIOC	MSTRG.29431	200	2775	-21.66	-0.1371	-2483	-2284	92	291
MSTRG.14959	MSTRG.14959.3	ENSMGAG00000000947	ENSMGAT00000000980	MT4	MSTRG.13866	2154	290	-42.22	-0.1593	1	290	1	290
MSTRG.4040	MSTRG.4040.1	ENSMGAG00000000947	ENSMGAT00000000980	MT4	MSTRG.13866	6974	290	-26.79	-0.1076	1	290	1	290
MSTRG.20790	MSTRG.20790.8	ENSMGAG00000000947	ENSMGAT00000000980	MT4	MSTRG.13866	544	290	-35.54	-0.1532	1	264	27	290
MSTRG.52455	MSTRG.52455.1	ENSMGAG00000000947	ENSMGAT00000000980	MT4	MSTRG.13866	2353	290	-31.85	-0.1355	1	290	1	290
MSTRG.40503	MSTRG.40503.2	ENSMGAG00000000947	ENSMGAT00000000980	MT4	MSTRG.13866	5683	290	-36.33	-0.1284	1	290	1	290
MSTRG.40956	MSTRG.40956.7	ENSMGAG00000000947	ENSMGAT00000000980	MT4	MSTRG.13866	975	290	-23.58	-0.1209	1	238	53	290
MSTRG.14959	MSTRG.14959.4	ENSMGAG00000000947	ENSMGAT00000000980	MT4	MSTRG.13866	350	290	-36.2	-0.1574	1	290	1	290
MSTRG.40503	MSTRG.40503.4	ENSMGAG00000000947	ENSMGAT00000000980	MT4	MSTRG.13866	2275	290	-24.91	-0.1088	1	290	1	290
MSTRG.12166	MSTRG.12166.6	ENSMGAG00000000947	ENSMGAT00000000980	MT4	MSTRG.13866	312	290	-23.31	-0.1171	1	238	53	290
MSTRG.27558	MSTRG.27558.18	ENSMGAG00000000947	ENSMGAT00000000980	MT4	MSTRG.13866	2290	290	-32.96	-0.1234	1	290	1	290
MSTRG.40956	MSTRG.40956.1	ENSMGAG00000000947	ENSMGAT00000000980	MT4	MSTRG.13866	2481	290	-26.89	-0.1174	1	248	43	290
MSTRG.18837	MSTRG.18837.2	ENSMGAG00000000947	ENSMGAT00000000980	MT4	MSTRG.13866	683	290	-32.46	-0.1155	1	290	1	290
MSTRG.33719	MSTRG.33719.6	ENSMGAG00000000947	ENSMGAT00000000980	MT4	MSTRG.13866	227	290	-20.52	-0.1074	-31	195	32	258
MSTRG.54296	MSTRG.54296.1	ENSMGAG00000000947	ENSMGAT00000000980	MT4	MSTRG.13866	760	290	-31.03	-0.1203	1	290	1	290
MSTRG.37213	MSTRG.37213.3	ENSMGAG00000000947	ENSMGAT00000000980	MT4	MSTRG.13866	3526	290	-24.77	-0.1086	1	290	1	290
MSTRG.50620	MSTRG.50620.1	ENSMGAG00000000947	ENSMGAT00000000980	MT4	MSTRG.13866	1096	290	-37	-0.1289	1	290	1	290
MSTRG.27558	MSTRG.27558.1	ENSMGAG00000000947	ENSMGAT00000000980	MT4	MSTRG.13866	3427	290	-32.96	-0.1234	1	290	1	290
MSTRG.34479	MSTRG.34479.2	ENSMGAG00000000947	ENSMGAT00000000980	MT4	MSTRG.13866	950	290	-34.99	-0.1315	1	290	1	290
MSTRG.26410	MSTRG.26410.1	ENSMGAG00000000947	ENSMGAT00000000980	MT4	MSTRG.13866	1293	290	-25.65	-0.1018	1	290	1	290
MSTRG.23283	MSTRG.23283.3	ENSMGAG00000000947	ENSMGAT00000000980	MT4	MSTRG.13866	1217	290	-21.79	-0.1038	1	218	73	290
MSTRG.32301	MSTRG.32301.1	ENSMGAG00000000947	ENSMGAT00000000980	MT4	MSTRG.13866	3440	290	-31.34	-0.1127	1	290	1	290
MSTRG.27558	MSTRG.27558.16	ENSMGAG00000000947	ENSMGAT00000000980	MT4	MSTRG.13866	2389	290	-32.96	-0.1234	1	290	1	290
MSTRG.12166	MSTRG.12166.10	ENSMGAG00000000947	ENSMGAT00000000980	MT4	MSTRG.13866	315	290	-18.65	-0.1227	1	184	1	184
MSTRG.32807	MSTRG.32807.2	ENSMGAG00000000947	ENSMGAT00000000980	MT4	MSTRG.13866	3443	290	-29.56	-0.1056	1	290	1	290
MSTRG.42136	MSTRG.42136.2	ENSMGAG00000000947	ENSMGAT00000000980	MT4	MSTRG.13866	2288	290	-27.71	-0.1095	1	290	1	290
MSTRG.27558	MSTRG.27558.17	ENSMGAG00000000947	ENSMGAT00000000980	MT4	MSTRG.13866	2565	290	-32.96	-0.1234	1	290	1	290
MSTRG.3796	MSTRG.3796.1	ENSMGAG00000000947	ENSMGAT00000000980	MT4	MSTRG.13866	4954	290	-29.77	-0.1158	1	290	1	290
MSTRG.50685	MSTRG.50685.1	ENSMGAG00000000947	ENSMGAT00000000980	MT4	MSTRG.13866	1365	290	-42.08	-0.1582	1	290	1	290
MSTRG.25467	MSTRG.25467.1	ENSMGAG00000000947	ENSMGAT00000000980	MT4	MSTRG.13866	1178	290	-41.24	-0.1562	1	290	1	290
MSTRG.4221	MSTRG.4221.1	ENSMGAG00000000947	ENSMGAT00000000980	MT4	MSTRG.13866	5026	290	-28.43	-0.1019	1	290	1	290
MSTRG.4221	MSTRG.4221.3	ENSMGAG00000000947	ENSMGAT00000000980	MT4	MSTRG.13866	5130	290	-28.43	-0.1019	1	290	1	290
MSTRG.4221	MSTRG.4221.4	ENSMGAG00000000947	ENSMGAT00000000980	MT4	MSTRG.13866	4981	290	-28.43	-0.1019	1	290	1	290
MSTRG.18837	MSTRG.18837.5	ENSMGAG00000000947	ENSMGAT00000000980	MT4	MSTRG.13866	319	290	-29.54	-0.104	1	290	1	290
MSTRG.23868	MSTRG.23868.1	ENSMGAG00000000947	ENSMGAT00000000980	MT4	MSTRG.13866	892	290	-27.67	-0.1068	1	290	1	290
MSTRG.42402	MSTRG.42402.2	ENSMGAG00000000947	ENSMGAT00000000980	MT4	MSTRG.13866	5588	290	-39.36	-0.1485	1	290	1	290
MSTRG.24412	MSTRG.24412.2	ENSMGAG00000000947	ENSMGAT00000000980	MT4	MSTRG.13866	5423	290	-38.43	-0.1358	1	290	1	290
MSTRG.27558	MSTRG.27558.19	ENSMGAG00000000947	ENSMGAT00000000980	MT4	MSTRG.13866	7200	290	-38.89	-0.1425	1	285	6	290
MSTRG.24412	MSTRG.24412.4	ENSMGAG00000000947	ENSMGAT00000000980	MT4	MSTRG.13866	3221	290	-38.43	-0.1358	1	290	1	290
MSTRG.40956	MSTRG.40956.3	ENSMGAG00000000947	ENSMGAT00000000980	MT4	MSTRG.13866	1821	290	-23.58	-0.1209	1	238	53	290
MSTRG.27558	MSTRG.27558.2	ENSMGAG00000000947	ENSMGAT00000000980	MT4	MSTRG.13866	2689	290	-32.96	-0.1234	1	290	1	290
MSTRG.51510	MSTRG.51510.1	ENSMGAG00000000947	ENSMGAT00000000980	MT4	MSTRG.13866	873	290	-28.97	-0.102	1	290	1	290
MSTRG.27558	MSTRG.27558.20	ENSMGAG00000000947	ENSMGAT00000000980	MT4	MSTRG.13866	7343	290	-32.96	-0.1234	1	290	1	290
MSTRG.24412	MSTRG.24412.5	ENSMGAG00000000947	ENSMGAT00000000980	MT4	MSTRG.13866	5001	290	-38.43	-0.1358	1	290	1	290
MSTRG.20790	MSTRG.20790.3	ENSMGAG00000000947	ENSMGAT00000000980	MT4	MSTRG.13866	2428	290	-40.06	-0.1535	1	290	1	290
MSTRG.44386	MSTRG.44386.5	ENSMGAG00000000947	ENSMGAT00000000980	MT4	MSTRG.13866	4940	290	-38.45	-0.1363	1	290	1	290
MSTRG.24412	MSTRG.24412.7	ENSMGAG00000000947	ENSMGAT00000000980	MT4	MSTRG.13866	4016	290	-38.43	-0.1358	1	290	1	290
MSTRG.47886	MSTRG.47886.1	ENSMGAG00000000947	ENSMGAT00000000980	MT4	MSTRG.13866	1010	290	-35.82	-0.1266	1	290	1	290
MSTRG.27751	MSTRG.27751.2	ENSMGAG00000000947	ENSMGAT00000000980	MT4	MSTRG.13866	3125	290	-31.97	-0.1184	1	290	1	290
MSTRG.13098	MSTRG.13098.1	ENSMGAG00000000947	ENSMGAT00000000980	MT4	MSTRG.13866	5481	290	-30.22	-0.1099	1	290	1	290
MSTRG.24412	MSTRG.24412.8	ENSMGAG00000000947	ENSMGAT00000000980	MT4	MSTRG.13866	3802	290	-38.43	-0.1358	1	290	1	290
MSTRG.44386	MSTRG.44386.6	ENSMGAG00000000947	ENSMGAT00000000980	MT4	MSTRG.13866	4931	290	-38.45	-0.1363	1	290	1	290
MSTRG.27751	MSTRG.27751.4	ENSMGAG00000000947	ENSMGAT00000000980	MT4	MSTRG.13866	2944	290	-36.88	-0.1346	1	290	1	290
MSTRG.18092	MSTRG.18092.1	ENSMGAG00000000947	ENSMGAT00000000980	MT4	MSTRG.13866	5540	290	-27.57	-0.106	1	290	1	290
MSTRG.13811	MSTRG.13811.1	ENSMGAG00000000947	ENSMGAT00000000980	MT4	MSTRG.13866	1168	290	-41.06	-0.2033	1	290	1	290
MSTRG.9053	MSTRG.9053.1	ENSMGAG00000000947	ENSMGAT00000000980	MT4	MSTRG.13866	3299	290	-31.6	-0.1166	1	290	1	290
MSTRG.24868	MSTRG.24868.3	ENSMGAG00000000947	ENSMGAT00000000980	MT4	MSTRG.13866	2816	290	-46.62	-0.1746	1	290	1	290
MSTRG.18837	MSTRG.18837.3	ENSMGAG00000000947	ENSMGAT00000000980	MT4	MSTRG.13866	329	290	-29.53	-0.1167	1	275	1	275
MSTRG.27751	MSTRG.27751.5	ENSMGAG00000000947	ENSMGAT00000000980	MT4	MSTRG.13866	2992	290	-33.99	-0.1201	1	290	1	290
MSTRG.15756	MSTRG.15756.2	ENSMGAG00000000947	ENSMGAT00000000980	MT4	MSTRG.13866	6077	290	-30.62	-0.1097	1	290	1	290
MSTRG.18092	MSTRG.18092.3	ENSMGAG00000000947	ENSMGAT00000000980	MT4	MSTRG.13866	6486	290	-27.57	-0.106	1	290	1	290
MSTRG.34011	MSTRG.34011.1	ENSMGAG00000000947	ENSMGAT00000000980	MT4	MSTRG.13866	1134	290	-38.69	-0.1362	1	290	1	290
MSTRG.39267	MSTRG.39267.1	ENSMGAG00000000947	ENSMGAT00000000980	MT4	MSTRG.13866	5254	290	-31.85	-0.1121	1	290	1	290
MSTRG.40956	MSTRG.40956.6	ENSMGAG00000000947	ENSMGAT00000000980	MT4	MSTRG.13866	1257	290	-26.89	-0.1174	1	248	43	290
MSTRG.27829	MSTRG.27829.3	ENSMGAG00000000947	ENSMGAT00000000980	MT4	MSTRG.13866	1424	290	-31.35	-0.1229	1	290	1	290
MSTRG.20790	MSTRG.20790.6	ENSMGAG00000000947	ENSMGAT00000000980	MT4	MSTRG.13866	282	290	-16.35	-0.1143	-7	151	1	159
MSTRG.39415	MSTRG.39415.1	ENSMGAG00000000947	ENSMGAT00000000980	MT4	MSTRG.13866	6364	290	-28.62	-0.1168	1	290	1	290
MSTRG.18227	MSTRG.18227.1	ENSMGAG00000000947	ENSMGAT00000000980	MT4	MSTRG.13866	1875	290	-34.08	-0.1213	1	290	1	290
MSTRG.27829	MSTRG.27829.4	ENSMGAG00000000947	ENSMGAT00000000980	MT4	MSTRG.13866	2072	290	-31.35	-0.1229	1	290	1	290
MSTRG.37044	MSTRG.37044.1	ENSMGAG00000000947	ENSMGAT00000000980	MT4	MSTRG.13866	755	290	-32.84	-0.1148	1	290	1	290
MSTRG.40503	MSTRG.40503.1	ENSMGAG00000000947	ENSMGAT00000000980	MT4	MSTRG.13866	5507	290	-36.33	-0.1284	1	290	1	290
MSTRG.27829	MSTRG.27829.6	ENSMGAG00000000947	ENSMGAT00000000980	MT4	MSTRG.13866	1406	290	-31.35	-0.1229	1	290	1	290
MSTRG.18828	MSTRG.18828.11	ENSMGAG00000000947	ENSMGAT00000000980	MT4	MSTRG.13866	2769	290	-30.42	-0.1106	1	290	1	290
MSTRG.3284	MSTRG.3284.11	ENSMGAG00000000947	ENSMGAT00000000980	MT4	MSTRG.13866	6786	290	-35.45	-0.1323	1	290	1	290
MSTRG.4221	MSTRG.4221.2	ENSMGAG00000000947	ENSMGAT00000000980	MT4	MSTRG.13866	5021	290	-28.43	-0.1019	1	290	1	290
MSTRG.49190	MSTRG.49190.1	ENSMGAG00000000947	ENSMGAT00000000980	MT4	MSTRG.13866	1606	290	-44.57	-0.1615	1	290	1	290
MSTRG.29969	MSTRG.29969.1	ENSMGAG00000000947	ENSMGAT00000000980	MT4	MSTRG.13866	2325	290	-38.24	-0.1328	1	290	1	290
MSTRG.50401	MSTRG.50401.1	ENSMGAG00000000947	ENSMGAT00000000980	MT4	MSTRG.13866	1721	290	-31.69	-0.1161	1	290	1	290
MSTRG.40956	MSTRG.40956.8	ENSMGAG00000000947	ENSMGAT00000000980	MT4	MSTRG.13866	1314	290	-26.89	-0.1174	1	248	43	290
MSTRG.37213	MSTRG.37213.1	ENSMGAG00000000947	ENSMGAT00000000980	MT4	MSTRG.13866	3186	290	-24.77	-0.1086	1	290	1	290
MSTRG.37213	MSTRG.37213.2	ENSMGAG00000000947	ENSMGAT00000000980	MT4	MSTRG.13866	3243	290	-24.78	-0.1106	1	236	55	290
MSTRG.3284	MSTRG.3284.14	ENSMGAG00000000947	ENSMGAT00000000980	MT4	MSTRG.13866	4014	290	-27.96	-0.1028	1	290	1	290
MSTRG.37213	MSTRG.37213.4	ENSMGAG00000000947	ENSMGAT00000000980	MT4	MSTRG.13866	3583	290	-24.77	-0.1086	1	290	1	290
MSTRG.3284	MSTRG.3284.7	ENSMGAG00000000947	ENSMGAT00000000980	MT4	MSTRG.13866	4067	290	-27.96	-0.1028	1	290	1	290
MSTRG.37213	MSTRG.37213.5	ENSMGAG00000000947	ENSMGAT00000000980	MT4	MSTRG.13866	3135	290	-24.77	-0.1086	1	290	1	290
MSTRG.44386	MSTRG.44386.3	ENSMGAG00000000947	ENSMGAT00000000980	MT4	MSTRG.13866	4274	290	-32.85	-0.1153	1	290	1	290
MSTRG.44914	MSTRG.44914.4	ENSMGAG00000000947	ENSMGAT00000000980	MT4	MSTRG.13866	10980	290	-36.78	-0.1495	1	290	1	290
MSTRG.25198	MSTRG.25198.1	ENSMGAG00000000947	ENSMGAT00000000980	MT4	MSTRG.13866	792	290	-28.22	-0.112	1	290	1	290
MSTRG.12166	MSTRG.12166.1	ENSMGAG00000000947	ENSMGAT00000000980	MT4	MSTRG.13866	3972	290	-33.84	-0.1179	1	290	1	290
MSTRG.3284	MSTRG.3284.15	ENSMGAG00000000947	ENSMGAT00000000980	MT4	MSTRG.13866	4611	290	-29.19	-0.1073	1	290	1	290
MSTRG.31734	MSTRG.31734.1	ENSMGAG00000000947	ENSMGAT00000000980	MT4	MSTRG.13866	2452	290	-31.63	-0.1163	1	290	1	290
MSTRG.3284	MSTRG.3284.2	ENSMGAG00000000947	ENSMGAT00000000980	MT4	MSTRG.13866	5514	290	-29.19	-0.1073	1	290	1	290
MSTRG.33786	MSTRG.33786.1	ENSMGAG00000000947	ENSMGAT00000000980	MT4	MSTRG.13866	4721	290	-27.73	-0.1016	1	290	1	290
MSTRG.20790	MSTRG.20790.7	ENSMGAG00000000947	ENSMGAT00000000980	MT4	MSTRG.13866	661	290	-35.54	-0.1532	1	264	27	290
MSTRG.18837	MSTRG.18837.1	ENSMGAG00000000947	ENSMGAT00000000980	MT4	MSTRG.13866	714	290	-30.68	-0.1149	1	275	1	275
MSTRG.25368	MSTRG.25368.3	ENSMGAG00000000947	ENSMGAT00000000980	MT4	MSTRG.13866	4040	290	-26.53	-0.102	1	290	1	290
MSTRG.4338	MSTRG.4338.1	ENSMGAG00000000947	ENSMGAT00000000980	MT4	MSTRG.13866	6338	290	-32.02	-0.1281	1	290	1	290
MSTRG.37969	MSTRG.37969.1	ENSMGAG00000000947	ENSMGAT00000000980	MT4	MSTRG.13866	3195	290	-32.86	-0.1178	1	290	1	290
MSTRG.14959	MSTRG.14959.1	ENSMGAG00000000947	ENSMGAT00000000980	MT4	MSTRG.13866	5536	290	-42.22	-0.1593	1	290	1	290
MSTRG.12166	MSTRG.12166.2	ENSMGAG00000000947	ENSMGAT00000000980	MT4	MSTRG.13866	909	290	-23.31	-0.1171	1	240	51	290
MSTRG.25543	MSTRG.25543.2	ENSMGAG00000000947	ENSMGAT00000000980	MT4	MSTRG.13866	2990	290	-33	-0.1187	1	290	1	290
MSTRG.37986	MSTRG.37986.11	ENSMGAG00000000947	ENSMGAT00000000980	MT4	MSTRG.13866	217	290	-24.04	-0.1286	-14	202	59	275
MSTRG.18227	MSTRG.18227.4	ENSMGAG00000000947	ENSMGAT00000000980	MT4	MSTRG.13866	2390	290	-29.28	-0.1122	1	290	1	290
MSTRG.17922	MSTRG.17922.1	ENSMGAG00000000947	ENSMGAT00000000980	MT4	MSTRG.13866	5747	290	-36.27	-0.1563	1	290	1	290
MSTRG.44896	MSTRG.44896.18	ENSMGAG00000000947	ENSMGAT00000000980	MT4	MSTRG.13866	3613	290	-38.36	-0.1705	1	290	1	290
MSTRG.50721	MSTRG.50721.1	ENSMGAG00000000947	ENSMGAT00000000980	MT4	MSTRG.13866	790	290	-34.23	-0.1463	1	290	1	290
MSTRG.18092	MSTRG.18092.2	ENSMGAG00000000947	ENSMGAT00000000980	MT4	MSTRG.13866	5484	290	-27.57	-0.106	1	290	1	290
MSTRG.3284	MSTRG.3284.6	ENSMGAG00000000947	ENSMGAT00000000980	MT4	MSTRG.13866	3383	290	-30.06	-0.1081	1	290	1	290
MSTRG.44412	MSTRG.44412.1	ENSMGAG00000000947	ENSMGAT00000000980	MT4	MSTRG.13866	5567	290	-34.74	-0.1268	1	290	1	290
MSTRG.4245	MSTRG.4245.1	ENSMGAG00000000947	ENSMGAT00000000980	MT4	MSTRG.13866	3387	290	-30.01	-0.1141	1	290	1	290
MSTRG.28669	MSTRG.28669.1	ENSMGAG00000000947	ENSMGAT00000000980	MT4	MSTRG.13866	8946	290	-38.63	-0.1385	1	290	1	290
MSTRG.28330	MSTRG.28330.2	ENSMGAG00000000947	ENSMGAT00000000980	MT4	MSTRG.13866	5589	290	-41.87	-0.1702	1	290	1	290
MSTRG.39977	MSTRG.39977.1	ENSMGAG00000000947	ENSMGAT00000000980	MT4	MSTRG.13866	4078	290	-29.56	-0.1075	1	290	1	290
MSTRG.17922	MSTRG.17922.2	ENSMGAG00000000947	ENSMGAT00000000980	MT4	MSTRG.13866	5537	290	-33.79	-0.128	1	290	1	290
MSTRG.3284	MSTRG.3284.1	ENSMGAG00000000947	ENSMGAT00000000980	MT4	MSTRG.13866	4281	290	-27.96	-0.1028	1	290	1	290
MSTRG.28915	MSTRG.28915.1	ENSMGAG00000000947	ENSMGAT00000000980	MT4	MSTRG.13866	1475	290	-37.7	-0.1346	1	290	1	290
MSTRG.28394	MSTRG.28394.1	ENSMGAG00000000947	ENSMGAT00000000980	MT4	MSTRG.13866	3465	290	-37.37	-0.1421	1	290	1	290
MSTRG.50263	MSTRG.50263.3	ENSMGAG00000000947	ENSMGAT00000000980	MT4	MSTRG.13866	336	290	-26.77	-0.1062	1	267	24	290
MSTRG.26321	MSTRG.26321.1	ENSMGAG00000000947	ENSMGAT00000000980	MT4	MSTRG.13866	1993	290	-29.82	-0.1143	1	290	1	290
MSTRG.3284	MSTRG.3284.5	ENSMGAG00000000947	ENSMGAT00000000980	MT4	MSTRG.13866	4165	290	-27.96	-0.1028	1	290	1	290
MSTRG.49206	MSTRG.49206.1	ENSMGAG00000000947	ENSMGAT00000000980	MT4	MSTRG.13866	1030	290	-24.42	-0.1001	1	278	1	278
MSTRG.3904	MSTRG.3904.8	ENSMGAG00000000947	ENSMGAT00000000980	MT4	MSTRG.13866	207	290	-22.09	-0.1636	-82	62	1	145
MSTRG.3284	MSTRG.3284.13	ENSMGAG00000000947	ENSMGAT00000000980	MT4	MSTRG.13866	3593	290	-27.75	-0.1147	1	290	1	290
MSTRG.18887	MSTRG.18887.12	ENSMGAG00000000947	ENSMGAT00000000980	MT4	MSTRG.13866	227	290	-26.47	-0.1495	1	178	113	290
MSTRG.44386	MSTRG.44386.7	ENSMGAG00000000947	ENSMGAT00000000980	MT4	MSTRG.13866	4458	290	-32.85	-0.1153	1	290	1	290
MSTRG.55570	MSTRG.55570.3	ENSMGAG00000000947	ENSMGAT00000000980	MT4	MSTRG.13866	3004	290	-50.67	-0.1759	1	290	1	290
MSTRG.46727	MSTRG.46727.3	ENSMGAG00000000947	ENSMGAT00000000980	MT4	MSTRG.13866	1725	290	-29.46	-0.1026	1	290	1	290
MSTRG.31990	MSTRG.31990.2	ENSMGAG00000000947	ENSMGAT00000000980	MT4	MSTRG.13866	1677	290	-29.88	-0.1056	1	290	1	290
MSTRG.44386	MSTRG.44386.2	ENSMGAG00000000947	ENSMGAT00000000980	MT4	MSTRG.13866	4222	290	-32.85	-0.1153	1	290	1	290
MSTRG.36746	MSTRG.36746.6	ENSMGAG00000000947	ENSMGAT00000000980	MT4	MSTRG.13866	354	290	-19.68	-0.127	1	185	106	290
MSTRG.49190	MSTRG.49190.2	ENSMGAG00000000947	ENSMGAT00000000980	MT4	MSTRG.13866	1366	290	-44.94	-0.1605	1	290	1	290
MSTRG.7344	MSTRG.7344.1	ENSMGAG00000000947	ENSMGAT00000000980	MT4	MSTRG.13866	231	290	-20.91	-0.1143	-1	229	58	288
MSTRG.42979	MSTRG.42979.1	ENSMGAG00000000947	ENSMGAT00000000980	MT4	MSTRG.13866	7667	290	-45.06	-0.1604	1	290	1	290
MSTRG.24868	MSTRG.24868.7	ENSMGAG00000000947	ENSMGAT00000000980	MT4	MSTRG.13866	3333	290	-47.37	-0.1822	1	290	1	290
MSTRG.17922	MSTRG.17922.3	ENSMGAG00000000947	ENSMGAT00000000980	MT4	MSTRG.13866	5278	290	-33.79	-0.128	1	290	1	290
MSTRG.18227	MSTRG.18227.2	ENSMGAG00000000947	ENSMGAT00000000980	MT4	MSTRG.13866	336	290	-27.73	-0.1195	1	275	1	275
MSTRG.3284	MSTRG.3284.4	ENSMGAG00000000947	ENSMGAT00000000980	MT4	MSTRG.13866	4326	290	-27.96	-0.1028	1	290	1	290
MSTRG.14379	MSTRG.14379.1	ENSMGAG00000000947	ENSMGAT00000000980	MT4	MSTRG.13866	5247	290	-40.9	-0.1786	1	290	1	290
MSTRG.18834	MSTRG.18834.1	ENSMGAG00000000947	ENSMGAT00000000980	MT4	MSTRG.13866	803	290	-34.59	-0.13	1	290	1	290
MSTRG.24868	MSTRG.24868.8	ENSMGAG00000000947	ENSMGAT00000000980	MT4	MSTRG.13866	2311	290	-46.9	-0.1657	1	290	1	290
MSTRG.24445	MSTRG.24445.1	ENSMGAG00000000947	ENSMGAT00000000980	MT4	MSTRG.13866	2260	290	-31.14	-0.1261	1	290	1	290
MSTRG.31149	MSTRG.31149.1	ENSMGAG00000000947	ENSMGAT00000000980	MT4	MSTRG.13866	2950	290	-26.68	-0.1145	1	290	1	290
MSTRG.18828	MSTRG.18828.9	ENSMGAG00000000947	ENSMGAT00000000980	MT4	MSTRG.13866	3112	290	-28.62	-0.1076	1	290	1	290
MSTRG.2737	MSTRG.2737.1	ENSMGAG00000000947	ENSMGAT00000000980	MT4	MSTRG.13866	3283	290	-30.38	-0.1215	1	290	1	290
MSTRG.51334	MSTRG.51334.2	ENSMGAG00000000947	ENSMGAT00000000980	MT4	MSTRG.13866	2778	290	-32.33	-0.1119	1	290	1	290
MSTRG.49350	MSTRG.49350.1	ENSMGAG00000000947	ENSMGAT00000000980	MT4	MSTRG.13866	283	290	-32.79	-0.1438	-6	244	1	251
MSTRG.18828	MSTRG.18828.13	ENSMGAG00000000947	ENSMGAT00000000980	MT4	MSTRG.13866	2324	290	-30.42	-0.1106	1	290	1	290
MSTRG.18092	MSTRG.18092.4	ENSMGAG00000000947	ENSMGAT00000000980	MT4	MSTRG.13866	6893	290	-27.57	-0.106	1	290	1	290
MSTRG.18663	MSTRG.18663.2	ENSMGAG00000000947	ENSMGAT00000000980	MT4	MSTRG.13866	7458	290	-39.49	-0.1567	1	290	1	290
MSTRG.27558	MSTRG.27558.10	ENSMGAG00000000947	ENSMGAT00000000980	MT4	MSTRG.13866	2542	290	-32.96	-0.1234	1	290	1	290
MSTRG.27475	MSTRG.27475.1	ENSMGAG00000000947	ENSMGAT00000000980	MT4	MSTRG.13866	3763	290	-56.31	-0.2086	1	290	1	290
MSTRG.9170	MSTRG.9170.1	ENSMGAG00000000947	ENSMGAT00000000980	MT4	MSTRG.13866	2103	290	-29.05	-0.1023	1	290	1	290
MSTRG.19412	MSTRG.19412.1	ENSMGAG00000000947	ENSMGAT00000000980	MT4	MSTRG.13866	2279	290	-36.27	-0.1364	1	290	1	290
MSTRG.3284	MSTRG.3284.3	ENSMGAG00000000947	ENSMGAT00000000980	MT4	MSTRG.13866	4375	290	-27.96	-0.1028	1	290	1	290
MSTRG.25543	MSTRG.25543.1	ENSMGAG00000000947	ENSMGAT00000000980	MT4	MSTRG.13866	2657	290	-33	-0.1187	1	290	1	290
MSTRG.17922	MSTRG.17922.4	ENSMGAG00000000947	ENSMGAT00000000980	MT4	MSTRG.13866	5540	290	-33.79	-0.128	1	290	1	290
MSTRG.3284	MSTRG.3284.10	ENSMGAG00000000947	ENSMGAT00000000980	MT4	MSTRG.13866	5916	290	-35.45	-0.1323	1	290	1	290
MSTRG.10525	MSTRG.10525.1	ENSMGAG00000000947	ENSMGAT00000000980	MT4	MSTRG.13866	1777	290	-26.49	-0.1015	1	290	1	290
MSTRG.12166	MSTRG.12166.5	ENSMGAG00000000947	ENSMGAT00000000980	MT4	MSTRG.13866	481	290	-23.31	-0.1171	1	238	53	290
MSTRG.17922	MSTRG.17922.5	ENSMGAG00000000947	ENSMGAT00000000980	MT4	MSTRG.13866	3840	290	-33.79	-0.128	1	290	1	290
MSTRG.3284	MSTRG.3284.12	ENSMGAG00000000947	ENSMGAT00000000980	MT4	MSTRG.13866	3989	290	-35.45	-0.1323	1	290	1	290
MSTRG.12211	MSTRG.12211.1	ENSMGAG00000000947	ENSMGAT00000000980	MT4	MSTRG.13866	1014	290	-31.85	-0.1158	1	290	1	290
MSTRG.25543	MSTRG.25543.3	ENSMGAG00000000947	ENSMGAT00000000980	MT4	MSTRG.13866	1584	290	-33	-0.1187	1	290	1	290
MSTRG.17033	MSTRG.17033.1	ENSMGAG00000000947	ENSMGAT00000000980	MT4	MSTRG.13866	2317	290	-35.37	-0.1263	1	290	1	290
MSTRG.49206	MSTRG.49206.2	ENSMGAG00000000947	ENSMGAT00000000980	MT4	MSTRG.13866	996	290	-24.42	-0.1001	1	278	1	278
MSTRG.45927	MSTRG.45927.6	ENSMGAG00000000947	ENSMGAT00000000980	MT4	MSTRG.13866	4169	290	-29.67	-0.133	1	266	1	266
MSTRG.44386	MSTRG.44386.4	ENSMGAG00000000947	ENSMGAT00000000980	MT4	MSTRG.13866	4534	290	-32.85	-0.1153	1	290	1	290
MSTRG.4040	MSTRG.4040.2	ENSMGAG00000000947	ENSMGAT00000000980	MT4	MSTRG.13866	3004	290	-26.79	-0.1076	1	290	1	290
MSTRG.31990	MSTRG.31990.1	ENSMGAG00000000947	ENSMGAT00000000980	MT4	MSTRG.13866	1436	290	-29.88	-0.1056	1	290	1	290
MSTRG.28330	MSTRG.28330.1	ENSMGAG00000000947	ENSMGAT00000000980	MT4	MSTRG.13866	5562	290	-41.87	-0.1702	1	290	1	290
MSTRG.31990	MSTRG.31990.3	ENSMGAG00000000947	ENSMGAT00000000980	MT4	MSTRG.13866	1484	290	-29.88	-0.1056	1	290	1	290
MSTRG.28420	MSTRG.28420.1	ENSMGAG00000000947	ENSMGAT00000000980	MT4	MSTRG.13866	974	290	-30.91	-0.1136	1	290	1	290
MSTRG.38879	MSTRG.38879.2	ENSMGAG00000000947	ENSMGAT00000000980	MT4	MSTRG.13866	2020	290	-30.8	-0.118	1	290	1	290
MSTRG.17033	MSTRG.17033.4	ENSMGAG00000000947	ENSMGAT00000000980	MT4	MSTRG.13866	220	290	-21.88	-0.1229	1	188	103	290
MSTRG.32871	MSTRG.32871.1	ENSMGAG00000000947	ENSMGAT00000000980	MT4	MSTRG.13866	3057	290	-28.48	-0.1039	1	290	1	290
MSTRG.40956	MSTRG.40956.5	ENSMGAG00000000947	ENSMGAT00000000980	MT4	MSTRG.13866	1323	290	-26.89	-0.1174	1	248	43	290
MSTRG.27475	MSTRG.27475.2	ENSMGAG00000000947	ENSMGAT00000000980	MT4	MSTRG.13866	4144	290	-56.31	-0.2086	1	290	1	290
MSTRG.44896	MSTRG.44896.19	ENSMGAG00000000947	ENSMGAT00000000980	MT4	MSTRG.13866	3052	290	-37.11	-0.1335	1	290	1	290
MSTRG.47988	MSTRG.47988.1	ENSMGAG00000000947	ENSMGAT00000000980	MT4	MSTRG.13866	585	290	-39.59	-0.159	1	264	27	290
MSTRG.9478	MSTRG.9478.1	ENSMGAG00000000947	ENSMGAT00000000980	MT4	MSTRG.13866	2814	290	-38.07	-0.1395	1	290	1	290
MSTRG.14959	MSTRG.14959.2	ENSMGAG00000000947	ENSMGAT00000000980	MT4	MSTRG.13866	2721	290	-42.22	-0.1593	1	290	1	290
MSTRG.29969	MSTRG.29969.3	ENSMGAG00000000947	ENSMGAT00000000980	MT4	MSTRG.13866	1915	290	-21.04	-0.1052	1	230	61	290
MSTRG.902	MSTRG.902.1	ENSMGAG00000000947	ENSMGAT00000000980	MT4	MSTRG.13866	5009	290	-25.36	-0.101	1	290	1	290
MSTRG.12747	MSTRG.12747.1	ENSMGAG00000000947	ENSMGAT00000000980	MT4	MSTRG.13866	246	290	-28.73	-0.1623	-43	201	1	245
MSTRG.18837	MSTRG.18837.4	ENSMGAG00000000947	ENSMGAT00000000980	MT4	MSTRG.13866	521	290	-30.68	-0.1149	1	275	1	275
MSTRG.43740	MSTRG.43740.4	ENSMGAG00000000947	ENSMGAT00000000980	MT4	MSTRG.13866	201	290	-24.23	-0.1324	-84	116	5	205
MSTRG.12166	MSTRG.12166.4	ENSMGAG00000000947	ENSMGAT00000000980	MT4	MSTRG.13866	603	290	-23.31	-0.1171	1	238	53	290
MSTRG.55570	MSTRG.55570.1	ENSMGAG00000000947	ENSMGAT00000000980	MT4	MSTRG.13866	3588	290	-50.67	-0.1759	1	290	1	290
MSTRG.9417	MSTRG.9417.1	ENSMGAG00000000947	ENSMGAT00000000980	MT4	MSTRG.13866	1231	290	-30.97	-0.1118	1	290	1	290
MSTRG.33719	MSTRG.33719.6	ENSMGAG00000000962	ENSMGAT00000000991	NA	MSTRG.13863	227	1697	-22.68	-0.1075	-452	-226	1018	1244
MSTRG.3373	MSTRG.3373.3	ENSMGAG00000000962	ENSMGAT00000000991	NA	MSTRG.13863	220	1697	-17.31	-0.1532	-1377	-1158	100	319
MSTRG.33719	MSTRG.33719.6	ENSMGAG00000000962	ENSMGAT00000033006	NA	MSTRG.13863	227	2054	-22.68	-0.1075	-452	-226	1375	1601
MSTRG.18837	MSTRG.18837.5	ENSMGAG00000000962	ENSMGAT00000027161	NA	MSTRG.13863	319	2084	-30.9	-0.1047	-146	172	1619	1937
MSTRG.37986	MSTRG.37986.14	ENSMGAG00000000962	ENSMGAT00000033007	NA	MSTRG.13863	229	2093	-19.92	-0.1132	-401	-173	1463	1691
MSTRG.26440	MSTRG.26440.4	ENSMGAG00000000962	ENSMGAT00000028525	NA	MSTRG.13863	229	2027	-23.11	-0.1216	-298	-70	1500	1728
MSTRG.14959	MSTRG.14959.4	ENSMGAG00000000962	ENSMGAT00000026521	NA	MSTRG.13863	350	2165	-36.39	-0.108	-169	180	1646	1995
MSTRG.18887	MSTRG.18887.12	ENSMGAG00000000962	ENSMGAT00000026521	NA	MSTRG.13863	227	2165	-25.16	-0.1317	-183	43	1755	1981
MSTRG.13837	MSTRG.13837.9	ENSMGAG00000000962	ENSMGAT00000026521	NA	MSTRG.13863	227	2165	-21.92	-0.1049	-541	-315	1397	1623
MSTRG.33719	MSTRG.33719.6	ENSMGAG00000000962	ENSMGAT00000027161	NA	MSTRG.13863	227	2084	-22.61	-0.133	-137	89	1720	1946
MSTRG.43740	MSTRG.43740.4	ENSMGAG00000000962	ENSMGAT00000027161	NA	MSTRG.13863	201	2084	-23.17	-0.1207	-1246	-1046	637	837
MSTRG.18887	MSTRG.18887.12	ENSMGAG00000000962	ENSMGAT00000033007	NA	MSTRG.13863	227	2093	-25.16	-0.1317	-183	43	1683	1909
MSTRG.37986	MSTRG.37986.11	ENSMGAG00000000962	ENSMGAT00000000991	NA	MSTRG.13863	217	1697	-25.04	-0.121	-1135	-919	345	561
MSTRG.18837	MSTRG.18837.2	ENSMGAG00000000962	ENSMGAT00000027161	NA	MSTRG.13863	683	2084	-67.01	-0.1012	-1400	-732	1	669
MSTRG.20526	MSTRG.20526.6	ENSMGAG00000000962	ENSMGAT00000027161	NA	MSTRG.13863	235	2084	-17.97	-0.1248	-1082	-848	767	1001
MSTRG.20790	MSTRG.20790.8	ENSMGAG00000000962	ENSMGAT00000026521	NA	MSTRG.13863	544	2165	-42.32	-0.1045	1	445	1721	2165
MSTRG.18227	MSTRG.18227.2	ENSMGAG00000000962	ENSMGAT00000026521	NA	MSTRG.13863	336	2165	-33.33	-0.1075	-9	326	1820	2155
MSTRG.18837	MSTRG.18837.5	ENSMGAG00000000962	ENSMGAT00000028525	NA	MSTRG.13863	319	2027	-33.45	-0.1322	-1707	-1428	1	280
MSTRG.49350	MSTRG.49350.1	ENSMGAG00000000962	ENSMGAT00000033006	NA	MSTRG.13863	283	2054	-37.16	-0.1452	-90	192	1681	1963
MSTRG.18837	MSTRG.18837.3	ENSMGAG00000000962	ENSMGAT00000027161	NA	MSTRG.13863	329	2084	-33.43	-0.1032	-245	83	1510	1838
MSTRG.18837	MSTRG.18837.3	ENSMGAG00000000962	ENSMGAT00000033006	NA	MSTRG.13863	329	2054	-32.64	-0.1007	-206	122	1519	1847
MSTRG.14959	MSTRG.14959.4	ENSMGAG00000000962	ENSMGAT00000000991	NA	MSTRG.13863	350	1697	-37.97	-0.1127	-533	-184	814	1163
MSTRG.14379	MSTRG.14379.2	ENSMGAG00000000962	ENSMGAT00000027161	NA	MSTRG.13863	235	2084	-17.78	-0.1078	-175	59	1674	1908
MSTRG.7344	MSTRG.7344.1	ENSMGAG00000000962	ENSMGAT00000026521	NA	MSTRG.13863	231	2165	-22.84	-0.1088	-1088	-858	846	1076
MSTRG.10525	MSTRG.10525.2	ENSMGAG00000000962	ENSMGAT00000027161	NA	MSTRG.13863	954	2084	-41.02	-0.1023	1	454	1631	2084
MSTRG.26440	MSTRG.26440.4	ENSMGAG00000000962	ENSMGAT00000026521	NA	MSTRG.13863	229	2165	-23.11	-0.1216	-364	-136	1572	1800
MSTRG.18887	MSTRG.18887.30	ENSMGAG00000000962	ENSMGAT00000033006	NA	MSTRG.13863	315	2054	-30.6	-0.1013	-842	-528	897	1211
MSTRG.37986	MSTRG.37986.14	ENSMGAG00000000962	ENSMGAT00000000991	NA	MSTRG.13863	229	1697	-21.34	-0.1342	-5	223	1463	1691
MSTRG.13837	MSTRG.13837.9	ENSMGAG00000000962	ENSMGAT00000028525	NA	MSTRG.13863	227	2027	-21.92	-0.1049	-475	-249	1325	1551
MSTRG.10525	MSTRG.10525.2	ENSMGAG00000000962	ENSMGAT00000033007	NA	MSTRG.13863	954	2093	-41.02	-0.1023	1	454	1640	2093
MSTRG.17033	MSTRG.17033.4	ENSMGAG00000000962	ENSMGAT00000027161	NA	MSTRG.13863	220	2084	-23.09	-0.129	-1688	-1469	176	395
MSTRG.17033	MSTRG.17033.4	ENSMGAG00000000962	ENSMGAT00000026521	NA	MSTRG.13863	220	2165	-23.09	-0.129	-1769	-1550	176	395
MSTRG.7344	MSTRG.7344.1	ENSMGAG00000000962	ENSMGAT00000027161	NA	MSTRG.13863	231	2084	-22.84	-0.1088	-1088	-858	765	995
MSTRG.18227	MSTRG.18227.2	ENSMGAG00000000962	ENSMGAT00000000991	NA	MSTRG.13863	336	1697	-33.15	-0.1147	-1135	-800	226	561
MSTRG.18837	MSTRG.18837.5	ENSMGAG00000000962	ENSMGAT00000033006	NA	MSTRG.13863	319	2054	-31.29	-0.1023	-71	247	1664	1982
MSTRG.18887	MSTRG.18887.12	ENSMGAG00000000962	ENSMGAT00000000991	NA	MSTRG.13863	227	1697	-23.17	-0.1439	-1072	-846	398	624
MSTRG.12747	MSTRG.12747.1	ENSMGAG00000000962	ENSMGAT00000000991	NA	MSTRG.13863	246	1697	-26.67	-0.1258	-498	-253	953	1198
MSTRG.12166	MSTRG.12166.10	ENSMGAG00000000962	ENSMGAT00000026521	NA	MSTRG.13863	315	2165	-24.44	-0.1014	-119	195	1731	2045
MSTRG.1226	MSTRG.1226.6	ENSMGAG00000000962	ENSMGAT00000026521	NA	MSTRG.13863	326	2165	-27.49	-0.1018	-1838	-1546	1	293
MSTRG.34985	MSTRG.34985.8	ENSMGAG00000000962	ENSMGAT00000028525	NA	MSTRG.13863	200	2027	-17.77	-0.1033	-190	9	1637	1836
MSTRG.3904	MSTRG.3904.8	ENSMGAG00000000962	ENSMGAT00000033006	NA	MSTRG.13863	207	2054	-25.37	-0.1275	-170	36	1677	1883
MSTRG.18887	MSTRG.18887.12	ENSMGAG00000000962	ENSMGAT00000028525	NA	MSTRG.13863	227	2027	-25.1	-0.1357	-207	19	1593	1819
MSTRG.49350	MSTRG.49350.1	ENSMGAG00000000962	ENSMGAT00000028525	NA	MSTRG.13863	283	2027	-42.3	-0.1516	-60	222	1684	1966
MSTRG.49350	MSTRG.49350.1	ENSMGAG00000000962	ENSMGAT00000026521	NA	MSTRG.13863	283	2165	-31.6	-0.1145	-126	156	1756	2038
MSTRG.32871	MSTRG.32871.1	ENSMGAG00000000962	ENSMGAT00000027161	NA	MSTRG.13863	3057	2084	-66.55	-0.1336	1	509	1576	2084
MSTRG.18887	MSTRG.18887.30	ENSMGAG00000000962	ENSMGAT00000033007	NA	MSTRG.13863	315	2093	-30.6	-0.1013	-881	-567	897	1211
MSTRG.47988	MSTRG.47988.1	ENSMGAG00000000962	ENSMGAT00000027161	NA	MSTRG.13863	585	2084	-56.69	-0.1389	1	438	1647	2084
MSTRG.14959	MSTRG.14959.4	ENSMGAG00000000962	ENSMGAT00000027161	NA	MSTRG.13863	350	2084	-36.39	-0.108	-169	180	1565	1914
MSTRG.12747	MSTRG.12747.1	ENSMGAG00000000962	ENSMGAT00000028525	NA	MSTRG.13863	246	2027	-28.57	-0.1248	-20	225	1761	2006
MSTRG.18837	MSTRG.18837.3	ENSMGAG00000000962	ENSMGAT00000028525	NA	MSTRG.13863	329	2027	-36.1	-0.1337	-1697	-1418	1	280
MSTRG.55209	MSTRG.55209.5	ENSMGAG00000000962	ENSMGAT00000028525	NA	MSTRG.13863	204	2027	-19.5	-0.1021	-1102	-899	721	924
MSTRG.12166	MSTRG.12166.10	ENSMGAG00000000962	ENSMGAT00000027161	NA	MSTRG.13863	315	2084	-24.44	-0.1014	-119	195	1650	1964
MSTRG.33719	MSTRG.33719.6	ENSMGAG00000000962	ENSMGAT00000026521	NA	MSTRG.13863	227	2165	-22.68	-0.1075	-452	-226	1486	1712
MSTRG.10525	MSTRG.10525.2	ENSMGAG00000000962	ENSMGAT00000026521	NA	MSTRG.13863	954	2165	-41.02	-0.1023	1	454	1712	2165
MSTRG.3904	MSTRG.3904.8	ENSMGAG00000000962	ENSMGAT00000033007	NA	MSTRG.13863	207	2093	-25.66	-0.1258	-209	-3	1677	1883
MSTRG.3373	MSTRG.3373.3	ENSMGAG00000000962	ENSMGAT00000028525	NA	MSTRG.13863	220	2027	-17.31	-0.1532	-1377	-1158	430	649
MSTRG.36950	MSTRG.36950.4	ENSMGAG00000000962	ENSMGAT00000033007	NA	MSTRG.13863	214	2093	-17.06	-0.1434	1	144	1950	2093
MSTRG.36950	MSTRG.36950.4	ENSMGAG00000000962	ENSMGAT00000000991	NA	MSTRG.13863	214	1697	-15.6	-0.1191	-1482	-1342	1	141
MSTRG.18887	MSTRG.18887.12	ENSMGAG00000000962	ENSMGAT00000027161	NA	MSTRG.13863	227	2084	-25.16	-0.1317	-183	43	1674	1900
MSTRG.18837	MSTRG.18837.5	ENSMGAG00000000962	ENSMGAT00000026521	NA	MSTRG.13863	319	2165	-30.9	-0.1047	-146	172	1700	2018
MSTRG.17033	MSTRG.17033.4	ENSMGAG00000000962	ENSMGAT00000028525	NA	MSTRG.13863	220	2027	-22.24	-0.1301	1	175	1853	2027
MSTRG.33719	MSTRG.33719.6	ENSMGAG00000000962	ENSMGAT00000033007	NA	MSTRG.13863	227	2093	-22.68	-0.1075	-452	-226	1414	1640
MSTRG.12747	MSTRG.12747.1	ENSMGAG00000000962	ENSMGAT00000026521	NA	MSTRG.13863	246	2165	-25.95	-0.1153	-1336	-1091	583	828
MSTRG.18227	MSTRG.18227.2	ENSMGAG00000000962	ENSMGAT00000028525	NA	MSTRG.13863	336	2027	-33.15	-0.1147	-1465	-1130	226	561
MSTRG.36950	MSTRG.36950.4	ENSMGAG00000000962	ENSMGAT00000026521	NA	MSTRG.13863	214	2165	-17.06	-0.1434	1	144	2022	2165
MSTRG.18837	MSTRG.18837.2	ENSMGAG00000000962	ENSMGAT00000026521	NA	MSTRG.13863	683	2165	-67.01	-0.1012	-1481	-813	1	669
MSTRG.18227	MSTRG.18227.2	ENSMGAG00000000962	ENSMGAT00000027161	NA	MSTRG.13863	336	2084	-33.33	-0.1075	-9	326	1739	2074
MSTRG.37986	MSTRG.37986.11	ENSMGAG00000000962	ENSMGAT00000033007	NA	MSTRG.13863	217	2093	-25.04	-0.121	-1531	-1315	345	561
MSTRG.37986	MSTRG.37986.14	ENSMGAG00000000962	ENSMGAT00000026521	NA	MSTRG.13863	229	2165	-19.92	-0.1132	-401	-173	1535	1763
MSTRG.49350	MSTRG.49350.1	ENSMGAG00000000962	ENSMGAT00000000991	NA	MSTRG.13863	283	1697	-29.54	-0.1132	-827	-545	587	869
MSTRG.1226	MSTRG.1226.6	ENSMGAG00000000962	ENSMGAT00000033007	NA	MSTRG.13863	326	2093	-27.49	-0.1018	-1766	-1474	1	293
MSTRG.12747	MSTRG.12747.1	ENSMGAG00000000962	ENSMGAT00000033007	NA	MSTRG.13863	246	2093	-26.67	-0.1258	-894	-649	953	1198
MSTRG.55209	MSTRG.55209.5	ENSMGAG00000000962	ENSMGAT00000033006	NA	MSTRG.13863	204	2054	-19.5	-0.1021	-1129	-926	721	924
MSTRG.37986	MSTRG.37986.14	ENSMGAG00000000962	ENSMGAT00000028525	NA	MSTRG.13863	229	2027	-19.92	-0.1132	-335	-107	1463	1691
MSTRG.18887	MSTRG.18887.30	ENSMGAG00000000962	ENSMGAT00000000991	NA	MSTRG.13863	315	1697	-30.6	-0.1013	-485	-171	897	1211
MSTRG.14379	MSTRG.14379.2	ENSMGAG00000000962	ENSMGAT00000026521	NA	MSTRG.13863	235	2165	-17.78	-0.1078	-175	59	1755	1989
MSTRG.49350	MSTRG.49350.1	ENSMGAG00000000962	ENSMGAT00000027161	NA	MSTRG.13863	283	2084	-31.6	-0.1145	-126	156	1675	1957
MSTRG.18887	MSTRG.18887.12	ENSMGAG00000000962	ENSMGAT00000033006	NA	MSTRG.13863	227	2054	-26.45	-0.1208	-158	68	1669	1895
MSTRG.32826	MSTRG.32826.6	ENSMGAG00000000962	ENSMGAT00000033007	NA	MSTRG.13863	227	2093	-18.92	-0.1006	-32	194	1834	2060
MSTRG.43740	MSTRG.43740.4	ENSMGAG00000000962	ENSMGAT00000028525	NA	MSTRG.13863	201	2027	-23.68	-0.128	-221	-21	1605	1805
MSTRG.18837	MSTRG.18837.5	ENSMGAG00000000962	ENSMGAT00000033007	NA	MSTRG.13863	319	2093	-30.9	-0.1047	-146	172	1628	1946
MSTRG.33719	MSTRG.33719.6	ENSMGAG00000000962	ENSMGAT00000028525	NA	MSTRG.13863	227	2027	-22.68	-0.1075	-452	-226	1348	1574
MSTRG.37986	MSTRG.37986.14	ENSMGAG00000000962	ENSMGAT00000027161	NA	MSTRG.13863	229	2084	-19.92	-0.1132	-401	-173	1454	1682
MSTRG.37986	MSTRG.37986.11	ENSMGAG00000000962	ENSMGAT00000028525	NA	MSTRG.13863	217	2027	-25.04	-0.121	-1465	-1249	345	561
MSTRG.1226	MSTRG.1226.6	ENSMGAG00000000962	ENSMGAT00000027161	NA	MSTRG.13863	326	2084	-27.49	-0.1018	-1757	-1465	1	293
MSTRG.47988	MSTRG.47988.1	ENSMGAG00000000962	ENSMGAT00000026521	NA	MSTRG.13863	585	2165	-56.69	-0.1389	1	438	1728	2165
MSTRG.43740	MSTRG.43740.4	ENSMGAG00000000962	ENSMGAT00000026521	NA	MSTRG.13863	201	2165	-23.17	-0.1207	-1246	-1046	718	918
MSTRG.26440	MSTRG.26440.4	ENSMGAG00000000962	ENSMGAT00000027161	NA	MSTRG.13863	229	2084	-23.11	-0.1216	-364	-136	1491	1719
MSTRG.12166	MSTRG.12166.10	ENSMGAG00000000962	ENSMGAT00000033007	NA	MSTRG.13863	315	2093	-24.44	-0.1014	-119	195	1659	1973
MSTRG.13837	MSTRG.13837.9	ENSMGAG00000000962	ENSMGAT00000027161	NA	MSTRG.13863	227	2084	-21.92	-0.1049	-541	-315	1316	1542
MSTRG.43740	MSTRG.43740.4	ENSMGAG00000000962	ENSMGAT00000033007	NA	MSTRG.13863	201	2093	-23.17	-0.1207	-1174	-974	718	918
MSTRG.43740	MSTRG.43740.4	ENSMGAG00000000962	ENSMGAT00000000991	NA	MSTRG.13863	201	1697	-23.17	-0.1207	-778	-578	718	918
MSTRG.18227	MSTRG.18227.2	ENSMGAG00000000962	ENSMGAT00000033006	NA	MSTRG.13863	336	2054	-35.51	-0.1086	-14	321	1704	2039
MSTRG.3904	MSTRG.3904.8	ENSMGAG00000000962	ENSMGAT00000027161	NA	MSTRG.13863	207	2084	-25.66	-0.1258	-209	-3	1668	1874
MSTRG.49350	MSTRG.49350.1	ENSMGAG00000000962	ENSMGAT00000033007	NA	MSTRG.13863	283	2093	-31.6	-0.1145	-126	156	1684	1966
MSTRG.3904	MSTRG.3904.8	ENSMGAG00000000962	ENSMGAT00000028525	NA	MSTRG.13863	207	2027	-18.27	-0.1009	-567	-361	1253	1459
MSTRG.13837	MSTRG.13837.9	ENSMGAG00000000962	ENSMGAT00000033006	NA	MSTRG.13863	227	2054	-21.92	-0.1049	-502	-276	1325	1551
MSTRG.3904	MSTRG.3904.8	ENSMGAG00000000962	ENSMGAT00000026521	NA	MSTRG.13863	207	2165	-25.66	-0.1258	-209	-3	1749	1955
MSTRG.55209	MSTRG.55209.5	ENSMGAG00000000962	ENSMGAT00000027161	NA	MSTRG.13863	204	2084	-19.5	-0.1021	-1240	-1037	640	843
MSTRG.12747	MSTRG.12747.1	ENSMGAG00000000962	ENSMGAT00000027161	NA	MSTRG.13863	246	2084	-25.95	-0.1153	-1336	-1091	502	747
MSTRG.37986	MSTRG.37986.14	ENSMGAG00000000962	ENSMGAT00000033006	NA	MSTRG.13863	229	2054	-19.92	-0.1132	-362	-134	1463	1691
MSTRG.26440	MSTRG.26440.4	ENSMGAG00000000962	ENSMGAT00000033006	NA	MSTRG.13863	229	2054	-23.11	-0.1216	-325	-97	1500	1728
MSTRG.17033	MSTRG.17033.4	ENSMGAG00000000962	ENSMGAT00000033006	NA	MSTRG.13863	220	2054	-22.24	-0.1301	1	175	1880	2054
MSTRG.18227	MSTRG.18227.2	ENSMGAG00000000962	ENSMGAT00000033007	NA	MSTRG.13863	336	2093	-33.33	-0.1075	-9	326	1748	2083
MSTRG.47988	MSTRG.47988.1	ENSMGAG00000000962	ENSMGAT00000028525	NA	MSTRG.13863	585	2027	-54.54	-0.1001	-25	559	1417	2001
MSTRG.55209	MSTRG.55209.5	ENSMGAG00000000962	ENSMGAT00000000991	NA	MSTRG.13863	204	1697	-19.5	-0.1021	-772	-569	721	924
MSTRG.26440	MSTRG.26440.4	ENSMGAG00000000962	ENSMGAT00000033007	NA	MSTRG.13863	229	2093	-23.11	-0.1216	-364	-136	1500	1728
MSTRG.32826	MSTRG.32826.6	ENSMGAG00000000962	ENSMGAT00000027161	NA	MSTRG.13863	227	2084	-18.92	-0.1006	-32	194	1825	2051
MSTRG.32826	MSTRG.32826.6	ENSMGAG00000000962	ENSMGAT00000026521	NA	MSTRG.13863	227	2165	-18.92	-0.1006	-32	194	1906	2132
MSTRG.20790	MSTRG.20790.8	ENSMGAG00000000962	ENSMGAT00000033007	NA	MSTRG.13863	544	2093	-42.32	-0.1045	1	445	1649	2093
MSTRG.3904	MSTRG.3904.8	ENSMGAG00000000962	ENSMGAT00000000991	NA	MSTRG.13863	207	1697	-18.27	-0.1009	-237	-31	1253	1459
MSTRG.32871	MSTRG.32871.1	ENSMGAG00000000962	ENSMGAT00000033007	NA	MSTRG.13863	3057	2093	-66.55	-0.1336	1	509	1585	2093
MSTRG.18837	MSTRG.18837.3	ENSMGAG00000000962	ENSMGAT00000033007	NA	MSTRG.13863	329	2093	-33.43	-0.1032	-245	83	1519	1847
MSTRG.13837	MSTRG.13837.9	ENSMGAG00000000962	ENSMGAT00000000991	NA	MSTRG.13863	227	1697	-21.92	-0.1049	-145	81	1325	1551
MSTRG.32826	MSTRG.32826.6	ENSMGAG00000000962	ENSMGAT00000033006	NA	MSTRG.13863	227	2054	-21	-0.1014	-58	168	1769	1995
MSTRG.13837	MSTRG.13837.9	ENSMGAG00000000962	ENSMGAT00000033007	NA	MSTRG.13863	227	2093	-21.92	-0.1049	-541	-315	1325	1551
MSTRG.14959	MSTRG.14959.4	ENSMGAG00000000962	ENSMGAT00000033006	NA	MSTRG.13863	350	2054	-37.97	-0.1127	-890	-541	814	1163
MSTRG.18837	MSTRG.18837.3	ENSMGAG00000000962	ENSMGAT00000026521	NA	MSTRG.13863	329	2165	-33.43	-0.1032	-245	83	1591	1919
MSTRG.20790	MSTRG.20790.8	ENSMGAG00000000962	ENSMGAT00000027161	NA	MSTRG.13863	544	2084	-42.32	-0.1045	1	445	1640	2084
MSTRG.36950	MSTRG.36950.4	ENSMGAG00000000962	ENSMGAT00000028525	NA	MSTRG.13863	214	2027	-15.6	-0.1191	-1812	-1672	1	141
MSTRG.37986	MSTRG.37986.11	ENSMGAG00000000962	ENSMGAT00000027161	NA	MSTRG.13863	217	2084	-23.95	-0.114	-1645	-1429	222	438
MSTRG.12747	MSTRG.12747.1	ENSMGAG00000000962	ENSMGAT00000033006	NA	MSTRG.13863	246	2054	-28.58	-0.1276	-25	220	1783	2028
MSTRG.18887	MSTRG.18887.30	ENSMGAG00000000962	ENSMGAT00000028525	NA	MSTRG.13863	315	2027	-30.6	-0.1013	-815	-501	897	1211
MSTRG.17033	MSTRG.17033.4	ENSMGAG00000000962	ENSMGAT00000033007	NA	MSTRG.13863	220	2093	-23.09	-0.129	-1697	-1478	176	395
MSTRG.49190	MSTRG.49190.2	ENSMGAG00000000962	ENSMGAT00000033007	NA	MSTRG.13863	1366	2093	-80.46	-0.1006	1	925	1169	2093
MSTRG.55209	MSTRG.55209.5	ENSMGAG00000000962	ENSMGAT00000033007	NA	MSTRG.13863	204	2093	-19.5	-0.1021	-1168	-965	721	924
MSTRG.20526	MSTRG.20526.6	ENSMGAG00000000962	ENSMGAT00000026521	NA	MSTRG.13863	235	2165	-17.97	-0.1248	-1082	-848	848	1082
MSTRG.14959	MSTRG.14959.4	ENSMGAG00000000962	ENSMGAT00000033007	NA	MSTRG.13863	350	2093	-37.97	-0.1127	-929	-580	814	1163
MSTRG.18837	MSTRG.18837.2	ENSMGAG00000000962	ENSMGAT00000033007	NA	MSTRG.13863	683	2093	-67.01	-0.1012	-1409	-741	1	669
MSTRG.37986	MSTRG.37986.11	ENSMGAG00000000962	ENSMGAT00000026521	NA	MSTRG.13863	217	2165	-25.04	-0.121	-1603	-1387	345	561
MSTRG.14959	MSTRG.14959.4	ENSMGAG00000000962	ENSMGAT00000028525	NA	MSTRG.13863	350	2027	-37.97	-0.1127	-863	-514	814	1163
MSTRG.43740	MSTRG.43740.4	ENSMGAG00000000962	ENSMGAT00000033006	NA	MSTRG.13863	201	2054	-23.17	-0.1207	-1135	-935	718	918
MSTRG.36950	MSTRG.36950.4	ENSMGAG00000000962	ENSMGAT00000027161	NA	MSTRG.13863	214	2084	-17.06	-0.1434	1	144	1941	2084
MSTRG.37986	MSTRG.37986.11	ENSMGAG00000000962	ENSMGAT00000033006	NA	MSTRG.13863	217	2054	-25.04	-0.121	-1492	-1276	345	561
MSTRG.46558	MSTRG.46558.3	ENSMGAG00000000962	ENSMGAT00000028525	NA	MSTRG.13863	261	2027	-27.3	-0.1332	1	209	1819	2027
MSTRG.17033	MSTRG.17033.4	ENSMGAG00000000962	ENSMGAT00000000991	NA	MSTRG.13863	220	1697	-21.55	-0.1062	-489	-270	988	1207
MSTRG.47988	MSTRG.47988.1	ENSMGAG00000000962	ENSMGAT00000033007	NA	MSTRG.13863	585	2093	-56.69	-0.1389	1	438	1656	2093
MSTRG.55209	MSTRG.55209.5	ENSMGAG00000000962	ENSMGAT00000026521	NA	MSTRG.13863	204	2165	-19.5	-0.1021	-1240	-1037	721	924
MSTRG.12747	MSTRG.12747.1	ENSMGAG00000000980	ENSMGAT00000001016	IVNS1ABP	MSTRG.9906	246	3807	-28.9	-0.2064	-305	-60	3256	3501
MSTRG.3373	MSTRG.3373.3	ENSMGAG00000000980	ENSMGAT00000001016	IVNS1ABP	MSTRG.9906	220	3807	-25.24	-0.141	-1227	-1008	2360	2579
MSTRG.34985	MSTRG.34985.8	ENSMGAG00000000980	ENSMGAT00000036137	IVNS1ABP	MSTRG.9906	200	1186	-19.19	-0.1037	-311	-112	675	874
MSTRG.37986	MSTRG.37986.9	ENSMGAG00000000980	ENSMGAT00000001016	IVNS1ABP	MSTRG.9906	309	3807	-25.06	-0.1144	-3497	-3272	1	226
MSTRG.37986	MSTRG.37986.14	ENSMGAG00000000980	ENSMGAT00000001016	IVNS1ABP	MSTRG.9906	229	3807	-18.03	-0.1409	-3577	-3443	1	135
MSTRG.18887	MSTRG.18887.30	ENSMGAG00000000980	ENSMGAT00000001016	IVNS1ABP	MSTRG.9906	315	3807	-36.12	-0.1318	-1784	-1470	1708	2022
MSTRG.17033	MSTRG.17033.4	ENSMGAG00000000980	ENSMGAT00000036137	IVNS1ABP	MSTRG.9906	220	1186	-21.14	-0.1002	-780	-561	186	405
MSTRG.18887	MSTRG.18887.30	ENSMGAG00000000980	ENSMGAT00000036137	IVNS1ABP	MSTRG.9906	315	1186	-24.52	-0.112	-659	-345	212	526
MSTRG.17033	MSTRG.17033.4	ENSMGAG00000000980	ENSMGAT00000001016	IVNS1ABP	MSTRG.9906	220	3807	-24.59	-0.1149	-1413	-1194	2174	2393
MSTRG.55209	MSTRG.55209.5	ENSMGAG00000000980	ENSMGAT00000036137	IVNS1ABP	MSTRG.9906	204	1186	-18.91	-0.1022	-219	-16	763	966
MSTRG.7344	MSTRG.7344.1	ENSMGAG00000000980	ENSMGAT00000001016	IVNS1ABP	MSTRG.9906	231	3807	-27.26	-0.1256	-193	37	3383	3613
MSTRG.34985	MSTRG.34985.8	ENSMGAG00000000980	ENSMGAT00000001016	IVNS1ABP	MSTRG.9906	200	3807	-19.19	-0.1037	-311	-112	3296	3495
MSTRG.12747	MSTRG.12747.1	ENSMGAG00000000980	ENSMGAT00000036137	IVNS1ABP	MSTRG.9906	246	1186	-28.9	-0.2064	-305	-60	635	880
MSTRG.18887	MSTRG.18887.12	ENSMGAG00000000980	ENSMGAT00000001016	IVNS1ABP	MSTRG.9906	227	3807	-23.07	-0.1058	-2314	-2088	1266	1492
MSTRG.43740	MSTRG.43740.4	ENSMGAG00000000980	ENSMGAT00000001016	IVNS1ABP	MSTRG.9906	201	3807	-19.37	-0.1088	-1088	-888	2518	2718
MSTRG.7344	MSTRG.7344.1	ENSMGAG00000000980	ENSMGAT00000036137	IVNS1ABP	MSTRG.9906	231	1186	-27.26	-0.1256	-193	37	762	992
MSTRG.49350	MSTRG.49350.1	ENSMGAG00000000980	ENSMGAT00000001016	IVNS1ABP	MSTRG.9906	283	3807	-30.08	-0.1135	-3369	-3087	155	437
MSTRG.55209	MSTRG.55209.5	ENSMGAG00000000980	ENSMGAT00000001016	IVNS1ABP	MSTRG.9906	204	3807	-21.07	-0.1109	-3167	-2964	436	639
MSTRG.46558	MSTRG.46558.3	ENSMGAG00000000980	ENSMGAT00000001016	IVNS1ABP	MSTRG.9906	261	3807	-25.51	-0.1295	-3389	-3129	157	417
MSTRG.12747	MSTRG.12747.1	ENSMGAG00000001002	ENSMGAT00000001068	NA	MSTRG.18134	246	2823	-32.33	-0.1891	1	216	2608	2823
MSTRG.14959	MSTRG.14959.4	ENSMGAG00000001002	ENSMGAT00000001068	NA	MSTRG.18134	350	2823	-31.38	-0.1117	-2443	-2094	30	379
MSTRG.33719	MSTRG.33719.6	ENSMGAG00000001002	ENSMGAT00000001068	NA	MSTRG.18134	227	2823	-18.78	-0.1043	-2560	-2334	36	262
MSTRG.26440	MSTRG.26440.4	ENSMGAG00000001002	ENSMGAT00000001068	NA	MSTRG.18134	229	2823	-22.87	-0.1132	-70	158	2524	2752
MSTRG.18837	MSTRG.18837.4	ENSMGAG00000001002	ENSMGAT00000001068	NA	MSTRG.18134	521	2823	-42.6	-0.1054	-2301	-1829	1	473
MSTRG.26440	MSTRG.26440.4	ENSMGAG00000001002	ENSMGAT00000036968	NA	MSTRG.18134	229	2621	-17.99	-0.1124	-617	-389	1775	2003
MSTRG.37986	MSTRG.37986.11	ENSMGAG00000001002	ENSMGAT00000001068	NA	MSTRG.18134	217	2823	-22.5	-0.1066	-66	150	2540	2756
MSTRG.55209	MSTRG.55209.5	ENSMGAG00000001002	ENSMGAT00000036968	NA	MSTRG.18134	204	2621	-19.41	-0.2157	1	98	2524	2621
MSTRG.13837	MSTRG.13837.9	ENSMGAG00000001002	ENSMGAT00000036968	NA	MSTRG.18134	227	2621	-16.62	-0.1079	-2078	-1852	316	542
MSTRG.12747	MSTRG.12747.1	ENSMGAG00000001002	ENSMGAT00000036968	NA	MSTRG.18134	246	2621	-27.36	-0.1279	-2350	-2105	25	270
MSTRG.3904	MSTRG.3904.8	ENSMGAG00000001002	ENSMGAT00000001068	NA	MSTRG.18134	207	2823	-17.28	-0.1271	-133	73	2483	2689
MSTRG.33719	MSTRG.33719.6	ENSMGAG00000001002	ENSMGAT00000036968	NA	MSTRG.18134	227	2621	-18.78	-0.1043	-2358	-2132	36	262
MSTRG.49350	MSTRG.49350.1	ENSMGAG00000001002	ENSMGAT00000001068	NA	MSTRG.18134	283	2823	-30.22	-0.1275	1	253	2571	2823
MSTRG.18887	MSTRG.18887.30	ENSMGAG00000001002	ENSMGAT00000001068	NA	MSTRG.18134	315	2823	-33.1	-0.1085	1	312	2512	2823
MSTRG.14959	MSTRG.14959.4	ENSMGAG00000001002	ENSMGAT00000036968	NA	MSTRG.18134	350	2621	-31.11	-0.1211	-2270	-2007	1	264
MSTRG.18887	MSTRG.18887.12	ENSMGAG00000001002	ENSMGAT00000001068	NA	MSTRG.18134	227	2823	-27.1	-0.1397	1	216	2608	2823
MSTRG.55209	MSTRG.55209.5	ENSMGAG00000001002	ENSMGAT00000001068	NA	MSTRG.18134	204	2823	-22.88	-0.123	-95	108	2524	2727
MSTRG.18837	MSTRG.18837.3	ENSMGAG00000001002	ENSMGAT00000001068	NA	MSTRG.18134	329	2823	-36.34	-0.1132	-84	244	2410	2738
MSTRG.17033	MSTRG.17033.4	ENSMGAG00000001002	ENSMGAT00000036968	NA	MSTRG.18134	220	2621	-31.06	-0.1569	-2330	-2111	71	290
MSTRG.43740	MSTRG.43740.4	ENSMGAG00000001002	ENSMGAT00000001068	NA	MSTRG.18134	201	2823	-21.19	-0.1115	0	200	2622	2822
MSTRG.47988	MSTRG.47988.1	ENSMGAG00000001002	ENSMGAT00000001068	NA	MSTRG.18134	585	2823	-49.73	-0.1228	1	425	2399	2823
MSTRG.34985	MSTRG.34985.8	ENSMGAG00000001002	ENSMGAT00000001068	NA	MSTRG.18134	200	2823	-20.64	-0.1251	-8	191	2615	2814
MSTRG.18837	MSTRG.18837.5	ENSMGAG00000001002	ENSMGAT00000001068	NA	MSTRG.18134	319	2823	-36.48	-0.1162	-75	243	2429	2747
MSTRG.17033	MSTRG.17033.4	ENSMGAG00000001002	ENSMGAT00000001068	NA	MSTRG.18134	220	2823	-31.06	-0.1569	-2532	-2313	71	290
MSTRG.7344	MSTRG.7344.1	ENSMGAG00000001002	ENSMGAT00000001068	NA	MSTRG.18134	231	2823	-21.5	-0.1039	-3	227	2589	2819
MSTRG.37986	MSTRG.37986.11	ENSMGAG00000001002	ENSMGAT00000036968	NA	MSTRG.18134	217	2621	-21.21	-0.1293	-1973	-1757	431	647
MSTRG.46558	MSTRG.46558.3	ENSMGAG00000001061	ENSMGAT00000001109	NA	MSTRG.18157	261	2849	-25.94	-0.1076	-1188	-928	1400	1660
MSTRG.20790	MSTRG.20790.7	ENSMGAG00000001061	ENSMGAT00000001109	NA	MSTRG.18157	661	2849	-28.17	-0.1063	1	294	2556	2849
MSTRG.55209	MSTRG.55209.5	ENSMGAG00000001061	ENSMGAT00000001109	NA	MSTRG.18157	204	2849	-21.08	-0.1087	-1531	-1328	1114	1317
MSTRG.3373	MSTRG.3373.3	ENSMGAG00000001061	ENSMGAT00000001109	NA	MSTRG.18157	220	2849	-21.04	-0.1047	-489	-270	2140	2359
MSTRG.18837	MSTRG.18837.5	ENSMGAG00000001061	ENSMGAT00000001109	NA	MSTRG.18157	319	2849	-27.88	-0.1621	-2529	-2349	1	181
MSTRG.20790	MSTRG.20790.8	ENSMGAG00000001061	ENSMGAT00000001109	NA	MSTRG.18157	544	2849	-28.17	-0.1063	1	294	2556	2849
MSTRG.18837	MSTRG.18837.3	ENSMGAG00000001061	ENSMGAT00000001109	NA	MSTRG.18157	329	2849	-33.59	-0.1053	-857	-529	1663	1991
MSTRG.33719	MSTRG.33719.6	ENSMGAG00000001061	ENSMGAT00000001109	NA	MSTRG.18157	227	2849	-20.32	-0.1303	-1816	-1590	806	1032
MSTRG.13837	MSTRG.13837.9	ENSMGAG00000001061	ENSMGAT00000001109	NA	MSTRG.18157	227	2849	-18.43	-0.1078	-1314	-1088	1308	1534
MSTRG.43740	MSTRG.43740.4	ENSMGAG00000001061	ENSMGAT00000001109	NA	MSTRG.18157	201	2849	-21.22	-0.1111	-2044	-1844	604	804
MSTRG.37986	MSTRG.37986.11	ENSMGAG00000001061	ENSMGAT00000001109	NA	MSTRG.18157	217	2849	-16.89	-0.1362	1	159	2691	2849
MSTRG.12747	MSTRG.12747.1	ENSMGAG00000001061	ENSMGAT00000001109	NA	MSTRG.18157	246	2849	-22.34	-0.1034	1	245	2605	2849
MSTRG.14959	MSTRG.14959.4	ENSMGAG00000001236	ENSMGAT00000001310	NA	MSTRG.28110	350	2820	-40.42	-0.124	-401	-52	2069	2418
MSTRG.34263	MSTRG.34263.8	ENSMGAG00000001236	ENSMGAT00000036361	NA	MSTRG.28110	277	2805	-27.04	-0.1073	-350	-74	2178	2454
MSTRG.26440	MSTRG.26440.4	ENSMGAG00000001236	ENSMGAT00000036361	NA	MSTRG.28110	229	2805	-20.3	-0.1015	-1627	-1399	949	1177
MSTRG.46558	MSTRG.46558.3	ENSMGAG00000001236	ENSMGAT00000035117	NA	MSTRG.28110	261	2616	-27.2	-0.1092	-1204	-944	1151	1411
MSTRG.18887	MSTRG.18887.12	ENSMGAG00000001236	ENSMGAT00000035117	NA	MSTRG.28110	227	2616	-22.16	-0.106	-1773	-1547	616	842
MSTRG.37986	MSTRG.37986.11	ENSMGAG00000001236	ENSMGAT00000021716	NA	MSTRG.28110	217	2820	-20.35	-0.1002	-483	-267	2120	2336
MSTRG.12747	MSTRG.12747.1	ENSMGAG00000001236	ENSMGAT00000036263	NA	MSTRG.28110	246	2199	-26.21	-0.1088	-1279	-1034	674	919
MSTRG.34985	MSTRG.34985.8	ENSMGAG00000001236	ENSMGAT00000035117	NA	MSTRG.28110	200	2616	-16.78	-0.1036	-999	-800	1417	1616
MSTRG.46558	MSTRG.46558.3	ENSMGAG00000001236	ENSMGAT00000021716	NA	MSTRG.28110	261	2820	-27.2	-0.1092	-1408	-1148	1151	1411
MSTRG.14959	MSTRG.14959.4	ENSMGAG00000001236	ENSMGAT00000035117	NA	MSTRG.28110	350	2616	-33.61	-0.1003	-1763	-1414	503	852
MSTRG.18887	MSTRG.18887.12	ENSMGAG00000001236	ENSMGAT00000021716	NA	MSTRG.28110	227	2820	-22.16	-0.106	-1977	-1751	616	842
MSTRG.3904	MSTRG.3904.8	ENSMGAG00000001236	ENSMGAT00000021716	NA	MSTRG.28110	207	2820	-21.96	-0.1071	-459	-253	2154	2360
MSTRG.14959	MSTRG.14959.4	ENSMGAG00000001236	ENSMGAT00000037558	NA	MSTRG.28110	350	2823	-40.42	-0.124	-404	-55	2069	2418
MSTRG.14959	MSTRG.14959.4	ENSMGAG00000001236	ENSMGAT00000032757	NA	MSTRG.28110	350	2766	-40.42	-0.124	-347	2	2069	2418
MSTRG.43740	MSTRG.43740.4	ENSMGAG00000001236	ENSMGAT00000036361	NA	MSTRG.28110	201	2805	-22.76	-0.1204	-2028	-1828	576	776
MSTRG.46558	MSTRG.46558.3	ENSMGAG00000001236	ENSMGAT00000001310	NA	MSTRG.28110	261	2820	-27.2	-0.1092	-1408	-1148	1151	1411
MSTRG.3904	MSTRG.3904.8	ENSMGAG00000001236	ENSMGAT00000035117	NA	MSTRG.28110	207	2616	-19.34	-0.1158	-1788	-1582	621	827
MSTRG.49350	MSTRG.49350.1	ENSMGAG00000001236	ENSMGAT00000035117	NA	MSTRG.28110	283	2616	-31.12	-0.1408	-1081	-799	1252	1534
MSTRG.37986	MSTRG.37986.11	ENSMGAG00000001236	ENSMGAT00000001310	NA	MSTRG.28110	217	2820	-20.35	-0.1002	-483	-267	2120	2336
MSTRG.12747	MSTRG.12747.1	ENSMGAG00000001236	ENSMGAT00000032757	NA	MSTRG.28110	246	2766	-28.98	-0.1348	-2337	-2092	183	428
MSTRG.18837	MSTRG.18837.5	ENSMGAG00000001236	ENSMGAT00000021716	NA	MSTRG.28110	319	2820	-33.01	-0.1061	-54	264	2447	2765
MSTRG.37986	MSTRG.37986.11	ENSMGAG00000001236	ENSMGAT00000032757	NA	MSTRG.28110	217	2766	-20.35	-0.1002	-429	-213	2120	2336
MSTRG.37986	MSTRG.37986.11	ENSMGAG00000001236	ENSMGAT00000036361	NA	MSTRG.28110	217	2805	-20.35	-0.1002	-468	-252	2120	2336
MSTRG.55209	MSTRG.55209.5	ENSMGAG00000001236	ENSMGAT00000036361	NA	MSTRG.28110	204	2805	-22.9	-0.1218	-1370	-1167	1231	1434
MSTRG.55209	MSTRG.55209.5	ENSMGAG00000001236	ENSMGAT00000032757	NA	MSTRG.28110	204	2766	-22.9	-0.1218	-1331	-1128	1231	1434
MSTRG.36950	MSTRG.36950.4	ENSMGAG00000001236	ENSMGAT00000001310	NA	MSTRG.28110	214	2820	-21.56	-0.1047	-165	48	2441	2654
MSTRG.26440	MSTRG.26440.4	ENSMGAG00000001236	ENSMGAT00000037558	NA	MSTRG.28110	229	2823	-20.3	-0.1015	-1645	-1417	949	1177
MSTRG.49350	MSTRG.49350.1	ENSMGAG00000001236	ENSMGAT00000032757	NA	MSTRG.28110	283	2766	-31.12	-0.1408	-1231	-949	1252	1534
MSTRG.3904	MSTRG.3904.8	ENSMGAG00000001236	ENSMGAT00000036361	NA	MSTRG.28110	207	2805	-21.96	-0.1071	-444	-238	2154	2360
MSTRG.12747	MSTRG.12747.1	ENSMGAG00000001236	ENSMGAT00000021716	NA	MSTRG.28110	246	2820	-28.98	-0.1348	-2337	-2092	237	482
MSTRG.26440	MSTRG.26440.4	ENSMGAG00000001236	ENSMGAT00000001310	NA	MSTRG.28110	229	2820	-20.3	-0.1015	-1642	-1414	949	1177
MSTRG.33719	MSTRG.33719.6	ENSMGAG00000001236	ENSMGAT00000001310	NA	MSTRG.28110	227	2820	-22.96	-0.112	-135	91	2458	2684
MSTRG.18837	MSTRG.18837.5	ENSMGAG00000001236	ENSMGAT00000036361	NA	MSTRG.28110	319	2805	-33.01	-0.1061	-39	279	2447	2765
MSTRG.43740	MSTRG.43740.4	ENSMGAG00000001236	ENSMGAT00000035117	NA	MSTRG.28110	201	2616	-22.76	-0.1204	-1839	-1639	576	776
MSTRG.34263	MSTRG.34263.8	ENSMGAG00000001236	ENSMGAT00000001310	NA	MSTRG.28110	277	2820	-27.04	-0.1073	-365	-89	2178	2454
MSTRG.49350	MSTRG.49350.1	ENSMGAG00000001236	ENSMGAT00000037558	NA	MSTRG.28110	283	2823	-31.12	-0.1408	-1288	-1006	1252	1534
MSTRG.34263	MSTRG.34263.8	ENSMGAG00000001236	ENSMGAT00000037558	NA	MSTRG.28110	277	2823	-27.04	-0.1073	-368	-92	2178	2454
MSTRG.18887	MSTRG.18887.12	ENSMGAG00000001236	ENSMGAT00000037558	NA	MSTRG.28110	227	2823	-22.16	-0.106	-1980	-1754	616	842
MSTRG.17033	MSTRG.17033.4	ENSMGAG00000001236	ENSMGAT00000001310	NA	MSTRG.28110	220	2820	-22.38	-0.113	-502	-283	2098	2317
MSTRG.3904	MSTRG.3904.8	ENSMGAG00000001236	ENSMGAT00000037558	NA	MSTRG.28110	207	2823	-21.96	-0.1071	-462	-256	2154	2360
MSTRG.37986	MSTRG.37986.11	ENSMGAG00000001236	ENSMGAT00000037558	NA	MSTRG.28110	217	2823	-20.35	-0.1002	-486	-270	2120	2336
MSTRG.43740	MSTRG.43740.4	ENSMGAG00000001236	ENSMGAT00000001310	NA	MSTRG.28110	201	2820	-22.76	-0.1204	-2043	-1843	576	776
MSTRG.49350	MSTRG.49350.1	ENSMGAG00000001236	ENSMGAT00000036263	NA	MSTRG.28110	283	2199	-31.12	-0.1408	-664	-382	1252	1534
MSTRG.12747	MSTRG.12747.1	ENSMGAG00000001236	ENSMGAT00000036361	NA	MSTRG.28110	246	2805	-28.98	-0.1348	-2337	-2092	222	467
MSTRG.18837	MSTRG.18837.5	ENSMGAG00000001236	ENSMGAT00000035117	NA	MSTRG.28110	319	2616	-33.01	-0.1061	-39	279	2258	2576
MSTRG.26440	MSTRG.26440.4	ENSMGAG00000001236	ENSMGAT00000032757	NA	MSTRG.28110	229	2766	-20.3	-0.1015	-1588	-1360	949	1177
MSTRG.26440	MSTRG.26440.4	ENSMGAG00000001236	ENSMGAT00000036263	NA	MSTRG.28110	229	2199	-20.3	-0.1015	-1021	-793	949	1177
MSTRG.26440	MSTRG.26440.4	ENSMGAG00000001236	ENSMGAT00000035117	NA	MSTRG.28110	229	2616	-20.3	-0.1015	-1438	-1210	949	1177
MSTRG.46558	MSTRG.46558.3	ENSMGAG00000001236	ENSMGAT00000037558	NA	MSTRG.28110	261	2823	-27.2	-0.1092	-1411	-1151	1151	1411
MSTRG.43740	MSTRG.43740.4	ENSMGAG00000001236	ENSMGAT00000037558	NA	MSTRG.28110	201	2823	-22.76	-0.1204	-2046	-1846	576	776
MSTRG.34263	MSTRG.34263.8	ENSMGAG00000001236	ENSMGAT00000032757	NA	MSTRG.28110	277	2766	-27.04	-0.1073	-311	-35	2178	2454
MSTRG.43740	MSTRG.43740.4	ENSMGAG00000001236	ENSMGAT00000021716	NA	MSTRG.28110	201	2820	-22.76	-0.1204	-2043	-1843	576	776
MSTRG.3904	MSTRG.3904.8	ENSMGAG00000001236	ENSMGAT00000032757	NA	MSTRG.28110	207	2766	-21.96	-0.1071	-405	-199	2154	2360
MSTRG.17033	MSTRG.17033.4	ENSMGAG00000001236	ENSMGAT00000032757	NA	MSTRG.28110	220	2766	-22.38	-0.113	-448	-229	2098	2317
MSTRG.18887	MSTRG.18887.12	ENSMGAG00000001236	ENSMGAT00000032757	NA	MSTRG.28110	227	2766	-22.16	-0.106	-1923	-1697	616	842
MSTRG.17033	MSTRG.17033.4	ENSMGAG00000001236	ENSMGAT00000036361	NA	MSTRG.28110	220	2805	-22.38	-0.113	-487	-268	2098	2317
MSTRG.18887	MSTRG.18887.12	ENSMGAG00000001236	ENSMGAT00000036361	NA	MSTRG.28110	227	2805	-22.16	-0.106	-1962	-1736	616	842
MSTRG.26440	MSTRG.26440.4	ENSMGAG00000001236	ENSMGAT00000021716	NA	MSTRG.28110	229	2820	-20.3	-0.1015	-1642	-1414	949	1177
MSTRG.14959	MSTRG.14959.4	ENSMGAG00000001236	ENSMGAT00000021716	NA	MSTRG.28110	350	2820	-40.42	-0.124	-401	-52	2069	2418
MSTRG.55209	MSTRG.55209.5	ENSMGAG00000001236	ENSMGAT00000035117	NA	MSTRG.28110	204	2616	-22.9	-0.1218	-1181	-978	1231	1434
MSTRG.49350	MSTRG.49350.1	ENSMGAG00000001236	ENSMGAT00000001310	NA	MSTRG.28110	283	2820	-31.12	-0.1408	-1285	-1003	1252	1534
MSTRG.43740	MSTRG.43740.4	ENSMGAG00000001236	ENSMGAT00000032757	NA	MSTRG.28110	201	2766	-22.76	-0.1204	-1989	-1789	576	776
MSTRG.49350	MSTRG.49350.1	ENSMGAG00000001236	ENSMGAT00000036361	NA	MSTRG.28110	283	2805	-31.12	-0.1408	-1270	-988	1252	1534
MSTRG.3904	MSTRG.3904.8	ENSMGAG00000001236	ENSMGAT00000001310	NA	MSTRG.28110	207	2820	-21.96	-0.1071	-459	-253	2154	2360
MSTRG.14959	MSTRG.14959.4	ENSMGAG00000001236	ENSMGAT00000036361	NA	MSTRG.28110	350	2805	-40.42	-0.124	-386	-37	2069	2418
MSTRG.3904	MSTRG.3904.8	ENSMGAG00000001236	ENSMGAT00000036263	NA	MSTRG.28110	207	2199	-19.34	-0.1158	-1371	-1165	621	827
MSTRG.55209	MSTRG.55209.5	ENSMGAG00000001236	ENSMGAT00000021716	NA	MSTRG.28110	204	2820	-22.9	-0.1218	-1385	-1182	1231	1434
MSTRG.14959	MSTRG.14959.4	ENSMGAG00000001236	ENSMGAT00000036263	NA	MSTRG.28110	350	2199	-33.61	-0.1003	-1346	-997	503	852
MSTRG.49350	MSTRG.49350.1	ENSMGAG00000001236	ENSMGAT00000021716	NA	MSTRG.28110	283	2820	-31.12	-0.1408	-1285	-1003	1252	1534
MSTRG.12747	MSTRG.12747.1	ENSMGAG00000001236	ENSMGAT00000035117	NA	MSTRG.28110	246	2616	-28.98	-0.1348	-2148	-1903	222	467
MSTRG.12747	MSTRG.12747.1	ENSMGAG00000001236	ENSMGAT00000037558	NA	MSTRG.28110	246	2823	-28.98	-0.1348	-2337	-2092	240	485
MSTRG.34263	MSTRG.34263.8	ENSMGAG00000001236	ENSMGAT00000021716	NA	MSTRG.28110	277	2820	-27.04	-0.1073	-365	-89	2178	2454
MSTRG.46558	MSTRG.46558.3	ENSMGAG00000001236	ENSMGAT00000032757	NA	MSTRG.28110	261	2766	-27.2	-0.1092	-1354	-1094	1151	1411
MSTRG.55209	MSTRG.55209.5	ENSMGAG00000001236	ENSMGAT00000037558	NA	MSTRG.28110	204	2823	-22.9	-0.1218	-1388	-1185	1231	1434
MSTRG.55209	MSTRG.55209.5	ENSMGAG00000001236	ENSMGAT00000036263	NA	MSTRG.28110	204	2199	-22.9	-0.1218	-764	-561	1231	1434
MSTRG.46558	MSTRG.46558.3	ENSMGAG00000001236	ENSMGAT00000036361	NA	MSTRG.28110	261	2805	-27.2	-0.1092	-1393	-1133	1151	1411
MSTRG.17033	MSTRG.17033.4	ENSMGAG00000001236	ENSMGAT00000021716	NA	MSTRG.28110	220	2820	-22.38	-0.113	-502	-283	2098	2317
MSTRG.12747	MSTRG.12747.1	ENSMGAG00000001236	ENSMGAT00000001310	NA	MSTRG.28110	246	2820	-30.38	-0.1276	-58	187	2516	2761
MSTRG.18887	MSTRG.18887.12	ENSMGAG00000001236	ENSMGAT00000036263	NA	MSTRG.28110	227	2199	-22.16	-0.106	-1356	-1130	616	842
MSTRG.43740	MSTRG.43740.4	ENSMGAG00000001236	ENSMGAT00000036263	NA	MSTRG.28110	201	2199	-22.76	-0.1204	-1422	-1222	576	776
MSTRG.17033	MSTRG.17033.4	ENSMGAG00000001236	ENSMGAT00000037558	NA	MSTRG.28110	220	2823	-22.38	-0.113	-505	-286	2098	2317
MSTRG.46558	MSTRG.46558.3	ENSMGAG00000001236	ENSMGAT00000036263	NA	MSTRG.28110	261	2199	-27.2	-0.1092	-787	-527	1151	1411
MSTRG.18887	MSTRG.18887.12	ENSMGAG00000001236	ENSMGAT00000001310	NA	MSTRG.28110	227	2820	-23.65	-0.1065	-90	136	2503	2729
MSTRG.55209	MSTRG.55209.5	ENSMGAG00000001236	ENSMGAT00000001310	NA	MSTRG.28110	204	2820	-22.9	-0.1218	-1385	-1182	1231	1434
MSTRG.49350	MSTRG.49350.1	ENSMGAG00000001246	ENSMGAT00000024235	ACAA2	MSTRG.51473	283	2143	-27.74	-0.118	-1014	-732	846	1128
MSTRG.3373	MSTRG.3373.3	ENSMGAG00000001246	ENSMGAT00000024235	ACAA2	MSTRG.51473	220	2143	-23.5	-0.1073	-1652	-1433	271	490
MSTRG.33719	MSTRG.33719.6	ENSMGAG00000001246	ENSMGAT00000001336	ACAA2	MSTRG.51473	227	1167	-18.92	-0.1221	1	209	959	1167
MSTRG.20790	MSTRG.20790.7	ENSMGAG00000001246	ENSMGAT00000024235	ACAA2	MSTRG.51473	661	2143	-36.86	-0.105	1	365	1779	2143
MSTRG.12747	MSTRG.12747.1	ENSMGAG00000001246	ENSMGAT00000033063	ACAA2	MSTRG.51473	246	1195	-23.62	-0.1005	-11	234	938	1183
MSTRG.34985	MSTRG.34985.8	ENSMGAG00000001246	ENSMGAT00000024235	ACAA2	MSTRG.51473	200	2143	-22.96	-0.1375	-967	-768	976	1175
MSTRG.7344	MSTRG.7344.1	ENSMGAG00000001246	ENSMGAT00000024235	ACAA2	MSTRG.51473	231	2143	-22.93	-0.1042	-1070	-840	842	1072
MSTRG.43740	MSTRG.43740.4	ENSMGAG00000001246	ENSMGAT00000033063	ACAA2	MSTRG.51473	201	1195	-17.95	-0.1008	-33	167	961	1161
MSTRG.55209	MSTRG.55209.5	ENSMGAG00000001246	ENSMGAT00000001336	ACAA2	MSTRG.51473	204	1167	-21.07	-0.1596	-962	-814	1	149
MSTRG.17033	MSTRG.17033.4	ENSMGAG00000001246	ENSMGAT00000033063	ACAA2	MSTRG.51473	220	1195	-20.34	-0.1189	-774	-555	201	420
MSTRG.55209	MSTRG.55209.5	ENSMGAG00000001246	ENSMGAT00000024235	ACAA2	MSTRG.51473	204	2143	-21.67	-0.11	-1763	-1560	176	379
MSTRG.17033	MSTRG.17033.4	ENSMGAG00000001246	ENSMGAT00000001336	ACAA2	MSTRG.51473	220	1167	-20.34	-0.1189	-774	-555	173	392
MSTRG.18227	MSTRG.18227.2	ENSMGAG00000001246	ENSMGAT00000001336	ACAA2	MSTRG.51473	336	1167	-36.26	-0.1133	-43	292	788	1123
MSTRG.18887	MSTRG.18887.12	ENSMGAG00000001246	ENSMGAT00000024235	ACAA2	MSTRG.51473	227	2143	-24.58	-0.128	-1563	-1337	353	579
MSTRG.20790	MSTRG.20790.7	ENSMGAG00000001246	ENSMGAT00000001336	ACAA2	MSTRG.51473	661	1167	-36.86	-0.105	1	365	803	1167
MSTRG.18227	MSTRG.18227.2	ENSMGAG00000001246	ENSMGAT00000024235	ACAA2	MSTRG.51473	336	2143	-36.26	-0.1133	-43	292	1764	2099
MSTRG.3904	MSTRG.3904.8	ENSMGAG00000001246	ENSMGAT00000024235	ACAA2	MSTRG.51473	207	2143	-20.67	-0.126	1	194	1950	2143
MSTRG.43740	MSTRG.43740.4	ENSMGAG00000001246	ENSMGAT00000024235	ACAA2	MSTRG.51473	201	2143	-17.95	-0.1008	-33	167	1909	2109
MSTRG.13837	MSTRG.13837.9	ENSMGAG00000001246	ENSMGAT00000033063	ACAA2	MSTRG.51473	227	1195	-18.86	-0.1048	-131	95	837	1063
MSTRG.20790	MSTRG.20790.8	ENSMGAG00000001246	ENSMGAT00000033063	ACAA2	MSTRG.51473	544	1195	-39.73	-0.1158	1	365	831	1195
MSTRG.20790	MSTRG.20790.8	ENSMGAG00000001246	ENSMGAT00000001336	ACAA2	MSTRG.51473	544	1167	-39.73	-0.1158	1	365	803	1167
MSTRG.17033	MSTRG.17033.4	ENSMGAG00000001246	ENSMGAT00000024235	ACAA2	MSTRG.51473	220	2143	-20.34	-0.1189	-774	-555	1149	1368
MSTRG.33719	MSTRG.33719.6	ENSMGAG00000001246	ENSMGAT00000024235	ACAA2	MSTRG.51473	227	2143	-18.92	-0.1221	1	209	1935	2143
MSTRG.33719	MSTRG.33719.6	ENSMGAG00000001246	ENSMGAT00000033063	ACAA2	MSTRG.51473	227	1195	-18.92	-0.1221	1	209	987	1195
MSTRG.37986	MSTRG.37986.11	ENSMGAG00000001246	ENSMGAT00000024235	ACAA2	MSTRG.51473	217	2143	-20.91	-0.1083	-114	102	1812	2028
MSTRG.3904	MSTRG.3904.8	ENSMGAG00000001246	ENSMGAT00000001336	ACAA2	MSTRG.51473	207	1167	-20.67	-0.126	1	194	974	1167
MSTRG.18837	MSTRG.18837.3	ENSMGAG00000001246	ENSMGAT00000001336	ACAA2	MSTRG.51473	329	1167	-32.18	-0.1062	-82	246	756	1084
MSTRG.12747	MSTRG.12747.1	ENSMGAG00000001246	ENSMGAT00000001336	ACAA2	MSTRG.51473	246	1167	-27.04	-0.1141	-896	-651	25	270
MSTRG.12747	MSTRG.12747.1	ENSMGAG00000001246	ENSMGAT00000024235	ACAA2	MSTRG.51473	246	2143	-23.62	-0.1005	-11	234	1886	2131
MSTRG.34985	MSTRG.34985.8	ENSMGAG00000001246	ENSMGAT00000033063	ACAA2	MSTRG.51473	200	1195	-23.1	-0.1383	-19	180	976	1175
MSTRG.55209	MSTRG.55209.5	ENSMGAG00000001246	ENSMGAT00000033063	ACAA2	MSTRG.51473	204	1195	-18.56	-0.1118	-772	-569	219	422
MSTRG.20790	MSTRG.20790.7	ENSMGAG00000001246	ENSMGAT00000033063	ACAA2	MSTRG.51473	661	1195	-36.86	-0.105	1	365	831	1195
MSTRG.3904	MSTRG.3904.8	ENSMGAG00000001246	ENSMGAT00000033063	ACAA2	MSTRG.51473	207	1195	-20.67	-0.126	1	194	1002	1195
MSTRG.13837	MSTRG.13837.9	ENSMGAG00000001246	ENSMGAT00000001336	ACAA2	MSTRG.51473	227	1167	-18.86	-0.1048	-131	95	809	1035
MSTRG.18837	MSTRG.18837.3	ENSMGAG00000001246	ENSMGAT00000024235	ACAA2	MSTRG.51473	329	2143	-32.18	-0.1062	-82	246	1732	2060
MSTRG.18887	MSTRG.18887.12	ENSMGAG00000001246	ENSMGAT00000001336	ACAA2	MSTRG.51473	227	1167	-23.53	-0.111	-188	38	752	978
MSTRG.20790	MSTRG.20790.8	ENSMGAG00000001246	ENSMGAT00000024235	ACAA2	MSTRG.51473	544	2143	-39.73	-0.1158	1	365	1779	2143
MSTRG.18227	MSTRG.18227.2	ENSMGAG00000001246	ENSMGAT00000033063	ACAA2	MSTRG.51473	336	1195	-36.26	-0.1133	-43	292	816	1151
MSTRG.43740	MSTRG.43740.4	ENSMGAG00000001246	ENSMGAT00000001336	ACAA2	MSTRG.51473	201	1167	-17.95	-0.1008	-33	167	933	1133
MSTRG.18837	MSTRG.18837.5	ENSMGAG00000001246	ENSMGAT00000024235	ACAA2	MSTRG.51473	319	2143	-29.08	-0.1039	-788	-470	1036	1354
MSTRG.18887	MSTRG.18887.12	ENSMGAG00000001246	ENSMGAT00000033063	ACAA2	MSTRG.51473	227	1195	-23.53	-0.111	-188	38	780	1006
MSTRG.18837	MSTRG.18837.3	ENSMGAG00000001246	ENSMGAT00000033063	ACAA2	MSTRG.51473	329	1195	-32.18	-0.1062	-82	246	784	1112
MSTRG.12166	MSTRG.12166.6	ENSMGAG00000001280	ENSMGAT00000001345	NA	MSTRG.13877	312	216	-13.07	-0.1127	1	154	63	216
MSTRG.27829	MSTRG.27829.6	ENSMGAG00000001280	ENSMGAT00000001345	NA	MSTRG.13877	1406	216	-20.89	-0.1099	1	216	1	216
MSTRG.23295	MSTRG.23295.5	ENSMGAG00000001280	ENSMGAT00000001345	NA	MSTRG.13877	1555	216	-23.67	-0.1301	1	216	1	216
MSTRG.8307	MSTRG.8307.7	ENSMGAG00000001280	ENSMGAT00000001345	NA	MSTRG.13877	326	216	-16.78	-0.1216	1	151	66	216
MSTRG.28915	MSTRG.28915.1	ENSMGAG00000001280	ENSMGAT00000001345	NA	MSTRG.13877	1475	216	-28.75	-0.1369	1	216	1	216
MSTRG.50685	MSTRG.50685.1	ENSMGAG00000001280	ENSMGAT00000001345	NA	MSTRG.13877	1365	216	-27.17	-0.143	1	216	1	216
MSTRG.23805	MSTRG.23805.4	ENSMGAG00000001280	ENSMGAT00000001345	NA	MSTRG.13877	2475	216	-21.05	-0.1224	1	201	16	216
MSTRG.3284	MSTRG.3284.14	ENSMGAG00000001280	ENSMGAT00000001345	NA	MSTRG.13877	4014	216	-22.9	-0.1431	1	216	1	216
MSTRG.27558	MSTRG.27558.18	ENSMGAG00000001280	ENSMGAT00000001345	NA	MSTRG.13877	2290	216	-20.09	-0.1272	1	216	1	216
MSTRG.23295	MSTRG.23295.7	ENSMGAG00000001280	ENSMGAT00000001345	NA	MSTRG.13877	1826	216	-23.67	-0.1301	1	216	1	216
MSTRG.40956	MSTRG.40956.11	ENSMGAG00000001280	ENSMGAT00000001345	NA	MSTRG.13877	425	216	-18.48	-0.1635	1	149	1	149
MSTRG.40503	MSTRG.40503.1	ENSMGAG00000001280	ENSMGAT00000001345	NA	MSTRG.13877	5507	216	-21.34	-0.1117	1	216	1	216
MSTRG.24412	MSTRG.24412.7	ENSMGAG00000001280	ENSMGAT00000001345	NA	MSTRG.13877	4016	216	-24.79	-0.1393	1	216	1	216
MSTRG.37728	MSTRG.37728.1	ENSMGAG00000001280	ENSMGAT00000001345	NA	MSTRG.13877	5310	216	-16.33	-0.1002	1	216	1	216
MSTRG.51510	MSTRG.51510.1	ENSMGAG00000001280	ENSMGAT00000001345	NA	MSTRG.13877	873	216	-21.38	-0.1053	1	216	1	216
MSTRG.23295	MSTRG.23295.6	ENSMGAG00000001280	ENSMGAT00000001345	NA	MSTRG.13877	1684	216	-23.67	-0.1301	1	216	1	216
MSTRG.3284	MSTRG.3284.11	ENSMGAG00000001280	ENSMGAT00000001345	NA	MSTRG.13877	6786	216	-25.49	-0.1208	1	216	1	216
MSTRG.27558	MSTRG.27558.16	ENSMGAG00000001280	ENSMGAT00000001345	NA	MSTRG.13877	2389	216	-20.09	-0.1272	1	216	1	216
MSTRG.40503	MSTRG.40503.4	ENSMGAG00000001280	ENSMGAT00000001345	NA	MSTRG.13877	2275	216	-19.95	-0.1013	1	216	1	216
MSTRG.47886	MSTRG.47886.1	ENSMGAG00000001280	ENSMGAT00000001345	NA	MSTRG.13877	1010	216	-22.25	-0.1035	1	216	1	216
MSTRG.4338	MSTRG.4338.1	ENSMGAG00000001280	ENSMGAT00000001345	NA	MSTRG.13877	6338	216	-21.14	-0.1068	1	216	1	216
MSTRG.3284	MSTRG.3284.13	ENSMGAG00000001280	ENSMGAT00000001345	NA	MSTRG.13877	3593	216	-22.12	-0.1129	1	216	1	216
MSTRG.24412	MSTRG.24412.2	ENSMGAG00000001280	ENSMGAT00000001345	NA	MSTRG.13877	5423	216	-24.79	-0.1393	1	216	1	216
MSTRG.18227	MSTRG.18227.2	ENSMGAG00000001280	ENSMGAT00000001345	NA	MSTRG.13877	336	216	-18.14	-0.1093	1	210	7	216
MSTRG.26321	MSTRG.26321.1	ENSMGAG00000001280	ENSMGAT00000001345	NA	MSTRG.13877	1993	216	-18.96	-0.1042	1	216	1	216
MSTRG.44386	MSTRG.44386.2	ENSMGAG00000001280	ENSMGAT00000001345	NA	MSTRG.13877	4222	216	-26.94	-0.1389	1	216	1	216
MSTRG.27558	MSTRG.27558.1	ENSMGAG00000001280	ENSMGAT00000001345	NA	MSTRG.13877	3427	216	-23.11	-0.1284	1	216	1	216
MSTRG.50620	MSTRG.50620.1	ENSMGAG00000001280	ENSMGAT00000001345	NA	MSTRG.13877	1096	216	-24.72	-0.1308	1	216	1	216
MSTRG.27558	MSTRG.27558.2	ENSMGAG00000001280	ENSMGAT00000001345	NA	MSTRG.13877	2689	216	-23.11	-0.1284	1	216	1	216
MSTRG.14959	MSTRG.14959.3	ENSMGAG00000001280	ENSMGAT00000001345	NA	MSTRG.13877	2154	216	-28.67	-0.1412	1	216	1	216
MSTRG.24412	MSTRG.24412.8	ENSMGAG00000001280	ENSMGAT00000001345	NA	MSTRG.13877	3802	216	-24.79	-0.1393	1	216	1	216
MSTRG.37728	MSTRG.37728.3	ENSMGAG00000001280	ENSMGAT00000001345	NA	MSTRG.13877	5212	216	-16.33	-0.1002	1	216	1	216
MSTRG.3284	MSTRG.3284.1	ENSMGAG00000001280	ENSMGAT00000001345	NA	MSTRG.13877	4281	216	-22.9	-0.1431	1	216	1	216
MSTRG.3284	MSTRG.3284.2	ENSMGAG00000001280	ENSMGAT00000001345	NA	MSTRG.13877	5514	216	-22.9	-0.1431	1	216	1	216
MSTRG.37728	MSTRG.37728.8	ENSMGAG00000001280	ENSMGAT00000001345	NA	MSTRG.13877	5264	216	-16.33	-0.1002	1	216	1	216
MSTRG.52455	MSTRG.52455.1	ENSMGAG00000001280	ENSMGAT00000001345	NA	MSTRG.13877	2353	216	-21.18	-0.117	1	216	1	216
MSTRG.40956	MSTRG.40956.7	ENSMGAG00000001280	ENSMGAT00000001345	NA	MSTRG.13877	975	216	-19.97	-0.1664	1	149	68	216
MSTRG.34831	MSTRG.34831.5	ENSMGAG00000001280	ENSMGAT00000001345	NA	MSTRG.13877	1225	216	-18.67	-0.1004	1	216	1	216
MSTRG.55209	MSTRG.55209.5	ENSMGAG00000001280	ENSMGAT00000001345	NA	MSTRG.13877	204	216	-13.19	-0.1256	-11	102	1	114
MSTRG.14959	MSTRG.14959.4	ENSMGAG00000001280	ENSMGAT00000001345	NA	MSTRG.13877	350	216	-31.7	-0.1517	1	216	1	216
MSTRG.3284	MSTRG.3284.5	ENSMGAG00000001280	ENSMGAT00000001345	NA	MSTRG.13877	4165	216	-22.9	-0.1431	1	216	1	216
MSTRG.37728	MSTRG.37728.6	ENSMGAG00000001280	ENSMGAT00000001345	NA	MSTRG.13877	5217	216	-16.33	-0.1002	1	216	1	216
MSTRG.50401	MSTRG.50401.1	ENSMGAG00000001280	ENSMGAT00000001345	NA	MSTRG.13877	1721	216	-22.54	-0.1053	1	216	1	216
MSTRG.42402	MSTRG.42402.2	ENSMGAG00000001280	ENSMGAT00000001345	NA	MSTRG.13877	5588	216	-29.2	-0.1537	1	216	1	216
MSTRG.18828	MSTRG.18828.9	ENSMGAG00000001280	ENSMGAT00000001345	NA	MSTRG.13877	3112	216	-22.51	-0.1093	1	216	1	216
MSTRG.18837	MSTRG.18837.2	ENSMGAG00000001280	ENSMGAT00000001345	NA	MSTRG.13877	683	216	-21.72	-0.1054	1	216	1	216
MSTRG.3284	MSTRG.3284.7	ENSMGAG00000001280	ENSMGAT00000001345	NA	MSTRG.13877	4067	216	-22.9	-0.1431	1	216	1	216
MSTRG.34479	MSTRG.34479.2	ENSMGAG00000001280	ENSMGAT00000001345	NA	MSTRG.13877	950	216	-25.85	-0.1346	1	216	1	216
MSTRG.13837	MSTRG.13837.9	ENSMGAG00000001280	ENSMGAT00000001345	NA	MSTRG.13877	227	216	-14.85	-0.1003	1	150	67	216
MSTRG.32871	MSTRG.32871.1	ENSMGAG00000001280	ENSMGAT00000001345	NA	MSTRG.13877	3057	216	-24.44	-0.126	1	216	1	216
MSTRG.24412	MSTRG.24412.5	ENSMGAG00000001280	ENSMGAT00000001345	NA	MSTRG.13877	5001	216	-24.79	-0.1393	1	216	1	216
MSTRG.32301	MSTRG.32301.1	ENSMGAG00000001280	ENSMGAT00000001345	NA	MSTRG.13877	3440	216	-20.37	-0.1184	1	216	1	216
MSTRG.18837	MSTRG.18837.1	ENSMGAG00000001280	ENSMGAT00000001345	NA	MSTRG.13877	714	216	-21.72	-0.1054	1	216	1	216
MSTRG.33216	MSTRG.33216.1	ENSMGAG00000001280	ENSMGAT00000001345	NA	MSTRG.13877	1888	216	-21.42	-0.1238	1	216	1	216
MSTRG.42402	MSTRG.42402.1	ENSMGAG00000001280	ENSMGAT00000001345	NA	MSTRG.13877	5334	216	-29.2	-0.1537	1	216	1	216
MSTRG.47988	MSTRG.47988.1	ENSMGAG00000001280	ENSMGAT00000001345	NA	MSTRG.13877	585	216	-26.23	-0.1972	1	153	64	216
MSTRG.17922	MSTRG.17922.1	ENSMGAG00000001280	ENSMGAT00000001345	NA	MSTRG.13877	5747	216	-27.07	-0.1308	1	216	1	216
MSTRG.44896	MSTRG.44896.18	ENSMGAG00000001280	ENSMGAT00000001345	NA	MSTRG.13877	3613	216	-24.91	-0.1384	1	216	1	216
MSTRG.3284	MSTRG.3284.6	ENSMGAG00000001280	ENSMGAT00000001345	NA	MSTRG.13877	3383	216	-22.12	-0.1129	1	216	1	216
MSTRG.15756	MSTRG.15756.7	ENSMGAG00000001280	ENSMGAT00000001345	NA	MSTRG.13877	3709	216	-20.67	-0.1188	1	216	1	216
MSTRG.15756	MSTRG.15756.8	ENSMGAG00000001280	ENSMGAT00000001345	NA	MSTRG.13877	3717	216	-20.67	-0.1188	1	216	1	216
MSTRG.44412	MSTRG.44412.1	ENSMGAG00000001280	ENSMGAT00000001345	NA	MSTRG.13877	5567	216	-23.95	-0.1151	1	216	1	216
MSTRG.18834	MSTRG.18834.1	ENSMGAG00000001280	ENSMGAT00000001345	NA	MSTRG.13877	803	216	-19.92	-0.1089	1	216	1	216
MSTRG.46558	MSTRG.46558.3	ENSMGAG00000001280	ENSMGAT00000001345	NA	MSTRG.13877	261	216	-20.89	-0.1899	1	181	36	216
MSTRG.17033	MSTRG.17033.4	ENSMGAG00000001280	ENSMGAT00000001345	NA	MSTRG.13877	220	216	-20.42	-0.1501	1	202	15	216
MSTRG.39415	MSTRG.39415.1	ENSMGAG00000001280	ENSMGAT00000001345	NA	MSTRG.13877	6364	216	-22.9	-0.1309	1	216	1	216
MSTRG.44386	MSTRG.44386.5	ENSMGAG00000001280	ENSMGAT00000001345	NA	MSTRG.13877	4940	216	-26.94	-0.1389	1	216	1	216
MSTRG.27829	MSTRG.27829.4	ENSMGAG00000001280	ENSMGAT00000001345	NA	MSTRG.13877	2072	216	-20.89	-0.1099	1	216	1	216
MSTRG.17922	MSTRG.17922.3	ENSMGAG00000001280	ENSMGAT00000001345	NA	MSTRG.13877	5278	216	-22.28	-0.1108	1	216	1	216
MSTRG.42136	MSTRG.42136.2	ENSMGAG00000001280	ENSMGAT00000001345	NA	MSTRG.13877	2288	216	-18.72	-0.1017	1	216	1	216
MSTRG.25368	MSTRG.25368.3	ENSMGAG00000001280	ENSMGAT00000001345	NA	MSTRG.13877	4040	216	-18.7	-0.1206	1	216	1	216
MSTRG.3284	MSTRG.3284.10	ENSMGAG00000001280	ENSMGAT00000001345	NA	MSTRG.13877	5916	216	-25.49	-0.1208	1	216	1	216
MSTRG.9478	MSTRG.9478.1	ENSMGAG00000001280	ENSMGAT00000001345	NA	MSTRG.13877	2814	216	-26.44	-0.1296	1	216	1	216
MSTRG.37969	MSTRG.37969.1	ENSMGAG00000001280	ENSMGAT00000001345	NA	MSTRG.13877	3195	216	-22.64	-0.1279	1	216	1	216
MSTRG.49190	MSTRG.49190.1	ENSMGAG00000001280	ENSMGAT00000001345	NA	MSTRG.13877	1606	216	-25.07	-0.1449	1	216	1	216
MSTRG.27751	MSTRG.27751.4	ENSMGAG00000001280	ENSMGAT00000001345	NA	MSTRG.13877	2944	216	-24.34	-0.1415	1	216	1	216
MSTRG.29969	MSTRG.29969.1	ENSMGAG00000001280	ENSMGAT00000001345	NA	MSTRG.13877	2325	216	-23.19	-0.1221	1	216	1	216
MSTRG.24868	MSTRG.24868.8	ENSMGAG00000001280	ENSMGAT00000001345	NA	MSTRG.13877	2311	216	-31.74	-0.1636	1	216	1	216
MSTRG.902	MSTRG.902.1	ENSMGAG00000001280	ENSMGAT00000001345	NA	MSTRG.13877	5009	216	-23.07	-0.1131	1	216	1	216
MSTRG.18887	MSTRG.18887.30	ENSMGAG00000001280	ENSMGAT00000001345	NA	MSTRG.13877	315	216	-18.42	-0.1065	1	174	43	216
MSTRG.18887	MSTRG.18887.12	ENSMGAG00000001280	ENSMGAT00000001345	NA	MSTRG.13877	227	216	-16.07	-0.103	1	207	1	207
MSTRG.34011	MSTRG.34011.1	ENSMGAG00000001280	ENSMGAT00000001345	NA	MSTRG.13877	1134	216	-25.09	-0.2323	1	125	1	125
MSTRG.18092	MSTRG.18092.3	ENSMGAG00000001280	ENSMGAT00000001345	NA	MSTRG.13877	6486	216	-19.21	-0.1073	1	216	1	216
MSTRG.9417	MSTRG.9417.1	ENSMGAG00000001280	ENSMGAT00000001345	NA	MSTRG.13877	1231	216	-22.62	-0.4917	1	90	1	90
MSTRG.27558	MSTRG.27558.20	ENSMGAG00000001280	ENSMGAT00000001345	NA	MSTRG.13877	7343	216	-20.8	-0.1083	1	216	1	216
MSTRG.37728	MSTRG.37728.5	ENSMGAG00000001280	ENSMGAT00000001345	NA	MSTRG.13877	5347	216	-16.33	-0.1002	1	216	1	216
MSTRG.23283	MSTRG.23283.3	ENSMGAG00000001280	ENSMGAT00000001345	NA	MSTRG.13877	1217	216	-19.27	-0.1494	1	148	69	216
MSTRG.12166	MSTRG.12166.10	ENSMGAG00000001280	ENSMGAT00000001345	NA	MSTRG.13877	315	216	-16.97	-0.1074	1	201	1	201
MSTRG.27558	MSTRG.27558.17	ENSMGAG00000001280	ENSMGAT00000001345	NA	MSTRG.13877	2565	216	-20.69	-0.1101	1	216	1	216
MSTRG.40503	MSTRG.40503.2	ENSMGAG00000001280	ENSMGAT00000001345	NA	MSTRG.13877	5683	216	-21.34	-0.1117	1	216	1	216
MSTRG.37728	MSTRG.37728.9	ENSMGAG00000001280	ENSMGAT00000001345	NA	MSTRG.13877	5068	216	-20.41	-0.1063	1	216	1	216
MSTRG.18828	MSTRG.18828.12	ENSMGAG00000001280	ENSMGAT00000001345	NA	MSTRG.13877	2346	216	-22.51	-0.1093	1	216	1	216
MSTRG.3284	MSTRG.3284.4	ENSMGAG00000001280	ENSMGAT00000001345	NA	MSTRG.13877	4326	216	-22.9	-0.1431	1	216	1	216
MSTRG.18227	MSTRG.18227.3	ENSMGAG00000001280	ENSMGAT00000001345	NA	MSTRG.13877	850	216	-19.59	-0.1015	1	216	1	216
MSTRG.6998	MSTRG.6998.1	ENSMGAG00000001280	ENSMGAT00000001345	NA	MSTRG.13877	1600	216	-20.18	-0.1062	1	216	1	216
MSTRG.8989	MSTRG.8989.2	ENSMGAG00000001280	ENSMGAT00000001345	NA	MSTRG.13877	3831	216	-25.69	-0.1291	1	216	1	216
MSTRG.18227	MSTRG.18227.4	ENSMGAG00000001280	ENSMGAT00000001345	NA	MSTRG.13877	2390	216	-19.59	-0.1015	1	216	1	216
MSTRG.13811	MSTRG.13811.1	ENSMGAG00000001280	ENSMGAT00000001345	NA	MSTRG.13877	1168	216	-26.34	-0.1337	1	216	1	216
MSTRG.18092	MSTRG.18092.2	ENSMGAG00000001280	ENSMGAT00000001345	NA	MSTRG.13877	5484	216	-19.14	-0.1018	1	216	1	216
MSTRG.50721	MSTRG.50721.1	ENSMGAG00000001280	ENSMGAT00000001345	NA	MSTRG.13877	790	216	-22.95	-0.1195	1	216	1	216
MSTRG.46727	MSTRG.46727.3	ENSMGAG00000001280	ENSMGAT00000001345	NA	MSTRG.13877	1725	216	-19.72	-0.1032	1	216	1	216
MSTRG.51334	MSTRG.51334.2	ENSMGAG00000001280	ENSMGAT00000001345	NA	MSTRG.13877	2778	216	-27.81	-0.137	1	216	1	216
MSTRG.55570	MSTRG.55570.3	ENSMGAG00000001280	ENSMGAT00000001345	NA	MSTRG.13877	3004	216	-28.49	-0.1524	1	216	1	216
MSTRG.18092	MSTRG.18092.4	ENSMGAG00000001280	ENSMGAT00000001345	NA	MSTRG.13877	6893	216	-19.14	-0.1018	1	216	1	216
MSTRG.4245	MSTRG.4245.1	ENSMGAG00000001280	ENSMGAT00000001345	NA	MSTRG.13877	3387	216	-21.04	-0.1047	1	216	1	216
MSTRG.40956	MSTRG.40956.3	ENSMGAG00000001280	ENSMGAT00000001345	NA	MSTRG.13877	1821	216	-19.97	-0.1664	1	149	68	216
MSTRG.37728	MSTRG.37728.11	ENSMGAG00000001280	ENSMGAT00000001345	NA	MSTRG.13877	5081	216	-16.33	-0.1002	1	216	1	216
MSTRG.39977	MSTRG.39977.1	ENSMGAG00000001280	ENSMGAT00000001345	NA	MSTRG.13877	4078	216	-20.51	-0.1068	1	216	1	216
MSTRG.17922	MSTRG.17922.2	ENSMGAG00000001280	ENSMGAT00000001345	NA	MSTRG.13877	5537	216	-22.28	-0.1108	1	216	1	216
MSTRG.18837	MSTRG.18837.4	ENSMGAG00000001280	ENSMGAT00000001345	NA	MSTRG.13877	521	216	-23.9	-0.1562	1	196	21	216
MSTRG.17922	MSTRG.17922.4	ENSMGAG00000001280	ENSMGAT00000001345	NA	MSTRG.13877	5540	216	-22.28	-0.1108	1	216	1	216
MSTRG.25467	MSTRG.25467.1	ENSMGAG00000001280	ENSMGAT00000001345	NA	MSTRG.13877	1178	216	-29.95	-0.1568	1	216	1	216
MSTRG.14379	MSTRG.14379.1	ENSMGAG00000001280	ENSMGAT00000001345	NA	MSTRG.13877	5247	216	-29.17	-0.1568	1	216	1	216
MSTRG.17922	MSTRG.17922.5	ENSMGAG00000001280	ENSMGAT00000001345	NA	MSTRG.13877	3840	216	-21.87	-0.1099	1	216	1	216
MSTRG.8989	MSTRG.8989.3	ENSMGAG00000001280	ENSMGAT00000001345	NA	MSTRG.13877	5632	216	-19.52	-0.1446	1	216	1	216
MSTRG.27475	MSTRG.27475.2	ENSMGAG00000001280	ENSMGAT00000001345	NA	MSTRG.13877	4144	216	-31.28	-0.1541	1	216	1	216
MSTRG.3284	MSTRG.3284.12	ENSMGAG00000001280	ENSMGAT00000001345	NA	MSTRG.13877	3989	216	-25.49	-0.1208	1	216	1	216
MSTRG.25543	MSTRG.25543.2	ENSMGAG00000001280	ENSMGAT00000001345	NA	MSTRG.13877	2990	216	-26.98	-0.1261	1	216	1	216
MSTRG.19412	MSTRG.19412.1	ENSMGAG00000001280	ENSMGAT00000001345	NA	MSTRG.13877	2279	216	-22.55	-0.1232	1	216	1	216
MSTRG.17033	MSTRG.17033.1	ENSMGAG00000001280	ENSMGAT00000001345	NA	MSTRG.13877	2317	216	-24.86	-0.1195	1	216	1	216
MSTRG.27751	MSTRG.27751.5	ENSMGAG00000001280	ENSMGAT00000001345	NA	MSTRG.13877	2992	216	-24.34	-0.1415	1	216	1	216
MSTRG.27558	MSTRG.27558.19	ENSMGAG00000001280	ENSMGAT00000001345	NA	MSTRG.13877	7200	216	-20.8	-0.1083	1	216	1	216
MSTRG.12747	MSTRG.12747.1	ENSMGAG00000001280	ENSMGAT00000001345	NA	MSTRG.13877	246	216	-21.95	-0.1493	1	174	43	216
MSTRG.27829	MSTRG.27829.3	ENSMGAG00000001280	ENSMGAT00000001345	NA	MSTRG.13877	1424	216	-20.89	-0.1099	1	216	1	216
MSTRG.18663	MSTRG.18663.2	ENSMGAG00000001280	ENSMGAT00000001345	NA	MSTRG.13877	7458	216	-29.73	-0.1565	1	216	1	216
MSTRG.29969	MSTRG.29969.3	ENSMGAG00000001280	ENSMGAT00000001345	NA	MSTRG.13877	1915	216	-22.03	-0.1394	1	216	1	216
MSTRG.4040	MSTRG.4040.1	ENSMGAG00000001280	ENSMGAT00000001345	NA	MSTRG.13877	6974	216	-19.34	-0.1124	1	216	1	216
MSTRG.18227	MSTRG.18227.1	ENSMGAG00000001280	ENSMGAT00000001345	NA	MSTRG.13877	1875	216	-22.16	-0.1154	1	216	1	216
MSTRG.24868	MSTRG.24868.7	ENSMGAG00000001280	ENSMGAT00000001345	NA	MSTRG.13877	3333	216	-31.74	-0.1636	1	216	1	216
MSTRG.42979	MSTRG.42979.1	ENSMGAG00000001280	ENSMGAT00000001345	NA	MSTRG.13877	7667	216	-30.48	-0.1579	1	216	1	216
MSTRG.37728	MSTRG.37728.7	ENSMGAG00000001280	ENSMGAT00000001345	NA	MSTRG.13877	5184	216	-16.33	-0.1002	1	216	1	216
MSTRG.25543	MSTRG.25543.1	ENSMGAG00000001280	ENSMGAT00000001345	NA	MSTRG.13877	2657	216	-26.98	-0.1261	1	216	1	216
MSTRG.14959	MSTRG.14959.2	ENSMGAG00000001280	ENSMGAT00000001345	NA	MSTRG.13877	2721	216	-26.97	-0.1316	1	216	1	216
MSTRG.50263	MSTRG.50263.3	ENSMGAG00000001280	ENSMGAT00000001345	NA	MSTRG.13877	336	216	-15.95	-0.1029	1	167	50	216
MSTRG.14959	MSTRG.14959.1	ENSMGAG00000001280	ENSMGAT00000001345	NA	MSTRG.13877	5536	216	-28.87	-0.1375	1	216	1	216
MSTRG.44896	MSTRG.44896.19	ENSMGAG00000001280	ENSMGAT00000001345	NA	MSTRG.13877	3052	216	-24.91	-0.1384	1	216	1	216
MSTRG.49190	MSTRG.49190.2	ENSMGAG00000001280	ENSMGAT00000001345	NA	MSTRG.13877	1366	216	-25.5	-0.1584	1	216	1	216
MSTRG.37728	MSTRG.37728.10	ENSMGAG00000001280	ENSMGAT00000001345	NA	MSTRG.13877	5123	216	-16.33	-0.1002	1	216	1	216
MSTRG.12211	MSTRG.12211.1	ENSMGAG00000001280	ENSMGAT00000001345	NA	MSTRG.13877	1014	216	-24.31	-0.1328	1	216	1	216
MSTRG.8989	MSTRG.8989.4	ENSMGAG00000001280	ENSMGAT00000001345	NA	MSTRG.13877	3774	216	-25.69	-0.1291	1	216	1	216
MSTRG.31149	MSTRG.31149.1	ENSMGAG00000001280	ENSMGAT00000001345	NA	MSTRG.13877	2950	216	-17.46	-0.1213	1	216	1	216
MSTRG.27558	MSTRG.27558.10	ENSMGAG00000001280	ENSMGAT00000001345	NA	MSTRG.13877	2542	216	-20.09	-0.1272	1	216	1	216
MSTRG.24868	MSTRG.24868.3	ENSMGAG00000001280	ENSMGAT00000001345	NA	MSTRG.13877	2816	216	-29.76	-0.1445	1	216	1	216
MSTRG.34985	MSTRG.34985.8	ENSMGAG00000001280	ENSMGAT00000001345	NA	MSTRG.13877	200	216	-14.27	-0.1903	1	130	87	216
MSTRG.28330	MSTRG.28330.1	ENSMGAG00000001280	ENSMGAT00000001345	NA	MSTRG.13877	5562	216	-23.69	-0.1215	1	216	1	216
MSTRG.24412	MSTRG.24412.4	ENSMGAG00000001280	ENSMGAT00000001345	NA	MSTRG.13877	3221	216	-24.79	-0.1393	1	216	1	216
MSTRG.20790	MSTRG.20790.4	ENSMGAG00000001280	ENSMGAT00000001345	NA	MSTRG.13877	792	216	-20.2	-0.1052	1	216	1	216
MSTRG.3284	MSTRG.3284.3	ENSMGAG00000001280	ENSMGAT00000001345	NA	MSTRG.13877	4375	216	-22.9	-0.1431	1	216	1	216
MSTRG.37728	MSTRG.37728.2	ENSMGAG00000001280	ENSMGAT00000001345	NA	MSTRG.13877	5275	216	-16.33	-0.1002	1	216	1	216
MSTRG.3904	MSTRG.3904.8	ENSMGAG00000001280	ENSMGAT00000001345	NA	MSTRG.13877	207	216	-16.13	-0.1415	1	155	62	216
MSTRG.7344	MSTRG.7344.1	ENSMGAG00000001280	ENSMGAT00000001345	NA	MSTRG.13877	231	216	-15.96	-0.1093	1	162	55	216
MSTRG.37728	MSTRG.37728.4	ENSMGAG00000001280	ENSMGAT00000001345	NA	MSTRG.13877	5163	216	-16.33	-0.1002	1	216	1	216
MSTRG.41675	MSTRG.41675.1	ENSMGAG00000001280	ENSMGAT00000001345	NA	MSTRG.13877	3635	216	-22.58	-0.108	1	216	1	216
MSTRG.2737	MSTRG.2737.1	ENSMGAG00000001280	ENSMGAT00000001345	NA	MSTRG.13877	3283	216	-22.18	-0.1275	1	216	1	216
MSTRG.8989	MSTRG.8989.1	ENSMGAG00000001280	ENSMGAT00000001345	NA	MSTRG.13877	3532	216	-25.69	-0.1291	1	216	1	216
MSTRG.28420	MSTRG.28420.1	ENSMGAG00000001280	ENSMGAT00000001345	NA	MSTRG.13877	974	216	-21.31	-0.1055	1	216	1	216
MSTRG.18828	MSTRG.18828.11	ENSMGAG00000001280	ENSMGAT00000001345	NA	MSTRG.13877	2769	216	-23.61	-0.1135	1	216	1	216
MSTRG.27475	MSTRG.27475.1	ENSMGAG00000001280	ENSMGAT00000001345	NA	MSTRG.13877	3763	216	-31.28	-0.1541	1	216	1	216
MSTRG.40956	MSTRG.40956.4	ENSMGAG00000001280	ENSMGAT00000001345	NA	MSTRG.13877	981	216	-19.97	-0.1664	1	149	68	216
MSTRG.9053	MSTRG.9053.1	ENSMGAG00000001280	ENSMGAT00000001345	NA	MSTRG.13877	3299	216	-20.77	-0.2233	1	122	95	216
MSTRG.33216	MSTRG.33216.2	ENSMGAG00000001280	ENSMGAT00000001345	NA	MSTRG.13877	1860	216	-21.42	-0.1238	1	216	1	216
MSTRG.38879	MSTRG.38879.2	ENSMGAG00000001280	ENSMGAT00000001345	NA	MSTRG.13877	2020	216	-22.97	-0.1375	1	216	1	216
MSTRG.45927	MSTRG.45927.6	ENSMGAG00000001280	ENSMGAT00000001345	NA	MSTRG.13877	4169	216	-21.56	-0.1147	1	216	1	216
MSTRG.25543	MSTRG.25543.3	ENSMGAG00000001280	ENSMGAT00000001345	NA	MSTRG.13877	1584	216	-26.98	-0.1261	1	216	1	216
MSTRG.18092	MSTRG.18092.1	ENSMGAG00000001280	ENSMGAT00000001345	NA	MSTRG.13877	5540	216	-19.14	-0.1018	1	216	1	216
MSTRG.28669	MSTRG.28669.1	ENSMGAG00000001280	ENSMGAT00000001345	NA	MSTRG.13877	8946	216	-30.46	-0.1457	1	216	1	216
MSTRG.15756	MSTRG.15756.2	ENSMGAG00000001280	ENSMGAT00000001345	NA	MSTRG.13877	6077	216	-21.41	-0.1076	1	216	1	216
MSTRG.31734	MSTRG.31734.1	ENSMGAG00000001280	ENSMGAT00000001345	NA	MSTRG.13877	2452	216	-22.18	-0.1746	1	134	83	216
MSTRG.44386	MSTRG.44386.6	ENSMGAG00000001280	ENSMGAT00000001345	NA	MSTRG.13877	4931	216	-26.94	-0.1389	1	216	1	216
MSTRG.20790	MSTRG.20790.8	ENSMGAG00000001280	ENSMGAT00000001345	NA	MSTRG.13877	544	216	-25.02	-0.1455	1	196	21	216
MSTRG.13098	MSTRG.13098.1	ENSMGAG00000001280	ENSMGAT00000001345	NA	MSTRG.13877	5481	216	-22.25	-0.1229	1	216	1	216
MSTRG.44914	MSTRG.44914.4	ENSMGAG00000001280	ENSMGAT00000001345	NA	MSTRG.13877	10980	216	-24.93	-0.1292	1	216	1	216
MSTRG.44386	MSTRG.44386.3	ENSMGAG00000001280	ENSMGAT00000001345	NA	MSTRG.13877	4274	216	-26.94	-0.1389	1	216	1	216
MSTRG.27751	MSTRG.27751.2	ENSMGAG00000001280	ENSMGAT00000001345	NA	MSTRG.13877	3125	216	-26.02	-0.1275	1	216	1	216
MSTRG.28330	MSTRG.28330.2	ENSMGAG00000001280	ENSMGAT00000001345	NA	MSTRG.13877	5589	216	-23.69	-0.1215	1	216	1	216
MSTRG.20790	MSTRG.20790.3	ENSMGAG00000001280	ENSMGAT00000001345	NA	MSTRG.13877	2428	216	-24.72	-0.12	1	216	1	216
MSTRG.12166	MSTRG.12166.1	ENSMGAG00000001280	ENSMGAT00000001345	NA	MSTRG.13877	3972	216	-23.89	-0.1195	1	216	1	216
MSTRG.12166	MSTRG.12166.5	ENSMGAG00000001280	ENSMGAT00000001345	NA	MSTRG.13877	481	216	-18.75	-0.1109	1	216	1	216
MSTRG.28394	MSTRG.28394.1	ENSMGAG00000001280	ENSMGAT00000001345	NA	MSTRG.13877	3465	216	-23.95	-0.1267	1	216	1	216
MSTRG.49350	MSTRG.49350.1	ENSMGAG00000001280	ENSMGAT00000001345	NA	MSTRG.13877	283	216	-24.45	-0.1381	1	216	1	216
MSTRG.20790	MSTRG.20790.7	ENSMGAG00000001280	ENSMGAT00000001345	NA	MSTRG.13877	661	216	-25.02	-0.1455	1	196	21	216
MSTRG.44386	MSTRG.44386.7	ENSMGAG00000001280	ENSMGAT00000001345	NA	MSTRG.13877	4458	216	-26.94	-0.1389	1	216	1	216
MSTRG.44386	MSTRG.44386.4	ENSMGAG00000001280	ENSMGAT00000001345	NA	MSTRG.13877	4534	216	-26.94	-0.1389	1	216	1	216
MSTRG.26410	MSTRG.26410.1	ENSMGAG00000001280	ENSMGAT00000001345	NA	MSTRG.13877	1293	216	-23.42	-0.1154	1	216	1	216
MSTRG.39092	MSTRG.39092.1	ENSMGAG00000001280	ENSMGAT00000001345	NA	MSTRG.13877	1080	216	-20.59	-0.1067	1	216	1	216
MSTRG.3284	MSTRG.3284.15	ENSMGAG00000001280	ENSMGAT00000001345	NA	MSTRG.13877	4611	216	-22.12	-0.1129	1	216	1	216
MSTRG.55570	MSTRG.55570.1	ENSMGAG00000001280	ENSMGAT00000001345	NA	MSTRG.13877	3588	216	-28.49	-0.1524	1	216	1	216
MSTRG.14959	MSTRG.14959.4	ENSMGAG00000001352	ENSMGAT00000020379	FGB	MSTRG.34489	350	1482	-36.77	-0.1054	-31	318	1101	1450
MSTRG.18227	MSTRG.18227.2	ENSMGAG00000001352	ENSMGAT00000001476	FGB	MSTRG.34489	336	1527	-33.92	-0.104	-136	199	1055	1390
MSTRG.14959	MSTRG.14959.4	ENSMGAG00000001352	ENSMGAT00000001476	FGB	MSTRG.34489	350	1527	-36.77	-0.1054	-31	318	1146	1495
MSTRG.43740	MSTRG.43740.4	ENSMGAG00000001352	ENSMGAT00000001476	FGB	MSTRG.34489	201	1527	-20.57	-0.1124	-1163	-963	163	363
MSTRG.18837	MSTRG.18837.5	ENSMGAG00000001352	ENSMGAT00000020379	FGB	MSTRG.34489	319	1482	-31.43	-0.1076	-1132	-814	31	349
MSTRG.3904	MSTRG.3904.8	ENSMGAG00000001352	ENSMGAT00000001476	FGB	MSTRG.34489	207	1527	-17.95	-0.1291	1	142	1386	1527
MSTRG.18837	MSTRG.18837.3	ENSMGAG00000001352	ENSMGAT00000020379	FGB	MSTRG.34489	329	1482	-36.38	-0.129	-5	323	1148	1476
MSTRG.18887	MSTRG.18887.12	ENSMGAG00000001352	ENSMGAT00000001476	FGB	MSTRG.34489	227	1527	-25.54	-0.2164	1	165	1363	1527
MSTRG.17033	MSTRG.17033.4	ENSMGAG00000001352	ENSMGAT00000020379	FGB	MSTRG.34489	220	1482	-22.11	-0.1122	-1219	-1000	43	262
MSTRG.3904	MSTRG.3904.8	ENSMGAG00000001352	ENSMGAT00000020379	FGB	MSTRG.34489	207	1482	-17.95	-0.1291	1	142	1341	1482
MSTRG.49350	MSTRG.49350.1	ENSMGAG00000001352	ENSMGAT00000020379	FGB	MSTRG.34489	283	1482	-36.39	-0.1314	-157	125	1042	1324
MSTRG.33719	MSTRG.33719.6	ENSMGAG00000001352	ENSMGAT00000001476	FGB	MSTRG.34489	227	1527	-24.06	-0.1094	-1181	-955	119	345
MSTRG.47988	MSTRG.47988.1	ENSMGAG00000001352	ENSMGAT00000020379	FGB	MSTRG.34489	585	1482	-40.98	-0.103	1	421	1062	1482
MSTRG.36950	MSTRG.36950.4	ENSMGAG00000001352	ENSMGAT00000020379	FGB	MSTRG.34489	214	1482	-16.53	-0.1164	-1267	-1093	1	175
MSTRG.18837	MSTRG.18837.3	ENSMGAG00000001352	ENSMGAT00000001476	FGB	MSTRG.34489	329	1527	-36.38	-0.129	-5	323	1193	1521
MSTRG.47988	MSTRG.47988.1	ENSMGAG00000001352	ENSMGAT00000001476	FGB	MSTRG.34489	585	1527	-40.98	-0.103	1	421	1107	1527
MSTRG.12747	MSTRG.12747.1	ENSMGAG00000001352	ENSMGAT00000020379	FGB	MSTRG.34489	246	1482	-29.48	-0.1809	-1108	-863	128	373
MSTRG.33719	MSTRG.33719.6	ENSMGAG00000001352	ENSMGAT00000020379	FGB	MSTRG.34489	227	1482	-24.06	-0.1094	-1181	-955	74	300
MSTRG.37986	MSTRG.37986.11	ENSMGAG00000001352	ENSMGAT00000001476	FGB	MSTRG.34489	217	1527	-19.9	-0.1213	-188	28	1122	1338
MSTRG.18227	MSTRG.18227.2	ENSMGAG00000001352	ENSMGAT00000020379	FGB	MSTRG.34489	336	1482	-33.92	-0.104	-136	199	1010	1345
MSTRG.49350	MSTRG.49350.1	ENSMGAG00000001352	ENSMGAT00000001476	FGB	MSTRG.34489	283	1527	-36.39	-0.1314	-157	125	1087	1369
MSTRG.43740	MSTRG.43740.4	ENSMGAG00000001352	ENSMGAT00000020379	FGB	MSTRG.34489	201	1482	-20.57	-0.1124	-1118	-918	163	363
MSTRG.37986	MSTRG.37986.11	ENSMGAG00000001352	ENSMGAT00000020379	FGB	MSTRG.34489	217	1482	-19.9	-0.1213	-188	28	1077	1293
MSTRG.18887	MSTRG.18887.12	ENSMGAG00000001352	ENSMGAT00000020379	FGB	MSTRG.34489	227	1482	-25.54	-0.2164	1	165	1318	1482
MSTRG.18837	MSTRG.18837.5	ENSMGAG00000001352	ENSMGAT00000001476	FGB	MSTRG.34489	319	1527	-31.43	-0.1076	-1177	-859	31	349
MSTRG.17033	MSTRG.17033.4	ENSMGAG00000001352	ENSMGAT00000001476	FGB	MSTRG.34489	220	1527	-22.11	-0.1122	-1219	-1000	88	307
MSTRG.12747	MSTRG.12747.1	ENSMGAG00000001352	ENSMGAT00000001476	FGB	MSTRG.34489	246	1527	-29.48	-0.1809	-1153	-908	128	373
MSTRG.43740	MSTRG.43740.4	ENSMGAG00000001355	ENSMGAT00000001495	NA	MSTRG.42776	201	1203	-19.96	-0.1013	-949	-749	53	253
MSTRG.3373	MSTRG.3373.3	ENSMGAG00000001355	ENSMGAT00000001495	NA	MSTRG.42776	220	1203	-17.47	-0.1028	-325	-106	658	877
MSTRG.55209	MSTRG.55209.5	ENSMGAG00000001355	ENSMGAT00000001495	NA	MSTRG.42776	204	1203	-15.8	-0.1019	-744	-541	255	458
MSTRG.17033	MSTRG.17033.4	ENSMGAG00000001355	ENSMGAT00000001495	NA	MSTRG.42776	220	1203	-26.26	-0.134	-982	-773	1	210
MSTRG.12747	MSTRG.12747.1	ENSMGAG00000001355	ENSMGAT00000001495	NA	MSTRG.42776	246	1203	-28.48	-0.1167	-941	-696	16	261
MSTRG.14959	MSTRG.14959.4	ENSMGAG00000001355	ENSMGAT00000001495	NA	MSTRG.42776	350	1203	-31.03	-0.1167	-852	-570	1	283
MSTRG.18887	MSTRG.18887.12	ENSMGAG00000001355	ENSMGAT00000001495	NA	MSTRG.42776	227	1203	-20.91	-0.103	0	226	976	1202
MSTRG.37986	MSTRG.37986.11	ENSMGAG00000001355	ENSMGAT00000001495	NA	MSTRG.42776	217	1203	-19.64	-0.1045	-918	-702	68	284
MSTRG.46558	MSTRG.46558.3	ENSMGAG00000001355	ENSMGAT00000001495	NA	MSTRG.42776	261	1203	-24.88	-0.1028	1	250	954	1203
MSTRG.12166	MSTRG.12166.6	ENSMGAG00000001373	ENSMGAT00000001477	NA	MSTRG.10009	312	2891	-22.54	-0.1006	1	242	2650	2891
MSTRG.46558	MSTRG.46558.3	ENSMGAG00000001373	ENSMGAT00000034869	NA	MSTRG.10009	261	2901	-27.83	-0.1145	-40	220	2600	2860
MSTRG.3904	MSTRG.3904.8	ENSMGAG00000001373	ENSMGAT00000034869	NA	MSTRG.10009	207	2901	-17.84	-0.1405	1	142	2760	2901
MSTRG.1226	MSTRG.1226.6	ENSMGAG00000001373	ENSMGAT00000001477	NA	MSTRG.10009	326	2891	-21.09	-0.114	1	207	2685	2891
MSTRG.12747	MSTRG.12747.1	ENSMGAG00000001373	ENSMGAT00000001477	NA	MSTRG.10009	246	2891	-26.49	-0.1238	-2228	-1983	417	662
MSTRG.17033	MSTRG.17033.4	ENSMGAG00000001373	ENSMGAT00000034869	NA	MSTRG.10009	220	2901	-24.51	-0.1468	-35	184	2646	2865
MSTRG.37986	MSTRG.37986.14	ENSMGAG00000001373	ENSMGAT00000001477	NA	MSTRG.10009	229	2891	-16.89	-0.1036	1	197	2695	2891
MSTRG.34263	MSTRG.34263.8	ENSMGAG00000001373	ENSMGAT00000001477	NA	MSTRG.10009	277	2891	-23.26	-0.1102	1	231	2661	2891
MSTRG.43740	MSTRG.43740.4	ENSMGAG00000001373	ENSMGAT00000034869	NA	MSTRG.10009	201	2901	-19.49	-0.1114	-32	168	2668	2868
MSTRG.49350	MSTRG.49350.1	ENSMGAG00000001373	ENSMGAT00000034869	NA	MSTRG.10009	283	2901	-27.3	-0.1038	-346	-64	2272	2554
MSTRG.18887	MSTRG.18887.12	ENSMGAG00000001373	ENSMGAT00000001477	NA	MSTRG.10009	227	2891	-27.36	-0.1285	0	226	2664	2890
MSTRG.43740	MSTRG.43740.4	ENSMGAG00000001373	ENSMGAT00000001477	NA	MSTRG.10009	201	2891	-32.39	-0.1636	-7	193	2683	2883
MSTRG.37986	MSTRG.37986.11	ENSMGAG00000001373	ENSMGAT00000001477	NA	MSTRG.10009	217	2891	-21.39	-0.138	-2673	-2471	1	203
MSTRG.46558	MSTRG.46558.3	ENSMGAG00000001373	ENSMGAT00000001477	NA	MSTRG.10009	261	2891	-26.85	-0.111	-69	191	2561	2821
MSTRG.18887	MSTRG.18887.12	ENSMGAG00000001373	ENSMGAT00000034869	NA	MSTRG.10009	227	2901	-22.12	-0.1029	-77	149	2597	2823
MSTRG.18837	MSTRG.18837.3	ENSMGAG00000001373	ENSMGAT00000034869	NA	MSTRG.10009	329	2901	-28.63	-0.108	-2552	-2224	20	348
MSTRG.12747	MSTRG.12747.1	ENSMGAG00000001373	ENSMGAT00000034869	NA	MSTRG.10009	246	2901	-26.49	-0.1238	-2228	-1983	427	672
MSTRG.14379	MSTRG.14379.2	ENSMGAG00000001373	ENSMGAT00000001477	NA	MSTRG.10009	235	2891	-15.18	-0.1124	1	198	2694	2891
MSTRG.49350	MSTRG.49350.1	ENSMGAG00000001373	ENSMGAT00000001477	NA	MSTRG.10009	283	2891	-27.3	-0.1038	-336	-54	2272	2554
MSTRG.13837	MSTRG.13837.9	ENSMGAG00000001373	ENSMGAT00000001477	NA	MSTRG.10009	227	2891	-23.76	-0.1142	-240	-14	2424	2650
MSTRG.20790	MSTRG.20790.8	ENSMGAG00000001373	ENSMGAT00000034869	NA	MSTRG.10009	544	2901	-32.37	-0.1217	1	328	2574	2901
MSTRG.17033	MSTRG.17033.4	ENSMGAG00000001373	ENSMGAT00000001477	NA	MSTRG.10009	220	2891	-24.44	-0.1909	1	191	2701	2891
MSTRG.13837	MSTRG.13837.9	ENSMGAG00000001373	ENSMGAT00000034869	NA	MSTRG.10009	227	2901	-23.76	-0.1142	-250	-24	2424	2650
MSTRG.33719	MSTRG.33719.6	ENSMGAG00000001374	ENSMGAT00000001459	NA	MSTRG.28957	227	1485	-21.16	-0.1037	-202	24	1056	1282
MSTRG.18887	MSTRG.18887.30	ENSMGAG00000001374	ENSMGAT00000001459	NA	MSTRG.28957	315	1485	-32.84	-0.1102	-587	-273	583	897
MSTRG.18837	MSTRG.18837.5	ENSMGAG00000001374	ENSMGAT00000001459	NA	MSTRG.28957	319	1485	-39.24	-0.1406	-513	-195	653	971
MSTRG.40956	MSTRG.40956.3	ENSMGAG00000001374	ENSMGAT00000025367	NA	MSTRG.28957	1821	582	-39.45	-0.115	1	369	214	582
MSTRG.18887	MSTRG.18887.12	ENSMGAG00000001374	ENSMGAT00000001459	NA	MSTRG.28957	227	1485	-23.49	-0.1098	-251	-25	1007	1233
MSTRG.13837	MSTRG.13837.9	ENSMGAG00000001374	ENSMGAT00000025367	NA	MSTRG.28957	227	582	-17.15	-0.1994	1	101	482	582
MSTRG.14959	MSTRG.14959.4	ENSMGAG00000001374	ENSMGAT00000001459	NA	MSTRG.28957	350	1485	-37.29	-0.1169	-1070	-721	65	414
MSTRG.24868	MSTRG.24868.7	ENSMGAG00000001374	ENSMGAT00000025367	NA	MSTRG.28957	3333	582	-60.84	-0.1056	1	582	1	582
MSTRG.14959	MSTRG.14959.3	ENSMGAG00000001374	ENSMGAT00000025367	NA	MSTRG.28957	2154	582	-57.4	-0.1009	1	582	1	582
MSTRG.17033	MSTRG.17033.4	ENSMGAG00000001374	ENSMGAT00000025367	NA	MSTRG.28957	220	582	-21.71	-0.1285	-277	-58	85	304
MSTRG.40956	MSTRG.40956.4	ENSMGAG00000001374	ENSMGAT00000025367	NA	MSTRG.28957	981	582	-39.45	-0.115	1	369	214	582
MSTRG.47988	MSTRG.47988.1	ENSMGAG00000001374	ENSMGAT00000001459	NA	MSTRG.28957	585	1485	-55.59	-0.1002	-861	-277	39	623
MSTRG.27475	MSTRG.27475.2	ENSMGAG00000001374	ENSMGAT00000025367	NA	MSTRG.28957	4144	582	-70.15	-0.1264	1	582	1	582
MSTRG.27475	MSTRG.27475.2	ENSMGAG00000001374	ENSMGAT00000001459	NA	MSTRG.28957	4144	1485	-145.21	-0.1006	1	1485	1	1485
MSTRG.49190	MSTRG.49190.2	ENSMGAG00000001374	ENSMGAT00000025367	NA	MSTRG.28957	1366	582	-55.32	-0.1106	1	505	78	582
MSTRG.12747	MSTRG.12747.1	ENSMGAG00000001374	ENSMGAT00000025367	NA	MSTRG.28957	246	582	-35.31	-0.165	-181	64	155	400
MSTRG.25467	MSTRG.25467.1	ENSMGAG00000001374	ENSMGAT00000025367	NA	MSTRG.28957	1178	582	-58.76	-0.1229	1	527	56	582
MSTRG.50263	MSTRG.50263.3	ENSMGAG00000001374	ENSMGAT00000025367	NA	MSTRG.28957	336	582	-26.59	-0.1272	-245	-11	1	235
MSTRG.27475	MSTRG.27475.1	ENSMGAG00000001374	ENSMGAT00000025367	NA	MSTRG.28957	3763	582	-70.15	-0.1264	1	582	1	582
MSTRG.36950	MSTRG.36950.4	ENSMGAG00000001374	ENSMGAT00000025367	NA	MSTRG.28957	214	582	-18.05	-0.2314	1	82	501	582
MSTRG.18837	MSTRG.18837.3	ENSMGAG00000001374	ENSMGAT00000001459	NA	MSTRG.28957	329	1485	-38.21	-0.1442	-513	-185	643	971
MSTRG.34985	MSTRG.34985.8	ENSMGAG00000001374	ENSMGAT00000001459	NA	MSTRG.28957	200	1485	-24.39	-0.137	-839	-640	446	645
MSTRG.12747	MSTRG.12747.1	ENSMGAG00000001374	ENSMGAT00000001459	NA	MSTRG.28957	246	1485	-35.31	-0.165	-793	-548	446	691
MSTRG.27475	MSTRG.27475.1	ENSMGAG00000001374	ENSMGAT00000001459	NA	MSTRG.28957	3763	1485	-145.21	-0.1006	1	1485	1	1485
MSTRG.40956	MSTRG.40956.7	ENSMGAG00000001374	ENSMGAT00000025367	NA	MSTRG.28957	975	582	-39.45	-0.115	1	369	214	582
MSTRG.55209	MSTRG.55209.5	ENSMGAG00000001374	ENSMGAT00000001459	NA	MSTRG.28957	204	1485	-20.28	-0.104	-1160	-957	121	324
MSTRG.18837	MSTRG.18837.5	ENSMGAG00000001374	ENSMGAT00000025367	NA	MSTRG.28957	319	582	-39.24	-0.1406	-222	96	41	359
MSTRG.34985	MSTRG.34985.8	ENSMGAG00000001374	ENSMGAT00000025367	NA	MSTRG.28957	200	582	-24.39	-0.137	-227	-28	155	354
MSTRG.31734	MSTRG.31734.1	ENSMGAG00000001374	ENSMGAT00000025367	NA	MSTRG.28957	2452	582	-44.04	-0.1077	1	410	173	582
MSTRG.18837	MSTRG.18837.4	ENSMGAG00000001374	ENSMGAT00000001459	NA	MSTRG.28957	521	1485	-53.21	-0.1054	-513	7	451	971
MSTRG.46558	MSTRG.46558.3	ENSMGAG00000001374	ENSMGAT00000025367	NA	MSTRG.28957	261	582	-25.2	-0.1008	-232	28	89	349
MSTRG.49190	MSTRG.49190.1	ENSMGAG00000001374	ENSMGAT00000025367	NA	MSTRG.28957	1606	582	-55.32	-0.1106	1	505	78	582
MSTRG.26440	MSTRG.26440.4	ENSMGAG00000001374	ENSMGAT00000001459	NA	MSTRG.28957	229	1485	-24.86	-0.109	-470	-242	786	1014
MSTRG.50401	MSTRG.50401.1	ENSMGAG00000001374	ENSMGAT00000025367	NA	MSTRG.28957	1721	582	-52.71	-0.1034	1	540	43	582
MSTRG.27558	MSTRG.27558.20	ENSMGAG00000001374	ENSMGAT00000025367	NA	MSTRG.28957	7343	582	-44.42	-0.101	1	455	128	582
MSTRG.43740	MSTRG.43740.4	ENSMGAG00000001374	ENSMGAT00000025367	NA	MSTRG.28957	201	582	-16.99	-0.1017	-335	-135	46	246
MSTRG.1226	MSTRG.1226.6	ENSMGAG00000001374	ENSMGAT00000001459	NA	MSTRG.28957	326	1485	-29.7	-0.1237	-301	24	858	1183
MSTRG.33719	MSTRG.33719.6	ENSMGAG00000001374	ENSMGAT00000025367	NA	MSTRG.28957	227	582	-19.04	-0.1002	-41	185	314	540
MSTRG.37986	MSTRG.37986.11	ENSMGAG00000001374	ENSMGAT00000025367	NA	MSTRG.28957	217	582	-21.22	-0.1206	-261	-45	104	320
MSTRG.3904	MSTRG.3904.8	ENSMGAG00000001374	ENSMGAT00000001459	NA	MSTRG.28957	207	1485	-20.45	-0.1239	-299	-93	979	1185
MSTRG.24868	MSTRG.24868.3	ENSMGAG00000001374	ENSMGAT00000025367	NA	MSTRG.28957	2816	582	-63.31	-0.1115	1	582	1	582
MSTRG.17922	MSTRG.17922.1	ENSMGAG00000001374	ENSMGAT00000025367	NA	MSTRG.28957	5747	582	-58.44	-0.1011	1	582	1	582
MSTRG.18887	MSTRG.18887.30	ENSMGAG00000001374	ENSMGAT00000025367	NA	MSTRG.28957	315	582	-32.23	-0.1096	-122	192	145	459
MSTRG.43740	MSTRG.43740.4	ENSMGAG00000001374	ENSMGAT00000001459	NA	MSTRG.28957	201	1485	-18.55	-0.1031	-141	59	1143	1343
MSTRG.42979	MSTRG.42979.1	ENSMGAG00000001374	ENSMGAT00000025367	NA	MSTRG.28957	7667	582	-57.28	-0.1016	1	582	1	582
MSTRG.1226	MSTRG.1226.6	ENSMGAG00000001374	ENSMGAT00000025367	NA	MSTRG.28957	326	582	-30.97	-0.129	-10	315	246	571
MSTRG.18837	MSTRG.18837.3	ENSMGAG00000001374	ENSMGAT00000025367	NA	MSTRG.28957	329	582	-38.21	-0.1442	-222	106	31	359
MSTRG.17033	MSTRG.17033.4	ENSMGAG00000001374	ENSMGAT00000001459	NA	MSTRG.28957	220	1485	-21.71	-0.1285	-889	-670	376	595
MSTRG.27751	MSTRG.27751.5	ENSMGAG00000001374	ENSMGAT00000025367	NA	MSTRG.28957	2992	582	-47.34	-0.1057	1	477	106	582
MSTRG.27558	MSTRG.27558.19	ENSMGAG00000001374	ENSMGAT00000025367	NA	MSTRG.28957	7200	582	-47.26	-0.1206	1	399	184	582
MSTRG.46558	MSTRG.46558.3	ENSMGAG00000001374	ENSMGAT00000001459	NA	MSTRG.28957	261	1485	-25.2	-0.1008	-523	-263	701	961
MSTRG.49350	MSTRG.49350.1	ENSMGAG00000001374	ENSMGAT00000025367	NA	MSTRG.28957	283	582	-30.36	-0.1159	-30	252	269	551
MSTRG.37986	MSTRG.37986.11	ENSMGAG00000001374	ENSMGAT00000001459	NA	MSTRG.28957	217	1485	-22.41	-0.1072	-352	-136	916	1132
MSTRG.12166	MSTRG.12166.10	ENSMGAG00000001374	ENSMGAT00000025367	NA	MSTRG.28957	315	582	-22.91	-0.1018	-143	171	124	438
MSTRG.14959	MSTRG.14959.2	ENSMGAG00000001374	ENSMGAT00000025367	NA	MSTRG.28957	2721	582	-57.69	-0.1014	1	582	1	582
MSTRG.18887	MSTRG.18887.12	ENSMGAG00000001374	ENSMGAT00000025367	NA	MSTRG.28957	227	582	-22.5	-0.1087	-16	210	339	565
MSTRG.49350	MSTRG.49350.1	ENSMGAG00000001374	ENSMGAT00000001459	NA	MSTRG.28957	283	1485	-30.36	-0.1159	-642	-360	560	842
MSTRG.18887	MSTRG.18887.12	ENSMGAG00000001400	ENSMGAT00000036670	NA	MSTRG.52725	227	1113	-20.45	-0.1225	-885	-691	1	195
MSTRG.3904	MSTRG.3904.8	ENSMGAG00000001400	ENSMGAT00000036843	NA	MSTRG.52725	207	1113	-19.03	-0.114	-882	-676	24	230
MSTRG.18887	MSTRG.18887.12	ENSMGAG00000001400	ENSMGAT00000036843	NA	MSTRG.52725	227	1113	-20.45	-0.1225	-885	-691	1	195
MSTRG.3904	MSTRG.3904.8	ENSMGAG00000001400	ENSMGAT00000036663	NA	MSTRG.52725	207	1116	-19.03	-0.114	-885	-679	24	230
MSTRG.3904	MSTRG.3904.8	ENSMGAG00000001400	ENSMGAT00000001489	NA	MSTRG.52725	207	1106	-19.03	-0.114	-875	-669	24	230
MSTRG.18887	MSTRG.18887.12	ENSMGAG00000001400	ENSMGAT00000001489	NA	MSTRG.52725	227	1106	-20.45	-0.1225	-878	-684	1	195
MSTRG.37986	MSTRG.37986.14	ENSMGAG00000001400	ENSMGAT00000001489	NA	MSTRG.52725	229	1106	-15.69	-0.1137	1	177	930	1106
MSTRG.3904	MSTRG.3904.8	ENSMGAG00000001400	ENSMGAT00000036670	NA	MSTRG.52725	207	1113	-19.03	-0.114	-882	-676	24	230
MSTRG.37986	MSTRG.37986.14	ENSMGAG00000001400	ENSMGAT00000036670	NA	MSTRG.52725	229	1113	-17.11	-0.1006	1	184	930	1113
MSTRG.18887	MSTRG.18887.12	ENSMGAG00000001400	ENSMGAT00000036663	NA	MSTRG.52725	227	1116	-20.45	-0.1225	-888	-694	1	195
MSTRG.3284	MSTRG.3284.13	ENSMGAG00000001510	ENSMGAT00000001620	ARPC5	MSTRG.10031	3593	369	-26.31	-0.1065	1	304	66	369
MSTRG.43740	MSTRG.43740.4	ENSMGAG00000001510	ENSMGAT00000001620	ARPC5	MSTRG.10031	201	369	-16.34	-0.1089	-30	170	138	338
MSTRG.13837	MSTRG.13837.9	ENSMGAG00000001510	ENSMGAT00000032499	ARPC5	MSTRG.10031	227	893	-18.35	-0.1003	-287	-61	379	605
MSTRG.37986	MSTRG.37986.11	ENSMGAG00000001510	ENSMGAT00000032499	ARPC5	MSTRG.10031	217	893	-23.9	-0.1133	-398	-182	278	494
MSTRG.50620	MSTRG.50620.1	ENSMGAG00000001510	ENSMGAT00000001620	ARPC5	MSTRG.10031	1096	369	-36.03	-0.117	1	320	50	369
MSTRG.24868	MSTRG.24868.8	ENSMGAG00000001510	ENSMGAT00000001620	ARPC5	MSTRG.10031	2311	369	-37.3	-0.1078	1	369	1	369
MSTRG.37986	MSTRG.37986.11	ENSMGAG00000001510	ENSMGAT00000029024	ARPC5	MSTRG.10031	217	821	-23.9	-0.1133	-326	-110	278	494
MSTRG.18887	MSTRG.18887.12	ENSMGAG00000001510	ENSMGAT00000029024	ARPC5	MSTRG.10031	227	821	-20.47	-0.1095	-314	-88	280	506
MSTRG.44412	MSTRG.44412.1	ENSMGAG00000001510	ENSMGAT00000001620	ARPC5	MSTRG.10031	5567	369	-32.56	-0.1061	1	333	1	333
MSTRG.27475	MSTRG.27475.1	ENSMGAG00000001510	ENSMGAT00000029024	ARPC5	MSTRG.10031	3763	821	-75.7	-0.1074	1	821	1	821
MSTRG.18887	MSTRG.18887.12	ENSMGAG00000001510	ENSMGAT00000032499	ARPC5	MSTRG.10031	227	893	-21.85	-0.1104	-168	58	498	724
MSTRG.12747	MSTRG.12747.1	ENSMGAG00000001510	ENSMGAT00000001620	ARPC5	MSTRG.10031	246	369	-21.52	-0.1362	1	165	205	369
MSTRG.14959	MSTRG.14959.4	ENSMGAG00000001510	ENSMGAT00000029024	ARPC5	MSTRG.10031	350	821	-35.11	-0.1045	-259	90	212	561
MSTRG.49190	MSTRG.49190.2	ENSMGAG00000001510	ENSMGAT00000001620	ARPC5	MSTRG.10031	1366	369	-32.84	-0.114	1	369	1	369
MSTRG.4338	MSTRG.4338.1	ENSMGAG00000001510	ENSMGAT00000001620	ARPC5	MSTRG.10031	6338	369	-34.88	-0.1167	1	369	1	369
MSTRG.14959	MSTRG.14959.3	ENSMGAG00000001510	ENSMGAT00000001620	ARPC5	MSTRG.10031	2154	369	-35.14	-0.104	1	369	1	369
MSTRG.38890	MSTRG.38890.2	ENSMGAG00000001510	ENSMGAT00000001620	ARPC5	MSTRG.10031	3324	369	-22.56	-0.1012	1	238	132	369
MSTRG.17922	MSTRG.17922.3	ENSMGAG00000001510	ENSMGAT00000001620	ARPC5	MSTRG.10031	5278	369	-34.56	-0.1008	1	369	1	369
MSTRG.43740	MSTRG.43740.4	ENSMGAG00000001510	ENSMGAT00000029024	ARPC5	MSTRG.10031	201	821	-20.91	-0.134	1	184	638	821
MSTRG.17033	MSTRG.17033.4	ENSMGAG00000001510	ENSMGAT00000029024	ARPC5	MSTRG.10031	220	821	-17.99	-0.1564	1	136	686	821
MSTRG.14959	MSTRG.14959.4	ENSMGAG00000001510	ENSMGAT00000032499	ARPC5	MSTRG.10031	350	893	-35.11	-0.1045	-331	18	212	561
MSTRG.42402	MSTRG.42402.2	ENSMGAG00000001510	ENSMGAT00000001620	ARPC5	MSTRG.10031	5588	369	-35.86	-0.1004	1	369	1	369
MSTRG.17922	MSTRG.17922.1	ENSMGAG00000001510	ENSMGAT00000001620	ARPC5	MSTRG.10031	5747	369	-37.04	-0.1067	1	369	1	369
MSTRG.42402	MSTRG.42402.1	ENSMGAG00000001510	ENSMGAT00000001620	ARPC5	MSTRG.10031	5334	369	-32.16	-0.1018	1	369	1	369
MSTRG.17922	MSTRG.17922.4	ENSMGAG00000001510	ENSMGAT00000001620	ARPC5	MSTRG.10031	5540	369	-34.56	-0.1008	1	369	1	369
MSTRG.12747	MSTRG.12747.1	ENSMGAG00000001510	ENSMGAT00000032499	ARPC5	MSTRG.10031	246	893	-25.97	-0.1243	-84	161	563	808
MSTRG.27475	MSTRG.27475.1	ENSMGAG00000001510	ENSMGAT00000001620	ARPC5	MSTRG.10031	3763	369	-44.62	-0.1275	1	369	1	369
MSTRG.49350	MSTRG.49350.1	ENSMGAG00000001510	ENSMGAT00000029024	ARPC5	MSTRG.10031	283	821	-26.09	-0.1087	0	282	538	820
MSTRG.34985	MSTRG.34985.8	ENSMGAG00000001510	ENSMGAT00000001620	ARPC5	MSTRG.10031	200	369	-17.06	-0.1108	-167	32	2	201
MSTRG.33719	MSTRG.33719.6	ENSMGAG00000001510	ENSMGAT00000001620	ARPC5	MSTRG.10031	227	369	-18.86	-0.115	-4	222	138	364
MSTRG.28394	MSTRG.28394.1	ENSMGAG00000001510	ENSMGAT00000001620	ARPC5	MSTRG.10031	3465	369	-35.42	-0.1073	1	369	1	369
MSTRG.26298	MSTRG.26298.2	ENSMGAG00000001510	ENSMGAT00000001620	ARPC5	MSTRG.10031	429	369	-19.43	-0.1007	1	200	170	369
MSTRG.27829	MSTRG.27829.6	ENSMGAG00000001510	ENSMGAT00000001620	ARPC5	MSTRG.10031	1406	369	-29.85	-0.1029	1	303	1	303
MSTRG.29969	MSTRG.29969.1	ENSMGAG00000001510	ENSMGAT00000029024	ARPC5	MSTRG.10031	2325	821	-36.21	-0.1377	1	280	542	821
MSTRG.18663	MSTRG.18663.2	ENSMGAG00000001510	ENSMGAT00000001620	ARPC5	MSTRG.10031	7458	369	-34.98	-0.107	1	369	1	369
MSTRG.23805	MSTRG.23805.4	ENSMGAG00000001510	ENSMGAT00000001620	ARPC5	MSTRG.10031	2475	369	-25.08	-0.12	1	240	130	369
MSTRG.28669	MSTRG.28669.1	ENSMGAG00000001510	ENSMGAT00000001620	ARPC5	MSTRG.10031	8946	369	-45	-0.1308	1	369	1	369
MSTRG.27475	MSTRG.27475.2	ENSMGAG00000001510	ENSMGAT00000029024	ARPC5	MSTRG.10031	4144	821	-75.7	-0.1074	1	821	1	821
MSTRG.14959	MSTRG.14959.2	ENSMGAG00000001510	ENSMGAT00000001620	ARPC5	MSTRG.10031	2721	369	-35.14	-0.104	1	369	1	369
MSTRG.27475	MSTRG.27475.2	ENSMGAG00000001510	ENSMGAT00000001620	ARPC5	MSTRG.10031	4144	369	-44.62	-0.1275	1	369	1	369
MSTRG.24868	MSTRG.24868.7	ENSMGAG00000001510	ENSMGAT00000001620	ARPC5	MSTRG.10031	3333	369	-36.82	-0.1129	1	369	1	369
MSTRG.49350	MSTRG.49350.1	ENSMGAG00000001510	ENSMGAT00000001620	ARPC5	MSTRG.10031	283	369	-31.51	-0.118	1	278	92	369
MSTRG.13837	MSTRG.13837.9	ENSMGAG00000001510	ENSMGAT00000029024	ARPC5	MSTRG.10031	227	821	-18.35	-0.1003	-215	11	379	605
MSTRG.46558	MSTRG.46558.3	ENSMGAG00000001510	ENSMGAT00000029024	ARPC5	MSTRG.10031	261	821	-22.83	-0.1042	-242	18	318	578
MSTRG.26440	MSTRG.26440.4	ENSMGAG00000001510	ENSMGAT00000001620	ARPC5	MSTRG.10031	229	369	-16.45	-0.1075	1	188	182	369
MSTRG.43740	MSTRG.43740.4	ENSMGAG00000001510	ENSMGAT00000032499	ARPC5	MSTRG.10031	201	893	-19.44	-0.1137	-54	146	638	838
MSTRG.46558	MSTRG.46558.3	ENSMGAG00000001510	ENSMGAT00000032499	ARPC5	MSTRG.10031	261	893	-22.83	-0.1042	-314	-54	318	578
MSTRG.34011	MSTRG.34011.1	ENSMGAG00000001510	ENSMGAT00000001620	ARPC5	MSTRG.10031	1134	369	-24.96	-0.1011	1	286	1	286
MSTRG.18887	MSTRG.18887.12	ENSMGAG00000001510	ENSMGAT00000001620	ARPC5	MSTRG.10031	227	369	-20.15	-0.1018	-90	136	52	278
MSTRG.33719	MSTRG.33719.6	ENSMGAG00000001510	ENSMGAT00000029024	ARPC5	MSTRG.10031	227	821	-20.76	-0.1207	-300	-74	294	520
MSTRG.34985	MSTRG.34985.8	ENSMGAG00000001510	ENSMGAT00000029024	ARPC5	MSTRG.10031	200	821	-23.02	-0.1362	-303	-104	318	517
MSTRG.44914	MSTRG.44914.4	ENSMGAG00000001510	ENSMGAT00000001620	ARPC5	MSTRG.10031	10980	369	-33.22	-0.1061	1	369	1	369
MSTRG.24868	MSTRG.24868.3	ENSMGAG00000001510	ENSMGAT00000001620	ARPC5	MSTRG.10031	2816	369	-36.82	-0.1129	1	369	1	369
MSTRG.50685	MSTRG.50685.1	ENSMGAG00000001510	ENSMGAT00000001620	ARPC5	MSTRG.10031	1365	369	-46.67	-0.1326	1	369	1	369
MSTRG.25467	MSTRG.25467.1	ENSMGAG00000001510	ENSMGAT00000001620	ARPC5	MSTRG.10031	1178	369	-35.13	-0.1007	1	369	1	369
MSTRG.55570	MSTRG.55570.3	ENSMGAG00000001510	ENSMGAT00000001620	ARPC5	MSTRG.10031	3004	369	-37.16	-0.1029	1	369	1	369
MSTRG.32826	MSTRG.32826.6	ENSMGAG00000001510	ENSMGAT00000029024	ARPC5	MSTRG.10031	227	821	-17.14	-0.1617	1	117	705	821
MSTRG.34985	MSTRG.34985.8	ENSMGAG00000001510	ENSMGAT00000032499	ARPC5	MSTRG.10031	200	893	-23.02	-0.1362	-375	-176	318	517
MSTRG.26440	MSTRG.26440.4	ENSMGAG00000001510	ENSMGAT00000029024	ARPC5	MSTRG.10031	229	821	-18.99	-0.1283	-236	-8	356	584
MSTRG.17922	MSTRG.17922.2	ENSMGAG00000001510	ENSMGAT00000001620	ARPC5	MSTRG.10031	5537	369	-34.56	-0.1008	1	369	1	369
MSTRG.12211	MSTRG.12211.1	ENSMGAG00000001510	ENSMGAT00000001620	ARPC5	MSTRG.10031	1014	369	-37.32	-0.1066	1	369	1	369
MSTRG.55570	MSTRG.55570.1	ENSMGAG00000001510	ENSMGAT00000001620	ARPC5	MSTRG.10031	3588	369	-37.16	-0.1029	1	369	1	369
MSTRG.42979	MSTRG.42979.1	ENSMGAG00000001510	ENSMGAT00000001620	ARPC5	MSTRG.10031	7667	369	-37.55	-0.1026	1	369	1	369
MSTRG.33719	MSTRG.33719.6	ENSMGAG00000001510	ENSMGAT00000032499	ARPC5	MSTRG.10031	227	893	-20.76	-0.1207	-372	-146	294	520
MSTRG.3904	MSTRG.3904.8	ENSMGAG00000001510	ENSMGAT00000032499	ARPC5	MSTRG.10031	207	893	-18.19	-0.107	-274	-68	412	618
MSTRG.3904	MSTRG.3904.8	ENSMGAG00000001510	ENSMGAT00000029024	ARPC5	MSTRG.10031	207	821	-18.19	-0.107	-202	4	412	618
MSTRG.20790	MSTRG.20790.3	ENSMGAG00000001510	ENSMGAT00000001620	ARPC5	MSTRG.10031	2428	369	-30.2	-0.101	1	369	1	369
MSTRG.26440	MSTRG.26440.4	ENSMGAG00000001510	ENSMGAT00000032499	ARPC5	MSTRG.10031	229	893	-18.99	-0.1283	-236	-8	428	656
MSTRG.44386	MSTRG.44386.7	ENSMGAG00000001510	ENSMGAT00000001620	ARPC5	MSTRG.10031	4458	369	-32.38	-0.1113	1	320	50	369
MSTRG.1226	MSTRG.1226.6	ENSMGAG00000001510	ENSMGAT00000001620	ARPC5	MSTRG.10031	326	369	-20.07	-0.1115	-42	150	1	193
MSTRG.1226	MSTRG.1226.6	ENSMGAG00000001514	ENSMGAT00000001651	NA	MSTRG.11538	326	873	-19.56	-0.1222	1	171	703	873
MSTRG.14959	MSTRG.14959.4	ENSMGAG00000001514	ENSMGAT00000001651	NA	MSTRG.11538	350	873	-31.8	-0.114	1	325	549	873
MSTRG.3904	MSTRG.3904.8	ENSMGAG00000001514	ENSMGAT00000001651	NA	MSTRG.11538	207	873	-21.29	-0.1115	-341	-135	325	531
MSTRG.33719	MSTRG.33719.6	ENSMGAG00000001514	ENSMGAT00000001651	NA	MSTRG.11538	227	873	-24.07	-0.166	-320	-94	326	552
MSTRG.26440	MSTRG.26440.4	ENSMGAG00000001514	ENSMGAT00000001651	NA	MSTRG.11538	229	873	-17.67	-0.1052	-460	-232	184	412
MSTRG.20526	MSTRG.20526.6	ENSMGAG00000001514	ENSMGAT00000001651	NA	MSTRG.11538	235	873	-16.57	-0.1004	-423	-189	215	449
MSTRG.14379	MSTRG.14379.2	ENSMGAG00000001514	ENSMGAT00000001651	NA	MSTRG.11538	235	873	-14.96	-0.1025	-473	-239	165	399
MSTRG.49350	MSTRG.49350.1	ENSMGAG00000001514	ENSMGAT00000001651	NA	MSTRG.11538	283	873	-23.37	-0.103	1	239	635	873
MSTRG.34985	MSTRG.34985.8	ENSMGAG00000001514	ENSMGAT00000001651	NA	MSTRG.11538	200	873	-21.14	-0.1073	-181	18	492	691
MSTRG.12747	MSTRG.12747.1	ENSMGAG00000001514	ENSMGAT00000001651	NA	MSTRG.11538	246	873	-21.92	-0.1142	-408	-163	219	464
MSTRG.18887	MSTRG.18887.12	ENSMGAG00000001514	ENSMGAT00000001651	NA	MSTRG.11538	227	873	-23.38	-0.1068	-396	-170	250	476
MSTRG.55209	MSTRG.55209.5	ENSMGAG00000001514	ENSMGAT00000001651	NA	MSTRG.11538	204	873	-17.4	-0.1036	-281	-78	388	591
MSTRG.18887	MSTRG.18887.12	ENSMGAG00000001660	ENSMGAT00000025591	KIF18A	MSTRG.37438	227	2705	-27.76	-0.1322	1	214	2492	2705
MSTRG.14959	MSTRG.14959.4	ENSMGAG00000001660	ENSMGAT00000001828	KIF18A	MSTRG.37438	350	3066	-33.45	-0.1111	-24	325	2692	3041
MSTRG.3373	MSTRG.3373.3	ENSMGAG00000001660	ENSMGAT00000001828	KIF18A	MSTRG.37438	220	3066	-18.7	-0.1016	-2296	-2077	550	769
MSTRG.18837	MSTRG.18837.3	ENSMGAG00000001660	ENSMGAT00000025591	KIF18A	MSTRG.37438	329	2705	-41.52	-0.1452	-2375	-2054	1	322
MSTRG.18227	MSTRG.18227.2	ENSMGAG00000001660	ENSMGAT00000001828	KIF18A	MSTRG.37438	336	3066	-32.27	-0.1028	-7	328	2723	3058
MSTRG.46558	MSTRG.46558.3	ENSMGAG00000001660	ENSMGAT00000025591	KIF18A	MSTRG.37438	261	2705	-21.81	-0.1039	-1892	-1632	552	812
MSTRG.34263	MSTRG.34263.8	ENSMGAG00000001660	ENSMGAT00000001828	KIF18A	MSTRG.37438	277	3066	-25.72	-0.139	1	224	2843	3066
MSTRG.20790	MSTRG.20790.7	ENSMGAG00000001660	ENSMGAT00000025591	KIF18A	MSTRG.37438	661	2705	-39.97	-0.1745	1	235	2471	2705
MSTRG.18227	MSTRG.18227.2	ENSMGAG00000001660	ENSMGAT00000025591	KIF18A	MSTRG.37438	336	2705	-32.27	-0.1028	-7	328	2362	2697
MSTRG.13837	MSTRG.13837.9	ENSMGAG00000001660	ENSMGAT00000025591	KIF18A	MSTRG.37438	227	2705	-19.66	-0.1252	1	192	2514	2705
MSTRG.54296	MSTRG.54296.1	ENSMGAG00000001660	ENSMGAT00000001828	KIF18A	MSTRG.37438	760	3066	-36.81	-0.1079	1	357	2710	3066
MSTRG.17033	MSTRG.17033.4	ENSMGAG00000001660	ENSMGAT00000025591	KIF18A	MSTRG.37438	220	2705	-20.89	-0.1348	-2484	-2269	1	216
MSTRG.43740	MSTRG.43740.4	ENSMGAG00000001660	ENSMGAT00000025591	KIF18A	MSTRG.37438	201	2705	-19.61	-0.1021	-6	194	2498	2698
MSTRG.49350	MSTRG.49350.1	ENSMGAG00000001660	ENSMGAT00000025591	KIF18A	MSTRG.37438	283	2705	-26.64	-0.111	1	259	2447	2705
MSTRG.12747	MSTRG.12747.1	ENSMGAG00000001660	ENSMGAT00000001828	KIF18A	MSTRG.37438	246	3066	-26.98	-0.1134	-2754	-2509	66	311
MSTRG.18887	MSTRG.18887.12	ENSMGAG00000001660	ENSMGAT00000001828	KIF18A	MSTRG.37438	227	3066	-27.76	-0.1322	1	214	2853	3066
MSTRG.43740	MSTRG.43740.4	ENSMGAG00000001660	ENSMGAT00000001828	KIF18A	MSTRG.37438	201	3066	-19.61	-0.1021	-6	194	2859	3059
MSTRG.54296	MSTRG.54296.1	ENSMGAG00000001660	ENSMGAT00000025591	KIF18A	MSTRG.37438	760	2705	-36.81	-0.1079	1	357	2349	2705
MSTRG.37986	MSTRG.37986.11	ENSMGAG00000001660	ENSMGAT00000001828	KIF18A	MSTRG.37438	217	3066	-19.56	-0.1778	1	199	2868	3066
MSTRG.13837	MSTRG.13837.9	ENSMGAG00000001660	ENSMGAT00000001828	KIF18A	MSTRG.37438	227	3066	-19.66	-0.1252	1	192	2875	3066
MSTRG.34263	MSTRG.34263.8	ENSMGAG00000001660	ENSMGAT00000025591	KIF18A	MSTRG.37438	277	2705	-25.72	-0.139	1	224	2482	2705
MSTRG.47988	MSTRG.47988.1	ENSMGAG00000001660	ENSMGAT00000001828	KIF18A	MSTRG.37438	585	3066	-45.35	-0.1543	-2480	-2171	1	310
MSTRG.17033	MSTRG.17033.4	ENSMGAG00000001660	ENSMGAT00000001828	KIF18A	MSTRG.37438	220	3066	-20.89	-0.1348	-2845	-2630	1	216
MSTRG.55209	MSTRG.55209.5	ENSMGAG00000001660	ENSMGAT00000001828	KIF18A	MSTRG.37438	204	3066	-21.43	-0.1066	-74	129	2788	2991
MSTRG.20790	MSTRG.20790.7	ENSMGAG00000001660	ENSMGAT00000001828	KIF18A	MSTRG.37438	661	3066	-39.97	-0.1745	1	235	2832	3066
MSTRG.3373	MSTRG.3373.3	ENSMGAG00000001660	ENSMGAT00000025591	KIF18A	MSTRG.37438	220	2705	-19.78	-0.1252	-2374	-2155	111	330
MSTRG.14959	MSTRG.14959.4	ENSMGAG00000001660	ENSMGAT00000025591	KIF18A	MSTRG.37438	350	2705	-33.45	-0.1111	-24	325	2331	2680
MSTRG.55209	MSTRG.55209.5	ENSMGAG00000001660	ENSMGAT00000025591	KIF18A	MSTRG.37438	204	2705	-21.43	-0.1066	-74	129	2427	2630
MSTRG.18837	MSTRG.18837.5	ENSMGAG00000001660	ENSMGAT00000025591	KIF18A	MSTRG.37438	319	2705	-36.8	-0.1333	-2382	-2064	4	322
MSTRG.18837	MSTRG.18837.5	ENSMGAG00000001660	ENSMGAT00000001828	KIF18A	MSTRG.37438	319	3066	-36.8	-0.1333	-2743	-2425	4	322
MSTRG.37986	MSTRG.37986.11	ENSMGAG00000001660	ENSMGAT00000025591	KIF18A	MSTRG.37438	217	2705	-19.56	-0.1778	1	199	2507	2705
MSTRG.49350	MSTRG.49350.1	ENSMGAG00000001660	ENSMGAT00000001828	KIF18A	MSTRG.37438	283	3066	-26.64	-0.111	1	259	2808	3066
MSTRG.12747	MSTRG.12747.1	ENSMGAG00000001660	ENSMGAT00000025591	KIF18A	MSTRG.37438	246	2705	-26.98	-0.1134	-2393	-2148	66	311
MSTRG.18837	MSTRG.18837.3	ENSMGAG00000001660	ENSMGAT00000001828	KIF18A	MSTRG.37438	329	3066	-41.52	-0.1452	-2736	-2415	1	322
MSTRG.47988	MSTRG.47988.1	ENSMGAG00000001660	ENSMGAT00000025591	KIF18A	MSTRG.37438	585	2705	-45.35	-0.1543	-2119	-1810	1	310
MSTRG.33719	MSTRG.33719.6	ENSMGAG00000001662	ENSMGAT00000001853	NA	MSTRG.10044	227	5647	-24.47	-0.1122	-2448	-2222	2972	3198
MSTRG.18837	MSTRG.18837.4	ENSMGAG00000001662	ENSMGAT00000001853	NA	MSTRG.10044	521	5647	-55.81	-0.111	-1981	-1461	3145	3665
MSTRG.33788	MSTRG.33788.6	ENSMGAG00000001662	ENSMGAT00000001853	NA	MSTRG.10044	233	5647	-17.38	-0.1073	-3925	-3693	1489	1721
MSTRG.55209	MSTRG.55209.5	ENSMGAG00000001662	ENSMGAT00000001853	NA	MSTRG.10044	204	5647	-27.02	-0.1437	-2677	-2474	2766	2969
MSTRG.18227	MSTRG.18227.2	ENSMGAG00000001662	ENSMGAT00000001853	NA	MSTRG.10044	336	5647	-35.88	-0.1104	-814	-479	4497	4832
MSTRG.34263	MSTRG.34263.8	ENSMGAG00000001662	ENSMGAT00000001853	NA	MSTRG.10044	277	5647	-32.05	-0.1187	-707	-431	4663	4939
MSTRG.50263	MSTRG.50263.3	ENSMGAG00000001662	ENSMGAT00000001853	NA	MSTRG.10044	336	5647	-31.45	-0.1038	-767	-432	4544	4879
MSTRG.3904	MSTRG.3904.8	ENSMGAG00000001662	ENSMGAT00000001853	NA	MSTRG.10044	207	5647	-26.09	-0.1305	-3141	-2935	2299	2505
MSTRG.14959	MSTRG.14959.4	ENSMGAG00000001662	ENSMGAT00000001853	NA	MSTRG.10044	350	5647	-48.31	-0.1519	-880	-531	4417	4766
MSTRG.36950	MSTRG.36950.4	ENSMGAG00000001662	ENSMGAT00000001853	NA	MSTRG.10044	214	5647	-28.81	-0.1426	-3377	-3164	2056	2269
MSTRG.18837	MSTRG.18837.2	ENSMGAG00000001662	ENSMGAT00000001853	NA	MSTRG.10044	683	5647	-77.8	-0.1166	-1895	-1213	3069	3751
MSTRG.20526	MSTRG.20526.6	ENSMGAG00000001662	ENSMGAT00000001853	NA	MSTRG.10044	235	5647	-23.85	-0.1084	-615	-381	4797	5031
MSTRG.7344	MSTRG.7344.1	ENSMGAG00000001662	ENSMGAT00000001853	NA	MSTRG.10044	231	5647	-22.01	-0.101	-1310	-1080	4106	4336
MSTRG.17033	MSTRG.17033.4	ENSMGAG00000001662	ENSMGAT00000001853	NA	MSTRG.10044	220	5647	-28.82	-0.1592	-2850	-2631	2577	2796
MSTRG.12166	MSTRG.12166.6	ENSMGAG00000001662	ENSMGAT00000001853	NA	MSTRG.10044	312	5647	-29.84	-0.1089	-375	-64	4960	5271
MSTRG.37986	MSTRG.37986.14	ENSMGAG00000001662	ENSMGAT00000001853	NA	MSTRG.10044	229	5647	-22.33	-0.1188	-3929	-3701	1489	1717
MSTRG.37986	MSTRG.37986.11	ENSMGAG00000001662	ENSMGAT00000001853	NA	MSTRG.10044	217	5647	-27.53	-0.1363	-247	-31	5183	5399
MSTRG.3373	MSTRG.3373.3	ENSMGAG00000001662	ENSMGAT00000001853	NA	MSTRG.10044	220	5647	-20.11	-0.1241	-4733	-4514	694	913
MSTRG.12747	MSTRG.12747.1	ENSMGAG00000001662	ENSMGAT00000001853	NA	MSTRG.10044	246	5647	-35.24	-0.2061	-932	-687	4469	4714
MSTRG.18837	MSTRG.18837.1	ENSMGAG00000001662	ENSMGAT00000001853	NA	MSTRG.10044	714	5647	-68.36	-0.102	-2091	-1378	2842	3555
MSTRG.18887	MSTRG.18887.12	ENSMGAG00000001662	ENSMGAT00000001853	NA	MSTRG.10044	227	5647	-30.16	-0.1563	-3099	-2873	2321	2547
MSTRG.1226	MSTRG.1226.6	ENSMGAG00000001662	ENSMGAT00000001853	NA	MSTRG.10044	326	5647	-36.61	-0.1216	-2772	-2447	2549	2874
MSTRG.43740	MSTRG.43740.4	ENSMGAG00000001662	ENSMGAT00000001853	NA	MSTRG.10044	201	5647	-26.37	-0.1551	-3850	-3650	1596	1796
MSTRG.18837	MSTRG.18837.3	ENSMGAG00000001662	ENSMGAT00000001853	NA	MSTRG.10044	329	5647	-37.36	-0.1182	-4482	-4154	836	1164
MSTRG.50721	MSTRG.50721.1	ENSMGAG00000001662	ENSMGAT00000001853	NA	MSTRG.10044	790	5647	-81.63	-0.1086	-2430	-1641	2427	3216
MSTRG.46558	MSTRG.46558.3	ENSMGAG00000001662	ENSMGAT00000001853	NA	MSTRG.10044	261	5647	-30.09	-0.1233	-2959	-2699	2427	2687
MSTRG.18887	MSTRG.18887.30	ENSMGAG00000001662	ENSMGAT00000001853	NA	MSTRG.10044	315	5647	-34.62	-0.1139	-1653	-1339	3679	3993
MSTRG.18837	MSTRG.18837.5	ENSMGAG00000001662	ENSMGAT00000001853	NA	MSTRG.10044	319	5647	-36.51	-0.1388	-4482	-4164	846	1164
MSTRG.13837	MSTRG.13837.9	ENSMGAG00000001662	ENSMGAT00000001853	NA	MSTRG.10044	227	5647	-29.49	-0.1685	-2457	-2231	2963	3189
MSTRG.47988	MSTRG.47988.1	ENSMGAG00000001662	ENSMGAT00000001853	NA	MSTRG.10044	585	5647	-69.5	-0.1275	-517	67	4545	5129
MSTRG.34985	MSTRG.34985.8	ENSMGAG00000001662	ENSMGAT00000001853	NA	MSTRG.10044	200	5647	-23.96	-0.1461	-3653	-3454	1794	1993
MSTRG.26440	MSTRG.26440.4	ENSMGAG00000001662	ENSMGAT00000001853	NA	MSTRG.10044	229	5647	-29.7	-0.1508	-1615	-1387	3803	4031
MSTRG.32826	MSTRG.32826.6	ENSMGAG00000001662	ENSMGAT00000001853	NA	MSTRG.10044	227	5647	-22.28	-0.1076	-1076	-850	4344	4570
MSTRG.49350	MSTRG.49350.1	ENSMGAG00000001662	ENSMGAT00000001853	NA	MSTRG.10044	283	5647	-36.49	-0.1495	-3004	-2722	2360	2642
MSTRG.12747	MSTRG.12747.1	ENSMGAG00000001813	ENSMGAT00000023605	ARHGEF16	MSTRG.27241	246	3073	-33.57	-0.2348	1	178	2896	3073
MSTRG.18837	MSTRG.18837.3	ENSMGAG00000001813	ENSMGAT00000023605	ARHGEF16	MSTRG.27241	329	3073	-41.31	-0.1283	-16	312	2728	3056
MSTRG.18887	MSTRG.18887.12	ENSMGAG00000001813	ENSMGAT00000023605	ARHGEF16	MSTRG.27241	227	3073	-26.04	-0.1431	-271	-45	2575	2801
MSTRG.18887	MSTRG.18887.30	ENSMGAG00000001813	ENSMGAT00000002003	ARHGEF16	MSTRG.27241	315	2306	-35.59	-0.1167	-1972	-1658	19	333
MSTRG.55209	MSTRG.55209.5	ENSMGAG00000001813	ENSMGAT00000002003	ARHGEF16	MSTRG.27241	204	2306	-22.41	-0.1198	-375	-172	1727	1930
MSTRG.37986	MSTRG.37986.14	ENSMGAG00000001813	ENSMGAT00000036841	ARHGEF16	MSTRG.27241	229	2998	-22.37	-0.1136	-20	208	2749	2977
MSTRG.49350	MSTRG.49350.1	ENSMGAG00000001813	ENSMGAT00000023605	ARHGEF16	MSTRG.27241	283	3073	-33.06	-0.1267	-1314	-1032	1476	1758
MSTRG.32826	MSTRG.32826.6	ENSMGAG00000001813	ENSMGAT00000023605	ARHGEF16	MSTRG.27241	227	3073	-22	-0.1134	-622	-396	2224	2450
MSTRG.14959	MSTRG.14959.4	ENSMGAG00000001813	ENSMGAT00000002003	ARHGEF16	MSTRG.27241	350	2306	-43.18	-0.132	-1917	-1568	39	388
MSTRG.18837	MSTRG.18837.1	ENSMGAG00000001813	ENSMGAT00000036841	ARHGEF16	MSTRG.27241	714	2998	-74.21	-0.1044	-2219	-1506	65	778
MSTRG.50721	MSTRG.50721.1	ENSMGAG00000001813	ENSMGAT00000002003	ARHGEF16	MSTRG.27241	790	2306	-70.93	-0.1117	-1515	-868	1	648
MSTRG.36950	MSTRG.36950.4	ENSMGAG00000001813	ENSMGAT00000002003	ARHGEF16	MSTRG.27241	214	2306	-18.54	-0.1024	-2091	-1891	1	201
MSTRG.47988	MSTRG.47988.1	ENSMGAG00000001813	ENSMGAT00000023605	ARHGEF16	MSTRG.27241	585	3073	-62.39	-0.1083	-1114	-530	1374	1958
MSTRG.43740	MSTRG.43740.4	ENSMGAG00000001813	ENSMGAT00000036841	ARHGEF16	MSTRG.27241	201	2998	-24.81	-0.1477	-24	176	2773	2973
MSTRG.7344	MSTRG.7344.1	ENSMGAG00000001813	ENSMGAT00000036841	ARHGEF16	MSTRG.27241	231	2998	-24.46	-0.1254	-135	95	2632	2862
MSTRG.12166	MSTRG.12166.6	ENSMGAG00000001813	ENSMGAT00000002003	ARHGEF16	MSTRG.27241	312	2306	-29.24	-0.1056	-1870	-1559	124	435
MSTRG.33719	MSTRG.33719.6	ENSMGAG00000001813	ENSMGAT00000002003	ARHGEF16	MSTRG.27241	227	2306	-22.72	-0.1177	-2078	-1876	1	203
MSTRG.18887	MSTRG.18887.30	ENSMGAG00000001813	ENSMGAT00000036841	ARHGEF16	MSTRG.27241	315	2998	-36.18	-0.1206	-865	-551	1818	2132
MSTRG.8307	MSTRG.8307.7	ENSMGAG00000001813	ENSMGAT00000002003	ARHGEF16	MSTRG.27241	326	2306	-28.42	-0.1274	1	256	2051	2306
MSTRG.46558	MSTRG.46558.3	ENSMGAG00000001813	ENSMGAT00000023605	ARHGEF16	MSTRG.27241	261	3073	-30.3	-0.1212	-458	-198	2354	2614
MSTRG.20790	MSTRG.20790.8	ENSMGAG00000001813	ENSMGAT00000023605	ARHGEF16	MSTRG.27241	544	3073	-57.36	-0.1346	1	445	2629	3073
MSTRG.12166	MSTRG.12166.6	ENSMGAG00000001813	ENSMGAT00000036841	ARHGEF16	MSTRG.27241	312	2998	-29.24	-0.1056	-2562	-2251	124	435
MSTRG.7344	MSTRG.7344.1	ENSMGAG00000001813	ENSMGAT00000023605	ARHGEF16	MSTRG.27241	231	3073	-24.46	-0.1254	-135	95	2707	2937
MSTRG.18227	MSTRG.18227.2	ENSMGAG00000001813	ENSMGAT00000002003	ARHGEF16	MSTRG.27241	336	2306	-43.43	-0.1579	-278	57	1692	2027
MSTRG.18837	MSTRG.18837.4	ENSMGAG00000001813	ENSMGAT00000036841	ARHGEF16	MSTRG.27241	521	2998	-56.94	-0.1108	-16	504	2461	2981
MSTRG.18837	MSTRG.18837.5	ENSMGAG00000001813	ENSMGAT00000036841	ARHGEF16	MSTRG.27241	319	2998	-40.91	-0.1406	-329	-11	2350	2668
MSTRG.32826	MSTRG.32826.6	ENSMGAG00000001813	ENSMGAT00000036841	ARHGEF16	MSTRG.27241	227	2998	-22	-0.1134	-622	-396	2149	2375
MSTRG.12166	MSTRG.12166.6	ENSMGAG00000001813	ENSMGAT00000023605	ARHGEF16	MSTRG.27241	312	3073	-29.24	-0.1056	-2637	-2326	124	435
MSTRG.32826	MSTRG.32826.6	ENSMGAG00000001813	ENSMGAT00000002003	ARHGEF16	MSTRG.27241	227	2306	-20.96	-0.108	-905	-679	1174	1400
MSTRG.33719	MSTRG.33719.6	ENSMGAG00000001813	ENSMGAT00000036841	ARHGEF16	MSTRG.27241	227	2998	-25.53	-0.1258	-140	86	2631	2857
MSTRG.36950	MSTRG.36950.4	ENSMGAG00000001813	ENSMGAT00000023605	ARHGEF16	MSTRG.27241	214	3073	-18.54	-0.1024	-2858	-2658	1	201
MSTRG.46558	MSTRG.46558.3	ENSMGAG00000001813	ENSMGAT00000036841	ARHGEF16	MSTRG.27241	261	2998	-30.3	-0.1212	-458	-198	2279	2539
MSTRG.43740	MSTRG.43740.4	ENSMGAG00000001813	ENSMGAT00000002003	ARHGEF16	MSTRG.27241	201	2306	-24.81	-0.1477	-24	176	2081	2281
MSTRG.13837	MSTRG.13837.9	ENSMGAG00000001813	ENSMGAT00000023605	ARHGEF16	MSTRG.27241	227	3073	-22.6	-0.1345	-1677	-1451	1169	1395
MSTRG.18837	MSTRG.18837.5	ENSMGAG00000001813	ENSMGAT00000023605	ARHGEF16	MSTRG.27241	319	3073	-40.91	-0.1406	-329	-11	2425	2743
MSTRG.18837	MSTRG.18837.4	ENSMGAG00000001813	ENSMGAT00000023605	ARHGEF16	MSTRG.27241	521	3073	-56.94	-0.1108	-16	504	2536	3056
MSTRG.34985	MSTRG.34985.8	ENSMGAG00000001813	ENSMGAT00000036841	ARHGEF16	MSTRG.27241	200	2998	-20.12	-0.117	-2784	-2585	14	213
MSTRG.36950	MSTRG.36950.4	ENSMGAG00000001813	ENSMGAT00000036841	ARHGEF16	MSTRG.27241	214	2998	-18.54	-0.1024	-2783	-2583	1	201
MSTRG.3904	MSTRG.3904.8	ENSMGAG00000001813	ENSMGAT00000023605	ARHGEF16	MSTRG.27241	207	3073	-24.54	-0.1534	-2622	-2416	244	450
MSTRG.18837	MSTRG.18837.5	ENSMGAG00000001813	ENSMGAT00000002003	ARHGEF16	MSTRG.27241	319	2306	-40.67	-0.1295	-1971	-1653	16	334
MSTRG.37986	MSTRG.37986.11	ENSMGAG00000001813	ENSMGAT00000002003	ARHGEF16	MSTRG.27241	217	2306	-22.74	-0.1292	-1836	-1620	253	469
MSTRG.18837	MSTRG.18837.2	ENSMGAG00000001813	ENSMGAT00000023605	ARHGEF16	MSTRG.27241	683	3073	-68.5	-0.1015	-16	666	2374	3056
MSTRG.26440	MSTRG.26440.4	ENSMGAG00000001813	ENSMGAT00000002003	ARHGEF16	MSTRG.27241	229	2306	-23.58	-0.1048	-82	146	1995	2223
MSTRG.33719	MSTRG.33719.6	ENSMGAG00000001813	ENSMGAT00000023605	ARHGEF16	MSTRG.27241	227	3073	-25.53	-0.1258	-140	86	2706	2932
MSTRG.20790	MSTRG.20790.7	ENSMGAG00000001813	ENSMGAT00000036841	ARHGEF16	MSTRG.27241	661	2998	-61.84	-0.1431	1	445	2554	2998
MSTRG.55209	MSTRG.55209.5	ENSMGAG00000001813	ENSMGAT00000036841	ARHGEF16	MSTRG.27241	204	2998	-24.83	-0.1241	-630	-427	2164	2367
MSTRG.43740	MSTRG.43740.4	ENSMGAG00000001813	ENSMGAT00000023605	ARHGEF16	MSTRG.27241	201	3073	-24.81	-0.1477	-24	176	2848	3048
MSTRG.12747	MSTRG.12747.1	ENSMGAG00000001813	ENSMGAT00000036841	ARHGEF16	MSTRG.27241	246	2998	-33.57	-0.2348	1	178	2821	2998
MSTRG.46558	MSTRG.46558.3	ENSMGAG00000001813	ENSMGAT00000002003	ARHGEF16	MSTRG.27241	261	2306	-32.46	-0.1314	-2	258	2043	2303
MSTRG.7344	MSTRG.7344.1	ENSMGAG00000001813	ENSMGAT00000002003	ARHGEF16	MSTRG.27241	231	2306	-24.46	-0.1254	-135	95	1940	2170
MSTRG.17033	MSTRG.17033.4	ENSMGAG00000001813	ENSMGAT00000036841	ARHGEF16	MSTRG.27241	220	2998	-28	-0.1522	-1271	-1052	1507	1726
MSTRG.37986	MSTRG.37986.11	ENSMGAG00000001813	ENSMGAT00000036841	ARHGEF16	MSTRG.27241	217	2998	-24.6	-0.1309	-47	169	2734	2950
MSTRG.37986	MSTRG.37986.14	ENSMGAG00000001813	ENSMGAT00000023605	ARHGEF16	MSTRG.27241	229	3073	-22.37	-0.1136	-20	208	2824	3052
MSTRG.13837	MSTRG.13837.9	ENSMGAG00000001813	ENSMGAT00000002003	ARHGEF16	MSTRG.27241	227	2306	-22.6	-0.1345	-1677	-1451	402	628
MSTRG.26440	MSTRG.26440.4	ENSMGAG00000001813	ENSMGAT00000023605	ARHGEF16	MSTRG.27241	229	3073	-23.41	-0.1136	-1462	-1234	1382	1610
MSTRG.20790	MSTRG.20790.7	ENSMGAG00000001813	ENSMGAT00000023605	ARHGEF16	MSTRG.27241	661	3073	-61.84	-0.1431	1	445	2629	3073
MSTRG.18227	MSTRG.18227.2	ENSMGAG00000001813	ENSMGAT00000023605	ARHGEF16	MSTRG.27241	336	3073	-43.43	-0.1579	-1045	-710	1692	2027
MSTRG.12166	MSTRG.12166.10	ENSMGAG00000001813	ENSMGAT00000023605	ARHGEF16	MSTRG.27241	315	3073	-27.41	-0.1008	1	286	2788	3073
MSTRG.18887	MSTRG.18887.30	ENSMGAG00000001813	ENSMGAT00000023605	ARHGEF16	MSTRG.27241	315	3073	-36.18	-0.1206	-865	-551	1893	2207
MSTRG.34985	MSTRG.34985.8	ENSMGAG00000001813	ENSMGAT00000002003	ARHGEF16	MSTRG.27241	200	2306	-20.12	-0.117	-2092	-1893	14	213
MSTRG.26440	MSTRG.26440.4	ENSMGAG00000001813	ENSMGAT00000036841	ARHGEF16	MSTRG.27241	229	2998	-23.41	-0.1136	-1462	-1234	1307	1535
MSTRG.14959	MSTRG.14959.4	ENSMGAG00000001813	ENSMGAT00000036841	ARHGEF16	MSTRG.27241	350	2998	-43.18	-0.132	-2609	-2260	39	388
MSTRG.55209	MSTRG.55209.5	ENSMGAG00000001813	ENSMGAT00000023605	ARHGEF16	MSTRG.27241	204	3073	-24.83	-0.1241	-630	-427	2239	2442
MSTRG.28420	MSTRG.28420.1	ENSMGAG00000001813	ENSMGAT00000023605	ARHGEF16	MSTRG.27241	974	3073	-83.76	-0.1021	1	849	2225	3073
MSTRG.18837	MSTRG.18837.3	ENSMGAG00000001813	ENSMGAT00000036841	ARHGEF16	MSTRG.27241	329	2998	-41.31	-0.1283	-16	312	2653	2981
MSTRG.47988	MSTRG.47988.1	ENSMGAG00000001813	ENSMGAT00000036841	ARHGEF16	MSTRG.27241	585	2998	-62.39	-0.1083	-1114	-530	1299	1883
MSTRG.13837	MSTRG.13837.9	ENSMGAG00000001813	ENSMGAT00000036841	ARHGEF16	MSTRG.27241	227	2998	-22.6	-0.1345	-1602	-1376	1169	1395
MSTRG.47988	MSTRG.47988.1	ENSMGAG00000001813	ENSMGAT00000002003	ARHGEF16	MSTRG.27241	585	2306	-62.39	-0.1083	-347	237	1374	1958
MSTRG.18837	MSTRG.18837.4	ENSMGAG00000001813	ENSMGAT00000002003	ARHGEF16	MSTRG.27241	521	2306	-54.3	-0.108	-244	276	1541	2061
MSTRG.18837	MSTRG.18837.1	ENSMGAG00000001813	ENSMGAT00000023605	ARHGEF16	MSTRG.27241	714	3073	-74.21	-0.1044	-2294	-1581	65	778
MSTRG.18837	MSTRG.18837.3	ENSMGAG00000001813	ENSMGAT00000002003	ARHGEF16	MSTRG.27241	329	2306	-38.92	-0.1201	-1891	-1563	86	414
MSTRG.12747	MSTRG.12747.1	ENSMGAG00000001813	ENSMGAT00000002003	ARHGEF16	MSTRG.27241	246	2306	-33.57	-0.2348	1	178	2129	2306
MSTRG.17033	MSTRG.17033.4	ENSMGAG00000001813	ENSMGAT00000002003	ARHGEF16	MSTRG.27241	220	2306	-28	-0.1522	-504	-285	1582	1801
MSTRG.49350	MSTRG.49350.1	ENSMGAG00000001813	ENSMGAT00000036841	ARHGEF16	MSTRG.27241	283	2998	-33.06	-0.1267	-1314	-1032	1401	1683
MSTRG.18887	MSTRG.18887.12	ENSMGAG00000001813	ENSMGAT00000036841	ARHGEF16	MSTRG.27241	227	2998	-26.04	-0.1431	-271	-45	2500	2726
MSTRG.37986	MSTRG.37986.11	ENSMGAG00000001813	ENSMGAT00000023605	ARHGEF16	MSTRG.27241	217	3073	-24.6	-0.1309	-47	169	2809	3025
MSTRG.17033	MSTRG.17033.4	ENSMGAG00000001813	ENSMGAT00000023605	ARHGEF16	MSTRG.27241	220	3073	-28	-0.1522	-1271	-1052	1582	1801
MSTRG.20790	MSTRG.20790.8	ENSMGAG00000001813	ENSMGAT00000036841	ARHGEF16	MSTRG.27241	544	2998	-57.36	-0.1346	1	445	2554	2998
MSTRG.49350	MSTRG.49350.1	ENSMGAG00000001813	ENSMGAT00000002003	ARHGEF16	MSTRG.27241	283	2306	-35.16	-0.1327	-1916	-1634	107	389
MSTRG.18887	MSTRG.18887.12	ENSMGAG00000001813	ENSMGAT00000002003	ARHGEF16	MSTRG.27241	227	2306	-26.62	-0.1372	-1984	-1758	95	321
MSTRG.12166	MSTRG.12166.10	ENSMGAG00000001813	ENSMGAT00000036841	ARHGEF16	MSTRG.27241	315	2998	-27.41	-0.1008	1	286	2713	2998
MSTRG.18227	MSTRG.18227.2	ENSMGAG00000001813	ENSMGAT00000036841	ARHGEF16	MSTRG.27241	336	2998	-43.43	-0.1579	-1045	-710	1617	1952
MSTRG.18837	MSTRG.18837.2	ENSMGAG00000001813	ENSMGAT00000036841	ARHGEF16	MSTRG.27241	683	2998	-68.5	-0.1015	-16	666	2299	2981
MSTRG.18837	MSTRG.18837.1	ENSMGAG00000001813	ENSMGAT00000002003	ARHGEF16	MSTRG.27241	714	2306	-83.95	-0.1204	-1574	-861	18	731
MSTRG.3904	MSTRG.3904.8	ENSMGAG00000001813	ENSMGAT00000036841	ARHGEF16	MSTRG.27241	207	2998	-24.54	-0.1534	-2547	-2341	244	450
MSTRG.3904	MSTRG.3904.8	ENSMGAG00000001813	ENSMGAT00000002003	ARHGEF16	MSTRG.27241	207	2306	-24.54	-0.1534	-1855	-1649	244	450
MSTRG.28420	MSTRG.28420.1	ENSMGAG00000001813	ENSMGAT00000036841	ARHGEF16	MSTRG.27241	974	2998	-83.76	-0.1021	1	849	2150	2998
MSTRG.14959	MSTRG.14959.4	ENSMGAG00000001813	ENSMGAT00000023605	ARHGEF16	MSTRG.27241	350	3073	-43.18	-0.132	-2684	-2335	39	388
MSTRG.34985	MSTRG.34985.8	ENSMGAG00000001813	ENSMGAT00000023605	ARHGEF16	MSTRG.27241	200	3073	-20.12	-0.117	-2859	-2660	14	213
MSTRG.34985	MSTRG.34985.8	ENSMGAG00000001842	ENSMGAT00000036355	LAD1	MSTRG.28980	200	2007	-22.85	-0.1277	-852	-653	955	1154
MSTRG.2141	MSTRG.2141.2	ENSMGAG00000001842	ENSMGAT00000002017	LAD1	MSTRG.28980	214	2082	-21.11	-0.1083	-314	-101	1554	1767
MSTRG.3904	MSTRG.3904.8	ENSMGAG00000001842	ENSMGAT00000036355	LAD1	MSTRG.28980	207	2007	-22.76	-0.1211	-1763	-1557	37	243
MSTRG.14959	MSTRG.14959.4	ENSMGAG00000001842	ENSMGAT00000036355	LAD1	MSTRG.28980	350	2007	-36.95	-0.1103	-406	-57	1251	1600
MSTRG.14959	MSTRG.14959.4	ENSMGAG00000001842	ENSMGAT00000002017	LAD1	MSTRG.28980	350	2082	-36.95	-0.1103	-481	-132	1251	1600
MSTRG.43740	MSTRG.43740.4	ENSMGAG00000001842	ENSMGAT00000002017	LAD1	MSTRG.28980	201	2082	-24.02	-0.1226	-848	-648	1033	1233
MSTRG.37986	MSTRG.37986.14	ENSMGAG00000001842	ENSMGAT00000036355	LAD1	MSTRG.28980	229	2007	-22.3	-0.1121	-149	79	1629	1857
MSTRG.36950	MSTRG.36950.4	ENSMGAG00000001842	ENSMGAT00000036355	LAD1	MSTRG.28980	214	2007	-18.25	-0.102	-1437	-1224	356	569
MSTRG.36950	MSTRG.36950.4	ENSMGAG00000001842	ENSMGAT00000002017	LAD1	MSTRG.28980	214	2082	-18.25	-0.102	-1512	-1299	356	569
MSTRG.2141	MSTRG.2141.2	ENSMGAG00000001842	ENSMGAT00000036355	LAD1	MSTRG.28980	214	2007	-21.11	-0.1083	-239	-26	1554	1767
MSTRG.17033	MSTRG.17033.4	ENSMGAG00000001842	ENSMGAT00000036355	LAD1	MSTRG.28980	220	2007	-26.55	-0.1492	-348	-129	1439	1658
MSTRG.8307	MSTRG.8307.7	ENSMGAG00000001842	ENSMGAT00000002017	LAD1	MSTRG.28980	326	2082	-30.22	-0.1079	-1409	-1084	347	672
MSTRG.34263	MSTRG.34263.8	ENSMGAG00000001842	ENSMGAT00000002017	LAD1	MSTRG.28980	277	2082	-28.67	-0.1303	-192	84	1613	1889
MSTRG.26440	MSTRG.26440.4	ENSMGAG00000001842	ENSMGAT00000002017	LAD1	MSTRG.28980	229	2082	-24.05	-0.1083	-876	-648	977	1205
MSTRG.55209	MSTRG.55209.5	ENSMGAG00000001842	ENSMGAT00000002017	LAD1	MSTRG.28980	204	2082	-28.77	-0.1475	-445	-242	1433	1636
MSTRG.18887	MSTRG.18887.30	ENSMGAG00000001842	ENSMGAT00000036355	LAD1	MSTRG.28980	315	2007	-53.89	-0.1755	-308	6	1384	1698
MSTRG.13837	MSTRG.13837.9	ENSMGAG00000001842	ENSMGAT00000036355	LAD1	MSTRG.28980	227	2007	-22.54	-0.1039	-441	-215	1339	1565
MSTRG.26440	MSTRG.26440.4	ENSMGAG00000001842	ENSMGAT00000036355	LAD1	MSTRG.28980	229	2007	-24.05	-0.1083	-801	-573	977	1205
MSTRG.37986	MSTRG.37986.14	ENSMGAG00000001842	ENSMGAT00000002017	LAD1	MSTRG.28980	229	2082	-22.3	-0.1121	-224	4	1629	1857
MSTRG.43740	MSTRG.43740.4	ENSMGAG00000001842	ENSMGAT00000036355	LAD1	MSTRG.28980	201	2007	-24.02	-0.1226	-773	-573	1033	1233
MSTRG.8307	MSTRG.8307.7	ENSMGAG00000001842	ENSMGAT00000036355	LAD1	MSTRG.28980	326	2007	-30.22	-0.1079	-1334	-1009	347	672
MSTRG.33719	MSTRG.33719.6	ENSMGAG00000001842	ENSMGAT00000002017	LAD1	MSTRG.28980	227	2082	-22.07	-0.112	-456	-230	1399	1625
MSTRG.49350	MSTRG.49350.1	ENSMGAG00000001842	ENSMGAT00000036355	LAD1	MSTRG.28980	283	2007	-31.32	-0.1164	-406	-124	1318	1600
MSTRG.18887	MSTRG.18887.30	ENSMGAG00000001842	ENSMGAT00000002017	LAD1	MSTRG.28980	315	2082	-53.89	-0.1755	-383	-69	1384	1698
MSTRG.47988	MSTRG.47988.1	ENSMGAG00000001842	ENSMGAT00000036355	LAD1	MSTRG.28980	585	2007	-56.46	-0.1005	-211	373	1211	1795
MSTRG.47988	MSTRG.47988.1	ENSMGAG00000001842	ENSMGAT00000002017	LAD1	MSTRG.28980	585	2082	-56.46	-0.1005	-286	298	1211	1795
MSTRG.32826	MSTRG.32826.6	ENSMGAG00000001842	ENSMGAT00000036355	LAD1	MSTRG.28980	227	2007	-22.33	-0.1053	-836	-610	944	1170
MSTRG.18887	MSTRG.18887.12	ENSMGAG00000001842	ENSMGAT00000002017	LAD1	MSTRG.28980	227	2082	-33.01	-0.1557	-477	-251	1378	1604
MSTRG.13837	MSTRG.13837.9	ENSMGAG00000001842	ENSMGAT00000002017	LAD1	MSTRG.28980	227	2082	-22.54	-0.1039	-516	-290	1339	1565
MSTRG.55209	MSTRG.55209.5	ENSMGAG00000001842	ENSMGAT00000036355	LAD1	MSTRG.28980	204	2007	-28.77	-0.1475	-370	-167	1433	1636
MSTRG.33719	MSTRG.33719.6	ENSMGAG00000001842	ENSMGAT00000036355	LAD1	MSTRG.28980	227	2007	-22.07	-0.112	-381	-155	1399	1625
MSTRG.34263	MSTRG.34263.8	ENSMGAG00000001842	ENSMGAT00000036355	LAD1	MSTRG.28980	277	2007	-28.67	-0.1303	-117	159	1613	1889
MSTRG.18837	MSTRG.18837.3	ENSMGAG00000001842	ENSMGAT00000002017	LAD1	MSTRG.28980	329	2082	-35.13	-0.1133	-1055	-727	698	1026
MSTRG.34985	MSTRG.34985.8	ENSMGAG00000001842	ENSMGAT00000002017	LAD1	MSTRG.28980	200	2082	-22.85	-0.1277	-927	-728	955	1154
MSTRG.12166	MSTRG.12166.10	ENSMGAG00000001842	ENSMGAT00000036355	LAD1	MSTRG.28980	315	2007	-29.63	-0.1272	1	249	1759	2007
MSTRG.37986	MSTRG.37986.11	ENSMGAG00000001842	ENSMGAT00000036355	LAD1	MSTRG.28980	217	2007	-29.19	-0.1697	-76	140	1714	1930
MSTRG.18837	MSTRG.18837.3	ENSMGAG00000001842	ENSMGAT00000036355	LAD1	MSTRG.28980	329	2007	-35.13	-0.1133	-980	-652	698	1026
MSTRG.49350	MSTRG.49350.1	ENSMGAG00000001842	ENSMGAT00000002017	LAD1	MSTRG.28980	283	2082	-31.32	-0.1164	-481	-199	1318	1600
MSTRG.18227	MSTRG.18227.2	ENSMGAG00000001842	ENSMGAT00000002017	LAD1	MSTRG.28980	336	2082	-33.71	-0.1063	-332	3	1414	1749
MSTRG.46558	MSTRG.46558.3	ENSMGAG00000001842	ENSMGAT00000036355	LAD1	MSTRG.28980	261	2007	-28.27	-0.1149	-1431	-1171	315	575
MSTRG.18887	MSTRG.18887.12	ENSMGAG00000001842	ENSMGAT00000036355	LAD1	MSTRG.28980	227	2007	-33.01	-0.1557	-402	-176	1378	1604
MSTRG.12747	MSTRG.12747.1	ENSMGAG00000001842	ENSMGAT00000002017	LAD1	MSTRG.28980	246	2082	-33.86	-0.1485	-468	-223	1368	1613
MSTRG.32826	MSTRG.32826.6	ENSMGAG00000001842	ENSMGAT00000002017	LAD1	MSTRG.28980	227	2082	-22.33	-0.1053	-911	-685	944	1170
MSTRG.3904	MSTRG.3904.8	ENSMGAG00000001842	ENSMGAT00000002017	LAD1	MSTRG.28980	207	2082	-22.76	-0.1211	-1838	-1632	37	243
MSTRG.17033	MSTRG.17033.4	ENSMGAG00000001842	ENSMGAT00000002017	LAD1	MSTRG.28980	220	2082	-26.55	-0.1492	-423	-204	1439	1658
MSTRG.18837	MSTRG.18837.5	ENSMGAG00000001842	ENSMGAT00000002017	LAD1	MSTRG.28980	319	2082	-34	-0.1111	-260	58	1503	1821
MSTRG.18837	MSTRG.18837.5	ENSMGAG00000001842	ENSMGAT00000036355	LAD1	MSTRG.28980	319	2007	-34	-0.1111	-185	133	1503	1821
MSTRG.12747	MSTRG.12747.1	ENSMGAG00000001842	ENSMGAT00000036355	LAD1	MSTRG.28980	246	2007	-33.86	-0.1485	-393	-148	1368	1613
MSTRG.46558	MSTRG.46558.3	ENSMGAG00000001842	ENSMGAT00000002017	LAD1	MSTRG.28980	261	2082	-28.27	-0.1149	-1431	-1171	390	650
MSTRG.37986	MSTRG.37986.11	ENSMGAG00000001842	ENSMGAT00000002017	LAD1	MSTRG.28980	217	2082	-29.19	-0.1697	-151	65	1714	1930
MSTRG.18227	MSTRG.18227.2	ENSMGAG00000001842	ENSMGAT00000036355	LAD1	MSTRG.28980	336	2007	-33.71	-0.1063	-257	78	1414	1749
MSTRG.12747	MSTRG.12747.1	ENSMGAG00000001848	ENSMGAT00000002025	NA	MSTRG.46271	246	1767	-21.77	-0.117	-1132	-887	389	634
MSTRG.37986	MSTRG.37986.14	ENSMGAG00000001848	ENSMGAT00000002025	NA	MSTRG.46271	229	1767	-21.53	-0.1346	-1284	-1056	254	482
MSTRG.46558	MSTRG.46558.3	ENSMGAG00000001848	ENSMGAT00000002025	NA	MSTRG.46271	261	1767	-24.91	-0.1065	-1137	-877	369	629
MSTRG.14959	MSTRG.14959.4	ENSMGAG00000001848	ENSMGAT00000002025	NA	MSTRG.46271	350	1767	-40.44	-0.1182	-1145	-796	272	621
MSTRG.18887	MSTRG.18887.12	ENSMGAG00000001848	ENSMGAT00000002025	NA	MSTRG.46271	227	1767	-24.8	-0.121	-307	-81	1233	1459
MSTRG.37986	MSTRG.37986.11	ENSMGAG00000001848	ENSMGAT00000002025	NA	MSTRG.46271	217	1767	-18.88	-0.1358	-411	-195	1139	1355
MSTRG.26440	MSTRG.26440.4	ENSMGAG00000001848	ENSMGAT00000002025	NA	MSTRG.46271	229	1767	-24.86	-0.1225	-1218	-990	320	548
MSTRG.36950	MSTRG.36950.4	ENSMGAG00000001848	ENSMGAT00000002025	NA	MSTRG.46271	214	1767	-22.09	-0.1133	-551	-338	1002	1215
MSTRG.3904	MSTRG.3904.8	ENSMGAG00000001848	ENSMGAT00000002025	NA	MSTRG.46271	207	1767	-20.81	-0.1269	-1073	-867	487	693
MSTRG.49350	MSTRG.49350.1	ENSMGAG00000001848	ENSMGAT00000002025	NA	MSTRG.46271	283	1767	-30.81	-0.1194	-1099	-817	385	667
MSTRG.17033	MSTRG.17033.4	ENSMGAG00000001848	ENSMGAT00000002025	NA	MSTRG.46271	220	1767	-21.76	-0.1422	-1144	-925	403	622
MSTRG.43740	MSTRG.43740.4	ENSMGAG00000001848	ENSMGAT00000002025	NA	MSTRG.46271	201	1767	-21.06	-0.1261	1	191	1577	1767
MSTRG.26298	MSTRG.26298.2	ENSMGAG00000002004	ENSMGAT00000002184	FGFR1	MSTRG.27829	429	2614	-43.89	-0.1053	-208	220	1977	2405
MSTRG.46558	MSTRG.46558.3	ENSMGAG00000002004	ENSMGAT00000021919	FGFR1	MSTRG.27829	261	3144	-28.01	-0.1157	-1312	-1052	1571	1831
MSTRG.17033	MSTRG.17033.4	ENSMGAG00000002004	ENSMGAT00000002184	FGFR1	MSTRG.27829	220	2614	-26.67	-0.1449	-1446	-1227	948	1167
MSTRG.18887	MSTRG.18887.30	ENSMGAG00000002004	ENSMGAT00000021919	FGFR1	MSTRG.27829	315	3144	-38.66	-0.1243	-1082	-768	1747	2061
MSTRG.12747	MSTRG.12747.1	ENSMGAG00000002004	ENSMGAT00000021919	FGFR1	MSTRG.27829	246	3144	-33.51	-0.1373	-2250	-2005	648	893
MSTRG.49350	MSTRG.49350.1	ENSMGAG00000002004	ENSMGAT00000002184	FGFR1	MSTRG.27829	283	2614	-34.83	-0.1324	-826	-544	1505	1787
MSTRG.13837	MSTRG.13837.9	ENSMGAG00000002004	ENSMGAT00000021919	FGFR1	MSTRG.27829	227	3144	-20.73	-0.1818	-156	70	2761	2987
MSTRG.17033	MSTRG.17033.4	ENSMGAG00000002004	ENSMGAT00000021919	FGFR1	MSTRG.27829	220	3144	-26.67	-0.1449	-1440	-1221	1484	1703
MSTRG.49350	MSTRG.49350.1	ENSMGAG00000002004	ENSMGAT00000021919	FGFR1	MSTRG.27829	283	3144	-35.69	-0.1327	-826	-544	2035	2317
MSTRG.26440	MSTRG.26440.4	ENSMGAG00000002004	ENSMGAT00000002184	FGFR1	MSTRG.27829	229	2614	-24.16	-0.1134	-1445	-1217	940	1168
MSTRG.18837	MSTRG.18837.5	ENSMGAG00000002004	ENSMGAT00000021919	FGFR1	MSTRG.27829	319	3144	-36.83	-0.1177	-584	-266	2241	2559
MSTRG.18227	MSTRG.18227.2	ENSMGAG00000002004	ENSMGAT00000021919	FGFR1	MSTRG.27829	336	3144	-35.3	-0.1201	-2265	-1930	543	878
MSTRG.18837	MSTRG.18837.3	ENSMGAG00000002004	ENSMGAT00000021919	FGFR1	MSTRG.27829	329	3144	-40.74	-0.1257	-551	-223	2264	2592
MSTRG.26298	MSTRG.26298.2	ENSMGAG00000002004	ENSMGAT00000021919	FGFR1	MSTRG.27829	429	3144	-43.89	-0.1053	-208	220	2507	2935
MSTRG.2141	MSTRG.2141.2	ENSMGAG00000002004	ENSMGAT00000002184	FGFR1	MSTRG.27829	214	2614	-17.76	-0.301	-2399	-2286	1	114
MSTRG.37986	MSTRG.37986.11	ENSMGAG00000002004	ENSMGAT00000002184	FGFR1	MSTRG.27829	217	2614	-26.44	-0.1642	-1350	-1134	1047	1263
MSTRG.33719	MSTRG.33719.6	ENSMGAG00000002004	ENSMGAT00000021919	FGFR1	MSTRG.27829	227	3144	-27.11	-0.131	-2363	-2137	554	780
MSTRG.18227	MSTRG.18227.2	ENSMGAG00000002004	ENSMGAT00000002184	FGFR1	MSTRG.27829	336	2614	-35.3	-0.1201	-2271	-1936	7	342
MSTRG.18837	MSTRG.18837.3	ENSMGAG00000002004	ENSMGAT00000002184	FGFR1	MSTRG.27829	329	2614	-40.74	-0.1257	-551	-223	1734	2062
MSTRG.18837	MSTRG.18837.5	ENSMGAG00000002004	ENSMGAT00000002184	FGFR1	MSTRG.27829	319	2614	-36.83	-0.1177	-48	270	2247	2565
MSTRG.37986	MSTRG.37986.14	ENSMGAG00000002004	ENSMGAT00000002184	FGFR1	MSTRG.27829	229	2614	-19.4	-0.1037	-2233	-2005	152	380
MSTRG.43740	MSTRG.43740.4	ENSMGAG00000002004	ENSMGAT00000021919	FGFR1	MSTRG.27829	201	3144	-25.56	-0.1367	-1378	-1178	1565	1765
MSTRG.33719	MSTRG.33719.6	ENSMGAG00000002004	ENSMGAT00000002184	FGFR1	MSTRG.27829	227	2614	-27.11	-0.131	-2369	-2143	18	244
MSTRG.18887	MSTRG.18887.12	ENSMGAG00000002004	ENSMGAT00000021919	FGFR1	MSTRG.27829	227	3144	-25.75	-0.1238	-2739	-2513	178	404
MSTRG.43740	MSTRG.43740.4	ENSMGAG00000002004	ENSMGAT00000002184	FGFR1	MSTRG.27829	201	2614	-25.56	-0.1367	-1384	-1184	1029	1229
MSTRG.26440	MSTRG.26440.4	ENSMGAG00000002004	ENSMGAT00000021919	FGFR1	MSTRG.27829	229	3144	-24.16	-0.1134	-1439	-1211	1476	1704
MSTRG.18837	MSTRG.18837.4	ENSMGAG00000002004	ENSMGAT00000002184	FGFR1	MSTRG.27829	521	2614	-53.61	-0.1039	-1430	-910	663	1183
MSTRG.37986	MSTRG.37986.11	ENSMGAG00000002004	ENSMGAT00000021919	FGFR1	MSTRG.27829	217	3144	-26.44	-0.1642	-1344	-1128	1583	1799
MSTRG.32826	MSTRG.32826.6	ENSMGAG00000002004	ENSMGAT00000021919	FGFR1	MSTRG.27829	227	3144	-20.52	-0.1086	-1981	-1755	936	1162
MSTRG.47988	MSTRG.47988.1	ENSMGAG00000002004	ENSMGAT00000021919	FGFR1	MSTRG.27829	585	3144	-61.53	-0.1061	-1323	-739	1236	1820
MSTRG.12747	MSTRG.12747.1	ENSMGAG00000002004	ENSMGAT00000002184	FGFR1	MSTRG.27829	246	2614	-33.51	-0.1373	-2256	-2011	112	357
MSTRG.13837	MSTRG.13837.9	ENSMGAG00000002004	ENSMGAT00000002184	FGFR1	MSTRG.27829	227	2614	-20.73	-0.1818	-156	70	2231	2457
MSTRG.37986	MSTRG.37986.14	ENSMGAG00000002004	ENSMGAT00000021919	FGFR1	MSTRG.27829	229	3144	-19.4	-0.1037	-2227	-1999	688	916
MSTRG.46558	MSTRG.46558.3	ENSMGAG00000002004	ENSMGAT00000002184	FGFR1	MSTRG.27829	261	2614	-28.01	-0.1157	-1318	-1058	1035	1295
MSTRG.18837	MSTRG.18837.4	ENSMGAG00000002004	ENSMGAT00000021919	FGFR1	MSTRG.27829	521	3144	-53.61	-0.1039	-1424	-904	1199	1719
MSTRG.47988	MSTRG.47988.1	ENSMGAG00000002004	ENSMGAT00000002184	FGFR1	MSTRG.27829	585	2614	-61.53	-0.1061	-1329	-745	700	1284
MSTRG.34985	MSTRG.34985.8	ENSMGAG00000002004	ENSMGAT00000021919	FGFR1	MSTRG.27829	200	3144	-21.37	-0.1137	-1203	-1004	1741	1940
MSTRG.18887	MSTRG.18887.12	ENSMGAG00000002004	ENSMGAT00000002184	FGFR1	MSTRG.27829	227	2614	-27.83	-0.1729	-1483	-1257	904	1130
MSTRG.55209	MSTRG.55209.5	ENSMGAG00000002004	ENSMGAT00000002184	FGFR1	MSTRG.27829	204	2614	-20.47	-0.1083	-1359	-1156	1051	1254
MSTRG.55209	MSTRG.55209.5	ENSMGAG00000002004	ENSMGAT00000021919	FGFR1	MSTRG.27829	204	3144	-20.47	-0.1083	-1353	-1150	1587	1790
MSTRG.18887	MSTRG.18887.30	ENSMGAG00000002004	ENSMGAT00000002184	FGFR1	MSTRG.27829	315	2614	-35.5	-0.1191	-714	-400	1585	1899
MSTRG.14959	MSTRG.14959.4	ENSMGAG00000002004	ENSMGAT00000021919	FGFR1	MSTRG.27829	350	3144	-34.95	-0.1124	-2059	-1710	735	1084
MSTRG.14959	MSTRG.14959.4	ENSMGAG00000002004	ENSMGAT00000002184	FGFR1	MSTRG.27829	350	2614	-34.95	-0.1124	-2065	-1716	199	548
MSTRG.34985	MSTRG.34985.8	ENSMGAG00000002004	ENSMGAT00000002184	FGFR1	MSTRG.27829	200	2614	-21.37	-0.1137	-1209	-1010	1205	1404
MSTRG.55209	MSTRG.55209.5	ENSMGAG00000002016	ENSMGAT00000002200	CSRP1	MSTRG.28973	204	2123	-27.38	-0.1397	-1863	-1660	56	259
MSTRG.50263	MSTRG.50263.3	ENSMGAG00000002016	ENSMGAT00000002200	CSRP1	MSTRG.28973	336	2123	-33.45	-0.11	-991	-656	796	1131
MSTRG.20790	MSTRG.20790.6	ENSMGAG00000002016	ENSMGAT00000002200	CSRP1	MSTRG.28973	282	2123	-26.44	-0.1186	-1103	-822	738	1019
MSTRG.3373	MSTRG.3373.3	ENSMGAG00000002016	ENSMGAT00000002200	CSRP1	MSTRG.28973	220	2123	-20.49	-0.1056	-342	-123	1561	1780
MSTRG.18837	MSTRG.18837.4	ENSMGAG00000002016	ENSMGAT00000002200	CSRP1	MSTRG.28973	521	2123	-57.7	-0.1156	-682	-162	920	1440
MSTRG.7344	MSTRG.7344.1	ENSMGAG00000002016	ENSMGAT00000002200	CSRP1	MSTRG.28973	231	2123	-21.89	-0.1377	-661	-431	1231	1461
MSTRG.12747	MSTRG.12747.1	ENSMGAG00000002016	ENSMGAT00000002200	CSRP1	MSTRG.28973	246	2123	-42.13	-0.1924	-1860	-1615	17	262
MSTRG.18837	MSTRG.18837.2	ENSMGAG00000002016	ENSMGAT00000002200	CSRP1	MSTRG.28973	683	2123	-72.4	-0.1133	-455	227	985	1667
MSTRG.14959	MSTRG.14959.4	ENSMGAG00000002016	ENSMGAT00000002200	CSRP1	MSTRG.28973	350	2123	-40.31	-0.1175	-1036	-687	737	1086
MSTRG.3904	MSTRG.3904.8	ENSMGAG00000002016	ENSMGAT00000002200	CSRP1	MSTRG.28973	207	2123	-20.1	-0.1489	-1894	-1688	22	228
MSTRG.37986	MSTRG.37986.14	ENSMGAG00000002016	ENSMGAT00000002200	CSRP1	MSTRG.28973	229	2123	-25.54	-0.124	-1642	-1414	252	480
MSTRG.32826	MSTRG.32826.6	ENSMGAG00000002016	ENSMGAT00000002200	CSRP1	MSTRG.28973	227	2123	-26.41	-0.127	-495	-269	1401	1627
MSTRG.33719	MSTRG.33719.6	ENSMGAG00000002016	ENSMGAT00000002200	CSRP1	MSTRG.28973	227	2123	-26.73	-0.121	-456	-230	1440	1666
MSTRG.18837	MSTRG.18837.3	ENSMGAG00000002016	ENSMGAT00000002200	CSRP1	MSTRG.28973	329	2123	-42.3	-0.1314	-1059	-731	735	1063
MSTRG.26440	MSTRG.26440.4	ENSMGAG00000002016	ENSMGAT00000002200	CSRP1	MSTRG.28973	229	2123	-25.51	-0.1322	-1655	-1427	239	467
MSTRG.18887	MSTRG.18887.12	ENSMGAG00000002016	ENSMGAT00000002200	CSRP1	MSTRG.28973	227	2123	-28.01	-0.1309	-776	-550	1120	1346
MSTRG.47988	MSTRG.47988.1	ENSMGAG00000002016	ENSMGAT00000002200	CSRP1	MSTRG.28973	585	2123	-72.15	-0.1298	-485	99	1053	1637
MSTRG.12166	MSTRG.12166.10	ENSMGAG00000002016	ENSMGAT00000002200	CSRP1	MSTRG.28973	315	2123	-28.17	-0.1092	-365	-51	1443	1757
MSTRG.17033	MSTRG.17033.4	ENSMGAG00000002016	ENSMGAT00000002200	CSRP1	MSTRG.28973	220	2123	-25.96	-0.1311	-454	-235	1449	1668
MSTRG.43740	MSTRG.43740.4	ENSMGAG00000002016	ENSMGAT00000002200	CSRP1	MSTRG.28973	201	2123	-25.84	-0.1374	-514	-314	1408	1608
MSTRG.18887	MSTRG.18887.30	ENSMGAG00000002016	ENSMGAT00000002200	CSRP1	MSTRG.28973	315	2123	-33.75	-0.1099	-787	-473	1021	1335
MSTRG.18227	MSTRG.18227.2	ENSMGAG00000002016	ENSMGAT00000002200	CSRP1	MSTRG.28973	336	2123	-40.95	-0.1252	-940	-605	847	1182
MSTRG.49350	MSTRG.49350.1	ENSMGAG00000002016	ENSMGAT00000002200	CSRP1	MSTRG.28973	283	2123	-32.3	-0.121	-1078	-796	762	1044
MSTRG.37986	MSTRG.37986.11	ENSMGAG00000002016	ENSMGAT00000002200	CSRP1	MSTRG.28973	217	2123	-26.71	-0.1342	-1669	-1453	237	453
MSTRG.18837	MSTRG.18837.5	ENSMGAG00000002016	ENSMGAT00000002200	CSRP1	MSTRG.28973	319	2123	-39.81	-0.1323	-1007	-689	797	1115
MSTRG.34985	MSTRG.34985.8	ENSMGAG00000002016	ENSMGAT00000002200	CSRP1	MSTRG.28973	200	2123	-25.22	-0.1538	-1485	-1286	438	637
MSTRG.13837	MSTRG.13837.9	ENSMGAG00000002016	ENSMGAT00000002200	CSRP1	MSTRG.28973	227	2123	-22.52	-0.1237	-505	-279	1391	1617
MSTRG.46558	MSTRG.46558.3	ENSMGAG00000002016	ENSMGAT00000002200	CSRP1	MSTRG.28973	261	2123	-33.25	-0.138	-433	-173	1429	1689
MSTRG.28669	MSTRG.28669.1	ENSMGAG00000002052	ENSMGAT00000002235	MAP1LC3A	MSTRG.26315	8946	333	-37.16	-0.1154	1	333	1	333
MSTRG.9417	MSTRG.9417.1	ENSMGAG00000002052	ENSMGAT00000002235	MAP1LC3A	MSTRG.26315	1231	333	-26.82	-0.1052	1	333	1	333
MSTRG.27475	MSTRG.27475.1	ENSMGAG00000002052	ENSMGAT00000002235	MAP1LC3A	MSTRG.26315	3763	333	-42.98	-0.1327	1	333	1	333
MSTRG.18837	MSTRG.18837.5	ENSMGAG00000002052	ENSMGAT00000002235	MAP1LC3A	MSTRG.26315	319	333	-23.58	-0.1107	-13	226	1	240
MSTRG.14959	MSTRG.14959.1	ENSMGAG00000002052	ENSMGAT00000002235	MAP1LC3A	MSTRG.26315	5536	333	-36.76	-0.1117	1	333	1	333
MSTRG.36746	MSTRG.36746.6	ENSMGAG00000002052	ENSMGAT00000002235	MAP1LC3A	MSTRG.26315	354	333	-12.89	-0.2432	1	103	231	333
MSTRG.55209	MSTRG.55209.5	ENSMGAG00000002052	ENSMGAT00000002235	MAP1LC3A	MSTRG.26315	204	333	-16.71	-0.1092	-128	74	1	203
MSTRG.1226	MSTRG.1226.6	ENSMGAG00000002052	ENSMGAT00000002235	MAP1LC3A	MSTRG.26315	326	333	-12.67	-0.1836	-6	118	1	125
MSTRG.40956	MSTRG.40956.7	ENSMGAG00000002052	ENSMGAT00000002235	MAP1LC3A	MSTRG.26315	975	333	-17.36	-0.1197	1	202	132	333
MSTRG.20790	MSTRG.20790.7	ENSMGAG00000002052	ENSMGAT00000002235	MAP1LC3A	MSTRG.26315	661	333	-26.83	-0.1341	1	239	95	333
MSTRG.13837	MSTRG.13837.9	ENSMGAG00000002052	ENSMGAT00000002235	MAP1LC3A	MSTRG.26315	227	333	-16.13	-0.1367	1	155	179	333
MSTRG.46558	MSTRG.46558.3	ENSMGAG00000002052	ENSMGAT00000002235	MAP1LC3A	MSTRG.26315	261	333	-18.51	-0.1102	-71	126	1	198
MSTRG.27751	MSTRG.27751.4	ENSMGAG00000002052	ENSMGAT00000002235	MAP1LC3A	MSTRG.26315	2944	333	-29.68	-0.1023	1	333	1	333
MSTRG.18828	MSTRG.18828.11	ENSMGAG00000002052	ENSMGAT00000002235	MAP1LC3A	MSTRG.26315	2769	333	-31.61	-0.1098	1	333	1	333
MSTRG.50685	MSTRG.50685.1	ENSMGAG00000002052	ENSMGAT00000002235	MAP1LC3A	MSTRG.26315	1365	333	-30.83	-0.1233	1	333	1	333
MSTRG.18837	MSTRG.18837.3	ENSMGAG00000002052	ENSMGAT00000002235	MAP1LC3A	MSTRG.26315	329	333	-23.58	-0.1107	-3	236	1	240
MSTRG.18227	MSTRG.18227.2	ENSMGAG00000002052	ENSMGAT00000002235	MAP1LC3A	MSTRG.26315	336	333	-22.87	-0.1191	1	218	116	333
MSTRG.44896	MSTRG.44896.19	ENSMGAG00000002052	ENSMGAT00000002235	MAP1LC3A	MSTRG.26315	3052	333	-28.06	-0.1035	1	333	1	333
MSTRG.24868	MSTRG.24868.7	ENSMGAG00000002052	ENSMGAT00000002235	MAP1LC3A	MSTRG.26315	3333	333	-34.7	-0.1109	1	333	1	333
MSTRG.28330	MSTRG.28330.1	ENSMGAG00000002052	ENSMGAT00000002235	MAP1LC3A	MSTRG.26315	5562	333	-32.79	-0.1028	1	333	1	333
MSTRG.20790	MSTRG.20790.8	ENSMGAG00000002052	ENSMGAT00000002235	MAP1LC3A	MSTRG.26315	544	333	-26.83	-0.1341	1	239	95	333
MSTRG.42979	MSTRG.42979.1	ENSMGAG00000002052	ENSMGAT00000002235	MAP1LC3A	MSTRG.26315	7667	333	-33.28	-0.1081	1	333	1	333
MSTRG.55570	MSTRG.55570.1	ENSMGAG00000002052	ENSMGAT00000002235	MAP1LC3A	MSTRG.26315	3588	333	-39.33	-0.1237	1	333	1	333
MSTRG.24868	MSTRG.24868.8	ENSMGAG00000002052	ENSMGAT00000002235	MAP1LC3A	MSTRG.26315	2311	333	-34.7	-0.1109	1	333	1	333
MSTRG.25543	MSTRG.25543.1	ENSMGAG00000002052	ENSMGAT00000002235	MAP1LC3A	MSTRG.26315	2657	333	-32.7	-0.1028	1	333	1	333
MSTRG.28394	MSTRG.28394.1	ENSMGAG00000002052	ENSMGAT00000002235	MAP1LC3A	MSTRG.26315	3465	333	-33.35	-0.1174	1	333	1	333
MSTRG.27475	MSTRG.27475.2	ENSMGAG00000002052	ENSMGAT00000002235	MAP1LC3A	MSTRG.26315	4144	333	-42.98	-0.1327	1	333	1	333
MSTRG.18887	MSTRG.18887.12	ENSMGAG00000002052	ENSMGAT00000002235	MAP1LC3A	MSTRG.26315	227	333	-14.43	-0.1277	1	132	202	333
MSTRG.24868	MSTRG.24868.3	ENSMGAG00000002052	ENSMGAT00000002235	MAP1LC3A	MSTRG.26315	2816	333	-32.3	-0.1019	1	333	1	333
MSTRG.3904	MSTRG.3904.8	ENSMGAG00000002052	ENSMGAT00000002235	MAP1LC3A	MSTRG.26315	207	333	-21.24	-0.1078	-125	78	1	204
MSTRG.9478	MSTRG.9478.1	ENSMGAG00000002052	ENSMGAT00000002235	MAP1LC3A	MSTRG.26315	2814	333	-32.22	-0.1111	1	333	1	333
MSTRG.18837	MSTRG.18837.2	ENSMGAG00000002052	ENSMGAT00000002235	MAP1LC3A	MSTRG.26315	683	333	-26.98	-0.1655	1	190	144	333
MSTRG.37986	MSTRG.37986.11	ENSMGAG00000002052	ENSMGAT00000002235	MAP1LC3A	MSTRG.26315	217	333	-19.21	-0.1067	-53	163	63	279
MSTRG.28330	MSTRG.28330.2	ENSMGAG00000002052	ENSMGAT00000002235	MAP1LC3A	MSTRG.26315	5589	333	-32.79	-0.1028	1	333	1	333
MSTRG.55570	MSTRG.55570.3	ENSMGAG00000002052	ENSMGAT00000002235	MAP1LC3A	MSTRG.26315	3004	333	-39.33	-0.1237	1	333	1	333
MSTRG.18837	MSTRG.18837.1	ENSMGAG00000002052	ENSMGAT00000002235	MAP1LC3A	MSTRG.26315	714	333	-26.98	-0.1655	1	190	144	333
MSTRG.25543	MSTRG.25543.2	ENSMGAG00000002052	ENSMGAT00000002235	MAP1LC3A	MSTRG.26315	2990	333	-32.7	-0.1028	1	333	1	333
MSTRG.12747	MSTRG.12747.1	ENSMGAG00000002052	ENSMGAT00000002235	MAP1LC3A	MSTRG.26315	246	333	-20.34	-0.1143	1	221	113	333
MSTRG.27751	MSTRG.27751.2	ENSMGAG00000002052	ENSMGAT00000002235	MAP1LC3A	MSTRG.26315	3125	333	-31.25	-0.1015	1	333	1	333
MSTRG.4040	MSTRG.4040.2	ENSMGAG00000002052	ENSMGAT00000002235	MAP1LC3A	MSTRG.26315	3004	333	-24.62	-0.114	1	245	89	333
MSTRG.17922	MSTRG.17922.2	ENSMGAG00000002052	ENSMGAT00000002235	MAP1LC3A	MSTRG.26315	5537	333	-27.78	-0.1044	1	273	61	333
MSTRG.27751	MSTRG.27751.5	ENSMGAG00000002052	ENSMGAT00000002235	MAP1LC3A	MSTRG.26315	2992	333	-30.81	-0.1133	1	333	1	333
MSTRG.40956	MSTRG.40956.4	ENSMGAG00000002052	ENSMGAT00000002235	MAP1LC3A	MSTRG.26315	981	333	-17.36	-0.1197	1	202	132	333
MSTRG.43740	MSTRG.43740.4	ENSMGAG00000002058	ENSMGAT00000002255	NA	MSTRG.17208	201	2385	-21.82	-0.1125	-1087	-887	1097	1297
MSTRG.3373	MSTRG.3373.3	ENSMGAG00000002058	ENSMGAT00000002255	NA	MSTRG.17208	220	2385	-20.38	-0.1067	-149	70	2016	2235
MSTRG.18887	MSTRG.18887.12	ENSMGAG00000002058	ENSMGAT00000002255	NA	MSTRG.17208	227	2385	-24.21	-0.1309	-29	197	2129	2355
MSTRG.17033	MSTRG.17033.4	ENSMGAG00000002058	ENSMGAT00000002255	NA	MSTRG.17208	220	2385	-23.31	-0.1094	-1567	-1348	598	817
MSTRG.33719	MSTRG.33719.6	ENSMGAG00000002058	ENSMGAT00000002255	NA	MSTRG.17208	227	2385	-18.2	-0.1838	-2157	-2048	1	110
MSTRG.12747	MSTRG.12747.1	ENSMGAG00000002058	ENSMGAT00000002255	NA	MSTRG.17208	246	2385	-32.05	-0.1761	-28	217	2111	2356
MSTRG.26440	MSTRG.26440.4	ENSMGAG00000002058	ENSMGAT00000002255	NA	MSTRG.17208	229	2385	-23.59	-0.1185	-1566	-1338	590	818
MSTRG.37986	MSTRG.37986.11	ENSMGAG00000002058	ENSMGAT00000002255	NA	MSTRG.17208	217	2385	-17.63	-0.1019	1	193	2193	2385
MSTRG.8307	MSTRG.8307.7	ENSMGAG00000002058	ENSMGAT00000002255	NA	MSTRG.17208	326	2385	-27.28	-0.1096	1	286	2100	2385
MSTRG.55209	MSTRG.55209.5	ENSMGAG00000002058	ENSMGAT00000002255	NA	MSTRG.17208	204	2385	-21.66	-0.119	-27	176	2154	2357
MSTRG.34985	MSTRG.34985.8	ENSMGAG00000002058	ENSMGAT00000002255	NA	MSTRG.17208	200	2385	-17.6	-0.2256	1	91	2295	2385
MSTRG.18837	MSTRG.18837.5	ENSMGAG00000002058	ENSMGAT00000002255	NA	MSTRG.17208	319	2385	-29.27	-0.1235	-1697	-1379	369	687
MSTRG.14959	MSTRG.14959.4	ENSMGAG00000002058	ENSMGAT00000002255	NA	MSTRG.17208	350	2385	-33.55	-0.1008	-1225	-876	810	1159
MSTRG.18837	MSTRG.18837.3	ENSMGAG00000002058	ENSMGAT00000002255	NA	MSTRG.17208	329	2385	-30.07	-0.1044	-1697	-1369	359	687
MSTRG.20526	MSTRG.20526.6	ENSMGAG00000002058	ENSMGAT00000002255	NA	MSTRG.17208	235	2385	-24.19	-0.1398	-1191	-957	959	1193
MSTRG.13837	MSTRG.13837.9	ENSMGAG00000002058	ENSMGAT00000002255	NA	MSTRG.17208	227	2385	-22.44	-0.1626	1	160	2226	2385
MSTRG.18887	MSTRG.18887.30	ENSMGAG00000002059	ENSMGAT00000002270	NA	MSTRG.25545	315	1446	-32.53	-0.1056	-963	-649	168	482
MSTRG.18887	MSTRG.18887.12	ENSMGAG00000002059	ENSMGAT00000033524	NA	MSTRG.25545	227	1662	-24.63	-0.1151	-1194	-968	241	467
MSTRG.2141	MSTRG.2141.2	ENSMGAG00000002059	ENSMGAT00000033524	NA	MSTRG.25545	214	1662	-16.94	-0.197	-1447	-1337	1	111
MSTRG.13837	MSTRG.13837.9	ENSMGAG00000002059	ENSMGAT00000022668	NA	MSTRG.25545	227	1503	-19.1	-0.1091	-1056	-830	220	446
MSTRG.13837	MSTRG.13837.9	ENSMGAG00000002059	ENSMGAT00000002270	NA	MSTRG.25545	227	1446	-19.1	-0.1091	-999	-773	220	446
MSTRG.34263	MSTRG.34263.8	ENSMGAG00000002059	ENSMGAT00000033524	NA	MSTRG.25545	277	1662	-25.39	-0.1119	-1023	-747	362	638
MSTRG.18837	MSTRG.18837.4	ENSMGAG00000002059	ENSMGAT00000023633	NA	MSTRG.25545	521	1782	-59.52	-0.1176	-311	209	950	1470
MSTRG.14959	MSTRG.14959.4	ENSMGAG00000002059	ENSMGAT00000002270	NA	MSTRG.25545	350	1446	-36.5	-0.1093	-988	-639	108	457
MSTRG.55209	MSTRG.55209.5	ENSMGAG00000002059	ENSMGAT00000002270	NA	MSTRG.25545	204	1446	-20.03	-0.159	-338	-135	904	1107
MSTRG.18837	MSTRG.18837.4	ENSMGAG00000002059	ENSMGAT00000033524	NA	MSTRG.25545	521	1662	-59.52	-0.1176	-191	329	950	1470
MSTRG.18227	MSTRG.18227.2	ENSMGAG00000002059	ENSMGAT00000033524	NA	MSTRG.25545	336	1662	-36	-0.1121	-921	-586	405	740
MSTRG.43740	MSTRG.43740.4	ENSMGAG00000002059	ENSMGAT00000022668	NA	MSTRG.25545	201	1503	-21.51	-0.1169	-482	-282	820	1020
MSTRG.33719	MSTRG.33719.6	ENSMGAG00000002059	ENSMGAT00000022668	NA	MSTRG.25545	227	1503	-21.64	-0.1087	-862	-636	414	640
MSTRG.37986	MSTRG.37986.11	ENSMGAG00000002059	ENSMGAT00000023633	NA	MSTRG.25545	217	1782	-23.08	-0.1234	-285	-69	1280	1496
MSTRG.33788	MSTRG.33788.6	ENSMGAG00000002059	ENSMGAT00000002270	NA	MSTRG.25545	233	1446	-19.1	-0.113	-1212	-999	1	214
MSTRG.26440	MSTRG.26440.4	ENSMGAG00000002059	ENSMGAT00000033524	NA	MSTRG.25545	229	1662	-23.19	-0.1064	-1188	-960	245	473
MSTRG.46558	MSTRG.46558.3	ENSMGAG00000002059	ENSMGAT00000023633	NA	MSTRG.25545	261	1782	-26.15	-0.1194	-308	-48	1213	1473
MSTRG.17033	MSTRG.17033.4	ENSMGAG00000002059	ENSMGAT00000023633	NA	MSTRG.25545	220	1782	-24.24	-0.146	-112	107	1450	1669
MSTRG.1226	MSTRG.1226.6	ENSMGAG00000002059	ENSMGAT00000033524	NA	MSTRG.25545	326	1662	-29.16	-0.1088	-1086	-761	250	575
MSTRG.27475	MSTRG.27475.2	ENSMGAG00000002059	ENSMGAT00000023633	NA	MSTRG.25545	4144	1782	-178.53	-0.1023	1	1782	1	1782
MSTRG.55209	MSTRG.55209.5	ENSMGAG00000002059	ENSMGAT00000033524	NA	MSTRG.25545	204	1662	-20.03	-0.159	-554	-351	904	1107
MSTRG.43740	MSTRG.43740.4	ENSMGAG00000002059	ENSMGAT00000002270	NA	MSTRG.25545	201	1446	-21.51	-0.1169	-425	-225	820	1020
MSTRG.26440	MSTRG.26440.4	ENSMGAG00000002059	ENSMGAT00000002270	NA	MSTRG.25545	229	1446	-23.19	-0.1064	-972	-744	245	473
MSTRG.37986	MSTRG.37986.9	ENSMGAG00000002059	ENSMGAT00000023633	NA	MSTRG.25545	309	1782	-31.14	-0.1216	-490	-182	983	1291
MSTRG.34985	MSTRG.34985.8	ENSMGAG00000002059	ENSMGAT00000023633	NA	MSTRG.25545	200	1782	-20.61	-0.1052	-1318	-1119	264	463
MSTRG.27475	MSTRG.27475.2	ENSMGAG00000002059	ENSMGAT00000002270	NA	MSTRG.25545	4144	1446	-147.98	-0.1034	1	1446	1	1446
MSTRG.55209	MSTRG.55209.5	ENSMGAG00000002059	ENSMGAT00000023633	NA	MSTRG.25545	204	1782	-20.03	-0.159	-674	-471	904	1107
MSTRG.2141	MSTRG.2141.2	ENSMGAG00000002059	ENSMGAT00000002270	NA	MSTRG.25545	214	1446	-16.94	-0.197	-1231	-1121	1	111
MSTRG.26440	MSTRG.26440.4	ENSMGAG00000002059	ENSMGAT00000022668	NA	MSTRG.25545	229	1503	-23.19	-0.1064	-1029	-801	245	473
MSTRG.14959	MSTRG.14959.4	ENSMGAG00000002059	ENSMGAT00000033524	NA	MSTRG.25545	350	1662	-36.5	-0.1093	-1204	-855	108	457
MSTRG.33719	MSTRG.33719.6	ENSMGAG00000002059	ENSMGAT00000002270	NA	MSTRG.25545	227	1446	-21.64	-0.1087	-805	-579	414	640
MSTRG.32826	MSTRG.32826.6	ENSMGAG00000002059	ENSMGAT00000022668	NA	MSTRG.25545	227	1503	-20.75	-0.1002	-64	162	1212	1438
MSTRG.1226	MSTRG.1226.6	ENSMGAG00000002059	ENSMGAT00000023633	NA	MSTRG.25545	326	1782	-29.16	-0.1088	-1206	-881	250	575
MSTRG.2141	MSTRG.2141.2	ENSMGAG00000002059	ENSMGAT00000023633	NA	MSTRG.25545	214	1782	-16.94	-0.197	-1567	-1457	1	111
MSTRG.18227	MSTRG.18227.2	ENSMGAG00000002059	ENSMGAT00000002270	NA	MSTRG.25545	336	1446	-36	-0.1121	-705	-370	405	740
MSTRG.18837	MSTRG.18837.5	ENSMGAG00000002059	ENSMGAT00000023633	NA	MSTRG.25545	319	1782	-39.95	-0.1297	-311	7	1152	1470
MSTRG.46558	MSTRG.46558.3	ENSMGAG00000002059	ENSMGAT00000022668	NA	MSTRG.25545	261	1503	-26.15	-0.1194	-308	-48	934	1194
MSTRG.55209	MSTRG.55209.5	ENSMGAG00000002059	ENSMGAT00000022668	NA	MSTRG.25545	204	1503	-20.03	-0.159	-395	-192	904	1107
MSTRG.13837	MSTRG.13837.9	ENSMGAG00000002059	ENSMGAT00000033524	NA	MSTRG.25545	227	1662	-19.1	-0.1091	-1215	-989	220	446
MSTRG.49350	MSTRG.49350.1	ENSMGAG00000002059	ENSMGAT00000002270	NA	MSTRG.25545	283	1446	-34.17	-0.1808	-1089	-807	74	356
MSTRG.37986	MSTRG.37986.9	ENSMGAG00000002059	ENSMGAT00000033524	NA	MSTRG.25545	309	1662	-31.14	-0.1216	-370	-62	983	1291
MSTRG.49350	MSTRG.49350.1	ENSMGAG00000002059	ENSMGAT00000022668	NA	MSTRG.25545	283	1503	-37.99	-0.1362	-91	191	1129	1411
MSTRG.14959	MSTRG.14959.4	ENSMGAG00000002059	ENSMGAT00000022668	NA	MSTRG.25545	350	1503	-36.5	-0.1093	-1045	-696	108	457
MSTRG.12747	MSTRG.12747.1	ENSMGAG00000002059	ENSMGAT00000022668	NA	MSTRG.25545	246	1503	-39.28	-0.1819	-111	134	1146	1391
MSTRG.34985	MSTRG.34985.8	ENSMGAG00000002059	ENSMGAT00000033524	NA	MSTRG.25545	200	1662	-20.61	-0.1052	-1318	-1119	144	343
MSTRG.34263	MSTRG.34263.8	ENSMGAG00000002059	ENSMGAT00000002270	NA	MSTRG.25545	277	1446	-25.39	-0.1119	-807	-531	362	638
MSTRG.27475	MSTRG.27475.2	ENSMGAG00000002059	ENSMGAT00000022668	NA	MSTRG.25545	4144	1503	-158.33	-0.1058	1	1503	1	1503
MSTRG.18837	MSTRG.18837.3	ENSMGAG00000002059	ENSMGAT00000023633	NA	MSTRG.25545	329	1782	-40.88	-0.1274	-311	17	1142	1470
MSTRG.33788	MSTRG.33788.6	ENSMGAG00000002059	ENSMGAT00000033524	NA	MSTRG.25545	233	1662	-19.1	-0.113	-1428	-1215	1	214
MSTRG.37986	MSTRG.37986.9	ENSMGAG00000002059	ENSMGAT00000002270	NA	MSTRG.25545	309	1446	-31.14	-0.1216	-154	154	983	1291
MSTRG.18227	MSTRG.18227.2	ENSMGAG00000002059	ENSMGAT00000023633	NA	MSTRG.25545	336	1782	-36	-0.1121	-1041	-706	405	740
MSTRG.18837	MSTRG.18837.3	ENSMGAG00000002059	ENSMGAT00000033524	NA	MSTRG.25545	329	1662	-40.88	-0.1274	-191	137	1142	1470
MSTRG.43740	MSTRG.43740.4	ENSMGAG00000002059	ENSMGAT00000033524	NA	MSTRG.25545	201	1662	-21.51	-0.1169	-641	-441	820	1020
MSTRG.18887	MSTRG.18887.30	ENSMGAG00000002059	ENSMGAT00000033524	NA	MSTRG.25545	315	1662	-36.59	-0.1236	-80	234	1267	1581
MSTRG.18887	MSTRG.18887.12	ENSMGAG00000002059	ENSMGAT00000002270	NA	MSTRG.25545	227	1446	-24.63	-0.1151	-1194	-968	25	251
MSTRG.18837	MSTRG.18837.3	ENSMGAG00000002059	ENSMGAT00000022668	NA	MSTRG.25545	329	1503	-38.87	-0.127	-932	-604	242	570
MSTRG.34985	MSTRG.34985.8	ENSMGAG00000002059	ENSMGAT00000022668	NA	MSTRG.25545	200	1503	-17.86	-0.1003	-1166	-967	137	336
MSTRG.43740	MSTRG.43740.4	ENSMGAG00000002059	ENSMGAT00000023633	NA	MSTRG.25545	201	1782	-21.95	-0.1473	1	168	1615	1782
MSTRG.33719	MSTRG.33719.6	ENSMGAG00000002059	ENSMGAT00000033524	NA	MSTRG.25545	227	1662	-21.64	-0.1087	-1021	-795	414	640
MSTRG.37986	MSTRG.37986.11	ENSMGAG00000002059	ENSMGAT00000033524	NA	MSTRG.25545	217	1662	-23.08	-0.1234	-285	-69	1160	1376
MSTRG.1226	MSTRG.1226.6	ENSMGAG00000002059	ENSMGAT00000002270	NA	MSTRG.25545	326	1446	-29.16	-0.1088	-870	-545	250	575
MSTRG.12747	MSTRG.12747.1	ENSMGAG00000002059	ENSMGAT00000002270	NA	MSTRG.25545	246	1446	-39.28	-0.1819	-54	191	1146	1391
MSTRG.18227	MSTRG.18227.2	ENSMGAG00000002059	ENSMGAT00000022668	NA	MSTRG.25545	336	1503	-41.26	-0.1348	-1091	-756	76	411
MSTRG.14959	MSTRG.14959.4	ENSMGAG00000002059	ENSMGAT00000023633	NA	MSTRG.25545	350	1782	-36.5	-0.1093	-1324	-975	108	457
MSTRG.17033	MSTRG.17033.4	ENSMGAG00000002059	ENSMGAT00000002270	NA	MSTRG.25545	220	1446	-21.87	-0.1279	1	185	1262	1446
MSTRG.37986	MSTRG.37986.9	ENSMGAG00000002059	ENSMGAT00000022668	NA	MSTRG.25545	309	1503	-31.14	-0.1216	-211	97	983	1291
MSTRG.46558	MSTRG.46558.3	ENSMGAG00000002059	ENSMGAT00000002270	NA	MSTRG.25545	261	1446	-26.15	-0.1194	-308	-48	877	1137
MSTRG.18887	MSTRG.18887.30	ENSMGAG00000002059	ENSMGAT00000023633	NA	MSTRG.25545	315	1782	-37.35	-0.1279	-200	114	1267	1581
MSTRG.27475	MSTRG.27475.1	ENSMGAG00000002059	ENSMGAT00000022668	NA	MSTRG.25545	3763	1503	-158.33	-0.1058	1	1503	1	1503
MSTRG.1226	MSTRG.1226.6	ENSMGAG00000002059	ENSMGAT00000022668	NA	MSTRG.25545	326	1503	-29.16	-0.1088	-927	-602	250	575
MSTRG.12747	MSTRG.12747.1	ENSMGAG00000002059	ENSMGAT00000033524	NA	MSTRG.25545	246	1662	-39.28	-0.1819	-270	-25	1146	1391
MSTRG.18837	MSTRG.18837.2	ENSMGAG00000002059	ENSMGAT00000022668	NA	MSTRG.25545	683	1503	-66.09	-0.1021	-693	-11	127	809
MSTRG.37986	MSTRG.37986.11	ENSMGAG00000002059	ENSMGAT00000022668	NA	MSTRG.25545	217	1503	-23.08	-0.1234	-285	-69	1001	1217
MSTRG.34985	MSTRG.34985.8	ENSMGAG00000002059	ENSMGAT00000002270	NA	MSTRG.25545	200	1446	-17.86	-0.1003	-1109	-910	137	336
MSTRG.26440	MSTRG.26440.4	ENSMGAG00000002059	ENSMGAT00000023633	NA	MSTRG.25545	229	1782	-23.19	-0.1064	-1308	-1080	245	473
MSTRG.34263	MSTRG.34263.8	ENSMGAG00000002059	ENSMGAT00000022668	NA	MSTRG.25545	277	1503	-25.39	-0.1119	-864	-588	362	638
MSTRG.18837	MSTRG.18837.5	ENSMGAG00000002059	ENSMGAT00000033524	NA	MSTRG.25545	319	1662	-39.95	-0.1297	-191	127	1152	1470
MSTRG.27475	MSTRG.27475.1	ENSMGAG00000002059	ENSMGAT00000002270	NA	MSTRG.25545	3763	1446	-147.98	-0.1034	1	1446	1	1446
MSTRG.18887	MSTRG.18887.30	ENSMGAG00000002059	ENSMGAT00000022668	NA	MSTRG.25545	315	1503	-32.53	-0.1056	-963	-649	225	539
MSTRG.49350	MSTRG.49350.1	ENSMGAG00000002059	ENSMGAT00000033524	NA	MSTRG.25545	283	1662	-34.17	-0.1808	-1089	-807	290	572
MSTRG.18887	MSTRG.18887.12	ENSMGAG00000002059	ENSMGAT00000023633	NA	MSTRG.25545	227	1782	-24.63	-0.1151	-1194	-968	361	587
MSTRG.49350	MSTRG.49350.1	ENSMGAG00000002059	ENSMGAT00000023633	NA	MSTRG.25545	283	1782	-34.17	-0.1808	-1089	-807	410	692
MSTRG.37986	MSTRG.37986.11	ENSMGAG00000002059	ENSMGAT00000002270	NA	MSTRG.25545	217	1446	-23.08	-0.1234	-285	-69	944	1160
MSTRG.34263	MSTRG.34263.8	ENSMGAG00000002059	ENSMGAT00000023633	NA	MSTRG.25545	277	1782	-25.39	-0.1119	-1143	-867	362	638
MSTRG.33719	MSTRG.33719.6	ENSMGAG00000002059	ENSMGAT00000023633	NA	MSTRG.25545	227	1782	-25.29	-0.1252	-145	81	1410	1636
MSTRG.18837	MSTRG.18837.3	ENSMGAG00000002059	ENSMGAT00000002270	NA	MSTRG.25545	329	1446	-38.87	-0.127	-875	-547	242	570
MSTRG.18837	MSTRG.18837.5	ENSMGAG00000002059	ENSMGAT00000002270	NA	MSTRG.25545	319	1446	-31.07	-0.1233	-1126	-839	1	288
MSTRG.46558	MSTRG.46558.3	ENSMGAG00000002059	ENSMGAT00000033524	NA	MSTRG.25545	261	1662	-26.15	-0.1194	-308	-48	1093	1353
MSTRG.12747	MSTRG.12747.1	ENSMGAG00000002059	ENSMGAT00000023633	NA	MSTRG.25545	246	1782	-39.28	-0.1819	-390	-145	1146	1391
MSTRG.18837	MSTRG.18837.5	ENSMGAG00000002059	ENSMGAT00000022668	NA	MSTRG.25545	319	1503	-31.25	-0.107	-1183	-872	1	312
MSTRG.18887	MSTRG.18887.12	ENSMGAG00000002059	ENSMGAT00000022668	NA	MSTRG.25545	227	1503	-28.37	-0.1345	-1194	-968	82	308
MSTRG.2141	MSTRG.2141.2	ENSMGAG00000002059	ENSMGAT00000022668	NA	MSTRG.25545	214	1503	-16.94	-0.197	-1288	-1178	1	111
MSTRG.33788	MSTRG.33788.6	ENSMGAG00000002059	ENSMGAT00000022668	NA	MSTRG.25545	233	1503	-19.1	-0.113	-1269	-1056	1	214
MSTRG.33788	MSTRG.33788.6	ENSMGAG00000002059	ENSMGAT00000023633	NA	MSTRG.25545	233	1782	-19.1	-0.113	-1548	-1335	1	214
MSTRG.27475	MSTRG.27475.1	ENSMGAG00000002059	ENSMGAT00000023633	NA	MSTRG.25545	3763	1782	-178.53	-0.1023	1	1782	1	1782
MSTRG.13837	MSTRG.13837.9	ENSMGAG00000002305	ENSMGAT00000022551	USP4	MSTRG.15250	227	2738	-23.41	-0.1069	-1709	-1483	802	1028
MSTRG.34985	MSTRG.34985.8	ENSMGAG00000002305	ENSMGAT00000022551	USP4	MSTRG.15250	200	2738	-18.53	-0.1007	1	192	2547	2738
MSTRG.14959	MSTRG.14959.4	ENSMGAG00000002305	ENSMGAT00000031322	USP4	MSTRG.15250	350	2610	-34.26	-0.1032	-49	300	2211	2560
MSTRG.18837	MSTRG.18837.5	ENSMGAG00000002305	ENSMGAT00000022551	USP4	MSTRG.15250	319	2738	-31.03	-0.1021	-35	283	2384	2702
MSTRG.12747	MSTRG.12747.1	ENSMGAG00000002305	ENSMGAT00000031322	USP4	MSTRG.15250	246	2610	-28.9	-0.2223	1	171	2440	2610
MSTRG.18887	MSTRG.18887.30	ENSMGAG00000002305	ENSMGAT00000031322	USP4	MSTRG.15250	315	2610	-30.6	-0.1089	1	291	2320	2610
MSTRG.37986	MSTRG.37986.11	ENSMGAG00000002305	ENSMGAT00000027165	USP4	MSTRG.15250	217	2061	-23.44	-0.1127	-201	15	1643	1859
MSTRG.14379	MSTRG.14379.2	ENSMGAG00000002305	ENSMGAT00000002716	USP4	MSTRG.15250	235	2691	-19.23	-0.163	1	165	2527	2691
MSTRG.34263	MSTRG.34263.8	ENSMGAG00000002305	ENSMGAT00000029437	USP4	MSTRG.15250	277	2657	-22.96	-0.1137	-1566	-1290	814	1090
MSTRG.7344	MSTRG.7344.1	ENSMGAG00000002305	ENSMGAT00000032085	USP4	MSTRG.15250	231	2745	-18.54	-0.1297	-2460	-2230	54	284
MSTRG.32826	MSTRG.32826.6	ENSMGAG00000002305	ENSMGAT00000032085	USP4	MSTRG.15250	227	2745	-24.63	-0.1231	-1826	-1600	692	918
MSTRG.12747	MSTRG.12747.1	ENSMGAG00000002305	ENSMGAT00000037245	USP4	MSTRG.15250	246	2627	-29.1	-0.2205	1	182	2446	2627
MSTRG.14959	MSTRG.14959.4	ENSMGAG00000002305	ENSMGAT00000037245	USP4	MSTRG.15250	350	2627	-34.26	-0.1032	-60	289	2217	2566
MSTRG.1226	MSTRG.1226.6	ENSMGAG00000002305	ENSMGAT00000035542	USP4	MSTRG.15250	326	2565	-19.79	-0.1058	-2238	-1966	1	273
MSTRG.18837	MSTRG.18837.3	ENSMGAG00000002305	ENSMGAT00000031322	USP4	MSTRG.15250	329	2610	-35.36	-0.1085	-131	197	2150	2478
MSTRG.47988	MSTRG.47988.1	ENSMGAG00000002305	ENSMGAT00000031322	USP4	MSTRG.15250	585	2610	-51.05	-0.1239	1	430	2181	2610
MSTRG.1226	MSTRG.1226.6	ENSMGAG00000002305	ENSMGAT00000002716	USP4	MSTRG.15250	326	2691	-19.79	-0.1058	-2364	-2146	1	219
MSTRG.43740	MSTRG.43740.4	ENSMGAG00000002305	ENSMGAT00000002716	USP4	MSTRG.15250	201	2691	-21.88	-0.1272	-200	0	2290	2490
MSTRG.46558	MSTRG.46558.3	ENSMGAG00000002305	ENSMGAT00000032085	USP4	MSTRG.15250	261	2745	-31.73	-0.1504	1	230	2516	2745
MSTRG.18837	MSTRG.18837.3	ENSMGAG00000002305	ENSMGAT00000029437	USP4	MSTRG.15250	329	2657	-33.96	-0.1065	-142	186	2186	2514
MSTRG.43740	MSTRG.43740.4	ENSMGAG00000002305	ENSMGAT00000032085	USP4	MSTRG.15250	201	2745	-21.88	-0.1272	-284	-84	2260	2460
MSTRG.18837	MSTRG.18837.3	ENSMGAG00000002305	ENSMGAT00000022551	USP4	MSTRG.15250	329	2738	-33.96	-0.1065	-142	186	2267	2595
MSTRG.43740	MSTRG.43740.4	ENSMGAG00000002305	ENSMGAT00000029437	USP4	MSTRG.15250	201	2657	-21.88	-0.1272	-280	-80	2176	2376
MSTRG.18887	MSTRG.18887.12	ENSMGAG00000002305	ENSMGAT00000035542	USP4	MSTRG.15250	227	2565	-26.66	-0.13	-148	78	2190	2416
MSTRG.18887	MSTRG.18887.12	ENSMGAG00000002305	ENSMGAT00000031322	USP4	MSTRG.15250	227	2610	-26.66	-0.13	-163	63	2220	2446
MSTRG.46558	MSTRG.46558.3	ENSMGAG00000002305	ENSMGAT00000031542	USP4	MSTRG.15250	261	2546	-28.98	-0.155	1	226	2321	2546
MSTRG.37986	MSTRG.37986.11	ENSMGAG00000002305	ENSMGAT00000035542	USP4	MSTRG.15250	217	2565	-23.44	-0.1127	-276	-60	2072	2288
MSTRG.18837	MSTRG.18837.5	ENSMGAG00000002305	ENSMGAT00000037245	USP4	MSTRG.15250	319	2627	-31.03	-0.1021	-35	283	2273	2591
MSTRG.18837	MSTRG.18837.5	ENSMGAG00000002305	ENSMGAT00000031322	USP4	MSTRG.15250	319	2610	-29.73	-0.1152	-1232	-914	1059	1377
MSTRG.14379	MSTRG.14379.2	ENSMGAG00000002305	ENSMGAT00000032085	USP4	MSTRG.15250	235	2745	-20.01	-0.1042	-13	221	2497	2731
MSTRG.14379	MSTRG.14379.2	ENSMGAG00000002305	ENSMGAT00000035542	USP4	MSTRG.15250	235	2565	-19.37	-0.1196	1	219	2347	2565
MSTRG.18887	MSTRG.18887.12	ENSMGAG00000002305	ENSMGAT00000027165	USP4	MSTRG.15250	227	2061	-26.66	-0.13	-73	153	1761	1987
MSTRG.46558	MSTRG.46558.3	ENSMGAG00000002305	ENSMGAT00000022551	USP4	MSTRG.15250	261	2738	-28.98	-0.155	1	226	2513	2738
MSTRG.18837	MSTRG.18837.3	ENSMGAG00000002305	ENSMGAT00000032085	USP4	MSTRG.15250	329	2745	-33.96	-0.1065	-146	182	2270	2598
MSTRG.37986	MSTRG.37986.11	ENSMGAG00000002305	ENSMGAT00000029437	USP4	MSTRG.15250	217	2657	-23.46	-0.1101	-2401	-2185	39	255
MSTRG.18837	MSTRG.18837.3	ENSMGAG00000002305	ENSMGAT00000031542	USP4	MSTRG.15250	329	2546	-33.96	-0.1065	-142	186	2075	2403
MSTRG.43740	MSTRG.43740.4	ENSMGAG00000002305	ENSMGAT00000022551	USP4	MSTRG.15250	201	2738	-21.88	-0.1272	-280	-80	2257	2457
MSTRG.34263	MSTRG.34263.8	ENSMGAG00000002305	ENSMGAT00000035542	USP4	MSTRG.15250	277	2565	-22.96	-0.1137	-1714	-1438	574	850
MSTRG.49350	MSTRG.49350.1	ENSMGAG00000002305	ENSMGAT00000002716	USP4	MSTRG.15250	283	2691	-40.65	-0.1546	-564	-282	1844	2126
MSTRG.36950	MSTRG.36950.4	ENSMGAG00000002305	ENSMGAT00000027165	USP4	MSTRG.15250	214	2061	-19.53	-0.1191	-379	-166	1468	1681
MSTRG.37986	MSTRG.37986.11	ENSMGAG00000002305	ENSMGAT00000031542	USP4	MSTRG.15250	217	2546	-23.44	-0.1127	-302	-86	2027	2243
MSTRG.18837	MSTRG.18837.3	ENSMGAG00000002305	ENSMGAT00000035542	USP4	MSTRG.15250	329	2565	-33.96	-0.1065	-116	212	2120	2448
MSTRG.18837	MSTRG.18837.5	ENSMGAG00000002305	ENSMGAT00000029437	USP4	MSTRG.15250	319	2657	-31.03	-0.1021	-35	283	2303	2621
MSTRG.3904	MSTRG.3904.8	ENSMGAG00000002305	ENSMGAT00000027165	USP4	MSTRG.15250	207	2061	-23.53	-0.1279	-413	-207	1441	1647
MSTRG.12747	MSTRG.12747.1	ENSMGAG00000002305	ENSMGAT00000002716	USP4	MSTRG.15250	246	2691	-26.08	-0.1134	-1257	-1012	1188	1433
MSTRG.14959	MSTRG.14959.4	ENSMGAG00000002305	ENSMGAT00000029437	USP4	MSTRG.15250	350	2657	-34.26	-0.1032	-60	289	2247	2596
MSTRG.34263	MSTRG.34263.8	ENSMGAG00000002305	ENSMGAT00000002716	USP4	MSTRG.15250	277	2691	-22.96	-0.1137	-1693	-1417	721	997
MSTRG.18887	MSTRG.18887.12	ENSMGAG00000002305	ENSMGAT00000032085	USP4	MSTRG.15250	227	2745	-26.66	-0.13	-178	48	2340	2566
MSTRG.43740	MSTRG.43740.4	ENSMGAG00000002305	ENSMGAT00000035542	USP4	MSTRG.15250	201	2565	-21.88	-0.1272	-254	-54	2110	2310
MSTRG.46558	MSTRG.46558.3	ENSMGAG00000002305	ENSMGAT00000002716	USP4	MSTRG.15250	261	2691	-24.07	-0.1796	1	146	2546	2691
MSTRG.13837	MSTRG.13837.9	ENSMGAG00000002305	ENSMGAT00000032085	USP4	MSTRG.15250	227	2745	-23.41	-0.1069	-1716	-1490	802	1028
MSTRG.7344	MSTRG.7344.1	ENSMGAG00000002305	ENSMGAT00000031542	USP4	MSTRG.15250	231	2546	-18.54	-0.1297	-2265	-2035	50	280
MSTRG.13837	MSTRG.13837.9	ENSMGAG00000002305	ENSMGAT00000027165	USP4	MSTRG.15250	227	2061	-23.41	-0.1069	-1608	-1382	226	452
MSTRG.43740	MSTRG.43740.4	ENSMGAG00000002305	ENSMGAT00000027165	USP4	MSTRG.15250	201	2061	-21.88	-0.1272	-179	21	1681	1881
MSTRG.49350	MSTRG.49350.1	ENSMGAG00000002305	ENSMGAT00000032085	USP4	MSTRG.15250	283	2745	-40.65	-0.1546	-618	-336	1844	2126
MSTRG.46558	MSTRG.46558.3	ENSMGAG00000002305	ENSMGAT00000027165	USP4	MSTRG.15250	261	2061	-24.23	-0.1014	-259	1	1541	1801
MSTRG.47988	MSTRG.47988.1	ENSMGAG00000002305	ENSMGAT00000022551	USP4	MSTRG.15250	585	2738	-46.89	-0.1202	1	441	2298	2738
MSTRG.32826	MSTRG.32826.6	ENSMGAG00000002305	ENSMGAT00000035542	USP4	MSTRG.15250	227	2565	-24.63	-0.1231	-1793	-1567	545	771
MSTRG.43740	MSTRG.43740.4	ENSMGAG00000002305	ENSMGAT00000031542	USP4	MSTRG.15250	201	2546	-21.88	-0.1272	-280	-80	2065	2265
MSTRG.37986	MSTRG.37986.11	ENSMGAG00000002305	ENSMGAT00000032085	USP4	MSTRG.15250	217	2745	-23.44	-0.1127	-306	-90	2222	2438
MSTRG.13837	MSTRG.13837.9	ENSMGAG00000002305	ENSMGAT00000035542	USP4	MSTRG.15250	227	2565	-23.41	-0.1069	-1683	-1457	655	881
MSTRG.49350	MSTRG.49350.1	ENSMGAG00000002305	ENSMGAT00000031322	USP4	MSTRG.15250	283	2610	-31.28	-0.1113	-2039	-1757	288	570
MSTRG.37986	MSTRG.37986.11	ENSMGAG00000002305	ENSMGAT00000022551	USP4	MSTRG.15250	217	2738	-23.44	-0.1127	-302	-86	2219	2435
MSTRG.12747	MSTRG.12747.1	ENSMGAG00000002305	ENSMGAT00000029437	USP4	MSTRG.15250	246	2657	-29.1	-0.2205	1	182	2476	2657
MSTRG.13837	MSTRG.13837.9	ENSMGAG00000002305	ENSMGAT00000031542	USP4	MSTRG.15250	227	2546	-21.08	-0.1028	-115	111	2204	2430
MSTRG.46558	MSTRG.46558.3	ENSMGAG00000002305	ENSMGAT00000037245	USP4	MSTRG.15250	261	2627	-28.98	-0.155	1	226	2402	2627
MSTRG.7344	MSTRG.7344.1	ENSMGAG00000002305	ENSMGAT00000035542	USP4	MSTRG.15250	231	2565	-18.54	-0.1297	-2310	-2080	24	254
MSTRG.34263	MSTRG.34263.8	ENSMGAG00000002305	ENSMGAT00000031322	USP4	MSTRG.15250	277	2610	-24.22	-0.1164	-1855	-1579	478	754
MSTRG.36950	MSTRG.36950.4	ENSMGAG00000002305	ENSMGAT00000031542	USP4	MSTRG.15250	214	2546	-19.53	-0.1191	-480	-267	1852	2065
MSTRG.37986	MSTRG.37986.11	ENSMGAG00000002305	ENSMGAT00000002716	USP4	MSTRG.15250	217	2691	-23.44	-0.1127	-222	-6	2252	2468
MSTRG.18887	MSTRG.18887.12	ENSMGAG00000002305	ENSMGAT00000031542	USP4	MSTRG.15250	227	2546	-26.66	-0.13	-174	52	2145	2371
MSTRG.13837	MSTRG.13837.9	ENSMGAG00000002305	ENSMGAT00000031322	USP4	MSTRG.15250	227	2610	-21.08	-0.1028	-104	122	2279	2505
MSTRG.34263	MSTRG.34263.8	ENSMGAG00000002305	ENSMGAT00000027165	USP4	MSTRG.15250	277	2061	-22.96	-0.1137	-1639	-1363	145	421
MSTRG.46558	MSTRG.46558.3	ENSMGAG00000002305	ENSMGAT00000035542	USP4	MSTRG.15250	261	2565	-28.98	-0.155	1	200	2366	2565
MSTRG.12747	MSTRG.12747.1	ENSMGAG00000002305	ENSMGAT00000022551	USP4	MSTRG.15250	246	2738	-29.1	-0.2205	1	182	2557	2738
MSTRG.47988	MSTRG.47988.1	ENSMGAG00000002305	ENSMGAT00000002716	USP4	MSTRG.15250	585	2691	-42.19	-0.1379	1	361	2331	2691
MSTRG.18837	MSTRG.18837.3	ENSMGAG00000002305	ENSMGAT00000037245	USP4	MSTRG.15250	329	2627	-33.96	-0.1065	-142	186	2156	2484
MSTRG.47988	MSTRG.47988.1	ENSMGAG00000002305	ENSMGAT00000029437	USP4	MSTRG.15250	585	2657	-46.89	-0.1202	1	441	2217	2657
MSTRG.32826	MSTRG.32826.6	ENSMGAG00000002305	ENSMGAT00000029437	USP4	MSTRG.15250	227	2657	-24.63	-0.1231	-1645	-1419	785	1011
MSTRG.14959	MSTRG.14959.4	ENSMGAG00000002305	ENSMGAT00000032085	USP4	MSTRG.15250	350	2745	-34.26	-0.1032	-64	285	2331	2680
MSTRG.32826	MSTRG.32826.6	ENSMGAG00000002305	ENSMGAT00000027165	USP4	MSTRG.15250	227	2061	-24.63	-0.1231	-1718	-1492	116	342
MSTRG.14959	MSTRG.14959.4	ENSMGAG00000002305	ENSMGAT00000027165	USP4	MSTRG.15250	350	2061	-30.71	-0.1031	1	310	1752	2061
MSTRG.7344	MSTRG.7344.1	ENSMGAG00000002305	ENSMGAT00000037245	USP4	MSTRG.15250	231	2627	-18.54	-0.1297	-2346	-2116	50	280
MSTRG.18887	MSTRG.18887.12	ENSMGAG00000002305	ENSMGAT00000037245	USP4	MSTRG.15250	227	2627	-26.66	-0.13	-174	52	2226	2452
MSTRG.33719	MSTRG.33719.6	ENSMGAG00000002305	ENSMGAT00000002716	USP4	MSTRG.15250	227	2691	-18.12	-0.1473	-2463	-2315	1	149
MSTRG.12747	MSTRG.12747.1	ENSMGAG00000002305	ENSMGAT00000031542	USP4	MSTRG.15250	246	2546	-29.1	-0.2205	1	182	2365	2546
MSTRG.36950	MSTRG.36950.4	ENSMGAG00000002305	ENSMGAT00000035542	USP4	MSTRG.15250	214	2565	-19.53	-0.1191	-454	-241	1897	2110
MSTRG.18837	MSTRG.18837.5	ENSMGAG00000002305	ENSMGAT00000031542	USP4	MSTRG.15250	319	2546	-31.03	-0.1021	-35	283	2192	2510
MSTRG.49350	MSTRG.49350.1	ENSMGAG00000002305	ENSMGAT00000037245	USP4	MSTRG.15250	283	2627	-33.07	-0.1582	1	230	2398	2627
MSTRG.34263	MSTRG.34263.8	ENSMGAG00000002305	ENSMGAT00000032085	USP4	MSTRG.15250	277	2745	-22.96	-0.1137	-1747	-1471	721	997
MSTRG.49350	MSTRG.49350.1	ENSMGAG00000002305	ENSMGAT00000035542	USP4	MSTRG.15250	283	2565	-40.65	-0.1546	-585	-303	1697	1979
MSTRG.17033	MSTRG.17033.4	ENSMGAG00000002305	ENSMGAT00000031542	USP4	MSTRG.15250	220	2546	-19.57	-0.1019	-2325	-2109	1	217
MSTRG.18887	MSTRG.18887.12	ENSMGAG00000002305	ENSMGAT00000002716	USP4	MSTRG.15250	227	2691	-26.66	-0.13	-94	132	2370	2596
MSTRG.13837	MSTRG.13837.9	ENSMGAG00000002305	ENSMGAT00000002716	USP4	MSTRG.15250	227	2691	-23.41	-0.1069	-1662	-1436	802	1028
MSTRG.32826	MSTRG.32826.6	ENSMGAG00000002305	ENSMGAT00000031322	USP4	MSTRG.15250	227	2610	-23.54	-0.1137	-12	214	2371	2597
MSTRG.34985	MSTRG.34985.8	ENSMGAG00000002305	ENSMGAT00000031542	USP4	MSTRG.15250	200	2546	-18.53	-0.1007	1	192	2355	2546
MSTRG.34263	MSTRG.34263.8	ENSMGAG00000002305	ENSMGAT00000022551	USP4	MSTRG.15250	277	2738	-22.96	-0.1137	-1740	-1464	721	997
MSTRG.12747	MSTRG.12747.1	ENSMGAG00000002305	ENSMGAT00000027165	USP4	MSTRG.15250	246	2061	-26.08	-0.1134	-1203	-958	612	857
MSTRG.18887	MSTRG.18887.12	ENSMGAG00000002305	ENSMGAT00000029437	USP4	MSTRG.15250	227	2657	-26.66	-0.13	-174	52	2256	2482
MSTRG.3904	MSTRG.3904.8	ENSMGAG00000002305	ENSMGAT00000031542	USP4	MSTRG.15250	207	2546	-23.53	-0.1279	-514	-308	1825	2031
MSTRG.13837	MSTRG.13837.9	ENSMGAG00000002305	ENSMGAT00000037245	USP4	MSTRG.15250	227	2627	-23.41	-0.1069	-1598	-1372	802	1028
MSTRG.18837	MSTRG.18837.3	ENSMGAG00000002305	ENSMGAT00000002716	USP4	MSTRG.15250	329	2691	-33.96	-0.1065	-62	266	2300	2628
MSTRG.17033	MSTRG.17033.4	ENSMGAG00000002305	ENSMGAT00000031322	USP4	MSTRG.15250	220	2610	-20.85	-0.1311	1	170	2441	2610
MSTRG.32826	MSTRG.32826.6	ENSMGAG00000002305	ENSMGAT00000031542	USP4	MSTRG.15250	227	2546	-24.63	-0.1231	-1627	-1401	692	918
MSTRG.13837	MSTRG.13837.9	ENSMGAG00000002305	ENSMGAT00000029437	USP4	MSTRG.15250	227	2657	-23.41	-0.1069	-1535	-1309	895	1121
MSTRG.18887	MSTRG.18887.12	ENSMGAG00000002305	ENSMGAT00000022551	USP4	MSTRG.15250	227	2738	-26.66	-0.13	-174	52	2337	2563
MSTRG.17033	MSTRG.17033.4	ENSMGAG00000002305	ENSMGAT00000022551	USP4	MSTRG.15250	220	2738	-19.57	-0.1019	-2517	-2301	1	217
MSTRG.49350	MSTRG.49350.1	ENSMGAG00000002305	ENSMGAT00000027165	USP4	MSTRG.15250	283	2061	-40.65	-0.1546	-510	-228	1268	1550
MSTRG.14959	MSTRG.14959.4	ENSMGAG00000002305	ENSMGAT00000035542	USP4	MSTRG.15250	350	2565	-34.93	-0.1432	-2214	-1948	1	267
MSTRG.34263	MSTRG.34263.8	ENSMGAG00000002305	ENSMGAT00000037245	USP4	MSTRG.15250	277	2627	-22.96	-0.1137	-1629	-1353	721	997
MSTRG.3904	MSTRG.3904.8	ENSMGAG00000002305	ENSMGAT00000022551	USP4	MSTRG.15250	207	2738	-23.53	-0.1279	-514	-308	2017	2223
MSTRG.32826	MSTRG.32826.6	ENSMGAG00000002305	ENSMGAT00000037245	USP4	MSTRG.15250	227	2627	-24.63	-0.1231	-1708	-1482	692	918
MSTRG.14959	MSTRG.14959.4	ENSMGAG00000002305	ENSMGAT00000022551	USP4	MSTRG.15250	350	2738	-34.26	-0.1032	-60	289	2328	2677
MSTRG.43740	MSTRG.43740.4	ENSMGAG00000002305	ENSMGAT00000031322	USP4	MSTRG.15250	201	2610	-21.52	-0.1379	-1347	-1147	1062	1262
MSTRG.17033	MSTRG.17033.4	ENSMGAG00000002305	ENSMGAT00000032085	USP4	MSTRG.15250	220	2745	-19.61	-0.1102	1	185	2561	2745
MSTRG.18837	MSTRG.18837.3	ENSMGAG00000002305	ENSMGAT00000027165	USP4	MSTRG.15250	329	2061	-33.96	-0.1065	-41	287	1691	2019
MSTRG.17033	MSTRG.17033.4	ENSMGAG00000002305	ENSMGAT00000029437	USP4	MSTRG.15250	220	2657	-19.57	-0.1019	-2436	-2220	1	217
MSTRG.32826	MSTRG.32826.6	ENSMGAG00000002305	ENSMGAT00000002716	USP4	MSTRG.15250	227	2691	-24.63	-0.1231	-1772	-1546	692	918
MSTRG.14959	MSTRG.14959.4	ENSMGAG00000002305	ENSMGAT00000031542	USP4	MSTRG.15250	350	2546	-34.26	-0.1032	-60	289	2136	2485
MSTRG.14379	MSTRG.14379.2	ENSMGAG00000002305	ENSMGAT00000031322	USP4	MSTRG.15250	235	2610	-21.75	-0.1151	1	234	2377	2610
MSTRG.49350	MSTRG.49350.1	ENSMGAG00000002305	ENSMGAT00000022551	USP4	MSTRG.15250	283	2738	-40.65	-0.1546	-611	-329	1844	2126
MSTRG.7344	MSTRG.7344.1	ENSMGAG00000002305	ENSMGAT00000031322	USP4	MSTRG.15250	231	2610	-18.54	-0.1297	-2340	-2110	39	269
MSTRG.32826	MSTRG.32826.6	ENSMGAG00000002305	ENSMGAT00000022551	USP4	MSTRG.15250	227	2738	-24.63	-0.1231	-1819	-1593	692	918
MSTRG.34985	MSTRG.34985.8	ENSMGAG00000002305	ENSMGAT00000029437	USP4	MSTRG.15250	200	2657	-18.53	-0.1007	1	192	2466	2657
MSTRG.18887	MSTRG.18887.30	ENSMGAG00000002305	ENSMGAT00000032085	USP4	MSTRG.15250	315	2745	-30.39	-0.1023	1	306	2440	2745
MSTRG.3904	MSTRG.3904.8	ENSMGAG00000002305	ENSMGAT00000035542	USP4	MSTRG.15250	207	2565	-23.53	-0.1279	-488	-282	1870	2076
MSTRG.33719	MSTRG.33719.6	ENSMGAG00000002305	ENSMGAT00000029437	USP4	MSTRG.15250	227	2657	-21.83	-0.107	-222	4	2208	2434
MSTRG.7344	MSTRG.7344.1	ENSMGAG00000002305	ENSMGAT00000029437	USP4	MSTRG.15250	231	2657	-18.54	-0.1297	-2376	-2146	50	280
MSTRG.34985	MSTRG.34985.8	ENSMGAG00000002305	ENSMGAT00000037245	USP4	MSTRG.15250	200	2627	-18.53	-0.1007	1	192	2436	2627
MSTRG.17033	MSTRG.17033.4	ENSMGAG00000002305	ENSMGAT00000037245	USP4	MSTRG.15250	220	2627	-19.57	-0.1019	-2406	-2190	1	217
MSTRG.7344	MSTRG.7344.1	ENSMGAG00000002305	ENSMGAT00000022551	USP4	MSTRG.15250	231	2738	-18.54	-0.1297	-2457	-2227	50	280
MSTRG.46558	MSTRG.46558.3	ENSMGAG00000002305	ENSMGAT00000031322	USP4	MSTRG.15250	261	2610	-26.38	-0.168	1	215	2396	2610
MSTRG.34985	MSTRG.34985.8	ENSMGAG00000002305	ENSMGAT00000031322	USP4	MSTRG.15250	200	2610	-17.39	-0.1175	-568	-369	1842	2041
MSTRG.43740	MSTRG.43740.4	ENSMGAG00000002305	ENSMGAT00000037245	USP4	MSTRG.15250	201	2627	-21.88	-0.1272	-280	-80	2146	2346
MSTRG.36950	MSTRG.36950.4	ENSMGAG00000002305	ENSMGAT00000022551	USP4	MSTRG.15250	214	2738	-19.53	-0.1191	-480	-267	2044	2257
MSTRG.49350	MSTRG.49350.1	ENSMGAG00000002305	ENSMGAT00000031542	USP4	MSTRG.15250	283	2546	-40.65	-0.1546	-611	-329	1652	1934
MSTRG.12747	MSTRG.12747.1	ENSMGAG00000002305	ENSMGAT00000035542	USP4	MSTRG.15250	246	2565	-28.01	-0.1657	1	189	2377	2565
MSTRG.46558	MSTRG.46558.3	ENSMGAG00000002305	ENSMGAT00000029437	USP4	MSTRG.15250	261	2657	-28.98	-0.155	1	226	2432	2657
MSTRG.3904	MSTRG.3904.8	ENSMGAG00000002305	ENSMGAT00000029437	USP4	MSTRG.15250	207	2657	-18.71	-0.1327	-1658	-1452	792	998
MSTRG.47988	MSTRG.47988.1	ENSMGAG00000002305	ENSMGAT00000037245	USP4	MSTRG.15250	585	2627	-46.89	-0.1202	1	441	2187	2627
MSTRG.12747	MSTRG.12747.1	ENSMGAG00000002305	ENSMGAT00000032085	USP4	MSTRG.15250	246	2745	-29.8	-0.1886	1	186	2560	2745
MSTRG.47988	MSTRG.47988.1	ENSMGAG00000002305	ENSMGAT00000031542	USP4	MSTRG.15250	585	2546	-46.89	-0.1202	1	441	2106	2546
MSTRG.37986	MSTRG.37986.11	ENSMGAG00000002305	ENSMGAT00000037245	USP4	MSTRG.15250	217	2627	-23.44	-0.1127	-302	-86	2108	2324
MSTRG.49350	MSTRG.49350.1	ENSMGAG00000002305	ENSMGAT00000029437	USP4	MSTRG.15250	283	2657	-33.07	-0.1582	1	230	2428	2657
MSTRG.37969	MSTRG.37969.1	ENSMGAG00000002361	ENSMGAT00000028838	NA	MSTRG.29026	3195	270	-27.81	-0.1324	1	270	1	270
MSTRG.37213	MSTRG.37213.1	ENSMGAG00000002361	ENSMGAT00000002589	NA	MSTRG.29026	3186	276	-21.06	-0.1359	1	229	48	276
MSTRG.40956	MSTRG.40956.7	ENSMGAG00000002361	ENSMGAT00000028838	NA	MSTRG.29026	975	270	-30	-0.131	1	265	6	270
MSTRG.42979	MSTRG.42979.1	ENSMGAG00000002361	ENSMGAT00000028838	NA	MSTRG.29026	7667	270	-37.54	-0.1526	1	270	1	270
MSTRG.52455	MSTRG.52455.1	ENSMGAG00000002361	ENSMGAT00000002589	NA	MSTRG.29026	2353	276	-31.47	-0.1153	1	276	1	276
MSTRG.3284	MSTRG.3284.4	ENSMGAG00000002361	ENSMGAT00000028838	NA	MSTRG.29026	4326	270	-27.68	-0.1073	1	270	1	270
MSTRG.26440	MSTRG.26440.4	ENSMGAG00000002361	ENSMGAT00000028838	NA	MSTRG.29026	229	270	-21.45	-0.1021	1	222	49	270
MSTRG.46558	MSTRG.46558.3	ENSMGAG00000002361	ENSMGAT00000002589	NA	MSTRG.29026	261	276	-20	-0.1015	-14	232	1	247
MSTRG.28915	MSTRG.28915.1	ENSMGAG00000002361	ENSMGAT00000002589	NA	MSTRG.29026	1475	276	-34.42	-0.128	1	276	1	276
MSTRG.40956	MSTRG.40956.1	ENSMGAG00000002361	ENSMGAT00000002589	NA	MSTRG.29026	2481	276	-26.23	-0.1033	1	276	1	276
MSTRG.40503	MSTRG.40503.2	ENSMGAG00000002361	ENSMGAT00000028838	NA	MSTRG.29026	5683	270	-28.04	-0.107	1	270	1	270
MSTRG.14959	MSTRG.14959.4	ENSMGAG00000002361	ENSMGAT00000002589	NA	MSTRG.29026	350	276	-29.13	-0.1318	1	276	1	276
MSTRG.27558	MSTRG.27558.1	ENSMGAG00000002361	ENSMGAT00000002589	NA	MSTRG.29026	3427	276	-29.51	-0.12	1	276	1	276
MSTRG.24868	MSTRG.24868.8	ENSMGAG00000002361	ENSMGAT00000028838	NA	MSTRG.29026	2311	270	-31.96	-0.136	1	270	1	270
MSTRG.50401	MSTRG.50401.1	ENSMGAG00000002361	ENSMGAT00000002589	NA	MSTRG.29026	1721	276	-30.16	-0.1147	1	276	1	276
MSTRG.18828	MSTRG.18828.11	ENSMGAG00000002361	ENSMGAT00000028838	NA	MSTRG.29026	2769	270	-26.05	-0.1018	1	270	1	270
MSTRG.47988	MSTRG.47988.1	ENSMGAG00000002361	ENSMGAT00000028838	NA	MSTRG.29026	585	270	-30.66	-0.1413	1	270	1	270
MSTRG.14379	MSTRG.14379.1	ENSMGAG00000002361	ENSMGAT00000028838	NA	MSTRG.29026	5247	270	-32.71	-0.1248	1	270	1	270
MSTRG.40503	MSTRG.40503.2	ENSMGAG00000002361	ENSMGAT00000002589	NA	MSTRG.29026	5683	276	-29.85	-0.1093	1	276	1	276
MSTRG.27829	MSTRG.27829.3	ENSMGAG00000002361	ENSMGAT00000028838	NA	MSTRG.29026	1424	270	-25.87	-0.1226	1	221	1	221
MSTRG.27558	MSTRG.27558.10	ENSMGAG00000002361	ENSMGAT00000028838	NA	MSTRG.29026	2542	270	-27.73	-0.1105	1	270	1	270
MSTRG.3284	MSTRG.3284.13	ENSMGAG00000002361	ENSMGAT00000002589	NA	MSTRG.29026	3593	276	-28.23	-0.1398	1	276	1	276
MSTRG.18227	MSTRG.18227.2	ENSMGAG00000002361	ENSMGAT00000002589	NA	MSTRG.29026	336	276	-23.55	-0.1116	1	246	1	246
MSTRG.27558	MSTRG.27558.18	ENSMGAG00000002361	ENSMGAT00000002589	NA	MSTRG.29026	2290	276	-29.51	-0.12	1	276	1	276
MSTRG.27558	MSTRG.27558.1	ENSMGAG00000002361	ENSMGAT00000028838	NA	MSTRG.29026	3427	270	-27.73	-0.1105	1	270	1	270
MSTRG.26440	MSTRG.26440.4	ENSMGAG00000002361	ENSMGAT00000002589	NA	MSTRG.29026	229	276	-20.73	-0.1109	1	228	49	276
MSTRG.52455	MSTRG.52455.1	ENSMGAG00000002361	ENSMGAT00000028838	NA	MSTRG.29026	2353	270	-32.09	-0.1193	1	270	1	270
MSTRG.20526	MSTRG.20526.6	ENSMGAG00000002361	ENSMGAT00000028838	NA	MSTRG.29026	235	270	-19.46	-0.1201	1	178	93	270
MSTRG.18828	MSTRG.18828.12	ENSMGAG00000002361	ENSMGAT00000002589	NA	MSTRG.29026	2346	276	-25.9	-0.1049	1	276	1	276
MSTRG.3284	MSTRG.3284.4	ENSMGAG00000002361	ENSMGAT00000002589	NA	MSTRG.29026	4326	276	-28.23	-0.1398	1	276	1	276
MSTRG.37213	MSTRG.37213.5	ENSMGAG00000002361	ENSMGAT00000002589	NA	MSTRG.29026	3135	276	-21.06	-0.1359	1	229	48	276
MSTRG.3284	MSTRG.3284.11	ENSMGAG00000002361	ENSMGAT00000028838	NA	MSTRG.29026	6786	270	-27.68	-0.1073	1	270	1	270
MSTRG.9478	MSTRG.9478.1	ENSMGAG00000002361	ENSMGAT00000028838	NA	MSTRG.29026	2814	270	-32.84	-0.2078	1	270	1	270
MSTRG.27558	MSTRG.27558.16	ENSMGAG00000002361	ENSMGAT00000028838	NA	MSTRG.29026	2389	270	-27.73	-0.1105	1	270	1	270
MSTRG.3284	MSTRG.3284.12	ENSMGAG00000002361	ENSMGAT00000028838	NA	MSTRG.29026	3989	270	-27.32	-0.108	1	270	1	270
MSTRG.18828	MSTRG.18828.9	ENSMGAG00000002361	ENSMGAT00000002589	NA	MSTRG.29026	3112	276	-25.9	-0.1049	1	276	1	276
MSTRG.50401	MSTRG.50401.1	ENSMGAG00000002361	ENSMGAT00000028838	NA	MSTRG.29026	1721	270	-30.01	-0.1261	1	270	1	270
MSTRG.34831	MSTRG.34831.5	ENSMGAG00000002361	ENSMGAT00000028838	NA	MSTRG.29026	1225	270	-21.66	-0.1203	1	204	67	270
MSTRG.51334	MSTRG.51334.2	ENSMGAG00000002361	ENSMGAT00000028838	NA	MSTRG.29026	2778	270	-31.41	-0.1181	1	270	1	270
MSTRG.20526	MSTRG.20526.6	ENSMGAG00000002361	ENSMGAT00000002589	NA	MSTRG.29026	235	276	-20.81	-0.1397	1	184	93	276
MSTRG.14959	MSTRG.14959.3	ENSMGAG00000002361	ENSMGAT00000002589	NA	MSTRG.29026	2154	276	-33.16	-0.1295	1	276	1	276
MSTRG.24868	MSTRG.24868.3	ENSMGAG00000002361	ENSMGAT00000028838	NA	MSTRG.29026	2816	270	-35.23	-0.1462	1	270	1	270
MSTRG.27558	MSTRG.27558.20	ENSMGAG00000002361	ENSMGAT00000028838	NA	MSTRG.29026	7343	270	-27.73	-0.1105	1	270	1	270
MSTRG.3284	MSTRG.3284.2	ENSMGAG00000002361	ENSMGAT00000002589	NA	MSTRG.29026	5514	276	-28.23	-0.1398	1	276	1	276
MSTRG.40503	MSTRG.40503.1	ENSMGAG00000002361	ENSMGAT00000028838	NA	MSTRG.29026	5507	270	-28.04	-0.107	1	270	1	270
MSTRG.37044	MSTRG.37044.1	ENSMGAG00000002361	ENSMGAT00000028838	NA	MSTRG.29026	755	270	-23.35	-0.1015	1	270	1	270
MSTRG.27558	MSTRG.27558.17	ENSMGAG00000002361	ENSMGAT00000002589	NA	MSTRG.29026	2565	276	-29.51	-0.12	1	276	1	276
MSTRG.34831	MSTRG.34831.4	ENSMGAG00000002361	ENSMGAT00000028838	NA	MSTRG.29026	1106	270	-23.59	-0.1404	1	176	95	270
MSTRG.33216	MSTRG.33216.1	ENSMGAG00000002361	ENSMGAT00000028838	NA	MSTRG.29026	1888	270	-24.38	-0.1263	1	270	1	270
MSTRG.27751	MSTRG.27751.2	ENSMGAG00000002361	ENSMGAT00000028838	NA	MSTRG.29026	3125	270	-30.54	-0.1236	1	270	1	270
MSTRG.27475	MSTRG.27475.1	ENSMGAG00000002361	ENSMGAT00000002589	NA	MSTRG.29026	3763	276	-46.19	-0.1777	1	276	1	276
MSTRG.24868	MSTRG.24868.7	ENSMGAG00000002361	ENSMGAT00000028838	NA	MSTRG.29026	3333	270	-37.55	-0.1619	1	270	1	270
MSTRG.40956	MSTRG.40956.8	ENSMGAG00000002361	ENSMGAT00000002589	NA	MSTRG.29026	1314	276	-26.23	-0.1033	1	276	1	276
MSTRG.18227	MSTRG.18227.4	ENSMGAG00000002361	ENSMGAT00000002589	NA	MSTRG.29026	2390	276	-26.49	-0.125	1	276	1	276
MSTRG.8307	MSTRG.8307.7	ENSMGAG00000002361	ENSMGAT00000002589	NA	MSTRG.29026	326	276	-18.6	-0.186	1	134	143	276
MSTRG.24445	MSTRG.24445.1	ENSMGAG00000002361	ENSMGAT00000002589	NA	MSTRG.29026	2260	276	-29.09	-0.1399	1	276	1	276
MSTRG.3284	MSTRG.3284.6	ENSMGAG00000002361	ENSMGAT00000002589	NA	MSTRG.29026	3383	276	-28.23	-0.1398	1	276	1	276
MSTRG.49190	MSTRG.49190.1	ENSMGAG00000002361	ENSMGAT00000028838	NA	MSTRG.29026	1606	270	-36.03	-0.1435	1	270	1	270
MSTRG.45927	MSTRG.45927.6	ENSMGAG00000002361	ENSMGAT00000028838	NA	MSTRG.29026	4169	270	-31.78	-0.1186	1	270	1	270
MSTRG.36950	MSTRG.36950.4	ENSMGAG00000002361	ENSMGAT00000002589	NA	MSTRG.29026	214	276	-14.38	-0.1295	-61	88	1	150
MSTRG.34479	MSTRG.34479.2	ENSMGAG00000002361	ENSMGAT00000002589	NA	MSTRG.29026	950	276	-30.16	-0.1097	1	276	1	276
MSTRG.27829	MSTRG.27829.3	ENSMGAG00000002361	ENSMGAT00000002589	NA	MSTRG.29026	1424	276	-25.87	-0.1226	1	221	1	221
MSTRG.39415	MSTRG.39415.1	ENSMGAG00000002361	ENSMGAT00000002589	NA	MSTRG.29026	6364	276	-23.56	-0.1208	1	276	1	276
MSTRG.1226	MSTRG.1226.6	ENSMGAG00000002361	ENSMGAT00000002589	NA	MSTRG.29026	326	276	-20.61	-0.1347	1	156	1	156
MSTRG.18227	MSTRG.18227.1	ENSMGAG00000002361	ENSMGAT00000028838	NA	MSTRG.29026	1875	270	-29.19	-0.1187	1	268	1	268
MSTRG.24412	MSTRG.24412.5	ENSMGAG00000002361	ENSMGAT00000028838	NA	MSTRG.29026	5001	270	-31.2	-0.1186	1	270	1	270
MSTRG.14959	MSTRG.14959.3	ENSMGAG00000002361	ENSMGAT00000028838	NA	MSTRG.29026	2154	270	-32.21	-0.1197	1	270	1	270
MSTRG.24868	MSTRG.24868.7	ENSMGAG00000002361	ENSMGAT00000002589	NA	MSTRG.29026	3333	276	-37.73	-0.1457	1	276	1	276
MSTRG.13837	MSTRG.13837.9	ENSMGAG00000002361	ENSMGAT00000002589	NA	MSTRG.29026	227	276	-16.52	-0.1281	1	150	127	276
MSTRG.40956	MSTRG.40956.7	ENSMGAG00000002361	ENSMGAT00000002589	NA	MSTRG.29026	975	276	-29.73	-0.1249	1	265	12	276
MSTRG.37986	MSTRG.37986.11	ENSMGAG00000002361	ENSMGAT00000028838	NA	MSTRG.29026	217	270	-17.36	-0.1471	1	214	57	270
MSTRG.18837	MSTRG.18837.1	ENSMGAG00000002361	ENSMGAT00000028838	NA	MSTRG.29026	714	270	-27.31	-0.1023	1	270	1	270
MSTRG.49190	MSTRG.49190.1	ENSMGAG00000002361	ENSMGAT00000002589	NA	MSTRG.29026	1606	276	-34.42	-0.1411	1	276	1	276
MSTRG.18837	MSTRG.18837.4	ENSMGAG00000002361	ENSMGAT00000028838	NA	MSTRG.29026	521	270	-27.32	-0.1019	1	270	1	270
MSTRG.27475	MSTRG.27475.2	ENSMGAG00000002361	ENSMGAT00000028838	NA	MSTRG.29026	4144	270	-40.18	-0.1674	1	270	1	270
MSTRG.27558	MSTRG.27558.18	ENSMGAG00000002361	ENSMGAT00000028838	NA	MSTRG.29026	2290	270	-27.73	-0.1105	1	270	1	270
MSTRG.29969	MSTRG.29969.1	ENSMGAG00000002361	ENSMGAT00000002589	NA	MSTRG.29026	2325	276	-28.7	-0.1087	1	276	1	276
MSTRG.40956	MSTRG.40956.8	ENSMGAG00000002361	ENSMGAT00000028838	NA	MSTRG.29026	1314	270	-26.84	-0.1001	1	270	1	270
MSTRG.37213	MSTRG.37213.2	ENSMGAG00000002361	ENSMGAT00000002589	NA	MSTRG.29026	3243	276	-23.1	-0.1328	1	194	83	276
MSTRG.13811	MSTRG.13811.1	ENSMGAG00000002361	ENSMGAT00000028838	NA	MSTRG.29026	1168	270	-29.24	-0.112	1	270	1	270
MSTRG.2290	MSTRG.2290.2	ENSMGAG00000002361	ENSMGAT00000028838	NA	MSTRG.29026	2171	270	-21.2	-0.1076	1	200	71	270
MSTRG.40956	MSTRG.40956.6	ENSMGAG00000002361	ENSMGAT00000002589	NA	MSTRG.29026	1257	276	-26.23	-0.1033	1	276	1	276
MSTRG.26410	MSTRG.26410.1	ENSMGAG00000002361	ENSMGAT00000002589	NA	MSTRG.29026	1293	276	-27.31	-0.1097	1	276	1	276
MSTRG.18663	MSTRG.18663.2	ENSMGAG00000002361	ENSMGAT00000028838	NA	MSTRG.29026	7458	270	-32.19	-0.1215	1	270	1	270
MSTRG.27558	MSTRG.27558.16	ENSMGAG00000002361	ENSMGAT00000002589	NA	MSTRG.29026	2389	276	-29.51	-0.12	1	276	1	276
MSTRG.26410	MSTRG.26410.1	ENSMGAG00000002361	ENSMGAT00000028838	NA	MSTRG.29026	1293	270	-24.15	-0.1064	1	270	1	270
MSTRG.49350	MSTRG.49350.1	ENSMGAG00000002361	ENSMGAT00000002589	NA	MSTRG.29026	283	276	-37.91	-0.1895	1	225	52	276
MSTRG.2737	MSTRG.2737.1	ENSMGAG00000002361	ENSMGAT00000002589	NA	MSTRG.29026	3283	276	-27.39	-0.1014	1	276	1	276
MSTRG.33786	MSTRG.33786.1	ENSMGAG00000002361	ENSMGAT00000002589	NA	MSTRG.29026	4721	276	-27.03	-0.1103	1	276	1	276
MSTRG.3796	MSTRG.3796.1	ENSMGAG00000002361	ENSMGAT00000002589	NA	MSTRG.29026	4954	276	-26.09	-0.1007	1	276	1	276
MSTRG.3796	MSTRG.3796.1	ENSMGAG00000002361	ENSMGAT00000028838	NA	MSTRG.29026	4954	270	-27.97	-0.117	1	270	1	270
MSTRG.27558	MSTRG.27558.17	ENSMGAG00000002361	ENSMGAT00000028838	NA	MSTRG.29026	2565	270	-27.73	-0.1105	1	270	1	270
MSTRG.3284	MSTRG.3284.5	ENSMGAG00000002361	ENSMGAT00000002589	NA	MSTRG.29026	4165	276	-28.23	-0.1398	1	276	1	276
MSTRG.42402	MSTRG.42402.1	ENSMGAG00000002361	ENSMGAT00000002589	NA	MSTRG.29026	5334	276	-24.54	-0.1027	1	276	1	276
MSTRG.42402	MSTRG.42402.1	ENSMGAG00000002361	ENSMGAT00000028838	NA	MSTRG.29026	5334	270	-25.88	-0.1116	1	270	1	270
MSTRG.24868	MSTRG.24868.8	ENSMGAG00000002361	ENSMGAT00000002589	NA	MSTRG.29026	2311	276	-34.43	-0.1329	1	276	1	276
MSTRG.47988	MSTRG.47988.1	ENSMGAG00000002361	ENSMGAT00000002589	NA	MSTRG.29026	585	276	-31.05	-0.1146	1	276	1	276
MSTRG.29969	MSTRG.29969.1	ENSMGAG00000002361	ENSMGAT00000028838	NA	MSTRG.29026	2325	270	-29.86	-0.114	1	270	1	270
MSTRG.20790	MSTRG.20790.8	ENSMGAG00000002361	ENSMGAT00000028838	NA	MSTRG.29026	544	270	-29.35	-0.1768	1	208	63	270
MSTRG.44896	MSTRG.44896.19	ENSMGAG00000002361	ENSMGAT00000002589	NA	MSTRG.29026	3052	276	-33.07	-0.1225	1	276	1	276
MSTRG.28330	MSTRG.28330.1	ENSMGAG00000002361	ENSMGAT00000002589	NA	MSTRG.29026	5562	276	-36.44	-0.1463	1	276	1	276
MSTRG.3284	MSTRG.3284.14	ENSMGAG00000002361	ENSMGAT00000028838	NA	MSTRG.29026	4014	270	-27.68	-0.1073	1	270	1	270
MSTRG.24412	MSTRG.24412.4	ENSMGAG00000002361	ENSMGAT00000028838	NA	MSTRG.29026	3221	270	-31.2	-0.1186	1	270	1	270
MSTRG.27558	MSTRG.27558.2	ENSMGAG00000002361	ENSMGAT00000028838	NA	MSTRG.29026	2689	270	-27.73	-0.1105	1	270	1	270
MSTRG.27558	MSTRG.27558.20	ENSMGAG00000002361	ENSMGAT00000002589	NA	MSTRG.29026	7343	276	-29.51	-0.12	1	276	1	276
MSTRG.10525	MSTRG.10525.1	ENSMGAG00000002361	ENSMGAT00000028838	NA	MSTRG.29026	1777	270	-30.7	-0.1172	1	270	1	270
MSTRG.51510	MSTRG.51510.1	ENSMGAG00000002361	ENSMGAT00000028838	NA	MSTRG.29026	873	270	-26.97	-0.1209	1	270	1	270
MSTRG.28330	MSTRG.28330.2	ENSMGAG00000002361	ENSMGAT00000028838	NA	MSTRG.29026	5589	270	-32.3	-0.1363	1	270	1	270
MSTRG.41675	MSTRG.41675.1	ENSMGAG00000002361	ENSMGAT00000028838	NA	MSTRG.29026	3635	270	-26.99	-0.1003	1	270	1	270
MSTRG.49190	MSTRG.49190.2	ENSMGAG00000002361	ENSMGAT00000028838	NA	MSTRG.29026	1366	270	-36.03	-0.1435	1	270	1	270
MSTRG.18837	MSTRG.18837.1	ENSMGAG00000002361	ENSMGAT00000002589	NA	MSTRG.29026	714	276	-26.66	-0.1066	1	276	1	276
MSTRG.24412	MSTRG.24412.8	ENSMGAG00000002361	ENSMGAT00000002589	NA	MSTRG.29026	3802	276	-29.36	-0.1087	1	276	1	276
MSTRG.50685	MSTRG.50685.1	ENSMGAG00000002361	ENSMGAT00000002589	NA	MSTRG.29026	1365	276	-42.36	-0.1611	1	276	1	276
MSTRG.37986	MSTRG.37986.14	ENSMGAG00000002361	ENSMGAT00000028838	NA	MSTRG.29026	229	270	-17.59	-0.1005	1	223	48	270
MSTRG.24412	MSTRG.24412.8	ENSMGAG00000002361	ENSMGAT00000028838	NA	MSTRG.29026	3802	270	-31.2	-0.1186	1	270	1	270
MSTRG.49206	MSTRG.49206.1	ENSMGAG00000002361	ENSMGAT00000002589	NA	MSTRG.29026	1030	276	-21.4	-0.1354	1	181	96	276
MSTRG.14959	MSTRG.14959.1	ENSMGAG00000002361	ENSMGAT00000028838	NA	MSTRG.29026	5536	270	-41.91	-0.1644	1	270	1	270
MSTRG.42402	MSTRG.42402.2	ENSMGAG00000002361	ENSMGAT00000002589	NA	MSTRG.29026	5588	276	-37.96	-0.2063	1	276	1	276
MSTRG.44896	MSTRG.44896.18	ENSMGAG00000002361	ENSMGAT00000028838	NA	MSTRG.29026	3613	270	-32.95	-0.1334	1	270	1	270
MSTRG.15756	MSTRG.15756.2	ENSMGAG00000002361	ENSMGAT00000002589	NA	MSTRG.29026	6077	276	-26.88	-0.1115	1	276	1	276
MSTRG.15756	MSTRG.15756.2	ENSMGAG00000002361	ENSMGAT00000028838	NA	MSTRG.29026	6077	270	-27.47	-0.1099	1	270	1	270
MSTRG.3373	MSTRG.3373.3	ENSMGAG00000002361	ENSMGAT00000028838	NA	MSTRG.29026	220	270	-14.63	-0.1393	1	131	140	270
MSTRG.46727	MSTRG.46727.3	ENSMGAG00000002361	ENSMGAT00000002589	NA	MSTRG.29026	1725	276	-25.58	-0.1044	1	259	18	276
MSTRG.18834	MSTRG.18834.1	ENSMGAG00000002361	ENSMGAT00000002589	NA	MSTRG.29026	803	276	-32.29	-0.1481	1	276	1	276
MSTRG.44412	MSTRG.44412.1	ENSMGAG00000002361	ENSMGAT00000002589	NA	MSTRG.29026	5567	276	-36.65	-0.1362	1	276	1	276
MSTRG.39267	MSTRG.39267.1	ENSMGAG00000002361	ENSMGAT00000002589	NA	MSTRG.29026	5254	276	-35.21	-0.1449	1	276	1	276
MSTRG.47677	MSTRG.47677.1	ENSMGAG00000002361	ENSMGAT00000002589	NA	MSTRG.29026	1793	276	-17.48	-0.1197	1	158	119	276
MSTRG.39267	MSTRG.39267.1	ENSMGAG00000002361	ENSMGAT00000028838	NA	MSTRG.29026	5254	270	-28.61	-0.1163	1	270	1	270
MSTRG.44412	MSTRG.44412.1	ENSMGAG00000002361	ENSMGAT00000028838	NA	MSTRG.29026	5567	270	-31.86	-0.1221	1	270	1	270
MSTRG.18092	MSTRG.18092.4	ENSMGAG00000002361	ENSMGAT00000028838	NA	MSTRG.29026	6893	270	-24.36	-0.1177	1	270	1	270
MSTRG.55570	MSTRG.55570.3	ENSMGAG00000002361	ENSMGAT00000028838	NA	MSTRG.29026	3004	270	-35.29	-0.1379	1	270	1	270
MSTRG.18227	MSTRG.18227.1	ENSMGAG00000002361	ENSMGAT00000002589	NA	MSTRG.29026	1875	276	-30.89	-0.1261	1	276	1	276
MSTRG.10525	MSTRG.10525.2	ENSMGAG00000002361	ENSMGAT00000002589	NA	MSTRG.29026	954	276	-24.47	-0.1345	1	229	48	276
MSTRG.27829	MSTRG.27829.4	ENSMGAG00000002361	ENSMGAT00000028838	NA	MSTRG.29026	2072	270	-26.21	-0.112	1	270	1	270
MSTRG.50263	MSTRG.50263.3	ENSMGAG00000002361	ENSMGAT00000028838	NA	MSTRG.29026	336	270	-17.34	-0.1008	1	219	52	270
MSTRG.18887	MSTRG.18887.12	ENSMGAG00000002361	ENSMGAT00000002589	NA	MSTRG.29026	227	276	-16.49	-0.105	1	217	60	276
MSTRG.34011	MSTRG.34011.1	ENSMGAG00000002361	ENSMGAT00000028838	NA	MSTRG.29026	1134	270	-38.61	-0.1446	1	270	1	270
MSTRG.17033	MSTRG.17033.4	ENSMGAG00000002361	ENSMGAT00000002589	NA	MSTRG.29026	220	276	-20.33	-0.1076	1	209	68	276
MSTRG.18828	MSTRG.18828.12	ENSMGAG00000002361	ENSMGAT00000028838	NA	MSTRG.29026	2346	270	-26.05	-0.1018	1	270	1	270
MSTRG.3284	MSTRG.3284.12	ENSMGAG00000002361	ENSMGAT00000002589	NA	MSTRG.29026	3989	276	-34.84	-0.1366	1	276	1	276
MSTRG.19412	MSTRG.19412.1	ENSMGAG00000002361	ENSMGAT00000028838	NA	MSTRG.29026	2279	270	-29.15	-0.113	1	270	1	270
MSTRG.1960	MSTRG.1960.1	ENSMGAG00000002361	ENSMGAT00000002589	NA	MSTRG.29026	3180	276	-27.47	-0.1006	1	276	1	276
MSTRG.18828	MSTRG.18828.9	ENSMGAG00000002361	ENSMGAT00000028838	NA	MSTRG.29026	3112	270	-26.05	-0.1018	1	270	1	270
MSTRG.44386	MSTRG.44386.2	ENSMGAG00000002361	ENSMGAT00000002589	NA	MSTRG.29026	4222	276	-30.42	-0.1161	1	276	1	276
MSTRG.2290	MSTRG.2290.2	ENSMGAG00000002361	ENSMGAT00000002589	NA	MSTRG.29026	2171	276	-23.34	-0.1167	1	218	59	276
MSTRG.41675	MSTRG.41675.1	ENSMGAG00000002361	ENSMGAT00000002589	NA	MSTRG.29026	3635	276	-30.19	-0.1098	1	276	1	276
MSTRG.34479	MSTRG.34479.2	ENSMGAG00000002361	ENSMGAT00000028838	NA	MSTRG.29026	950	270	-27.6	-0.1026	1	270	1	270
MSTRG.50620	MSTRG.50620.1	ENSMGAG00000002361	ENSMGAT00000028838	NA	MSTRG.29026	1096	270	-36.46	-0.1519	1	270	1	270
MSTRG.3284	MSTRG.3284.2	ENSMGAG00000002361	ENSMGAT00000028838	NA	MSTRG.29026	5514	270	-27.68	-0.1073	1	270	1	270
MSTRG.18828	MSTRG.18828.11	ENSMGAG00000002361	ENSMGAT00000002589	NA	MSTRG.29026	2769	276	-25.9	-0.1049	1	276	1	276
MSTRG.37969	MSTRG.37969.1	ENSMGAG00000002361	ENSMGAT00000002589	NA	MSTRG.29026	3195	276	-30.74	-0.116	1	276	1	276
MSTRG.14379	MSTRG.14379.1	ENSMGAG00000002361	ENSMGAT00000002589	NA	MSTRG.29026	5247	276	-34.1	-0.1317	1	276	1	276
MSTRG.4338	MSTRG.4338.1	ENSMGAG00000002361	ENSMGAT00000028838	NA	MSTRG.29026	6338	270	-27.83	-0.11	1	270	1	270
MSTRG.18828	MSTRG.18828.13	ENSMGAG00000002361	ENSMGAT00000002589	NA	MSTRG.29026	2324	276	-23.14	-0.2269	1	114	163	276
MSTRG.27751	MSTRG.27751.4	ENSMGAG00000002361	ENSMGAT00000028838	NA	MSTRG.29026	2944	270	-32.22	-0.152	1	270	1	270
MSTRG.3284	MSTRG.3284.5	ENSMGAG00000002361	ENSMGAT00000028838	NA	MSTRG.29026	4165	270	-27.68	-0.1073	1	270	1	270
MSTRG.44896	MSTRG.44896.18	ENSMGAG00000002361	ENSMGAT00000002589	NA	MSTRG.29026	3613	276	-33.07	-0.1225	1	276	1	276
MSTRG.14959	MSTRG.14959.2	ENSMGAG00000002361	ENSMGAT00000002589	NA	MSTRG.29026	2721	276	-33.37	-0.1426	1	276	1	276
MSTRG.27751	MSTRG.27751.5	ENSMGAG00000002361	ENSMGAT00000002589	NA	MSTRG.29026	2992	276	-31.35	-0.1285	1	276	1	276
MSTRG.40956	MSTRG.40956.5	ENSMGAG00000002361	ENSMGAT00000028838	NA	MSTRG.29026	1323	270	-26.84	-0.1001	1	270	1	270
MSTRG.44896	MSTRG.44896.19	ENSMGAG00000002361	ENSMGAT00000028838	NA	MSTRG.29026	3052	270	-32.95	-0.1334	1	270	1	270
MSTRG.51510	MSTRG.51510.1	ENSMGAG00000002361	ENSMGAT00000002589	NA	MSTRG.29026	873	276	-27.42	-0.1051	1	276	1	276
MSTRG.27558	MSTRG.27558.2	ENSMGAG00000002361	ENSMGAT00000002589	NA	MSTRG.29026	2689	276	-29.51	-0.12	1	276	1	276
MSTRG.18834	MSTRG.18834.1	ENSMGAG00000002361	ENSMGAT00000028838	NA	MSTRG.29026	803	270	-28.59	-0.1071	1	270	1	270
MSTRG.32871	MSTRG.32871.1	ENSMGAG00000002361	ENSMGAT00000028838	NA	MSTRG.29026	3057	270	-23.82	-0.1045	1	270	1	270
MSTRG.44386	MSTRG.44386.5	ENSMGAG00000002361	ENSMGAT00000002589	NA	MSTRG.29026	4940	276	-31.21	-0.129	1	276	1	276
MSTRG.20790	MSTRG.20790.4	ENSMGAG00000002361	ENSMGAT00000002589	NA	MSTRG.29026	792	276	-25.63	-0.122	1	276	1	276
MSTRG.28915	MSTRG.28915.1	ENSMGAG00000002361	ENSMGAT00000028838	NA	MSTRG.29026	1475	270	-34.31	-0.13	1	270	1	270
MSTRG.3904	MSTRG.3904.8	ENSMGAG00000002361	ENSMGAT00000028838	NA	MSTRG.29026	207	270	-16.39	-0.1051	-33	173	30	236
MSTRG.27751	MSTRG.27751.4	ENSMGAG00000002361	ENSMGAT00000002589	NA	MSTRG.29026	2944	276	-29.02	-0.1395	1	245	32	276
MSTRG.25467	MSTRG.25467.1	ENSMGAG00000002361	ENSMGAT00000002589	NA	MSTRG.29026	1178	276	-34.25	-0.1333	1	276	1	276
MSTRG.28420	MSTRG.28420.1	ENSMGAG00000002361	ENSMGAT00000002589	NA	MSTRG.29026	974	276	-28.94	-0.1084	1	276	1	276
MSTRG.19412	MSTRG.19412.1	ENSMGAG00000002361	ENSMGAT00000002589	NA	MSTRG.29026	2279	276	-27.49	-0.1057	1	276	1	276
MSTRG.17922	MSTRG.17922.1	ENSMGAG00000002361	ENSMGAT00000002589	NA	MSTRG.29026	5747	276	-36.02	-0.1339	1	276	1	276
MSTRG.24868	MSTRG.24868.3	ENSMGAG00000002361	ENSMGAT00000002589	NA	MSTRG.29026	2816	276	-41.98	-0.1572	1	276	1	276
MSTRG.51334	MSTRG.51334.2	ENSMGAG00000002361	ENSMGAT00000002589	NA	MSTRG.29026	2778	276	-34.63	-0.1307	1	276	1	276
MSTRG.12211	MSTRG.12211.1	ENSMGAG00000002361	ENSMGAT00000028838	NA	MSTRG.29026	1014	270	-30.83	-0.1223	1	270	1	270
MSTRG.46727	MSTRG.46727.3	ENSMGAG00000002361	ENSMGAT00000028838	NA	MSTRG.29026	1725	270	-26.09	-0.1092	1	245	26	270
MSTRG.14959	MSTRG.14959.2	ENSMGAG00000002361	ENSMGAT00000028838	NA	MSTRG.29026	2721	270	-32.51	-0.1231	1	270	1	270
MSTRG.28669	MSTRG.28669.1	ENSMGAG00000002361	ENSMGAT00000002589	NA	MSTRG.29026	8946	276	-37.22	-0.1519	1	276	1	276
MSTRG.12747	MSTRG.12747.1	ENSMGAG00000002361	ENSMGAT00000028838	NA	MSTRG.29026	246	270	-25.4	-0.2	1	148	123	270
MSTRG.18092	MSTRG.18092.4	ENSMGAG00000002361	ENSMGAT00000002589	NA	MSTRG.29026	6893	276	-25.32	-0.1029	1	276	1	276
MSTRG.9417	MSTRG.9417.1	ENSMGAG00000002361	ENSMGAT00000028838	NA	MSTRG.29026	1231	270	-27.61	-0.117	1	270	1	270
MSTRG.4040	MSTRG.4040.2	ENSMGAG00000002361	ENSMGAT00000028838	NA	MSTRG.29026	3004	270	-26.38	-0.1183	1	270	1	270
MSTRG.40503	MSTRG.40503.1	ENSMGAG00000002361	ENSMGAT00000002589	NA	MSTRG.29026	5507	276	-29.85	-0.1093	1	276	1	276
MSTRG.47677	MSTRG.47677.1	ENSMGAG00000002361	ENSMGAT00000028838	NA	MSTRG.29026	1793	270	-14.46	-0.1351	1	110	161	270
MSTRG.25368	MSTRG.25368.3	ENSMGAG00000002361	ENSMGAT00000028838	NA	MSTRG.29026	4040	270	-24.56	-0.1002	1	270	1	270
MSTRG.3284	MSTRG.3284.1	ENSMGAG00000002361	ENSMGAT00000028838	NA	MSTRG.29026	4281	270	-27.68	-0.1073	1	270	1	270
MSTRG.20790	MSTRG.20790.7	ENSMGAG00000002361	ENSMGAT00000002589	NA	MSTRG.29026	661	276	-35.64	-0.1722	1	214	63	276
MSTRG.3284	MSTRG.3284.10	ENSMGAG00000002361	ENSMGAT00000028838	NA	MSTRG.29026	5916	270	-27.68	-0.1073	1	270	1	270
MSTRG.36746	MSTRG.36746.6	ENSMGAG00000002361	ENSMGAT00000028838	NA	MSTRG.29026	354	270	-15.74	-0.2217	1	108	163	270
MSTRG.33216	MSTRG.33216.2	ENSMGAG00000002361	ENSMGAT00000028838	NA	MSTRG.29026	1860	270	-24.38	-0.1263	1	270	1	270
MSTRG.20790	MSTRG.20790.7	ENSMGAG00000002361	ENSMGAT00000028838	NA	MSTRG.29026	661	270	-29.35	-0.1768	1	208	63	270
MSTRG.14959	MSTRG.14959.1	ENSMGAG00000002361	ENSMGAT00000002589	NA	MSTRG.29026	5536	276	-39.76	-0.1523	1	276	1	276
MSTRG.40956	MSTRG.40956.4	ENSMGAG00000002361	ENSMGAT00000028838	NA	MSTRG.29026	981	270	-30	-0.131	1	265	6	270
MSTRG.13811	MSTRG.13811.1	ENSMGAG00000002361	ENSMGAT00000002589	NA	MSTRG.29026	1168	276	-41.28	-0.1588	1	276	1	276
MSTRG.50685	MSTRG.50685.1	ENSMGAG00000002361	ENSMGAT00000028838	NA	MSTRG.29026	1365	270	-41.23	-0.1623	1	270	1	270
MSTRG.12211	MSTRG.12211.1	ENSMGAG00000002361	ENSMGAT00000002589	NA	MSTRG.29026	1014	276	-31.98	-0.1176	1	276	1	276
MSTRG.24445	MSTRG.24445.1	ENSMGAG00000002361	ENSMGAT00000028838	NA	MSTRG.29026	2260	270	-28.97	-0.1317	1	270	1	270
MSTRG.31149	MSTRG.31149.1	ENSMGAG00000002361	ENSMGAT00000028838	NA	MSTRG.29026	2950	270	-26.48	-0.1085	1	270	1	270
MSTRG.27475	MSTRG.27475.2	ENSMGAG00000002361	ENSMGAT00000002589	NA	MSTRG.29026	4144	276	-45.54	-0.1874	1	276	1	276
MSTRG.38101	MSTRG.38101.1	ENSMGAG00000002361	ENSMGAT00000028838	NA	MSTRG.29026	2930	270	-19.77	-0.1275	1	164	107	270
MSTRG.40956	MSTRG.40956.1	ENSMGAG00000002361	ENSMGAT00000028838	NA	MSTRG.29026	2481	270	-26.84	-0.1001	1	270	1	270
MSTRG.18837	MSTRG.18837.2	ENSMGAG00000002361	ENSMGAT00000002589	NA	MSTRG.29026	683	276	-26.67	-0.101	1	276	1	276
MSTRG.50620	MSTRG.50620.1	ENSMGAG00000002361	ENSMGAT00000002589	NA	MSTRG.29026	1096	276	-40.72	-0.1642	1	276	1	276
MSTRG.44386	MSTRG.44386.3	ENSMGAG00000002361	ENSMGAT00000002589	NA	MSTRG.29026	4274	276	-30.42	-0.1161	1	276	1	276
MSTRG.18663	MSTRG.18663.2	ENSMGAG00000002361	ENSMGAT00000002589	NA	MSTRG.29026	7458	276	-35.36	-0.142	1	271	1	271
MSTRG.27558	MSTRG.27558.10	ENSMGAG00000002361	ENSMGAT00000002589	NA	MSTRG.29026	2542	276	-29.51	-0.12	1	276	1	276
MSTRG.12166	MSTRG.12166.1	ENSMGAG00000002361	ENSMGAT00000028838	NA	MSTRG.29026	3972	270	-25.35	-0.1018	1	270	1	270
MSTRG.3284	MSTRG.3284.15	ENSMGAG00000002361	ENSMGAT00000028838	NA	MSTRG.29026	4611	270	-26.59	-0.1198	1	270	1	270
MSTRG.17922	MSTRG.17922.2	ENSMGAG00000002361	ENSMGAT00000028838	NA	MSTRG.29026	5537	270	-28.24	-0.1095	1	270	1	270
MSTRG.3284	MSTRG.3284.15	ENSMGAG00000002361	ENSMGAT00000002589	NA	MSTRG.29026	4611	276	-28.23	-0.1398	1	276	1	276
MSTRG.33216	MSTRG.33216.1	ENSMGAG00000002361	ENSMGAT00000002589	NA	MSTRG.29026	1888	276	-23.22	-0.1138	1	276	1	276
MSTRG.27751	MSTRG.27751.2	ENSMGAG00000002361	ENSMGAT00000002589	NA	MSTRG.29026	3125	276	-31.01	-0.1207	1	267	10	276
MSTRG.3284	MSTRG.3284.3	ENSMGAG00000002361	ENSMGAT00000028838	NA	MSTRG.29026	4375	270	-27.68	-0.1073	1	270	1	270
MSTRG.28394	MSTRG.28394.1	ENSMGAG00000002361	ENSMGAT00000028838	NA	MSTRG.29026	3465	270	-31.01	-0.1308	1	270	1	270
MSTRG.24412	MSTRG.24412.7	ENSMGAG00000002361	ENSMGAT00000028838	NA	MSTRG.29026	4016	270	-31.2	-0.1186	1	270	1	270
MSTRG.33216	MSTRG.33216.2	ENSMGAG00000002361	ENSMGAT00000002589	NA	MSTRG.29026	1860	276	-23.22	-0.1138	1	276	1	276
MSTRG.10525	MSTRG.10525.2	ENSMGAG00000002361	ENSMGAT00000028838	NA	MSTRG.29026	954	270	-27.39	-0.1298	1	223	48	270
MSTRG.25543	MSTRG.25543.1	ENSMGAG00000002361	ENSMGAT00000028838	NA	MSTRG.29026	2657	270	-34.26	-0.1293	1	270	1	270
MSTRG.17922	MSTRG.17922.4	ENSMGAG00000002361	ENSMGAT00000028838	NA	MSTRG.29026	5540	270	-28.24	-0.1095	1	270	1	270
MSTRG.8989	MSTRG.8989.2	ENSMGAG00000002361	ENSMGAT00000002589	NA	MSTRG.29026	3831	276	-25.32	-0.1042	1	276	1	276
MSTRG.44386	MSTRG.44386.6	ENSMGAG00000002361	ENSMGAT00000028838	NA	MSTRG.29026	4931	270	-29.35	-0.1165	1	270	1	270
MSTRG.49350	MSTRG.49350.1	ENSMGAG00000002361	ENSMGAT00000028838	NA	MSTRG.29026	283	270	-28.21	-0.1493	1	219	52	270
MSTRG.24412	MSTRG.24412.2	ENSMGAG00000002361	ENSMGAT00000028838	NA	MSTRG.29026	5423	270	-31.2	-0.1186	1	270	1	270
MSTRG.49190	MSTRG.49190.2	ENSMGAG00000002361	ENSMGAT00000002589	NA	MSTRG.29026	1366	276	-33.87	-0.1298	1	276	1	276
MSTRG.3904	MSTRG.3904.8	ENSMGAG00000002361	ENSMGAT00000002589	NA	MSTRG.29026	207	276	-16.39	-0.1051	-39	167	30	236
MSTRG.40956	MSTRG.40956.3	ENSMGAG00000002361	ENSMGAT00000002589	NA	MSTRG.29026	1821	276	-29.73	-0.1249	1	265	12	276
MSTRG.18837	MSTRG.18837.2	ENSMGAG00000002361	ENSMGAT00000028838	NA	MSTRG.29026	683	270	-27.81	-0.1108	1	270	1	270
MSTRG.10525	MSTRG.10525.1	ENSMGAG00000002361	ENSMGAT00000002589	NA	MSTRG.29026	1777	276	-27.78	-0.1192	1	276	1	276
MSTRG.24412	MSTRG.24412.5	ENSMGAG00000002361	ENSMGAT00000002589	NA	MSTRG.29026	5001	276	-29.36	-0.1087	1	276	1	276
MSTRG.40956	MSTRG.40956.3	ENSMGAG00000002361	ENSMGAT00000028838	NA	MSTRG.29026	1821	270	-30	-0.131	1	265	6	270
MSTRG.17922	MSTRG.17922.2	ENSMGAG00000002361	ENSMGAT00000002589	NA	MSTRG.29026	5537	276	-28.58	-0.1099	1	276	1	276
MSTRG.3284	MSTRG.3284.1	ENSMGAG00000002361	ENSMGAT00000002589	NA	MSTRG.29026	4281	276	-28.23	-0.1398	1	276	1	276
MSTRG.27475	MSTRG.27475.1	ENSMGAG00000002361	ENSMGAT00000028838	NA	MSTRG.29026	3763	270	-40.01	-0.1594	1	270	1	270
MSTRG.40956	MSTRG.40956.6	ENSMGAG00000002361	ENSMGAT00000028838	NA	MSTRG.29026	1257	270	-23.14	-0.1353	1	265	6	270
MSTRG.45879	MSTRG.45879.1	ENSMGAG00000002361	ENSMGAT00000002589	NA	MSTRG.29026	1247	276	-27.62	-0.1015	1	276	1	276
MSTRG.4338	MSTRG.4338.1	ENSMGAG00000002361	ENSMGAT00000002589	NA	MSTRG.29026	6338	276	-29.63	-0.1195	1	276	1	276
MSTRG.3284	MSTRG.3284.10	ENSMGAG00000002361	ENSMGAT00000002589	NA	MSTRG.29026	5916	276	-34.84	-0.1366	1	276	1	276
MSTRG.9478	MSTRG.9478.1	ENSMGAG00000002361	ENSMGAT00000002589	NA	MSTRG.29026	2814	276	-31.39	-0.1185	1	276	1	276
MSTRG.3284	MSTRG.3284.11	ENSMGAG00000002361	ENSMGAT00000002589	NA	MSTRG.29026	6786	276	-34.84	-0.1366	1	276	1	276
MSTRG.3284	MSTRG.3284.7	ENSMGAG00000002361	ENSMGAT00000028838	NA	MSTRG.29026	4067	270	-27.68	-0.1073	1	270	1	270
MSTRG.25543	MSTRG.25543.3	ENSMGAG00000002361	ENSMGAT00000002589	NA	MSTRG.29026	1584	276	-33.09	-0.1253	1	276	1	276
MSTRG.24412	MSTRG.24412.2	ENSMGAG00000002361	ENSMGAT00000002589	NA	MSTRG.29026	5423	276	-29.36	-0.1087	1	276	1	276
MSTRG.40956	MSTRG.40956.5	ENSMGAG00000002361	ENSMGAT00000002589	NA	MSTRG.29026	1323	276	-26.23	-0.1033	1	276	1	276
MSTRG.3284	MSTRG.3284.6	ENSMGAG00000002361	ENSMGAT00000028838	NA	MSTRG.29026	3383	270	-26.59	-0.1198	1	270	1	270
MSTRG.17033	MSTRG.17033.1	ENSMGAG00000002361	ENSMGAT00000028838	NA	MSTRG.29026	2317	270	-32.89	-0.1305	1	270	1	270
MSTRG.27751	MSTRG.27751.5	ENSMGAG00000002361	ENSMGAT00000028838	NA	MSTRG.29026	2992	270	-35.45	-0.1424	1	270	1	270
MSTRG.9170	MSTRG.9170.1	ENSMGAG00000002361	ENSMGAT00000028838	NA	MSTRG.29026	2103	270	-27.14	-0.1201	1	270	1	270
MSTRG.17922	MSTRG.17922.3	ENSMGAG00000002361	ENSMGAT00000002589	NA	MSTRG.29026	5278	276	-28.58	-0.1099	1	276	1	276
MSTRG.9417	MSTRG.9417.1	ENSMGAG00000002361	ENSMGAT00000002589	NA	MSTRG.29026	1231	276	-28.38	-0.11	1	276	1	276
MSTRG.42979	MSTRG.42979.1	ENSMGAG00000002361	ENSMGAT00000002589	NA	MSTRG.29026	7667	276	-41.6	-0.1671	1	276	1	276
MSTRG.9170	MSTRG.9170.1	ENSMGAG00000002361	ENSMGAT00000002589	NA	MSTRG.29026	2103	276	-29.61	-0.1126	1	276	1	276
MSTRG.3284	MSTRG.3284.3	ENSMGAG00000002361	ENSMGAT00000002589	NA	MSTRG.29026	4375	276	-28.23	-0.1398	1	276	1	276
MSTRG.43740	MSTRG.43740.4	ENSMGAG00000002361	ENSMGAT00000028838	NA	MSTRG.29026	201	270	-25.8	-0.1743	-68	99	1	168
MSTRG.18837	MSTRG.18837.4	ENSMGAG00000002361	ENSMGAT00000002589	NA	MSTRG.29026	521	276	-26.66	-0.1066	1	276	1	276
MSTRG.25543	MSTRG.25543.1	ENSMGAG00000002361	ENSMGAT00000002589	NA	MSTRG.29026	2657	276	-38.03	-0.1474	1	276	1	276
MSTRG.38879	MSTRG.38879.2	ENSMGAG00000002361	ENSMGAT00000002589	NA	MSTRG.29026	2020	276	-30.93	-0.1237	1	276	1	276
MSTRG.43740	MSTRG.43740.4	ENSMGAG00000002361	ENSMGAT00000002589	NA	MSTRG.29026	201	276	-25.8	-0.1743	-74	93	1	168
MSTRG.13837	MSTRG.13837.9	ENSMGAG00000002361	ENSMGAT00000028838	NA	MSTRG.29026	227	270	-14.45	-0.1214	1	130	141	270
MSTRG.55570	MSTRG.55570.1	ENSMGAG00000002361	ENSMGAT00000028838	NA	MSTRG.29026	3588	270	-35.29	-0.1379	1	270	1	270
MSTRG.9053	MSTRG.9053.1	ENSMGAG00000002361	ENSMGAT00000028838	NA	MSTRG.29026	3299	270	-24.54	-0.1002	1	270	1	270
MSTRG.27558	MSTRG.27558.19	ENSMGAG00000002361	ENSMGAT00000002589	NA	MSTRG.29026	7200	276	-29.51	-0.12	1	276	1	276
MSTRG.3284	MSTRG.3284.13	ENSMGAG00000002361	ENSMGAT00000028838	NA	MSTRG.29026	3593	270	-26.59	-0.1198	1	270	1	270
MSTRG.3284	MSTRG.3284.14	ENSMGAG00000002361	ENSMGAT00000002589	NA	MSTRG.29026	4014	276	-28.23	-0.1398	1	276	1	276
MSTRG.24412	MSTRG.24412.4	ENSMGAG00000002361	ENSMGAT00000002589	NA	MSTRG.29026	3221	276	-29.36	-0.1087	1	276	1	276
MSTRG.31734	MSTRG.31734.1	ENSMGAG00000002361	ENSMGAT00000002589	NA	MSTRG.29026	2452	276	-26.42	-0.1074	1	276	1	276
MSTRG.28330	MSTRG.28330.1	ENSMGAG00000002361	ENSMGAT00000028838	NA	MSTRG.29026	5562	270	-32.3	-0.1363	1	270	1	270
MSTRG.38101	MSTRG.38101.4	ENSMGAG00000002361	ENSMGAT00000002589	NA	MSTRG.29026	2831	276	-24.45	-0.1972	1	140	137	276
MSTRG.44386	MSTRG.44386.4	ENSMGAG00000002361	ENSMGAT00000028838	NA	MSTRG.29026	4534	270	-29.35	-0.1165	1	270	1	270
MSTRG.44914	MSTRG.44914.4	ENSMGAG00000002361	ENSMGAT00000028838	NA	MSTRG.29026	10980	270	-35.56	-0.1417	1	270	1	270
MSTRG.38101	MSTRG.38101.7	ENSMGAG00000002361	ENSMGAT00000002589	NA	MSTRG.29026	2783	276	-24.45	-0.1972	1	140	137	276
MSTRG.27829	MSTRG.27829.4	ENSMGAG00000002361	ENSMGAT00000002589	NA	MSTRG.29026	2072	276	-28.29	-0.1263	1	276	1	276
MSTRG.38101	MSTRG.38101.8	ENSMGAG00000002361	ENSMGAT00000002589	NA	MSTRG.29026	2342	276	-24.45	-0.1972	1	140	137	276
MSTRG.25467	MSTRG.25467.1	ENSMGAG00000002361	ENSMGAT00000028838	NA	MSTRG.29026	1178	270	-33.59	-0.1354	1	270	1	270
MSTRG.42402	MSTRG.42402.2	ENSMGAG00000002361	ENSMGAT00000028838	NA	MSTRG.29026	5588	270	-37.16	-0.1977	1	270	1	270
MSTRG.18837	MSTRG.18837.3	ENSMGAG00000002361	ENSMGAT00000028838	NA	MSTRG.29026	329	270	-24.98	-0.113	1	227	44	270
MSTRG.40956	MSTRG.40956.4	ENSMGAG00000002361	ENSMGAT00000002589	NA	MSTRG.29026	981	276	-29.73	-0.1249	1	265	12	276
MSTRG.31734	MSTRG.31734.1	ENSMGAG00000002361	ENSMGAT00000028838	NA	MSTRG.29026	2452	270	-26.89	-0.1007	1	270	1	270
MSTRG.17033	MSTRG.17033.4	ENSMGAG00000002361	ENSMGAT00000028838	NA	MSTRG.29026	220	270	-19.16	-0.1047	1	203	68	270
MSTRG.28669	MSTRG.28669.1	ENSMGAG00000002361	ENSMGAT00000028838	NA	MSTRG.29026	8946	270	-32.77	-0.1265	1	270	1	270
MSTRG.38879	MSTRG.38879.2	ENSMGAG00000002361	ENSMGAT00000028838	NA	MSTRG.29026	2020	270	-25.96	-0.1091	1	270	1	270
MSTRG.17922	MSTRG.17922.5	ENSMGAG00000002361	ENSMGAT00000002589	NA	MSTRG.29026	3840	276	-28.58	-0.1099	1	276	1	276
MSTRG.44386	MSTRG.44386.2	ENSMGAG00000002361	ENSMGAT00000028838	NA	MSTRG.29026	4222	270	-29.35	-0.1165	1	270	1	270
MSTRG.34011	MSTRG.34011.1	ENSMGAG00000002361	ENSMGAT00000002589	NA	MSTRG.29026	1134	276	-36.86	-0.1365	1	276	1	276
MSTRG.20790	MSTRG.20790.8	ENSMGAG00000002361	ENSMGAT00000002589	NA	MSTRG.29026	544	276	-35.64	-0.1722	1	214	63	276
MSTRG.17922	MSTRG.17922.1	ENSMGAG00000002361	ENSMGAT00000028838	NA	MSTRG.29026	5747	270	-30.45	-0.1263	1	270	1	270
MSTRG.20790	MSTRG.20790.4	ENSMGAG00000002361	ENSMGAT00000028838	NA	MSTRG.29026	792	270	-26.58	-0.1038	1	270	1	270
MSTRG.50721	MSTRG.50721.1	ENSMGAG00000002361	ENSMGAT00000002589	NA	MSTRG.29026	790	276	-30.56	-0.1184	1	276	1	276
MSTRG.17033	MSTRG.17033.1	ENSMGAG00000002361	ENSMGAT00000002589	NA	MSTRG.29026	2317	276	-31.83	-0.1268	1	276	1	276
MSTRG.25543	MSTRG.25543.3	ENSMGAG00000002361	ENSMGAT00000028838	NA	MSTRG.29026	1584	270	-28.82	-0.1092	1	270	1	270
MSTRG.50721	MSTRG.50721.1	ENSMGAG00000002361	ENSMGAT00000028838	NA	MSTRG.29026	790	270	-26.44	-0.1116	1	270	1	270
MSTRG.9053	MSTRG.9053.1	ENSMGAG00000002361	ENSMGAT00000002589	NA	MSTRG.29026	3299	276	-25.11	-0.1179	1	276	1	276
MSTRG.18092	MSTRG.18092.2	ENSMGAG00000002361	ENSMGAT00000028838	NA	MSTRG.29026	5484	270	-24.36	-0.1177	1	270	1	270
MSTRG.44386	MSTRG.44386.7	ENSMGAG00000002361	ENSMGAT00000002589	NA	MSTRG.29026	4458	276	-30.42	-0.1161	1	276	1	276
MSTRG.18887	MSTRG.18887.12	ENSMGAG00000002361	ENSMGAT00000028838	NA	MSTRG.29026	227	270	-17.43	-0.1019	1	185	86	270
MSTRG.17922	MSTRG.17922.3	ENSMGAG00000002361	ENSMGAT00000028838	NA	MSTRG.29026	5278	270	-28.24	-0.1095	1	270	1	270
MSTRG.38101	MSTRG.38101.5	ENSMGAG00000002361	ENSMGAT00000028838	NA	MSTRG.29026	3143	270	-19.77	-0.1275	1	164	107	270
MSTRG.39977	MSTRG.39977.1	ENSMGAG00000002361	ENSMGAT00000028838	NA	MSTRG.29026	4078	270	-26.47	-0.1161	1	270	1	270
MSTRG.38101	MSTRG.38101.5	ENSMGAG00000002361	ENSMGAT00000002589	NA	MSTRG.29026	3143	276	-24.45	-0.1972	1	140	137	276
MSTRG.18092	MSTRG.18092.3	ENSMGAG00000002361	ENSMGAT00000002589	NA	MSTRG.29026	6486	276	-27.32	-0.1019	1	276	1	276
MSTRG.14959	MSTRG.14959.4	ENSMGAG00000002361	ENSMGAT00000028838	NA	MSTRG.29026	350	270	-25.97	-0.1022	1	259	1	259
MSTRG.18092	MSTRG.18092.1	ENSMGAG00000002361	ENSMGAT00000002589	NA	MSTRG.29026	5540	276	-27.83	-0.1087	1	276	1	276
MSTRG.24412	MSTRG.24412.7	ENSMGAG00000002361	ENSMGAT00000002589	NA	MSTRG.29026	4016	276	-29.36	-0.1087	1	276	1	276
MSTRG.44386	MSTRG.44386.5	ENSMGAG00000002361	ENSMGAT00000028838	NA	MSTRG.29026	4940	270	-29.35	-0.1165	1	270	1	270
MSTRG.18887	MSTRG.18887.30	ENSMGAG00000002361	ENSMGAT00000028838	NA	MSTRG.29026	315	270	-23.13	-0.1271	1	222	49	270
MSTRG.3284	MSTRG.3284.7	ENSMGAG00000002361	ENSMGAT00000002589	NA	MSTRG.29026	4067	276	-28.23	-0.1398	1	276	1	276
MSTRG.38101	MSTRG.38101.3	ENSMGAG00000002361	ENSMGAT00000002589	NA	MSTRG.29026	2656	276	-24.45	-0.1972	1	140	137	276
MSTRG.28394	MSTRG.28394.1	ENSMGAG00000002361	ENSMGAT00000002589	NA	MSTRG.29026	3465	276	-32.7	-0.134	1	276	1	276
MSTRG.38101	MSTRG.38101.1	ENSMGAG00000002361	ENSMGAT00000002589	NA	MSTRG.29026	2930	276	-24.45	-0.1972	1	140	137	276
MSTRG.18227	MSTRG.18227.4	ENSMGAG00000002361	ENSMGAT00000028838	NA	MSTRG.29026	2390	270	-28.35	-0.1152	1	270	1	270
MSTRG.4040	MSTRG.4040.1	ENSMGAG00000002361	ENSMGAT00000028838	NA	MSTRG.29026	6974	270	-26.38	-0.1183	1	270	1	270
MSTRG.44386	MSTRG.44386.3	ENSMGAG00000002361	ENSMGAT00000028838	NA	MSTRG.29026	4274	270	-29.35	-0.1165	1	270	1	270
MSTRG.18837	MSTRG.18837.5	ENSMGAG00000002361	ENSMGAT00000002589	NA	MSTRG.29026	319	276	-26.96	-0.1017	1	276	1	276
MSTRG.18837	MSTRG.18837.5	ENSMGAG00000002361	ENSMGAT00000028838	NA	MSTRG.29026	319	270	-27.26	-0.104	1	270	1	270
MSTRG.25543	MSTRG.25543.2	ENSMGAG00000002361	ENSMGAT00000028838	NA	MSTRG.29026	2990	270	-34.26	-0.1293	1	270	1	270
MSTRG.12166	MSTRG.12166.1	ENSMGAG00000002361	ENSMGAT00000002589	NA	MSTRG.29026	3972	276	-27.48	-0.1095	1	276	1	276
MSTRG.12747	MSTRG.12747.1	ENSMGAG00000002361	ENSMGAT00000002589	NA	MSTRG.29026	246	276	-25.82	-0.1941	1	154	123	276
MSTRG.17922	MSTRG.17922.4	ENSMGAG00000002361	ENSMGAT00000002589	NA	MSTRG.29026	5540	276	-28.58	-0.1099	1	276	1	276
MSTRG.44386	MSTRG.44386.7	ENSMGAG00000002361	ENSMGAT00000028838	NA	MSTRG.29026	4458	270	-29.35	-0.1165	1	270	1	270
MSTRG.55570	MSTRG.55570.3	ENSMGAG00000002361	ENSMGAT00000002589	NA	MSTRG.29026	3004	276	-35.89	-0.137	1	276	1	276
MSTRG.27558	MSTRG.27558.19	ENSMGAG00000002361	ENSMGAT00000028838	NA	MSTRG.29026	7200	270	-27.73	-0.1105	1	270	1	270
MSTRG.20790	MSTRG.20790.3	ENSMGAG00000002361	ENSMGAT00000028838	NA	MSTRG.29026	2428	270	-30.29	-0.1346	1	270	1	270
MSTRG.44386	MSTRG.44386.6	ENSMGAG00000002361	ENSMGAT00000002589	NA	MSTRG.29026	4931	276	-30.48	-0.1125	1	276	1	276
MSTRG.28330	MSTRG.28330.2	ENSMGAG00000002361	ENSMGAT00000002589	NA	MSTRG.29026	5589	276	-36.44	-0.1463	1	276	1	276
MSTRG.28420	MSTRG.28420.1	ENSMGAG00000002361	ENSMGAT00000028838	NA	MSTRG.29026	974	270	-28.32	-0.1053	1	270	1	270
MSTRG.8989	MSTRG.8989.4	ENSMGAG00000002361	ENSMGAT00000002589	NA	MSTRG.29026	3774	276	-30.49	-0.1129	1	276	1	276
MSTRG.25543	MSTRG.25543.2	ENSMGAG00000002361	ENSMGAT00000002589	NA	MSTRG.29026	2990	276	-38.03	-0.1474	1	276	1	276
MSTRG.18092	MSTRG.18092.1	ENSMGAG00000002361	ENSMGAT00000028838	NA	MSTRG.29026	5540	270	-24.36	-0.1177	1	270	1	270
MSTRG.44914	MSTRG.44914.4	ENSMGAG00000002361	ENSMGAT00000002589	NA	MSTRG.29026	10980	276	-33.76	-0.1237	1	276	1	276
MSTRG.4245	MSTRG.4245.1	ENSMGAG00000002361	ENSMGAT00000002589	NA	MSTRG.29026	3387	276	-26.55	-0.1021	1	276	1	276
MSTRG.45927	MSTRG.45927.6	ENSMGAG00000002361	ENSMGAT00000002589	NA	MSTRG.29026	4169	276	-31.53	-0.1172	1	276	1	276
MSTRG.20790	MSTRG.20790.3	ENSMGAG00000002361	ENSMGAT00000002589	NA	MSTRG.29026	2428	276	-36.58	-0.1375	1	276	1	276
MSTRG.17922	MSTRG.17922.5	ENSMGAG00000002361	ENSMGAT00000028838	NA	MSTRG.29026	3840	270	-28.24	-0.1095	1	270	1	270
MSTRG.44386	MSTRG.44386.4	ENSMGAG00000002361	ENSMGAT00000002589	NA	MSTRG.29026	4534	276	-30.42	-0.1161	1	276	1	276
MSTRG.18092	MSTRG.18092.2	ENSMGAG00000002361	ENSMGAT00000002589	NA	MSTRG.29026	5484	276	-27.83	-0.1087	1	276	1	276
MSTRG.55570	MSTRG.55570.1	ENSMGAG00000002361	ENSMGAT00000002589	NA	MSTRG.29026	3588	276	-35.89	-0.137	1	276	1	276
MSTRG.37986	MSTRG.37986.11	ENSMGAG00000002389	ENSMGAT00000031116	NA	MSTRG.19745	217	6666	-21.57	-0.1013	-4541	-4325	1908	2124
MSTRG.36950	MSTRG.36950.4	ENSMGAG00000002389	ENSMGAT00000031116	NA	MSTRG.19745	214	6666	-24.77	-0.122	-5968	-5755	484	697
MSTRG.18887	MSTRG.18887.30	ENSMGAG00000002389	ENSMGAT00000022697	NA	MSTRG.19745	315	6723	-31.24	-0.1112	-5093	-4779	1315	1629
MSTRG.34985	MSTRG.34985.8	ENSMGAG00000002389	ENSMGAT00000022519	NA	MSTRG.19745	200	7294	-23.04	-0.1302	-4066	-3867	3028	3227
MSTRG.17033	MSTRG.17033.4	ENSMGAG00000002389	ENSMGAT00000035351	NA	MSTRG.19745	220	7384	-22.37	-0.1171	-5604	-5385	1560	1779
MSTRG.13837	MSTRG.13837.9	ENSMGAG00000002389	ENSMGAT00000033950	NA	MSTRG.19745	227	7327	-21.16	-0.1012	-2127	-1901	4973	5199
MSTRG.17033	MSTRG.17033.4	ENSMGAG00000002389	ENSMGAT00000033950	NA	MSTRG.19745	220	7327	-22.37	-0.1171	-5547	-5328	1560	1779
MSTRG.34985	MSTRG.34985.8	ENSMGAG00000002389	ENSMGAT00000031116	NA	MSTRG.19745	200	6666	-23.35	-0.1276	-4036	-3837	2430	2629
MSTRG.34985	MSTRG.34985.8	ENSMGAG00000002389	ENSMGAT00000022697	NA	MSTRG.19745	200	6723	-27.02	-0.1544	-4066	-3867	2457	2656
MSTRG.12747	MSTRG.12747.1	ENSMGAG00000002389	ENSMGAT00000025431	NA	MSTRG.19745	246	6690	-30.39	-0.1543	-4941	-4696	1503	1748
MSTRG.37986	MSTRG.37986.11	ENSMGAG00000002389	ENSMGAT00000033950	NA	MSTRG.19745	217	7327	-22.48	-0.1065	-320	-104	6790	7006
MSTRG.46558	MSTRG.46558.3	ENSMGAG00000002389	ENSMGAT00000002733	NA	MSTRG.19745	261	7438	-24.37	-0.1172	-4663	-4403	2514	2774
MSTRG.46558	MSTRG.46558.3	ENSMGAG00000002389	ENSMGAT00000022519	NA	MSTRG.19745	261	7294	-24.37	-0.1172	-4573	-4313	2460	2720
MSTRG.3904	MSTRG.3904.8	ENSMGAG00000002389	ENSMGAT00000025431	NA	MSTRG.19745	207	6690	-19.84	-0.1044	-2480	-2274	4003	4209
MSTRG.37986	MSTRG.37986.11	ENSMGAG00000002389	ENSMGAT00000025431	NA	MSTRG.19745	217	6690	-21.57	-0.1013	-4544	-4328	1929	2145
MSTRG.17033	MSTRG.17033.4	ENSMGAG00000002389	ENSMGAT00000025431	NA	MSTRG.19745	220	6690	-22.37	-0.1171	-5577	-5358	893	1112
MSTRG.33788	MSTRG.33788.6	ENSMGAG00000002389	ENSMGAT00000025431	NA	MSTRG.19745	233	6690	-21.52	-0.1182	-5389	-5157	1068	1300
MSTRG.17033	MSTRG.17033.4	ENSMGAG00000002389	ENSMGAT00000002733	NA	MSTRG.19745	220	7438	-22.37	-0.1171	-5604	-5385	1614	1833
MSTRG.46558	MSTRG.46558.3	ENSMGAG00000002389	ENSMGAT00000033950	NA	MSTRG.19745	261	7327	-24.37	-0.1172	-4606	-4346	2460	2720
MSTRG.18887	MSTRG.18887.12	ENSMGAG00000002389	ENSMGAT00000022519	NA	MSTRG.19745	227	7294	-25.51	-0.1144	-867	-641	6200	6426
MSTRG.36950	MSTRG.36950.4	ENSMGAG00000002389	ENSMGAT00000022519	NA	MSTRG.19745	214	7294	-24.97	-0.1242	-5908	-5695	1172	1385
MSTRG.43740	MSTRG.43740.4	ENSMGAG00000002389	ENSMGAT00000033950	NA	MSTRG.19745	201	7327	-23.87	-0.1283	-5432	-5232	1694	1894
MSTRG.14959	MSTRG.14959.4	ENSMGAG00000002389	ENSMGAT00000025431	NA	MSTRG.19745	350	6690	-35.53	-0.103	-1567	-1218	4773	5122
MSTRG.33719	MSTRG.33719.6	ENSMGAG00000002389	ENSMGAT00000033950	NA	MSTRG.19745	227	7327	-24.1	-0.1339	-2101	-1875	4999	5225
MSTRG.36950	MSTRG.36950.4	ENSMGAG00000002389	ENSMGAT00000002733	NA	MSTRG.19745	214	7438	-24.97	-0.1242	-5998	-5785	1226	1439
MSTRG.18837	MSTRG.18837.3	ENSMGAG00000002389	ENSMGAT00000035351	NA	MSTRG.19745	329	7384	-35.09	-0.1103	-5637	-5309	1418	1746
MSTRG.3904	MSTRG.3904.8	ENSMGAG00000002389	ENSMGAT00000002733	NA	MSTRG.19745	207	7438	-19.84	-0.1044	-2507	-2301	4724	4930
MSTRG.17033	MSTRG.17033.4	ENSMGAG00000002389	ENSMGAT00000022697	NA	MSTRG.19745	220	6723	-22.37	-0.1171	-5613	-5394	890	1109
MSTRG.46558	MSTRG.46558.3	ENSMGAG00000002389	ENSMGAT00000031116	NA	MSTRG.19745	261	6666	-24.37	-0.1172	-4633	-4373	1772	2032
MSTRG.34985	MSTRG.34985.8	ENSMGAG00000002389	ENSMGAT00000035351	NA	MSTRG.19745	200	7384	-23.35	-0.1276	-4066	-3867	3118	3317
MSTRG.33788	MSTRG.33788.6	ENSMGAG00000002389	ENSMGAT00000022697	NA	MSTRG.19745	233	6723	-21.52	-0.1182	-5425	-5193	1065	1297
MSTRG.33719	MSTRG.33719.6	ENSMGAG00000002389	ENSMGAT00000022519	NA	MSTRG.19745	227	7294	-24.1	-0.1339	-2101	-1875	4966	5192
MSTRG.18837	MSTRG.18837.5	ENSMGAG00000002389	ENSMGAT00000025431	NA	MSTRG.19745	319	6690	-34.83	-0.1222	-4970	-4652	1401	1719
MSTRG.12747	MSTRG.12747.1	ENSMGAG00000002389	ENSMGAT00000022697	NA	MSTRG.19745	246	6723	-30.39	-0.1543	-4977	-4732	1500	1745
MSTRG.18887	MSTRG.18887.30	ENSMGAG00000002389	ENSMGAT00000002733	NA	MSTRG.19745	315	7438	-34.24	-0.1108	-6093	-5779	1030	1344
MSTRG.18837	MSTRG.18837.3	ENSMGAG00000002389	ENSMGAT00000022519	NA	MSTRG.19745	329	7294	-35.09	-0.1103	-5547	-5219	1418	1746
MSTRG.46558	MSTRG.46558.3	ENSMGAG00000002389	ENSMGAT00000022697	NA	MSTRG.19745	261	6723	-24.37	-0.1172	-4672	-4412	1790	2050
MSTRG.3904	MSTRG.3904.8	ENSMGAG00000002389	ENSMGAT00000022519	NA	MSTRG.19745	207	7294	-19.84	-0.1044	-2507	-2301	4580	4786
MSTRG.18887	MSTRG.18887.12	ENSMGAG00000002389	ENSMGAT00000002733	NA	MSTRG.19745	227	7438	-25.51	-0.1144	-867	-641	6344	6570
MSTRG.46558	MSTRG.46558.3	ENSMGAG00000002389	ENSMGAT00000025431	NA	MSTRG.19745	261	6690	-24.37	-0.1172	-4636	-4376	1793	2053
MSTRG.36950	MSTRG.36950.4	ENSMGAG00000002389	ENSMGAT00000022697	NA	MSTRG.19745	214	6723	-24.77	-0.122	-6007	-5794	502	715
MSTRG.36950	MSTRG.36950.4	ENSMGAG00000002389	ENSMGAT00000025431	NA	MSTRG.19745	214	6690	-24.77	-0.122	-5971	-5758	505	718
MSTRG.3904	MSTRG.3904.8	ENSMGAG00000002389	ENSMGAT00000035351	NA	MSTRG.19745	207	7384	-19.84	-0.1044	-2507	-2301	4670	4876
MSTRG.18837	MSTRG.18837.5	ENSMGAG00000002389	ENSMGAT00000035351	NA	MSTRG.19745	319	7384	-34.83	-0.1222	-5637	-5319	1428	1746
MSTRG.33788	MSTRG.33788.6	ENSMGAG00000002389	ENSMGAT00000035351	NA	MSTRG.19745	233	7384	-21.52	-0.1182	-5416	-5184	1735	1967
MSTRG.17033	MSTRG.17033.4	ENSMGAG00000002389	ENSMGAT00000031116	NA	MSTRG.19745	220	6666	-22.37	-0.1171	-5574	-5355	872	1091
MSTRG.18227	MSTRG.18227.2	ENSMGAG00000002389	ENSMGAT00000002733	NA	MSTRG.19745	336	7438	-31.06	-0.1022	-6235	-5900	867	1202
MSTRG.43740	MSTRG.43740.4	ENSMGAG00000002389	ENSMGAT00000002733	NA	MSTRG.19745	201	7438	-23.87	-0.1283	-5489	-5289	1748	1948
MSTRG.46558	MSTRG.46558.3	ENSMGAG00000002389	ENSMGAT00000035351	NA	MSTRG.19745	261	7384	-24.37	-0.1172	-4663	-4403	2460	2720
MSTRG.18887	MSTRG.18887.12	ENSMGAG00000002389	ENSMGAT00000031116	NA	MSTRG.19745	227	6666	-25.51	-0.1144	-837	-611	5602	5828
MSTRG.43740	MSTRG.43740.4	ENSMGAG00000002389	ENSMGAT00000022697	NA	MSTRG.19745	201	6723	-23.87	-0.1283	-5498	-5298	1024	1224
MSTRG.18837	MSTRG.18837.3	ENSMGAG00000002389	ENSMGAT00000033950	NA	MSTRG.19745	329	7327	-35.09	-0.1103	-5580	-5252	1418	1746
MSTRG.12747	MSTRG.12747.1	ENSMGAG00000002389	ENSMGAT00000022519	NA	MSTRG.19745	246	7294	-30.39	-0.1543	-4878	-4633	2170	2415
MSTRG.14959	MSTRG.14959.4	ENSMGAG00000002389	ENSMGAT00000022519	NA	MSTRG.19745	350	7294	-35.53	-0.103	-1594	-1245	5350	5699
MSTRG.18837	MSTRG.18837.5	ENSMGAG00000002389	ENSMGAT00000033950	NA	MSTRG.19745	319	7327	-34.83	-0.1222	-5580	-5262	1428	1746
MSTRG.33719	MSTRG.33719.6	ENSMGAG00000002389	ENSMGAT00000022697	NA	MSTRG.19745	227	6723	-24.1	-0.1339	-1431	-1205	5065	5291
MSTRG.34985	MSTRG.34985.8	ENSMGAG00000002389	ENSMGAT00000002733	NA	MSTRG.19745	200	7438	-23.35	-0.1276	-4066	-3867	3172	3371
MSTRG.14959	MSTRG.14959.4	ENSMGAG00000002389	ENSMGAT00000002733	NA	MSTRG.19745	350	7438	-35.53	-0.103	-1594	-1245	5494	5843
MSTRG.3904	MSTRG.3904.8	ENSMGAG00000002389	ENSMGAT00000022697	NA	MSTRG.19745	207	6723	-19.84	-0.1044	-2507	-2301	4009	4215
MSTRG.18887	MSTRG.18887.12	ENSMGAG00000002389	ENSMGAT00000033950	NA	MSTRG.19745	227	7327	-25.51	-0.1144	-867	-641	6233	6459
MSTRG.13837	MSTRG.13837.9	ENSMGAG00000002389	ENSMGAT00000002733	NA	MSTRG.19745	227	7438	-21.16	-0.1012	-2181	-1955	5030	5256
MSTRG.18837	MSTRG.18837.3	ENSMGAG00000002389	ENSMGAT00000022697	NA	MSTRG.19745	329	6723	-35.09	-0.1103	-4976	-4648	1418	1746
MSTRG.13837	MSTRG.13837.9	ENSMGAG00000002389	ENSMGAT00000035351	NA	MSTRG.19745	227	7384	-21.16	-0.1012	-2127	-1901	5030	5256
MSTRG.18887	MSTRG.18887.30	ENSMGAG00000002389	ENSMGAT00000031116	NA	MSTRG.19745	315	6666	-31.24	-0.1112	-5054	-4740	1297	1611
MSTRG.12747	MSTRG.12747.1	ENSMGAG00000002389	ENSMGAT00000035351	NA	MSTRG.19745	246	7384	-30.39	-0.1543	-4968	-4723	2170	2415
MSTRG.33788	MSTRG.33788.6	ENSMGAG00000002389	ENSMGAT00000022519	NA	MSTRG.19745	233	7294	-21.52	-0.1182	-5326	-5094	1735	1967
MSTRG.33719	MSTRG.33719.6	ENSMGAG00000002389	ENSMGAT00000035351	NA	MSTRG.19745	227	7384	-24.1	-0.1339	-2101	-1875	5056	5282
MSTRG.26440	MSTRG.26440.4	ENSMGAG00000002389	ENSMGAT00000033950	NA	MSTRG.19745	229	7327	-28.86	-0.13	-4883	-4655	2215	2443
MSTRG.37986	MSTRG.37986.11	ENSMGAG00000002389	ENSMGAT00000022519	NA	MSTRG.19745	217	7294	-22.48	-0.1065	-320	-104	6757	6973
MSTRG.14959	MSTRG.14959.4	ENSMGAG00000002389	ENSMGAT00000031116	NA	MSTRG.19745	350	6666	-35.53	-0.103	-1564	-1215	4752	5101
MSTRG.43740	MSTRG.43740.4	ENSMGAG00000002389	ENSMGAT00000031116	NA	MSTRG.19745	201	6666	-23.87	-0.1283	-5459	-5259	1006	1206
MSTRG.33719	MSTRG.33719.6	ENSMGAG00000002389	ENSMGAT00000025431	NA	MSTRG.19745	227	6690	-24.1	-0.1339	-1434	-1208	5029	5255
MSTRG.18887	MSTRG.18887.12	ENSMGAG00000002389	ENSMGAT00000035351	NA	MSTRG.19745	227	7384	-25.51	-0.1144	-867	-641	6290	6516
MSTRG.18837	MSTRG.18837.3	ENSMGAG00000002389	ENSMGAT00000002733	NA	MSTRG.19745	329	7438	-35.09	-0.1103	-5691	-5363	1418	1746
MSTRG.33719	MSTRG.33719.6	ENSMGAG00000002389	ENSMGAT00000002733	NA	MSTRG.19745	227	7438	-24.1	-0.1339	-2155	-1929	5056	5282
MSTRG.17033	MSTRG.17033.4	ENSMGAG00000002389	ENSMGAT00000022519	NA	MSTRG.19745	220	7294	-22.37	-0.1171	-5514	-5295	1560	1779
MSTRG.13837	MSTRG.13837.9	ENSMGAG00000002389	ENSMGAT00000022697	NA	MSTRG.19745	227	6723	-21.16	-0.1012	-1457	-1231	5039	5265
MSTRG.33788	MSTRG.33788.6	ENSMGAG00000002389	ENSMGAT00000033950	NA	MSTRG.19745	233	7327	-21.52	-0.1182	-5359	-5127	1735	1967
MSTRG.43740	MSTRG.43740.4	ENSMGAG00000002389	ENSMGAT00000025431	NA	MSTRG.19745	201	6690	-23.87	-0.1283	-5462	-5262	1027	1227
MSTRG.26440	MSTRG.26440.4	ENSMGAG00000002389	ENSMGAT00000025431	NA	MSTRG.19745	229	6690	-28.86	-0.13	-4913	-4685	1548	1776
MSTRG.13837	MSTRG.13837.9	ENSMGAG00000002389	ENSMGAT00000025431	NA	MSTRG.19745	227	6690	-21.16	-0.1012	-1460	-1234	5003	5229
MSTRG.37986	MSTRG.37986.11	ENSMGAG00000002389	ENSMGAT00000022697	NA	MSTRG.19745	217	6723	-21.57	-0.1013	-4580	-4364	1926	2142
MSTRG.43740	MSTRG.43740.4	ENSMGAG00000002389	ENSMGAT00000022519	NA	MSTRG.19745	201	7294	-23.87	-0.1283	-5399	-5199	1694	1894
MSTRG.36950	MSTRG.36950.4	ENSMGAG00000002389	ENSMGAT00000035351	NA	MSTRG.19745	214	7384	-24.97	-0.1242	-5998	-5785	1172	1385
MSTRG.18887	MSTRG.18887.30	ENSMGAG00000002389	ENSMGAT00000025431	NA	MSTRG.19745	315	6690	-31.24	-0.1112	-5057	-4743	1318	1632
MSTRG.18837	MSTRG.18837.5	ENSMGAG00000002389	ENSMGAT00000022519	NA	MSTRG.19745	319	7294	-34.83	-0.1222	-5547	-5229	1428	1746
MSTRG.33719	MSTRG.33719.6	ENSMGAG00000002389	ENSMGAT00000031116	NA	MSTRG.19745	227	6666	-24.1	-0.1339	-1413	-1187	5026	5252
[truncated: 8,172 more rows]

## Sheet: PROT_EvsT
lncRNA_gene	lncRNA_transcript	target_gene	target_gene_id	target_name	target_transcript	probability
MSTRG.44914	MSTRG.44914.4	ENSMGAG00000000746	MSTRG.28839	HORMAD1	ENSMGAT00000000761	93.1081
MSTRG.42402	MSTRG.42402.1	ENSMGAG00000000795	MSTRG.29431	MEIOC	ENSMGAT00000027629	90.9417
MSTRG.37728	MSTRG.37728.8	ENSMGAG00000000795	MSTRG.29431	MEIOC	ENSMGAT00000000808	90.9191
MSTRG.28330	MSTRG.28330.1	ENSMGAG00000000795	MSTRG.29431	MEIOC	ENSMGAT00000027629	91.1065
MSTRG.17922	MSTRG.17922.1	ENSMGAG00000000795	MSTRG.29431	MEIOC	ENSMGAT00000000808	91.5774
MSTRG.17922	MSTRG.17922.3	ENSMGAG00000000795	MSTRG.29431	MEIOC	ENSMGAT00000000808	91.5921
MSTRG.18092	MSTRG.18092.2	ENSMGAG00000000795	MSTRG.29431	MEIOC	ENSMGAT00000000808	91.5962
MSTRG.39267	MSTRG.39267.1	ENSMGAG00000000795	MSTRG.29431	MEIOC	ENSMGAT00000027629	91.2248
MSTRG.17922	MSTRG.17922.4	ENSMGAG00000000795	MSTRG.29431	MEIOC	ENSMGAT00000027629	91.1768
MSTRG.37728	MSTRG.37728.6	ENSMGAG00000000795	MSTRG.29431	MEIOC	ENSMGAT00000027629	90.1679
MSTRG.4338	MSTRG.4338.1	ENSMGAG00000000795	MSTRG.29431	MEIOC	ENSMGAT00000027629	91.3831
MSTRG.37728	MSTRG.37728.3	ENSMGAG00000000795	MSTRG.29431	MEIOC	ENSMGAT00000000808	90.8791
MSTRG.37728	MSTRG.37728.2	ENSMGAG00000000795	MSTRG.29431	MEIOC	ENSMGAT00000027629	90.0988
MSTRG.18092	MSTRG.18092.1	ENSMGAG00000000795	MSTRG.29431	MEIOC	ENSMGAT00000027629	91.1489
MSTRG.37728	MSTRG.37728.10	ENSMGAG00000000795	MSTRG.29431	MEIOC	ENSMGAT00000027629	90.2186
MSTRG.39415	MSTRG.39415.1	ENSMGAG00000000795	MSTRG.29431	MEIOC	ENSMGAT00000027629	90.1347
MSTRG.37728	MSTRG.37728.8	ENSMGAG00000000795	MSTRG.29431	MEIOC	ENSMGAT00000027629	90.3941
MSTRG.37728	MSTRG.37728.9	ENSMGAG00000000795	MSTRG.29431	MEIOC	ENSMGAT00000027629	90.0011
MSTRG.42402	MSTRG.42402.1	ENSMGAG00000000795	MSTRG.29431	MEIOC	ENSMGAT00000000808	91.3051
MSTRG.44386	MSTRG.44386.6	ENSMGAG00000000795	MSTRG.29431	MEIOC	ENSMGAT00000000808	90.9659
MSTRG.17922	MSTRG.17922.2	ENSMGAG00000000795	MSTRG.29431	MEIOC	ENSMGAT00000000808	91.623
MSTRG.17922	MSTRG.17922.3	ENSMGAG00000000795	MSTRG.29431	MEIOC	ENSMGAT00000027629	91.0691
MSTRG.39415	MSTRG.39415.1	ENSMGAG00000000795	MSTRG.29431	MEIOC	ENSMGAT00000000808	93.6611
MSTRG.3796	MSTRG.3796.1	ENSMGAG00000000795	MSTRG.29431	MEIOC	ENSMGAT00000000808	90.0381
MSTRG.4221	MSTRG.4221.3	ENSMGAG00000000795	MSTRG.29431	MEIOC	ENSMGAT00000000808	91.2792
MSTRG.40503	MSTRG.40503.1	ENSMGAG00000000795	MSTRG.29431	MEIOC	ENSMGAT00000000808	91.4565
MSTRG.18092	MSTRG.18092.2	ENSMGAG00000000795	MSTRG.29431	MEIOC	ENSMGAT00000027629	91.1401
MSTRG.3284	MSTRG.3284.2	ENSMGAG00000000795	MSTRG.29431	MEIOC	ENSMGAT00000027629	90.3085
MSTRG.13098	MSTRG.13098.1	ENSMGAG00000000795	MSTRG.29431	MEIOC	ENSMGAT00000027629	91.1538
MSTRG.4221	MSTRG.4221.1	ENSMGAG00000000795	MSTRG.29431	MEIOC	ENSMGAT00000000808	90.778
MSTRG.44412	MSTRG.44412.1	ENSMGAG00000000795	MSTRG.29431	MEIOC	ENSMGAT00000000808	91.4935
MSTRG.44386	MSTRG.44386.3	ENSMGAG00000000795	MSTRG.29431	MEIOC	ENSMGAT00000000808	90.6846
MSTRG.4221	MSTRG.4221.3	ENSMGAG00000000795	MSTRG.29431	MEIOC	ENSMGAT00000027629	90.8756
MSTRG.37728	MSTRG.37728.11	ENSMGAG00000000795	MSTRG.29431	MEIOC	ENSMGAT00000000808	90.9883
MSTRG.18092	MSTRG.18092.1	ENSMGAG00000000795	MSTRG.29431	MEIOC	ENSMGAT00000000808	91.6622
MSTRG.17922	MSTRG.17922.4	ENSMGAG00000000795	MSTRG.29431	MEIOC	ENSMGAT00000000808	91.6458
MSTRG.28330	MSTRG.28330.2	ENSMGAG00000000795	MSTRG.29431	MEIOC	ENSMGAT00000000808	91.4496
MSTRG.40503	MSTRG.40503.2	ENSMGAG00000000795	MSTRG.29431	MEIOC	ENSMGAT00000027629	91.35
MSTRG.4221	MSTRG.4221.1	ENSMGAG00000000795	MSTRG.29431	MEIOC	ENSMGAT00000027629	90.583
MSTRG.37728	MSTRG.37728.4	ENSMGAG00000000795	MSTRG.29431	MEIOC	ENSMGAT00000027629	90.3025
MSTRG.29969	MSTRG.29969.2	ENSMGAG00000000795	MSTRG.29431	MEIOC	ENSMGAT00000000808	91.0695
MSTRG.42402	MSTRG.42402.2	ENSMGAG00000000795	MSTRG.29431	MEIOC	ENSMGAT00000000808	91.358
MSTRG.44914	MSTRG.44914.4	ENSMGAG00000000795	MSTRG.29431	MEIOC	ENSMGAT00000027629	95.3369
MSTRG.29969	MSTRG.29969.2	ENSMGAG00000000795	MSTRG.29431	MEIOC	ENSMGAT00000027629	90.3497
MSTRG.17922	MSTRG.17922.5	ENSMGAG00000000795	MSTRG.29431	MEIOC	ENSMGAT00000000808	90.1523
MSTRG.37728	MSTRG.37728.7	ENSMGAG00000000795	MSTRG.29431	MEIOC	ENSMGAT00000000808	90.4271
MSTRG.44412	MSTRG.44412.1	ENSMGAG00000000795	MSTRG.29431	MEIOC	ENSMGAT00000027629	91.1631
MSTRG.24412	MSTRG.24412.5	ENSMGAG00000000795	MSTRG.29431	MEIOC	ENSMGAT00000000808	90.9986
MSTRG.28330	MSTRG.28330.2	ENSMGAG00000000795	MSTRG.29431	MEIOC	ENSMGAT00000027629	91.0362
MSTRG.902	MSTRG.902.1	ENSMGAG00000000795	MSTRG.29431	MEIOC	ENSMGAT00000000808	91.2236
MSTRG.44386	MSTRG.44386.5	ENSMGAG00000000795	MSTRG.29431	MEIOC	ENSMGAT00000000808	90.7475
MSTRG.45728	MSTRG.45728.1	ENSMGAG00000000795	MSTRG.29431	MEIOC	ENSMGAT00000000808	91.4977
MSTRG.37728	MSTRG.37728.6	ENSMGAG00000000795	MSTRG.29431	MEIOC	ENSMGAT00000000808	90.8006
MSTRG.37728	MSTRG.37728.1	ENSMGAG00000000795	MSTRG.29431	MEIOC	ENSMGAT00000027629	90.5963
MSTRG.15756	MSTRG.15756.2	ENSMGAG00000000795	MSTRG.29431	MEIOC	ENSMGAT00000000808	91.9382
MSTRG.37728	MSTRG.37728.10	ENSMGAG00000000795	MSTRG.29431	MEIOC	ENSMGAT00000000808	90.7818
MSTRG.44386	MSTRG.44386.6	ENSMGAG00000000795	MSTRG.29431	MEIOC	ENSMGAT00000027629	90.3823
MSTRG.33786	MSTRG.33786.1	ENSMGAG00000000795	MSTRG.29431	MEIOC	ENSMGAT00000027629	90.7115
MSTRG.44386	MSTRG.44386.5	ENSMGAG00000000795	MSTRG.29431	MEIOC	ENSMGAT00000027629	90.1658
MSTRG.37728	MSTRG.37728.9	ENSMGAG00000000795	MSTRG.29431	MEIOC	ENSMGAT00000000808	90.7473
MSTRG.4221	MSTRG.4221.2	ENSMGAG00000000795	MSTRG.29431	MEIOC	ENSMGAT00000027629	90.6632
MSTRG.44386	MSTRG.44386.3	ENSMGAG00000000795	MSTRG.29431	MEIOC	ENSMGAT00000027629	90.0712
MSTRG.42402	MSTRG.42402.2	ENSMGAG00000000795	MSTRG.29431	MEIOC	ENSMGAT00000027629	90.9848
MSTRG.8989	MSTRG.8989.3	ENSMGAG00000000795	MSTRG.29431	MEIOC	ENSMGAT00000027629	91.0656
MSTRG.37728	MSTRG.37728.1	ENSMGAG00000000795	MSTRG.29431	MEIOC	ENSMGAT00000000808	91.2333
MSTRG.13098	MSTRG.13098.1	ENSMGAG00000000795	MSTRG.29431	MEIOC	ENSMGAT00000000808	91.8319
MSTRG.3284	MSTRG.3284.10	ENSMGAG00000000795	MSTRG.29431	MEIOC	ENSMGAT00000027629	91.1899
MSTRG.37728	MSTRG.37728.5	ENSMGAG00000000795	MSTRG.29431	MEIOC	ENSMGAT00000000808	91.0112
MSTRG.902	MSTRG.902.1	ENSMGAG00000000795	MSTRG.29431	MEIOC	ENSMGAT00000027629	90.8161
MSTRG.14379	MSTRG.14379.1	ENSMGAG00000000795	MSTRG.29431	MEIOC	ENSMGAT00000000808	91.516
MSTRG.17922	MSTRG.17922.1	ENSMGAG00000000795	MSTRG.29431	MEIOC	ENSMGAT00000027629	91.1976
MSTRG.39267	MSTRG.39267.1	ENSMGAG00000000795	MSTRG.29431	MEIOC	ENSMGAT00000000808	91.7966
MSTRG.4221	MSTRG.4221.4	ENSMGAG00000000795	MSTRG.29431	MEIOC	ENSMGAT00000000808	91.0591
MSTRG.37728	MSTRG.37728.5	ENSMGAG00000000795	MSTRG.29431	MEIOC	ENSMGAT00000027629	90.3929
MSTRG.44386	MSTRG.44386.2	ENSMGAG00000000795	MSTRG.29431	MEIOC	ENSMGAT00000000808	90.6231
MSTRG.44386	MSTRG.44386.4	ENSMGAG00000000795	MSTRG.29431	MEIOC	ENSMGAT00000027629	90.1984
MSTRG.37728	MSTRG.37728.4	ENSMGAG00000000795	MSTRG.29431	MEIOC	ENSMGAT00000000808	90.9649
MSTRG.24412	MSTRG.24412.7	ENSMGAG00000000795	MSTRG.29431	MEIOC	ENSMGAT00000000808	90.1366
MSTRG.33786	MSTRG.33786.1	ENSMGAG00000000795	MSTRG.29431	MEIOC	ENSMGAT00000000808	91.3127
MSTRG.24412	MSTRG.24412.2	ENSMGAG00000000795	MSTRG.29431	MEIOC	ENSMGAT00000027629	91.0412
MSTRG.40503	MSTRG.40503.1	ENSMGAG00000000795	MSTRG.29431	MEIOC	ENSMGAT00000027629	91.0456
MSTRG.45927	MSTRG.45927.6	ENSMGAG00000000795	MSTRG.29431	MEIOC	ENSMGAT00000000808	90.2472
MSTRG.39977	MSTRG.39977.1	ENSMGAG00000000795	MSTRG.29431	MEIOC	ENSMGAT00000000808	90.139
MSTRG.4221	MSTRG.4221.2	ENSMGAG00000000795	MSTRG.29431	MEIOC	ENSMGAT00000000808	91.0538
MSTRG.3284	MSTRG.3284.10	ENSMGAG00000000795	MSTRG.29431	MEIOC	ENSMGAT00000000808	91.7958
MSTRG.14959	MSTRG.14959.1	ENSMGAG00000000795	MSTRG.29431	MEIOC	ENSMGAT00000027629	91.4137
MSTRG.37728	MSTRG.37728.11	ENSMGAG00000000795	MSTRG.29431	MEIOC	ENSMGAT00000027629	90.3786
MSTRG.24412	MSTRG.24412.5	ENSMGAG00000000795	MSTRG.29431	MEIOC	ENSMGAT00000027629	90.5552
MSTRG.17922	MSTRG.17922.2	ENSMGAG00000000795	MSTRG.29431	MEIOC	ENSMGAT00000027629	91.1574
MSTRG.14959	MSTRG.14959.1	ENSMGAG00000000795	MSTRG.29431	MEIOC	ENSMGAT00000000808	92.0005
MSTRG.37728	MSTRG.37728.3	ENSMGAG00000000795	MSTRG.29431	MEIOC	ENSMGAT00000027629	90.3454
MSTRG.4338	MSTRG.4338.1	ENSMGAG00000000795	MSTRG.29431	MEIOC	ENSMGAT00000000808	93.2825
MSTRG.37728	MSTRG.37728.2	ENSMGAG00000000795	MSTRG.29431	MEIOC	ENSMGAT00000000808	90.7272
MSTRG.15756	MSTRG.15756.2	ENSMGAG00000000795	MSTRG.29431	MEIOC	ENSMGAT00000027629	91.61
MSTRG.44914	MSTRG.44914.4	ENSMGAG00000000795	MSTRG.29431	MEIOC	ENSMGAT00000000808	95.7342
MSTRG.44386	MSTRG.44386.7	ENSMGAG00000000795	MSTRG.29431	MEIOC	ENSMGAT00000027629	90.2036
MSTRG.27475	MSTRG.27475.2	ENSMGAG00000000795	MSTRG.29431	MEIOC	ENSMGAT00000000808	90.0479
MSTRG.4221	MSTRG.4221.4	ENSMGAG00000000795	MSTRG.29431	MEIOC	ENSMGAT00000027629	90.6666
MSTRG.24412	MSTRG.24412.2	ENSMGAG00000000795	MSTRG.29431	MEIOC	ENSMGAT00000000808	91.5333
MSTRG.44386	MSTRG.44386.7	ENSMGAG00000000795	MSTRG.29431	MEIOC	ENSMGAT00000000808	90.848
MSTRG.14379	MSTRG.14379.1	ENSMGAG00000000795	MSTRG.29431	MEIOC	ENSMGAT00000027629	90.9965
MSTRG.40503	MSTRG.40503.2	ENSMGAG00000000795	MSTRG.29431	MEIOC	ENSMGAT00000000808	91.8328
MSTRG.3284	MSTRG.3284.15	ENSMGAG00000000795	MSTRG.29431	MEIOC	ENSMGAT00000000808	90.2361
MSTRG.44386	MSTRG.44386.4	ENSMGAG00000000795	MSTRG.29431	MEIOC	ENSMGAT00000000808	90.8326
MSTRG.8989	MSTRG.8989.3	ENSMGAG00000000795	MSTRG.29431	MEIOC	ENSMGAT00000000808	91.6648
MSTRG.28330	MSTRG.28330.1	ENSMGAG00000000795	MSTRG.29431	MEIOC	ENSMGAT00000000808	91.5342
MSTRG.44914	MSTRG.44914.4	ENSMGAG00000000980	MSTRG.9906	IVNS1ABP	ENSMGAT00000001016	91.3462
MSTRG.8989	MSTRG.8989.3	ENSMGAG00000001002	MSTRG.18134	NA	ENSMGAT00000036968	90.3524
MSTRG.17922	MSTRG.17922.4	ENSMGAG00000001002	MSTRG.18134	NA	ENSMGAT00000036968	90.4795
MSTRG.18092	MSTRG.18092.3	ENSMGAG00000001002	MSTRG.18134	NA	ENSMGAT00000001068	93.374
MSTRG.42402	MSTRG.42402.1	ENSMGAG00000001002	MSTRG.18134	NA	ENSMGAT00000036968	90.0668
MSTRG.18092	MSTRG.18092.1	ENSMGAG00000001002	MSTRG.18134	NA	ENSMGAT00000001068	90.1881
MSTRG.17922	MSTRG.17922.4	ENSMGAG00000001002	MSTRG.18134	NA	ENSMGAT00000001068	90.2147
MSTRG.3284	MSTRG.3284.10	ENSMGAG00000001002	MSTRG.18134	NA	ENSMGAT00000036968	90.52
MSTRG.4338	MSTRG.4338.1	ENSMGAG00000001002	MSTRG.18134	NA	ENSMGAT00000001068	92.8181
MSTRG.39267	MSTRG.39267.1	ENSMGAG00000001002	MSTRG.18134	NA	ENSMGAT00000001068	90.1608
MSTRG.17922	MSTRG.17922.3	ENSMGAG00000001002	MSTRG.18134	NA	ENSMGAT00000036968	90.3417
MSTRG.40503	MSTRG.40503.1	ENSMGAG00000001002	MSTRG.18134	NA	ENSMGAT00000001068	90.1156
MSTRG.13098	MSTRG.13098.1	ENSMGAG00000001002	MSTRG.18134	NA	ENSMGAT00000036968	90.3686
MSTRG.18092	MSTRG.18092.3	ENSMGAG00000001002	MSTRG.18134	NA	ENSMGAT00000036968	93.4283
MSTRG.18092	MSTRG.18092.2	ENSMGAG00000001002	MSTRG.18134	NA	ENSMGAT00000001068	90.1541
MSTRG.45728	MSTRG.45728.1	ENSMGAG00000001002	MSTRG.18134	NA	ENSMGAT00000001068	93.2256
MSTRG.3284	MSTRG.3284.10	ENSMGAG00000001002	MSTRG.18134	NA	ENSMGAT00000001068	90.1425
MSTRG.44412	MSTRG.44412.1	ENSMGAG00000001002	MSTRG.18134	NA	ENSMGAT00000001068	90.1748
MSTRG.14379	MSTRG.14379.1	ENSMGAG00000001002	MSTRG.18134	NA	ENSMGAT00000036968	90.2574
MSTRG.39415	MSTRG.39415.1	ENSMGAG00000001002	MSTRG.18134	NA	ENSMGAT00000001068	93.1414
MSTRG.17922	MSTRG.17922.2	ENSMGAG00000001002	MSTRG.18134	NA	ENSMGAT00000036968	90.4611
MSTRG.14959	MSTRG.14959.1	ENSMGAG00000001002	MSTRG.18134	NA	ENSMGAT00000001068	90.3746
MSTRG.39267	MSTRG.39267.1	ENSMGAG00000001002	MSTRG.18134	NA	ENSMGAT00000036968	90.4474
MSTRG.17922	MSTRG.17922.1	ENSMGAG00000001002	MSTRG.18134	NA	ENSMGAT00000036968	90.4827
MSTRG.18092	MSTRG.18092.1	ENSMGAG00000001002	MSTRG.18134	NA	ENSMGAT00000036968	90.4536
MSTRG.15756	MSTRG.15756.2	ENSMGAG00000001002	MSTRG.18134	NA	ENSMGAT00000036968	90.5995
MSTRG.40503	MSTRG.40503.1	ENSMGAG00000001002	MSTRG.18134	NA	ENSMGAT00000036968	90.3212
MSTRG.39415	MSTRG.39415.1	ENSMGAG00000001002	MSTRG.18134	NA	ENSMGAT00000036968	93.3144
MSTRG.17922	MSTRG.17922.3	ENSMGAG00000001002	MSTRG.18134	NA	ENSMGAT00000001068	90.0293
MSTRG.15756	MSTRG.15756.2	ENSMGAG00000001002	MSTRG.18134	NA	ENSMGAT00000001068	90.5968
MSTRG.18092	MSTRG.18092.2	ENSMGAG00000001002	MSTRG.18134	NA	ENSMGAT00000036968	90.3972
MSTRG.44914	MSTRG.44914.4	ENSMGAG00000001002	MSTRG.18134	NA	ENSMGAT00000001068	94.4319
MSTRG.42402	MSTRG.42402.2	ENSMGAG00000001002	MSTRG.18134	NA	ENSMGAT00000001068	90.1337
MSTRG.14379	MSTRG.14379.1	ENSMGAG00000001002	MSTRG.18134	NA	ENSMGAT00000001068	90.002
MSTRG.44914	MSTRG.44914.4	ENSMGAG00000001002	MSTRG.18134	NA	ENSMGAT00000036968	94.6583
MSTRG.45728	MSTRG.45728.1	ENSMGAG00000001002	MSTRG.18134	NA	ENSMGAT00000036968	93.4573
MSTRG.28330	MSTRG.28330.2	ENSMGAG00000001002	MSTRG.18134	NA	ENSMGAT00000036968	90.199
MSTRG.28330	MSTRG.28330.1	ENSMGAG00000001002	MSTRG.18134	NA	ENSMGAT00000036968	90.259
MSTRG.4338	MSTRG.4338.1	ENSMGAG00000001002	MSTRG.18134	NA	ENSMGAT00000036968	92.9477
MSTRG.40503	MSTRG.40503.2	ENSMGAG00000001002	MSTRG.18134	NA	ENSMGAT00000001068	90.3668
MSTRG.14959	MSTRG.14959.1	ENSMGAG00000001002	MSTRG.18134	NA	ENSMGAT00000036968	90.6995
MSTRG.8989	MSTRG.8989.3	ENSMGAG00000001002	MSTRG.18134	NA	ENSMGAT00000001068	90.0136
MSTRG.40503	MSTRG.40503.2	ENSMGAG00000001002	MSTRG.18134	NA	ENSMGAT00000036968	90.6232
MSTRG.42402	MSTRG.42402.2	ENSMGAG00000001002	MSTRG.18134	NA	ENSMGAT00000036968	90.1884
MSTRG.44412	MSTRG.44412.1	ENSMGAG00000001002	MSTRG.18134	NA	ENSMGAT00000036968	90.4011
MSTRG.28330	MSTRG.28330.1	ENSMGAG00000001002	MSTRG.18134	NA	ENSMGAT00000001068	90.0035
MSTRG.24412	MSTRG.24412.2	ENSMGAG00000001002	MSTRG.18134	NA	ENSMGAT00000036968	90.2966
MSTRG.17922	MSTRG.17922.2	ENSMGAG00000001002	MSTRG.18134	NA	ENSMGAT00000001068	90.1967
MSTRG.24412	MSTRG.24412.2	ENSMGAG00000001002	MSTRG.18134	NA	ENSMGAT00000001068	90.0328
MSTRG.17922	MSTRG.17922.1	ENSMGAG00000001002	MSTRG.18134	NA	ENSMGAT00000001068	90.2692
MSTRG.39415	MSTRG.39415.1	ENSMGAG00000001352	MSTRG.34489	FGB	ENSMGAT00000020379	91.7048
MSTRG.45728	MSTRG.45728.1	ENSMGAG00000001352	MSTRG.34489	FGB	ENSMGAT00000020379	91.9787
MSTRG.18092	MSTRG.18092.3	ENSMGAG00000001352	MSTRG.34489	FGB	ENSMGAT00000001476	90.8349
MSTRG.4338	MSTRG.4338.1	ENSMGAG00000001352	MSTRG.34489	FGB	ENSMGAT00000001476	90.1639
MSTRG.39415	MSTRG.39415.1	ENSMGAG00000001352	MSTRG.34489	FGB	ENSMGAT00000001476	90.3902
MSTRG.18092	MSTRG.18092.3	ENSMGAG00000001352	MSTRG.34489	FGB	ENSMGAT00000020379	92.0587
MSTRG.4338	MSTRG.4338.1	ENSMGAG00000001352	MSTRG.34489	FGB	ENSMGAT00000020379	91.4158
MSTRG.45728	MSTRG.45728.1	ENSMGAG00000001352	MSTRG.34489	FGB	ENSMGAT00000001476	90.729
MSTRG.44914	MSTRG.44914.4	ENSMGAG00000001352	MSTRG.34489	FGB	ENSMGAT00000001476	92.2737
MSTRG.44914	MSTRG.44914.4	ENSMGAG00000001352	MSTRG.34489	FGB	ENSMGAT00000020379	93.2799
MSTRG.39415	MSTRG.39415.1	ENSMGAG00000001660	MSTRG.37438	KIF18A	ENSMGAT00000001828	90.8223
MSTRG.44914	MSTRG.44914.4	ENSMGAG00000001660	MSTRG.37438	KIF18A	ENSMGAT00000001828	92.2447
MSTRG.4338	MSTRG.4338.1	ENSMGAG00000001660	MSTRG.37438	KIF18A	ENSMGAT00000001828	90.4542
MSTRG.18092	MSTRG.18092.3	ENSMGAG00000001660	MSTRG.37438	KIF18A	ENSMGAT00000001828	90.8083
MSTRG.45728	MSTRG.45728.1	ENSMGAG00000001660	MSTRG.37438	KIF18A	ENSMGAT00000001828	90.9432
MSTRG.18092	MSTRG.18092.1	ENSMGAG00000001662	MSTRG.10044	NA	ENSMGAT00000001853	90.6054
MSTRG.17922	MSTRG.17922.3	ENSMGAG00000001662	MSTRG.10044	NA	ENSMGAT00000001853	90.4858
MSTRG.4338	MSTRG.4338.1	ENSMGAG00000001662	MSTRG.10044	NA	ENSMGAT00000001853	93.2091
MSTRG.39267	MSTRG.39267.1	ENSMGAG00000001662	MSTRG.10044	NA	ENSMGAT00000001853	90.5343
MSTRG.37728	MSTRG.37728.3	ENSMGAG00000001662	MSTRG.10044	NA	ENSMGAT00000001853	90.03
MSTRG.17922	MSTRG.17922.4	ENSMGAG00000001662	MSTRG.10044	NA	ENSMGAT00000001853	90.6662
MSTRG.28330	MSTRG.28330.2	ENSMGAG00000001662	MSTRG.10044	NA	ENSMGAT00000001853	90.1893
MSTRG.40503	MSTRG.40503.1	ENSMGAG00000001662	MSTRG.10044	NA	ENSMGAT00000001853	90.4796
MSTRG.18092	MSTRG.18092.4	ENSMGAG00000001662	MSTRG.10044	NA	ENSMGAT00000001853	94.0127
MSTRG.15756	MSTRG.15756.2	ENSMGAG00000001662	MSTRG.10044	NA	ENSMGAT00000001853	90.7749
MSTRG.39415	MSTRG.39415.1	ENSMGAG00000001662	MSTRG.10044	NA	ENSMGAT00000001853	93.5359
MSTRG.4040	MSTRG.4040.1	ENSMGAG00000001662	MSTRG.10044	NA	ENSMGAT00000001853	94.1831
MSTRG.37728	MSTRG.37728.8	ENSMGAG00000001662	MSTRG.10044	NA	ENSMGAT00000001853	90.0904
MSTRG.37728	MSTRG.37728.2	ENSMGAG00000001662	MSTRG.10044	NA	ENSMGAT00000001853	90.1536
MSTRG.17922	MSTRG.17922.2	ENSMGAG00000001662	MSTRG.10044	NA	ENSMGAT00000001853	90.6338
MSTRG.17922	MSTRG.17922.1	ENSMGAG00000001662	MSTRG.10044	NA	ENSMGAT00000001853	90.7295
MSTRG.42402	MSTRG.42402.2	ENSMGAG00000001662	MSTRG.10044	NA	ENSMGAT00000001853	90.3437
MSTRG.42402	MSTRG.42402.1	ENSMGAG00000001662	MSTRG.10044	NA	ENSMGAT00000001853	90.1346
MSTRG.37728	MSTRG.37728.5	ENSMGAG00000001662	MSTRG.10044	NA	ENSMGAT00000001853	90.1319
MSTRG.18092	MSTRG.18092.2	ENSMGAG00000001662	MSTRG.10044	NA	ENSMGAT00000001853	90.4792
MSTRG.44412	MSTRG.44412.1	ENSMGAG00000001662	MSTRG.10044	NA	ENSMGAT00000001853	90.5697
MSTRG.37728	MSTRG.37728.1	ENSMGAG00000001662	MSTRG.10044	NA	ENSMGAT00000001853	90.2523
MSTRG.8989	MSTRG.8989.3	ENSMGAG00000001662	MSTRG.10044	NA	ENSMGAT00000001853	90.6634
MSTRG.3284	MSTRG.3284.10	ENSMGAG00000001662	MSTRG.10044	NA	ENSMGAT00000001853	90.6969
MSTRG.24412	MSTRG.24412.2	ENSMGAG00000001662	MSTRG.10044	NA	ENSMGAT00000001853	90.511
MSTRG.14379	MSTRG.14379.1	ENSMGAG00000001662	MSTRG.10044	NA	ENSMGAT00000001853	90.3748
MSTRG.13098	MSTRG.13098.1	ENSMGAG00000001662	MSTRG.10044	NA	ENSMGAT00000001853	90.6122
MSTRG.18092	MSTRG.18092.3	ENSMGAG00000001662	MSTRG.10044	NA	ENSMGAT00000001853	92.7563
MSTRG.14959	MSTRG.14959.1	ENSMGAG00000001662	MSTRG.10044	NA	ENSMGAT00000001853	90.8055
MSTRG.28330	MSTRG.28330.1	ENSMGAG00000001662	MSTRG.10044	NA	ENSMGAT00000001853	90.2086
MSTRG.44914	MSTRG.44914.4	ENSMGAG00000001662	MSTRG.10044	NA	ENSMGAT00000001853	95.0085
MSTRG.40503	MSTRG.40503.2	ENSMGAG00000001662	MSTRG.10044	NA	ENSMGAT00000001853	90.7702
MSTRG.37728	MSTRG.37728.4	ENSMGAG00000001662	MSTRG.10044	NA	ENSMGAT00000001853	90.1082
MSTRG.37728	MSTRG.37728.6	ENSMGAG00000001662	MSTRG.10044	NA	ENSMGAT00000001853	90.0485
MSTRG.45728	MSTRG.45728.1	ENSMGAG00000001662	MSTRG.10044	NA	ENSMGAT00000001853	93.2096
MSTRG.17922	MSTRG.17922.4	ENSMGAG00000001813	MSTRG.27241	ARHGEF16	ENSMGAT00000036841	92.2187
MSTRG.37728	MSTRG.37728.1	ENSMGAG00000001813	MSTRG.27241	ARHGEF16	ENSMGAT00000023605	91.5983
MSTRG.29969	MSTRG.29969.2	ENSMGAG00000001813	MSTRG.27241	ARHGEF16	ENSMGAT00000023605	91.2607
MSTRG.40503	MSTRG.40503.2	ENSMGAG00000001813	MSTRG.27241	ARHGEF16	ENSMGAT00000023605	92.116
MSTRG.14959	MSTRG.14959.1	ENSMGAG00000001813	MSTRG.27241	ARHGEF16	ENSMGAT00000023605	92.259
MSTRG.44386	MSTRG.44386.3	ENSMGAG00000001813	MSTRG.27241	ARHGEF16	ENSMGAT00000023605	90.9814
MSTRG.42402	MSTRG.42402.1	ENSMGAG00000001813	MSTRG.27241	ARHGEF16	ENSMGAT00000036841	91.9715
MSTRG.28330	MSTRG.28330.2	ENSMGAG00000001813	MSTRG.27241	ARHGEF16	ENSMGAT00000002003	90.1723
MSTRG.13098	MSTRG.13098.1	ENSMGAG00000001813	MSTRG.27241	ARHGEF16	ENSMGAT00000023605	91.946
MSTRG.37728	MSTRG.37728.9	ENSMGAG00000001813	MSTRG.27241	ARHGEF16	ENSMGAT00000023605	91.216
MSTRG.3284	MSTRG.3284.1	ENSMGAG00000001813	MSTRG.27241	ARHGEF16	ENSMGAT00000036841	90.5073
MSTRG.4338	MSTRG.4338.1	ENSMGAG00000001813	MSTRG.27241	ARHGEF16	ENSMGAT00000036841	93.9486
MSTRG.17922	MSTRG.17922.3	ENSMGAG00000001813	MSTRG.27241	ARHGEF16	ENSMGAT00000036841	92.1277
MSTRG.37728	MSTRG.37728.8	ENSMGAG00000001813	MSTRG.27241	ARHGEF16	ENSMGAT00000036841	91.5642
MSTRG.39415	MSTRG.39415.1	ENSMGAG00000001813	MSTRG.27241	ARHGEF16	ENSMGAT00000023605	94.5935
MSTRG.4221	MSTRG.4221.2	ENSMGAG00000001813	MSTRG.27241	ARHGEF16	ENSMGAT00000023605	91.2044
MSTRG.45728	MSTRG.45728.1	ENSMGAG00000001813	MSTRG.27241	ARHGEF16	ENSMGAT00000002003	93.661
MSTRG.3284	MSTRG.3284.15	ENSMGAG00000001813	MSTRG.27241	ARHGEF16	ENSMGAT00000023605	90.7902
MSTRG.3284	MSTRG.3284.2	ENSMGAG00000001813	MSTRG.27241	ARHGEF16	ENSMGAT00000036841	91.3857
MSTRG.37728	MSTRG.37728.10	ENSMGAG00000001813	MSTRG.27241	ARHGEF16	ENSMGAT00000036841	91.238
MSTRG.8989	MSTRG.8989.3	ENSMGAG00000001813	MSTRG.27241	ARHGEF16	ENSMGAT00000023605	91.973
MSTRG.44386	MSTRG.44386.5	ENSMGAG00000001813	MSTRG.27241	ARHGEF16	ENSMGAT00000023605	91.3993
MSTRG.44386	MSTRG.44386.2	ENSMGAG00000001813	MSTRG.27241	ARHGEF16	ENSMGAT00000023605	90.943
MSTRG.29969	MSTRG.29969.2	ENSMGAG00000001813	MSTRG.27241	ARHGEF16	ENSMGAT00000036841	91.3115
MSTRG.4221	MSTRG.4221.1	ENSMGAG00000001813	MSTRG.27241	ARHGEF16	ENSMGAT00000036841	91.4866
MSTRG.45728	MSTRG.45728.1	ENSMGAG00000001813	MSTRG.27241	ARHGEF16	ENSMGAT00000023605	94.6276
MSTRG.24412	MSTRG.24412.5	ENSMGAG00000001813	MSTRG.27241	ARHGEF16	ENSMGAT00000023605	91.4957
MSTRG.37728	MSTRG.37728.4	ENSMGAG00000001813	MSTRG.27241	ARHGEF16	ENSMGAT00000036841	91.4487
MSTRG.18092	MSTRG.18092.3	ENSMGAG00000001813	MSTRG.27241	ARHGEF16	ENSMGAT00000023605	94.6309
MSTRG.18092	MSTRG.18092.2	ENSMGAG00000001813	MSTRG.27241	ARHGEF16	ENSMGAT00000036841	92.1735
MSTRG.44412	MSTRG.44412.1	ENSMGAG00000001813	MSTRG.27241	ARHGEF16	ENSMGAT00000023605	91.9375
MSTRG.902	MSTRG.902.1	ENSMGAG00000001813	MSTRG.27241	ARHGEF16	ENSMGAT00000023605	91.5209
MSTRG.37728	MSTRG.37728.6	ENSMGAG00000001813	MSTRG.27241	ARHGEF16	ENSMGAT00000036841	91.2389
MSTRG.37728	MSTRG.37728.2	ENSMGAG00000001813	MSTRG.27241	ARHGEF16	ENSMGAT00000036841	91.3188
MSTRG.37728	MSTRG.37728.5	ENSMGAG00000001813	MSTRG.27241	ARHGEF16	ENSMGAT00000023605	91.5528
MSTRG.44914	MSTRG.44914.4	ENSMGAG00000001813	MSTRG.27241	ARHGEF16	ENSMGAT00000023605	95.898
MSTRG.37728	MSTRG.37728.4	ENSMGAG00000001813	MSTRG.27241	ARHGEF16	ENSMGAT00000023605	91.34
MSTRG.44412	MSTRG.44412.1	ENSMGAG00000001813	MSTRG.27241	ARHGEF16	ENSMGAT00000036841	92.2191
MSTRG.3284	MSTRG.3284.3	ENSMGAG00000001813	MSTRG.27241	ARHGEF16	ENSMGAT00000036841	90.1816
MSTRG.18092	MSTRG.18092.1	ENSMGAG00000001813	MSTRG.27241	ARHGEF16	ENSMGAT00000002003	90.5154
MSTRG.18092	MSTRG.18092.1	ENSMGAG00000001813	MSTRG.27241	ARHGEF16	ENSMGAT00000036841	92.2197
MSTRG.28330	MSTRG.28330.2	ENSMGAG00000001813	MSTRG.27241	ARHGEF16	ENSMGAT00000023605	91.9641
MSTRG.39267	MSTRG.39267.1	ENSMGAG00000001813	MSTRG.27241	ARHGEF16	ENSMGAT00000036841	92.1901
MSTRG.42402	MSTRG.42402.2	ENSMGAG00000001813	MSTRG.27241	ARHGEF16	ENSMGAT00000002003	90.3223
MSTRG.3284	MSTRG.3284.5	ENSMGAG00000001813	MSTRG.27241	ARHGEF16	ENSMGAT00000023605	90.3011
MSTRG.12166	MSTRG.12166.1	ENSMGAG00000001813	MSTRG.27241	ARHGEF16	ENSMGAT00000036841	90.2072
MSTRG.8989	MSTRG.8989.4	ENSMGAG00000001813	MSTRG.27241	ARHGEF16	ENSMGAT00000023605	90.1415
MSTRG.8989	MSTRG.8989.4	ENSMGAG00000001813	MSTRG.27241	ARHGEF16	ENSMGAT00000036841	90.3758
MSTRG.28330	MSTRG.28330.1	ENSMGAG00000001813	MSTRG.27241	ARHGEF16	ENSMGAT00000023605	92.0027
MSTRG.3796	MSTRG.3796.1	ENSMGAG00000001813	MSTRG.27241	ARHGEF16	ENSMGAT00000036841	90.3407
MSTRG.24412	MSTRG.24412.2	ENSMGAG00000001813	MSTRG.27241	ARHGEF16	ENSMGAT00000023605	91.9131
MSTRG.3284	MSTRG.3284.10	ENSMGAG00000001813	MSTRG.27241	ARHGEF16	ENSMGAT00000036841	92.2613
MSTRG.8989	MSTRG.8989.3	ENSMGAG00000001813	MSTRG.27241	ARHGEF16	ENSMGAT00000002003	90.5247
MSTRG.13098	MSTRG.13098.1	ENSMGAG00000001813	MSTRG.27241	ARHGEF16	ENSMGAT00000036841	91.9826
MSTRG.17922	MSTRG.17922.5	ENSMGAG00000001813	MSTRG.27241	ARHGEF16	ENSMGAT00000023605	90.3966
MSTRG.39267	MSTRG.39267.1	ENSMGAG00000001813	MSTRG.27241	ARHGEF16	ENSMGAT00000002003	90.5094
MSTRG.3284	MSTRG.3284.15	ENSMGAG00000001813	MSTRG.27241	ARHGEF16	ENSMGAT00000036841	91.0173
MSTRG.18092	MSTRG.18092.2	ENSMGAG00000001813	MSTRG.27241	ARHGEF16	ENSMGAT00000002003	90.4011
MSTRG.37728	MSTRG.37728.1	ENSMGAG00000001813	MSTRG.27241	ARHGEF16	ENSMGAT00000036841	91.6786
MSTRG.42402	MSTRG.42402.2	ENSMGAG00000001813	MSTRG.27241	ARHGEF16	ENSMGAT00000023605	91.8273
MSTRG.40503	MSTRG.40503.1	ENSMGAG00000001813	MSTRG.27241	ARHGEF16	ENSMGAT00000002003	90.3378
MSTRG.3284	MSTRG.3284.7	ENSMGAG00000001813	MSTRG.27241	ARHGEF16	ENSMGAT00000036841	90.5057
MSTRG.27475	MSTRG.27475.1	ENSMGAG00000001813	MSTRG.27241	ARHGEF16	ENSMGAT00000036841	90.1541
MSTRG.17922	MSTRG.17922.3	ENSMGAG00000001813	MSTRG.27241	ARHGEF16	ENSMGAT00000002003	90.4069
MSTRG.14379	MSTRG.14379.1	ENSMGAG00000001813	MSTRG.27241	ARHGEF16	ENSMGAT00000023605	91.9014
MSTRG.3284	MSTRG.3284.10	ENSMGAG00000001813	MSTRG.27241	ARHGEF16	ENSMGAT00000002003	90.6581
MSTRG.44412	MSTRG.44412.1	ENSMGAG00000001813	MSTRG.27241	ARHGEF16	ENSMGAT00000002003	90.4394
MSTRG.39267	MSTRG.39267.1	ENSMGAG00000001813	MSTRG.27241	ARHGEF16	ENSMGAT00000023605	92.0417
MSTRG.44386	MSTRG.44386.6	ENSMGAG00000001813	MSTRG.27241	ARHGEF16	ENSMGAT00000036841	91.642
MSTRG.18092	MSTRG.18092.3	ENSMGAG00000001813	MSTRG.27241	ARHGEF16	ENSMGAT00000002003	93.8002
MSTRG.44386	MSTRG.44386.4	ENSMGAG00000001813	MSTRG.27241	ARHGEF16	ENSMGAT00000036841	91.3132
MSTRG.4221	MSTRG.4221.3	ENSMGAG00000001813	MSTRG.27241	ARHGEF16	ENSMGAT00000036841	91.7469
MSTRG.39415	MSTRG.39415.1	ENSMGAG00000001813	MSTRG.27241	ARHGEF16	ENSMGAT00000036841	94.092
MSTRG.17922	MSTRG.17922.1	ENSMGAG00000001813	MSTRG.27241	ARHGEF16	ENSMGAT00000023605	92.0772
MSTRG.39977	MSTRG.39977.1	ENSMGAG00000001813	MSTRG.27241	ARHGEF16	ENSMGAT00000036841	90.7043
MSTRG.4221	MSTRG.4221.1	ENSMGAG00000001813	MSTRG.27241	ARHGEF16	ENSMGAT00000023605	91.0994
MSTRG.42402	MSTRG.42402.1	ENSMGAG00000001813	MSTRG.27241	ARHGEF16	ENSMGAT00000002003	90.0966
MSTRG.15756	MSTRG.15756.2	ENSMGAG00000001813	MSTRG.27241	ARHGEF16	ENSMGAT00000023605	92.0588
MSTRG.3284	MSTRG.3284.2	ENSMGAG00000001813	MSTRG.27241	ARHGEF16	ENSMGAT00000023605	91.1778
MSTRG.44386	MSTRG.44386.3	ENSMGAG00000001813	MSTRG.27241	ARHGEF16	ENSMGAT00000036841	91.1607
MSTRG.17922	MSTRG.17922.4	ENSMGAG00000001813	MSTRG.27241	ARHGEF16	ENSMGAT00000002003	90.5641
MSTRG.24412	MSTRG.24412.8	ENSMGAG00000001813	MSTRG.27241	ARHGEF16	ENSMGAT00000023605	90.3571
MSTRG.37728	MSTRG.37728.8	ENSMGAG00000001813	MSTRG.27241	ARHGEF16	ENSMGAT00000023605	91.44
MSTRG.39977	MSTRG.39977.1	ENSMGAG00000001813	MSTRG.27241	ARHGEF16	ENSMGAT00000023605	90.5032
MSTRG.3284	MSTRG.3284.10	ENSMGAG00000001813	MSTRG.27241	ARHGEF16	ENSMGAT00000023605	92.2441
MSTRG.28330	MSTRG.28330.2	ENSMGAG00000001813	MSTRG.27241	ARHGEF16	ENSMGAT00000036841	92.1473
MSTRG.13098	MSTRG.13098.1	ENSMGAG00000001813	MSTRG.27241	ARHGEF16	ENSMGAT00000002003	90.4784
MSTRG.44914	MSTRG.44914.4	ENSMGAG00000001813	MSTRG.27241	ARHGEF16	ENSMGAT00000036841	96.0425
MSTRG.14959	MSTRG.14959.1	ENSMGAG00000001813	MSTRG.27241	ARHGEF16	ENSMGAT00000036841	92.4113
MSTRG.17922	MSTRG.17922.2	ENSMGAG00000001813	MSTRG.27241	ARHGEF16	ENSMGAT00000036841	92.2197
MSTRG.27475	MSTRG.27475.2	ENSMGAG00000001813	MSTRG.27241	ARHGEF16	ENSMGAT00000036841	90.5974
MSTRG.17922	MSTRG.17922.2	ENSMGAG00000001813	MSTRG.27241	ARHGEF16	ENSMGAT00000023605	92.0023
MSTRG.4338	MSTRG.4338.1	ENSMGAG00000001813	MSTRG.27241	ARHGEF16	ENSMGAT00000002003	93.3504
MSTRG.37728	MSTRG.37728.10	ENSMGAG00000001813	MSTRG.27241	ARHGEF16	ENSMGAT00000023605	91.121
MSTRG.14379	MSTRG.14379.1	ENSMGAG00000001813	MSTRG.27241	ARHGEF16	ENSMGAT00000036841	92.0896
MSTRG.44386	MSTRG.44386.5	ENSMGAG00000001813	MSTRG.27241	ARHGEF16	ENSMGAT00000036841	91.5629
MSTRG.4221	MSTRG.4221.2	ENSMGAG00000001813	MSTRG.27241	ARHGEF16	ENSMGAT00000036841	91.481
MSTRG.55570	MSTRG.55570.1	ENSMGAG00000001813	MSTRG.27241	ARHGEF16	ENSMGAT00000036841	90.1417
MSTRG.42402	MSTRG.42402.2	ENSMGAG00000001813	MSTRG.27241	ARHGEF16	ENSMGAT00000036841	92.0067
MSTRG.27475	MSTRG.27475.1	ENSMGAG00000001813	MSTRG.27241	ARHGEF16	ENSMGAT00000023605	90.0002
MSTRG.37728	MSTRG.37728.3	ENSMGAG00000001813	MSTRG.27241	ARHGEF16	ENSMGAT00000036841	91.4473
MSTRG.39415	MSTRG.39415.1	ENSMGAG00000001813	MSTRG.27241	ARHGEF16	ENSMGAT00000002003	93.6728
MSTRG.44386	MSTRG.44386.7	ENSMGAG00000001813	MSTRG.27241	ARHGEF16	ENSMGAT00000036841	91.3641
MSTRG.33786	MSTRG.33786.1	ENSMGAG00000001813	MSTRG.27241	ARHGEF16	ENSMGAT00000036841	91.776
MSTRG.55570	MSTRG.55570.1	ENSMGAG00000001813	MSTRG.27241	ARHGEF16	ENSMGAT00000023605	90.0376
MSTRG.4221	MSTRG.4221.4	ENSMGAG00000001813	MSTRG.27241	ARHGEF16	ENSMGAT00000036841	91.6023
MSTRG.24412	MSTRG.24412.5	ENSMGAG00000001813	MSTRG.27241	ARHGEF16	ENSMGAT00000036841	91.735
MSTRG.17922	MSTRG.17922.1	ENSMGAG00000001813	MSTRG.27241	ARHGEF16	ENSMGAT00000036841	92.3125
MSTRG.15756	MSTRG.15756.8	ENSMGAG00000001813	MSTRG.27241	ARHGEF16	ENSMGAT00000036841	90.1153
MSTRG.37728	MSTRG.37728.2	ENSMGAG00000001813	MSTRG.27241	ARHGEF16	ENSMGAT00000023605	91.2441
MSTRG.40503	MSTRG.40503.1	ENSMGAG00000001813	MSTRG.27241	ARHGEF16	ENSMGAT00000023605	91.88
MSTRG.37728	MSTRG.37728.3	ENSMGAG00000001813	MSTRG.27241	ARHGEF16	ENSMGAT00000023605	91.2994
MSTRG.8989	MSTRG.8989.2	ENSMGAG00000001813	MSTRG.27241	ARHGEF16	ENSMGAT00000036841	90.4719
MSTRG.14959	MSTRG.14959.1	ENSMGAG00000001813	MSTRG.27241	ARHGEF16	ENSMGAT00000002003	90.7338
MSTRG.4221	MSTRG.4221.4	ENSMGAG00000001813	MSTRG.27241	ARHGEF16	ENSMGAT00000023605	91.3286
MSTRG.44896	MSTRG.44896.18	ENSMGAG00000001813	MSTRG.27241	ARHGEF16	ENSMGAT00000036841	90.1575
MSTRG.3284	MSTRG.3284.1	ENSMGAG00000001813	MSTRG.27241	ARHGEF16	ENSMGAT00000023605	90.3555
MSTRG.44386	MSTRG.44386.7	ENSMGAG00000001813	MSTRG.27241	ARHGEF16	ENSMGAT00000023605	91.2216
MSTRG.17922	MSTRG.17922.5	ENSMGAG00000001813	MSTRG.27241	ARHGEF16	ENSMGAT00000036841	90.5259
MSTRG.902	MSTRG.902.1	ENSMGAG00000001813	MSTRG.27241	ARHGEF16	ENSMGAT00000036841	91.7382
MSTRG.24412	MSTRG.24412.8	ENSMGAG00000001813	MSTRG.27241	ARHGEF16	ENSMGAT00000036841	90.5167
MSTRG.44386	MSTRG.44386.4	ENSMGAG00000001813	MSTRG.27241	ARHGEF16	ENSMGAT00000023605	91.1694
MSTRG.37728	MSTRG.37728.5	ENSMGAG00000001813	MSTRG.27241	ARHGEF16	ENSMGAT00000036841	91.6159
MSTRG.8989	MSTRG.8989.3	ENSMGAG00000001813	MSTRG.27241	ARHGEF16	ENSMGAT00000036841	92.1145
MSTRG.37728	MSTRG.37728.11	ENSMGAG00000001813	MSTRG.27241	ARHGEF16	ENSMGAT00000036841	91.4248
MSTRG.3284	MSTRG.3284.5	ENSMGAG00000001813	MSTRG.27241	ARHGEF16	ENSMGAT00000036841	90.5454
MSTRG.44386	MSTRG.44386.6	ENSMGAG00000001813	MSTRG.27241	ARHGEF16	ENSMGAT00000023605	91.4821
MSTRG.45927	MSTRG.45927.6	ENSMGAG00000001813	MSTRG.27241	ARHGEF16	ENSMGAT00000036841	90.7446
MSTRG.40503	MSTRG.40503.1	ENSMGAG00000001813	MSTRG.27241	ARHGEF16	ENSMGAT00000036841	92.1553
MSTRG.37728	MSTRG.37728.6	ENSMGAG00000001813	MSTRG.27241	ARHGEF16	ENSMGAT00000023605	91.1426
MSTRG.3796	MSTRG.3796.1	ENSMGAG00000001813	MSTRG.27241	ARHGEF16	ENSMGAT00000023605	91.0332
MSTRG.24412	MSTRG.24412.7	ENSMGAG00000001813	MSTRG.27241	ARHGEF16	ENSMGAT00000036841	90.8045
MSTRG.3284	MSTRG.3284.12	ENSMGAG00000001813	MSTRG.27241	ARHGEF16	ENSMGAT00000036841	90.2837
MSTRG.27475	MSTRG.27475.2	ENSMGAG00000001813	MSTRG.27241	ARHGEF16	ENSMGAT00000023605	90.547
MSTRG.37728	MSTRG.37728.1	ENSMGAG00000001813	MSTRG.27241	ARHGEF16	ENSMGAT00000002003	90.0996
MSTRG.17922	MSTRG.17922.3	ENSMGAG00000001813	MSTRG.27241	ARHGEF16	ENSMGAT00000023605	91.9397
MSTRG.44914	MSTRG.44914.4	ENSMGAG00000001813	MSTRG.27241	ARHGEF16	ENSMGAT00000002003	94.7755
MSTRG.3284	MSTRG.3284.12	ENSMGAG00000001813	MSTRG.27241	ARHGEF16	ENSMGAT00000023605	90.0214
MSTRG.17922	MSTRG.17922.2	ENSMGAG00000001813	MSTRG.27241	ARHGEF16	ENSMGAT00000002003	90.5083
MSTRG.44386	MSTRG.44386.2	ENSMGAG00000001813	MSTRG.27241	ARHGEF16	ENSMGAT00000036841	91.0704
MSTRG.3284	MSTRG.3284.14	ENSMGAG00000001813	MSTRG.27241	ARHGEF16	ENSMGAT00000036841	90.5342
MSTRG.33786	MSTRG.33786.1	ENSMGAG00000001813	MSTRG.27241	ARHGEF16	ENSMGAT00000023605	91.6208
MSTRG.14379	MSTRG.14379.1	ENSMGAG00000001813	MSTRG.27241	ARHGEF16	ENSMGAT00000002003	90.3382
MSTRG.18092	MSTRG.18092.2	ENSMGAG00000001813	MSTRG.27241	ARHGEF16	ENSMGAT00000023605	91.9832
MSTRG.37728	MSTRG.37728.7	ENSMGAG00000001813	MSTRG.27241	ARHGEF16	ENSMGAT00000023605	90.9862
MSTRG.40503	MSTRG.40503.2	ENSMGAG00000001813	MSTRG.27241	ARHGEF16	ENSMGAT00000002003	90.6341
MSTRG.41675	MSTRG.41675.1	ENSMGAG00000001813	MSTRG.27241	ARHGEF16	ENSMGAT00000036841	90.032
MSTRG.4338	MSTRG.4338.1	ENSMGAG00000001813	MSTRG.27241	ARHGEF16	ENSMGAT00000023605	94.2795
MSTRG.37728	MSTRG.37728.11	ENSMGAG00000001813	MSTRG.27241	ARHGEF16	ENSMGAT00000023605	91.3434
MSTRG.24412	MSTRG.24412.2	ENSMGAG00000001813	MSTRG.27241	ARHGEF16	ENSMGAT00000002003	90.4142
MSTRG.15756	MSTRG.15756.2	ENSMGAG00000001813	MSTRG.27241	ARHGEF16	ENSMGAT00000002003	90.6637
MSTRG.24412	MSTRG.24412.7	ENSMGAG00000001813	MSTRG.27241	ARHGEF16	ENSMGAT00000023605	90.6065
MSTRG.37728	MSTRG.37728.9	ENSMGAG00000001813	MSTRG.27241	ARHGEF16	ENSMGAT00000036841	91.2455
MSTRG.28330	MSTRG.28330.1	ENSMGAG00000001813	MSTRG.27241	ARHGEF16	ENSMGAT00000036841	92.1759
MSTRG.3284	MSTRG.3284.14	ENSMGAG00000001813	MSTRG.27241	ARHGEF16	ENSMGAT00000023605	90.2779
MSTRG.17922	MSTRG.17922.4	ENSMGAG00000001813	MSTRG.27241	ARHGEF16	ENSMGAT00000023605	92.0266
MSTRG.8989	MSTRG.8989.2	ENSMGAG00000001813	MSTRG.27241	ARHGEF16	ENSMGAT00000023605	90.2232
MSTRG.4221	MSTRG.4221.3	ENSMGAG00000001813	MSTRG.27241	ARHGEF16	ENSMGAT00000023605	91.4984
MSTRG.28330	MSTRG.28330.1	ENSMGAG00000001813	MSTRG.27241	ARHGEF16	ENSMGAT00000002003	90.2291
MSTRG.32807	MSTRG.32807.2	ENSMGAG00000001813	MSTRG.27241	ARHGEF16	ENSMGAT00000036841	90.1254
MSTRG.18092	MSTRG.18092.1	ENSMGAG00000001813	MSTRG.27241	ARHGEF16	ENSMGAT00000023605	92.0466
MSTRG.28394	MSTRG.28394.1	ENSMGAG00000001813	MSTRG.27241	ARHGEF16	ENSMGAT00000036841	90.084
MSTRG.45927	MSTRG.45927.6	ENSMGAG00000001813	MSTRG.27241	ARHGEF16	ENSMGAT00000023605	90.4838
MSTRG.37728	MSTRG.37728.7	ENSMGAG00000001813	MSTRG.27241	ARHGEF16	ENSMGAT00000036841	91.147
MSTRG.45728	MSTRG.45728.1	ENSMGAG00000001813	MSTRG.27241	ARHGEF16	ENSMGAT00000036841	92.5267
MSTRG.40503	MSTRG.40503.2	ENSMGAG00000001813	MSTRG.27241	ARHGEF16	ENSMGAT00000036841	92.3368
MSTRG.3284	MSTRG.3284.4	ENSMGAG00000001813	MSTRG.27241	ARHGEF16	ENSMGAT00000036841	90.1734
MSTRG.42402	MSTRG.42402.1	ENSMGAG00000001813	MSTRG.27241	ARHGEF16	ENSMGAT00000023605	91.7187
MSTRG.24412	MSTRG.24412.2	ENSMGAG00000001813	MSTRG.27241	ARHGEF16	ENSMGAT00000036841	92.1133
MSTRG.3284	MSTRG.3284.7	ENSMGAG00000001813	MSTRG.27241	ARHGEF16	ENSMGAT00000023605	90.2962
MSTRG.17922	MSTRG.17922.1	ENSMGAG00000001813	MSTRG.27241	ARHGEF16	ENSMGAT00000002003	90.6167
MSTRG.15756	MSTRG.15756.2	ENSMGAG00000001813	MSTRG.27241	ARHGEF16	ENSMGAT00000036841	92.4176
MSTRG.3284	MSTRG.3284.10	ENSMGAG00000001842	MSTRG.28980	LAD1	ENSMGAT00000036355	90.4916
MSTRG.18092	MSTRG.18092.1	ENSMGAG00000001842	MSTRG.28980	LAD1	ENSMGAT00000002017	91.1903
MSTRG.39415	MSTRG.39415.1	ENSMGAG00000001842	MSTRG.28980	LAD1	ENSMGAT00000002017	95.0176
MSTRG.24412	MSTRG.24412.2	ENSMGAG00000001842	MSTRG.28980	LAD1	ENSMGAT00000036355	90.9553
MSTRG.28330	MSTRG.28330.2	ENSMGAG00000001842	MSTRG.28980	LAD1	ENSMGAT00000002017	90.1959
MSTRG.45728	MSTRG.45728.1	ENSMGAG00000001842	MSTRG.28980	LAD1	ENSMGAT00000002017	95.4395
MSTRG.44412	MSTRG.44412.1	ENSMGAG00000001842	MSTRG.28980	LAD1	ENSMGAT00000036355	90.9426
MSTRG.39267	MSTRG.39267.1	ENSMGAG00000001842	MSTRG.28980	LAD1	ENSMGAT00000002017	91.4801
MSTRG.17922	MSTRG.17922.2	ENSMGAG00000001842	MSTRG.28980	LAD1	ENSMGAT00000036355	91.3
MSTRG.44386	MSTRG.44386.3	ENSMGAG00000001842	MSTRG.28980	LAD1	ENSMGAT00000002017	90.3454
MSTRG.44412	MSTRG.44412.1	ENSMGAG00000001842	MSTRG.28980	LAD1	ENSMGAT00000002017	90.5049
MSTRG.17922	MSTRG.17922.4	ENSMGAG00000001842	MSTRG.28980	LAD1	ENSMGAT00000036355	91.1922
MSTRG.44386	MSTRG.44386.5	ENSMGAG00000001842	MSTRG.28980	LAD1	ENSMGAT00000036355	90.1822
MSTRG.37728	MSTRG.37728.2	ENSMGAG00000001842	MSTRG.28980	LAD1	ENSMGAT00000002017	90.2044
MSTRG.17922	MSTRG.17922.2	ENSMGAG00000001842	MSTRG.28980	LAD1	ENSMGAT00000002017	91.2041
MSTRG.902	MSTRG.902.1	ENSMGAG00000001842	MSTRG.28980	LAD1	ENSMGAT00000036355	90.1977
MSTRG.4338	MSTRG.4338.1	ENSMGAG00000001842	MSTRG.28980	LAD1	ENSMGAT00000002017	94.1071
MSTRG.44914	MSTRG.44914.4	ENSMGAG00000001842	MSTRG.28980	LAD1	ENSMGAT00000002017	95.9624
MSTRG.18092	MSTRG.18092.3	ENSMGAG00000001842	MSTRG.28980	LAD1	ENSMGAT00000002017	94.6908
MSTRG.14959	MSTRG.14959.1	ENSMGAG00000001842	MSTRG.28980	LAD1	ENSMGAT00000036355	91.8382
MSTRG.28330	MSTRG.28330.1	ENSMGAG00000001842	MSTRG.28980	LAD1	ENSMGAT00000036355	90.5923
MSTRG.3284	MSTRG.3284.10	ENSMGAG00000001842	MSTRG.28980	LAD1	ENSMGAT00000002017	90.9099
MSTRG.33786	MSTRG.33786.1	ENSMGAG00000001842	MSTRG.28980	LAD1	ENSMGAT00000036355	91.1016
MSTRG.40503	MSTRG.40503.2	ENSMGAG00000001842	MSTRG.28980	LAD1	ENSMGAT00000036355	91.5728
MSTRG.40503	MSTRG.40503.1	ENSMGAG00000001842	MSTRG.28980	LAD1	ENSMGAT00000002017	90.8558
MSTRG.37728	MSTRG.37728.5	ENSMGAG00000001842	MSTRG.28980	LAD1	ENSMGAT00000002017	90.3669
MSTRG.39267	MSTRG.39267.1	ENSMGAG00000001842	MSTRG.28980	LAD1	ENSMGAT00000036355	91.5371
MSTRG.44386	MSTRG.44386.6	ENSMGAG00000001842	MSTRG.28980	LAD1	ENSMGAT00000002017	90.4393
MSTRG.29969	MSTRG.29969.2	ENSMGAG00000001842	MSTRG.28980	LAD1	ENSMGAT00000002017	90.9343
MSTRG.44386	MSTRG.44386.7	ENSMGAG00000001842	MSTRG.28980	LAD1	ENSMGAT00000036355	90.5488
MSTRG.24412	MSTRG.24412.5	ENSMGAG00000001842	MSTRG.28980	LAD1	ENSMGAT00000002017	90.246
MSTRG.37728	MSTRG.37728.4	ENSMGAG00000001842	MSTRG.28980	LAD1	ENSMGAT00000036355	90.3369
MSTRG.42402	MSTRG.42402.1	ENSMGAG00000001842	MSTRG.28980	LAD1	ENSMGAT00000036355	90.6613
MSTRG.17922	MSTRG.17922.4	ENSMGAG00000001842	MSTRG.28980	LAD1	ENSMGAT00000002017	91.0996
MSTRG.44386	MSTRG.44386.4	ENSMGAG00000001842	MSTRG.28980	LAD1	ENSMGAT00000036355	90.2648
MSTRG.44386	MSTRG.44386.6	ENSMGAG00000001842	MSTRG.28980	LAD1	ENSMGAT00000036355	90.4438
MSTRG.29969	MSTRG.29969.2	ENSMGAG00000001842	MSTRG.28980	LAD1	ENSMGAT00000036355	90.6438
MSTRG.17922	MSTRG.17922.3	ENSMGAG00000001842	MSTRG.28980	LAD1	ENSMGAT00000036355	91.2255
MSTRG.15756	MSTRG.15756.2	ENSMGAG00000001842	MSTRG.28980	LAD1	ENSMGAT00000036355	91.1412
MSTRG.44386	MSTRG.44386.2	ENSMGAG00000001842	MSTRG.28980	LAD1	ENSMGAT00000002017	90.2721
MSTRG.18092	MSTRG.18092.2	ENSMGAG00000001842	MSTRG.28980	LAD1	ENSMGAT00000002017	90.8644
MSTRG.14379	MSTRG.14379.1	ENSMGAG00000001842	MSTRG.28980	LAD1	ENSMGAT00000002017	90.8861
MSTRG.44386	MSTRG.44386.5	ENSMGAG00000001842	MSTRG.28980	LAD1	ENSMGAT00000002017	90.2095
MSTRG.37728	MSTRG.37728.11	ENSMGAG00000001842	MSTRG.28980	LAD1	ENSMGAT00000002017	90.2762
MSTRG.13098	MSTRG.13098.1	ENSMGAG00000001842	MSTRG.28980	LAD1	ENSMGAT00000036355	91.3128
MSTRG.37728	MSTRG.37728.1	ENSMGAG00000001842	MSTRG.28980	LAD1	ENSMGAT00000002017	90.6653
MSTRG.37728	MSTRG.37728.9	ENSMGAG00000001842	MSTRG.28980	LAD1	ENSMGAT00000002017	90.2486
MSTRG.4338	MSTRG.4338.1	ENSMGAG00000001842	MSTRG.28980	LAD1	ENSMGAT00000036355	94.2463
MSTRG.18092	MSTRG.18092.2	ENSMGAG00000001842	MSTRG.28980	LAD1	ENSMGAT00000036355	91.1709
MSTRG.42402	MSTRG.42402.2	ENSMGAG00000001842	MSTRG.28980	LAD1	ENSMGAT00000036355	90.4178
MSTRG.37728	MSTRG.37728.6	ENSMGAG00000001842	MSTRG.28980	LAD1	ENSMGAT00000002017	90.1779
MSTRG.18092	MSTRG.18092.1	ENSMGAG00000001842	MSTRG.28980	LAD1	ENSMGAT00000036355	91.2592
MSTRG.33786	MSTRG.33786.1	ENSMGAG00000001842	MSTRG.28980	LAD1	ENSMGAT00000002017	91.1112
MSTRG.4221	MSTRG.4221.3	ENSMGAG00000001842	MSTRG.28980	LAD1	ENSMGAT00000036355	90.2225
MSTRG.14959	MSTRG.14959.1	ENSMGAG00000001842	MSTRG.28980	LAD1	ENSMGAT00000002017	91.8909
MSTRG.17922	MSTRG.17922.3	ENSMGAG00000001842	MSTRG.28980	LAD1	ENSMGAT00000002017	91.24
MSTRG.8989	MSTRG.8989.3	ENSMGAG00000001842	MSTRG.28980	LAD1	ENSMGAT00000002017	91.2125
MSTRG.44386	MSTRG.44386.7	ENSMGAG00000001842	MSTRG.28980	LAD1	ENSMGAT00000002017	90.6603
MSTRG.37728	MSTRG.37728.1	ENSMGAG00000001842	MSTRG.28980	LAD1	ENSMGAT00000036355	90.3879
MSTRG.37728	MSTRG.37728.11	ENSMGAG00000001842	MSTRG.28980	LAD1	ENSMGAT00000036355	90.3354
MSTRG.28330	MSTRG.28330.2	ENSMGAG00000001842	MSTRG.28980	LAD1	ENSMGAT00000036355	90.4893
MSTRG.45728	MSTRG.45728.1	ENSMGAG00000001842	MSTRG.28980	LAD1	ENSMGAT00000036355	95.5662
MSTRG.44914	MSTRG.44914.4	ENSMGAG00000001842	MSTRG.28980	LAD1	ENSMGAT00000036355	96.0137
MSTRG.18092	MSTRG.18092.3	ENSMGAG00000001842	MSTRG.28980	LAD1	ENSMGAT00000036355	95.2092
MSTRG.37728	MSTRG.37728.4	ENSMGAG00000001842	MSTRG.28980	LAD1	ENSMGAT00000002017	90.6399
MSTRG.37728	MSTRG.37728.9	ENSMGAG00000001842	MSTRG.28980	LAD1	ENSMGAT00000036355	90.0087
MSTRG.8989	MSTRG.8989.3	ENSMGAG00000001842	MSTRG.28980	LAD1	ENSMGAT00000036355	90.8678
MSTRG.44386	MSTRG.44386.3	ENSMGAG00000001842	MSTRG.28980	LAD1	ENSMGAT00000036355	90.248
MSTRG.44386	MSTRG.44386.2	ENSMGAG00000001842	MSTRG.28980	LAD1	ENSMGAT00000036355	90.0587
MSTRG.40503	MSTRG.40503.1	ENSMGAG00000001842	MSTRG.28980	LAD1	ENSMGAT00000036355	91.1457
MSTRG.24412	MSTRG.24412.5	ENSMGAG00000001842	MSTRG.28980	LAD1	ENSMGAT00000036355	90.4481
MSTRG.40503	MSTRG.40503.2	ENSMGAG00000001842	MSTRG.28980	LAD1	ENSMGAT00000002017	91.4325
MSTRG.37728	MSTRG.37728.10	ENSMGAG00000001842	MSTRG.28980	LAD1	ENSMGAT00000002017	90.1263
MSTRG.37728	MSTRG.37728.8	ENSMGAG00000001842	MSTRG.28980	LAD1	ENSMGAT00000002017	90.0664
MSTRG.17922	MSTRG.17922.1	ENSMGAG00000001842	MSTRG.28980	LAD1	ENSMGAT00000036355	90.888
MSTRG.44386	MSTRG.44386.4	ENSMGAG00000001842	MSTRG.28980	LAD1	ENSMGAT00000002017	90.4543
MSTRG.13098	MSTRG.13098.1	ENSMGAG00000001842	MSTRG.28980	LAD1	ENSMGAT00000002017	91.6189
MSTRG.17922	MSTRG.17922.1	ENSMGAG00000001842	MSTRG.28980	LAD1	ENSMGAT00000002017	90.7256
MSTRG.24412	MSTRG.24412.2	ENSMGAG00000001842	MSTRG.28980	LAD1	ENSMGAT00000002017	90.9684
MSTRG.39415	MSTRG.39415.1	ENSMGAG00000001842	MSTRG.28980	LAD1	ENSMGAT00000036355	95.1183
MSTRG.14379	MSTRG.14379.1	ENSMGAG00000001842	MSTRG.28980	LAD1	ENSMGAT00000036355	91.0601
MSTRG.37728	MSTRG.37728.5	ENSMGAG00000001842	MSTRG.28980	LAD1	ENSMGAT00000036355	90.3063
MSTRG.28330	MSTRG.28330.1	ENSMGAG00000001842	MSTRG.28980	LAD1	ENSMGAT00000002017	90.1636
MSTRG.45728	MSTRG.45728.1	ENSMGAG00000002016	MSTRG.28973	CSRP1	ENSMGAT00000002200	94.5524
MSTRG.4338	MSTRG.4338.1	ENSMGAG00000002016	MSTRG.28973	CSRP1	ENSMGAT00000002200	93.6695
MSTRG.18092	MSTRG.18092.3	ENSMGAG00000002016	MSTRG.28973	CSRP1	ENSMGAT00000002200	94.5686
MSTRG.44914	MSTRG.44914.4	ENSMGAG00000002016	MSTRG.28973	CSRP1	ENSMGAT00000002200	95.1584
MSTRG.39415	MSTRG.39415.1	ENSMGAG00000002016	MSTRG.28973	CSRP1	ENSMGAT00000002200	94.0902
MSTRG.40503	MSTRG.40503.2	ENSMGAG00000002059	MSTRG.25545	NA	ENSMGAT00000023633	91.9484
MSTRG.8989	MSTRG.8989.3	ENSMGAG00000002059	MSTRG.25545	NA	ENSMGAT00000023633	91.3703
MSTRG.37728	MSTRG.37728.11	ENSMGAG00000002059	MSTRG.25545	NA	ENSMGAT00000023633	90.8119
MSTRG.17922	MSTRG.17922.4	ENSMGAG00000002059	MSTRG.25545	NA	ENSMGAT00000023633	91.7705
MSTRG.14959	MSTRG.14959.1	ENSMGAG00000002059	MSTRG.25545	NA	ENSMGAT00000023633	91.8677
MSTRG.28330	MSTRG.28330.2	ENSMGAG00000002059	MSTRG.25545	NA	ENSMGAT00000023633	91.2214
MSTRG.37728	MSTRG.37728.7	ENSMGAG00000002059	MSTRG.25545	NA	ENSMGAT00000023633	90.8222
MSTRG.39267	MSTRG.39267.1	ENSMGAG00000002059	MSTRG.25545	NA	ENSMGAT00000023633	91.6922
MSTRG.39415	MSTRG.39415.1	ENSMGAG00000002059	MSTRG.25545	NA	ENSMGAT00000023633	94.6242
MSTRG.44914	MSTRG.44914.4	ENSMGAG00000002059	MSTRG.25545	NA	ENSMGAT00000023633	95.4395
MSTRG.40503	MSTRG.40503.1	ENSMGAG00000002059	MSTRG.25545	NA	ENSMGAT00000023633	91.7699
MSTRG.37728	MSTRG.37728.3	ENSMGAG00000002059	MSTRG.25545	NA	ENSMGAT00000023633	90.6967
MSTRG.8989	MSTRG.8989.4	ENSMGAG00000002059	MSTRG.25545	NA	ENSMGAT00000023633	90.0085
MSTRG.42402	MSTRG.42402.2	ENSMGAG00000002059	MSTRG.25545	NA	ENSMGAT00000023633	91.6065
MSTRG.44412	MSTRG.44412.1	ENSMGAG00000002059	MSTRG.25545	NA	ENSMGAT00000023633	91.8253
MSTRG.33786	MSTRG.33786.1	ENSMGAG00000002059	MSTRG.25545	NA	ENSMGAT00000023633	91.1978
MSTRG.17922	MSTRG.17922.1	ENSMGAG00000002059	MSTRG.25545	NA	ENSMGAT00000023633	91.8424
MSTRG.4221	MSTRG.4221.1	ENSMGAG00000002059	MSTRG.25545	NA	ENSMGAT00000023633	91.258
MSTRG.37728	MSTRG.37728.5	ENSMGAG00000002059	MSTRG.25545	NA	ENSMGAT00000023633	90.7357
MSTRG.4221	MSTRG.4221.4	ENSMGAG00000002059	MSTRG.25545	NA	ENSMGAT00000023633	91.2446
MSTRG.4338	MSTRG.4338.1	ENSMGAG00000002059	MSTRG.25545	NA	ENSMGAT00000033524	91.1777
MSTRG.4338	MSTRG.4338.1	ENSMGAG00000002059	MSTRG.25545	NA	ENSMGAT00000023633	94.3853
MSTRG.37728	MSTRG.37728.8	ENSMGAG00000002059	MSTRG.25545	NA	ENSMGAT00000023633	90.8916
MSTRG.37728	MSTRG.37728.1	ENSMGAG00000002059	MSTRG.25545	NA	ENSMGAT00000023633	90.8446
MSTRG.44914	MSTRG.44914.4	ENSMGAG00000002059	MSTRG.25545	NA	ENSMGAT00000033524	92.4886
MSTRG.3284	MSTRG.3284.15	ENSMGAG00000002059	MSTRG.25545	NA	ENSMGAT00000023633	90.4537
MSTRG.18092	MSTRG.18092.2	ENSMGAG00000002059	MSTRG.25545	NA	ENSMGAT00000023633	91.6832
MSTRG.44386	MSTRG.44386.5	ENSMGAG00000002059	MSTRG.25545	NA	ENSMGAT00000023633	90.7063
MSTRG.8989	MSTRG.8989.2	ENSMGAG00000002059	MSTRG.25545	NA	ENSMGAT00000023633	90.1125
MSTRG.44386	MSTRG.44386.6	ENSMGAG00000002059	MSTRG.25545	NA	ENSMGAT00000023633	90.8546
MSTRG.39977	MSTRG.39977.1	ENSMGAG00000002059	MSTRG.25545	NA	ENSMGAT00000023633	90.1765
MSTRG.17922	MSTRG.17922.3	ENSMGAG00000002059	MSTRG.25545	NA	ENSMGAT00000023633	91.6042
MSTRG.44914	MSTRG.44914.4	ENSMGAG00000002059	MSTRG.25545	NA	ENSMGAT00000022668	92.5586
MSTRG.44386	MSTRG.44386.7	ENSMGAG00000002059	MSTRG.25545	NA	ENSMGAT00000023633	90.5877
MSTRG.45728	MSTRG.45728.1	ENSMGAG00000002059	MSTRG.25545	NA	ENSMGAT00000023633	94.8064
MSTRG.4221	MSTRG.4221.3	ENSMGAG00000002059	MSTRG.25545	NA	ENSMGAT00000023633	91.3779
MSTRG.29969	MSTRG.29969.2	ENSMGAG00000002059	MSTRG.25545	NA	ENSMGAT00000023633	90.4835
MSTRG.24412	MSTRG.24412.7	ENSMGAG00000002059	MSTRG.25545	NA	ENSMGAT00000023633	90.0476
MSTRG.18092	MSTRG.18092.3	ENSMGAG00000002059	MSTRG.25545	NA	ENSMGAT00000023633	94.9221
MSTRG.42402	MSTRG.42402.1	ENSMGAG00000002059	MSTRG.25545	NA	ENSMGAT00000023633	91.5701
MSTRG.45927	MSTRG.45927.6	ENSMGAG00000002059	MSTRG.25545	NA	ENSMGAT00000023633	90.4949
MSTRG.28330	MSTRG.28330.1	ENSMGAG00000002059	MSTRG.25545	NA	ENSMGAT00000023633	91.2845
MSTRG.37728	MSTRG.37728.9	ENSMGAG00000002059	MSTRG.25545	NA	ENSMGAT00000023633	90.1372
MSTRG.13098	MSTRG.13098.1	ENSMGAG00000002059	MSTRG.25545	NA	ENSMGAT00000023633	91.0739
MSTRG.24412	MSTRG.24412.5	ENSMGAG00000002059	MSTRG.25545	NA	ENSMGAT00000023633	91.2486
MSTRG.45728	MSTRG.45728.1	ENSMGAG00000002059	MSTRG.25545	NA	ENSMGAT00000033524	91.6859
MSTRG.24412	MSTRG.24412.2	ENSMGAG00000002059	MSTRG.25545	NA	ENSMGAT00000023633	91.5975
MSTRG.17922	MSTRG.17922.2	ENSMGAG00000002059	MSTRG.25545	NA	ENSMGAT00000023633	91.7925
MSTRG.44386	MSTRG.44386.4	ENSMGAG00000002059	MSTRG.25545	NA	ENSMGAT00000023633	90.45
MSTRG.37728	MSTRG.37728.4	ENSMGAG00000002059	MSTRG.25545	NA	ENSMGAT00000023633	90.8221
MSTRG.18092	MSTRG.18092.1	ENSMGAG00000002059	MSTRG.25545	NA	ENSMGAT00000023633	91.691
MSTRG.44386	MSTRG.44386.3	ENSMGAG00000002059	MSTRG.25545	NA	ENSMGAT00000023633	90.5063
MSTRG.14379	MSTRG.14379.1	ENSMGAG00000002059	MSTRG.25545	NA	ENSMGAT00000023633	91.5509
MSTRG.37728	MSTRG.37728.2	ENSMGAG00000002059	MSTRG.25545	NA	ENSMGAT00000023633	90.4391
MSTRG.39415	MSTRG.39415.1	ENSMGAG00000002059	MSTRG.25545	NA	ENSMGAT00000033524	91.4525
MSTRG.37728	MSTRG.37728.10	ENSMGAG00000002059	MSTRG.25545	NA	ENSMGAT00000023633	90.8263
MSTRG.4221	MSTRG.4221.2	ENSMGAG00000002059	MSTRG.25545	NA	ENSMGAT00000023633	91.1315
MSTRG.44386	MSTRG.44386.2	ENSMGAG00000002059	MSTRG.25545	NA	ENSMGAT00000023633	90.1642
MSTRG.37728	MSTRG.37728.6	ENSMGAG00000002059	MSTRG.25545	NA	ENSMGAT00000023633	90.6454
MSTRG.902	MSTRG.902.1	ENSMGAG00000002059	MSTRG.25545	NA	ENSMGAT00000023633	91.2633
MSTRG.18092	MSTRG.18092.3	ENSMGAG00000002059	MSTRG.25545	NA	ENSMGAT00000033524	91.7204
MSTRG.15756	MSTRG.15756.2	ENSMGAG00000002059	MSTRG.25545	NA	ENSMGAT00000023633	92.2058
MSTRG.45728	MSTRG.45728.1	ENSMGAG00000002305	MSTRG.15250	USP4	ENSMGAT00000027165	92.5436
MSTRG.4338	MSTRG.4338.1	ENSMGAG00000002305	MSTRG.15250	USP4	ENSMGAT00000027165	92.848
MSTRG.44914	MSTRG.44914.4	ENSMGAG00000002305	MSTRG.15250	USP4	ENSMGAT00000027165	94.5648
MSTRG.39415	MSTRG.39415.1	ENSMGAG00000002305	MSTRG.15250	USP4	ENSMGAT00000027165	93.2494
MSTRG.24412	MSTRG.24412.7	ENSMGAG00000002389	MSTRG.19745	NA	ENSMGAT00000035351	93.695
MSTRG.37728	MSTRG.37728.11	ENSMGAG00000002389	MSTRG.19745	NA	ENSMGAT00000025431	93.7355
MSTRG.42402	MSTRG.42402.2	ENSMGAG00000002389	MSTRG.19745	NA	ENSMGAT00000035351	94.5967
MSTRG.44386	MSTRG.44386.6	ENSMGAG00000002389	MSTRG.19745	NA	ENSMGAT00000002733	95.3436
MSTRG.3284	MSTRG.3284.14	ENSMGAG00000002389	MSTRG.19745	NA	ENSMGAT00000025431	93.017
MSTRG.24412	MSTRG.24412.7	ENSMGAG00000002389	MSTRG.19745	NA	ENSMGAT00000025431	93.1438
MSTRG.10525	MSTRG.10525.1	ENSMGAG00000002389	MSTRG.19745	NA	ENSMGAT00000002733	92.4975
MSTRG.27829	MSTRG.27829.6	ENSMGAG00000002389	MSTRG.19745	NA	ENSMGAT00000002733	90.8244
MSTRG.42402	MSTRG.42402.2	ENSMGAG00000002389	MSTRG.19745	NA	ENSMGAT00000025431	94.1136
MSTRG.25543	MSTRG.25543.2	ENSMGAG00000002389	MSTRG.19745	NA	ENSMGAT00000022697	91.7243
MSTRG.52455	MSTRG.52455.1	ENSMGAG00000002389	MSTRG.19745	NA	ENSMGAT00000022697	90.9767
MSTRG.25543	MSTRG.25543.2	ENSMGAG00000002389	MSTRG.19745	NA	ENSMGAT00000022519	92.2063
MSTRG.27558	MSTRG.27558.17	ENSMGAG00000002389	MSTRG.19745	NA	ENSMGAT00000022697	91.3229
MSTRG.52455	MSTRG.52455.1	ENSMGAG00000002389	MSTRG.19745	NA	ENSMGAT00000022519	91.484
MSTRG.3284	MSTRG.3284.15	ENSMGAG00000002389	MSTRG.19745	NA	ENSMGAT00000002733	95.1057
MSTRG.37728	MSTRG.37728.2	ENSMGAG00000002389	MSTRG.19745	NA	ENSMGAT00000002733	95.2258
MSTRG.24412	MSTRG.24412.8	ENSMGAG00000002389	MSTRG.19745	NA	ENSMGAT00000002733	94.7711
MSTRG.18227	MSTRG.18227.1	ENSMGAG00000002389	MSTRG.19745	NA	ENSMGAT00000022519	90.4861
MSTRG.10525	MSTRG.10525.1	ENSMGAG00000002389	MSTRG.19745	NA	ENSMGAT00000022519	90.454
MSTRG.52455	MSTRG.52455.1	ENSMGAG00000002389	MSTRG.19745	NA	ENSMGAT00000033950	91.55
MSTRG.52455	MSTRG.52455.1	ENSMGAG00000002389	MSTRG.19745	NA	ENSMGAT00000031116	91.2889
MSTRG.18227	MSTRG.18227.1	ENSMGAG00000002389	MSTRG.19745	NA	ENSMGAT00000033950	90.5549
MSTRG.10525	MSTRG.10525.1	ENSMGAG00000002389	MSTRG.19745	NA	ENSMGAT00000033950	90.5209
MSTRG.10525	MSTRG.10525.1	ENSMGAG00000002389	MSTRG.19745	NA	ENSMGAT00000031116	90.238
MSTRG.4245	MSTRG.4245.1	ENSMGAG00000002389	MSTRG.19745	NA	ENSMGAT00000002733	94.4473
MSTRG.10525	MSTRG.10525.1	ENSMGAG00000002389	MSTRG.19745	NA	ENSMGAT00000035351	90.9331
MSTRG.18227	MSTRG.18227.1	ENSMGAG00000002389	MSTRG.19745	NA	ENSMGAT00000025431	90.2425
MSTRG.10525	MSTRG.10525.1	ENSMGAG00000002389	MSTRG.19745	NA	ENSMGAT00000025431	90.2296
MSTRG.38101	MSTRG.38101.5	ENSMGAG00000002389	MSTRG.19745	NA	ENSMGAT00000035351	92.6661
MSTRG.27558	MSTRG.27558.17	ENSMGAG00000002389	MSTRG.19745	NA	ENSMGAT00000025431	91.6188
MSTRG.18227	MSTRG.18227.4	ENSMGAG00000002389	MSTRG.19745	NA	ENSMGAT00000002733	93.3156
MSTRG.29969	MSTRG.29969.1	ENSMGAG00000002389	MSTRG.19745	NA	ENSMGAT00000002733	92.9071
MSTRG.38101	MSTRG.38101.5	ENSMGAG00000002389	MSTRG.19745	NA	ENSMGAT00000025431	92.0306
MSTRG.37728	MSTRG.37728.5	ENSMGAG00000002389	MSTRG.19745	NA	ENSMGAT00000025431	93.8034
MSTRG.27558	MSTRG.27558.18	ENSMGAG00000002389	MSTRG.19745	NA	ENSMGAT00000002733	93.1872
MSTRG.44386	MSTRG.44386.6	ENSMGAG00000002389	MSTRG.19745	NA	ENSMGAT00000022697	93.4996
MSTRG.44386	MSTRG.44386.6	ENSMGAG00000002389	MSTRG.19745	NA	ENSMGAT00000022519	93.8776
MSTRG.8989	MSTRG.8989.4	ENSMGAG00000002389	MSTRG.19745	NA	ENSMGAT00000022697	92.7502
MSTRG.24412	MSTRG.24412.8	ENSMGAG00000002389	MSTRG.19745	NA	ENSMGAT00000022697	92.7399
MSTRG.29969	MSTRG.29969.1	ENSMGAG00000002389	MSTRG.19745	NA	ENSMGAT00000022697	90.5917
MSTRG.55570	MSTRG.55570.1	ENSMGAG00000002389	MSTRG.19745	NA	ENSMGAT00000002733	94.6636
MSTRG.24412	MSTRG.24412.8	ENSMGAG00000002389	MSTRG.19745	NA	ENSMGAT00000022519	93.149
MSTRG.29969	MSTRG.29969.1	ENSMGAG00000002389	MSTRG.19745	NA	ENSMGAT00000022519	90.974
MSTRG.18227	MSTRG.18227.4	ENSMGAG00000002389	MSTRG.19745	NA	ENSMGAT00000022519	91.4472
MSTRG.3284	MSTRG.3284.15	ENSMGAG00000002389	MSTRG.19745	NA	ENSMGAT00000022519	93.6264
MSTRG.37728	MSTRG.37728.2	ENSMGAG00000002389	MSTRG.19745	NA	ENSMGAT00000022697	93.4846
MSTRG.37728	MSTRG.37728.2	ENSMGAG00000002389	MSTRG.19745	NA	ENSMGAT00000022519	93.8141
MSTRG.4245	MSTRG.4245.1	ENSMGAG00000002389	MSTRG.19745	NA	ENSMGAT00000022519	92.7616
MSTRG.8989	MSTRG.8989.4	ENSMGAG00000002389	MSTRG.19745	NA	ENSMGAT00000031116	93.0341
MSTRG.18227	MSTRG.18227.4	ENSMGAG00000002389	MSTRG.19745	NA	ENSMGAT00000035351	91.8798
MSTRG.24412	MSTRG.24412.8	ENSMGAG00000002389	MSTRG.19745	NA	ENSMGAT00000033950	93.2034
MSTRG.24412	MSTRG.24412.8	ENSMGAG00000002389	MSTRG.19745	NA	ENSMGAT00000031116	92.9959
MSTRG.27558	MSTRG.27558.18	ENSMGAG00000002389	MSTRG.19745	NA	ENSMGAT00000031116	91.0713
MSTRG.18227	MSTRG.18227.4	ENSMGAG00000002389	MSTRG.19745	NA	ENSMGAT00000025431	91.2173
MSTRG.27558	MSTRG.27558.18	ENSMGAG00000002389	MSTRG.19745	NA	ENSMGAT00000035351	91.7476
MSTRG.4245	MSTRG.4245.1	ENSMGAG00000002389	MSTRG.19745	NA	ENSMGAT00000033950	92.8178
MSTRG.24412	MSTRG.24412.8	ENSMGAG00000002389	MSTRG.19745	NA	ENSMGAT00000035351	93.5413
MSTRG.37728	MSTRG.37728.2	ENSMGAG00000002389	MSTRG.19745	NA	ENSMGAT00000031116	93.6788
MSTRG.3284	MSTRG.3284.15	ENSMGAG00000002389	MSTRG.19745	NA	ENSMGAT00000035351	93.9785
MSTRG.37728	MSTRG.37728.2	ENSMGAG00000002389	MSTRG.19745	NA	ENSMGAT00000035351	94.1571
MSTRG.3284	MSTRG.3284.15	ENSMGAG00000002389	MSTRG.19745	NA	ENSMGAT00000025431	93.4526
MSTRG.38101	MSTRG.38101.7	ENSMGAG00000002389	MSTRG.19745	NA	ENSMGAT00000025431	91.751
MSTRG.55570	MSTRG.55570.1	ENSMGAG00000002389	MSTRG.19745	NA	ENSMGAT00000022697	92.5737
MSTRG.37728	MSTRG.37728.2	ENSMGAG00000002389	MSTRG.19745	NA	ENSMGAT00000025431	93.679
MSTRG.24445	MSTRG.24445.1	ENSMGAG00000002389	MSTRG.19745	NA	ENSMGAT00000002733	93.1555
MSTRG.44386	MSTRG.44386.7	ENSMGAG00000002389	MSTRG.19745	NA	ENSMGAT00000002733	95.2128
MSTRG.3284	MSTRG.3284.2	ENSMGAG00000002389	MSTRG.19745	NA	ENSMGAT00000002733	95.1024
MSTRG.37728	MSTRG.37728.6	ENSMGAG00000002389	MSTRG.19745	NA	ENSMGAT00000022697	93.4766
MSTRG.55570	MSTRG.55570.1	ENSMGAG00000002389	MSTRG.19745	NA	ENSMGAT00000033950	93.0521
MSTRG.55570	MSTRG.55570.1	ENSMGAG00000002389	MSTRG.19745	NA	ENSMGAT00000031116	92.8376
MSTRG.37728	MSTRG.37728.3	ENSMGAG00000002389	MSTRG.19745	NA	ENSMGAT00000002733	95.2814
MSTRG.24445	MSTRG.24445.1	ENSMGAG00000002389	MSTRG.19745	NA	ENSMGAT00000022697	90.7136
MSTRG.27558	MSTRG.27558.2	ENSMGAG00000002389	MSTRG.19745	NA	ENSMGAT00000022697	91.5247
MSTRG.55570	MSTRG.55570.1	ENSMGAG00000002389	MSTRG.19745	NA	ENSMGAT00000025431	92.8355
MSTRG.29969	MSTRG.29969.2	ENSMGAG00000002389	MSTRG.19745	NA	ENSMGAT00000022519	93.7257
MSTRG.38101	MSTRG.38101.8	ENSMGAG00000002389	MSTRG.19745	NA	ENSMGAT00000022519	91.3814
MSTRG.24445	MSTRG.24445.1	ENSMGAG00000002389	MSTRG.19745	NA	ENSMGAT00000031116	91.0424
MSTRG.27558	MSTRG.27558.2	ENSMGAG00000002389	MSTRG.19745	NA	ENSMGAT00000033950	92.0555
MSTRG.24445	MSTRG.24445.1	ENSMGAG00000002389	MSTRG.19745	NA	ENSMGAT00000035351	91.7154
MSTRG.38101	MSTRG.38101.8	ENSMGAG00000002389	MSTRG.19745	NA	ENSMGAT00000031116	91.1747
MSTRG.24445	MSTRG.24445.1	ENSMGAG00000002389	MSTRG.19745	NA	ENSMGAT00000025431	91.0553
MSTRG.55570	MSTRG.55570.3	ENSMGAG00000002389	MSTRG.19745	NA	ENSMGAT00000002733	94.0223
MSTRG.17922	MSTRG.17922.1	ENSMGAG00000002389	MSTRG.19745	NA	ENSMGAT00000002733	95.7571
MSTRG.902	MSTRG.902.1	ENSMGAG00000002389	MSTRG.19745	NA	ENSMGAT00000022697	93.6054
MSTRG.3284	MSTRG.3284.2	ENSMGAG00000002389	MSTRG.19745	NA	ENSMGAT00000022697	93.405
MSTRG.38879	MSTRG.38879.2	ENSMGAG00000002389	MSTRG.19745	NA	ENSMGAT00000002733	92.704
MSTRG.44386	MSTRG.44386.7	ENSMGAG00000002389	MSTRG.19745	NA	ENSMGAT00000022697	93.2829
MSTRG.14959	MSTRG.14959.1	ENSMGAG00000002389	MSTRG.19745	NA	ENSMGAT00000002733	95.8059
MSTRG.44386	MSTRG.44386.7	ENSMGAG00000002389	MSTRG.19745	NA	ENSMGAT00000022519	93.6824
MSTRG.29969	MSTRG.29969.2	ENSMGAG00000002389	MSTRG.19745	NA	ENSMGAT00000035351	94.1028
MSTRG.18092	MSTRG.18092.2	ENSMGAG00000002389	MSTRG.19745	NA	ENSMGAT00000031116	94.1598
MSTRG.37213	MSTRG.37213.1	ENSMGAG00000002389	MSTRG.19745	NA	ENSMGAT00000031116	92.2318
MSTRG.3284	MSTRG.3284.2	ENSMGAG00000002389	MSTRG.19745	NA	ENSMGAT00000031116	93.6422
MSTRG.37728	MSTRG.37728.3	ENSMGAG00000002389	MSTRG.19745	NA	ENSMGAT00000022697	93.4982
MSTRG.902	MSTRG.902.1	ENSMGAG00000002389	MSTRG.19745	NA	ENSMGAT00000033950	94.0834
MSTRG.902	MSTRG.902.1	ENSMGAG00000002389	MSTRG.19745	NA	ENSMGAT00000031116	93.8782
MSTRG.37728	MSTRG.37728.3	ENSMGAG00000002389	MSTRG.19745	NA	ENSMGAT00000022519	93.8655
MSTRG.24868	MSTRG.24868.3	ENSMGAG00000002389	MSTRG.19745	NA	ENSMGAT00000022697	91.2211
MSTRG.44386	MSTRG.44386.7	ENSMGAG00000002389	MSTRG.19745	NA	ENSMGAT00000031116	93.5343
MSTRG.24868	MSTRG.24868.3	ENSMGAG00000002389	MSTRG.19745	NA	ENSMGAT00000022519	91.7181
MSTRG.18828	MSTRG.18828.10	ENSMGAG00000002389	MSTRG.19745	NA	ENSMGAT00000002733	91.2879
MSTRG.55570	MSTRG.55570.3	ENSMGAG00000002389	MSTRG.19745	NA	ENSMGAT00000022519	92.2576
MSTRG.3284	MSTRG.3284.2	ENSMGAG00000002389	MSTRG.19745	NA	ENSMGAT00000025431	93.6175
MSTRG.38879	MSTRG.38879.2	ENSMGAG00000002389	MSTRG.19745	NA	ENSMGAT00000033950	90.8268
MSTRG.24868	MSTRG.24868.3	ENSMGAG00000002389	MSTRG.19745	NA	ENSMGAT00000031116	91.5418
MSTRG.37728	MSTRG.37728.3	ENSMGAG00000002389	MSTRG.19745	NA	ENSMGAT00000033950	93.91
MSTRG.37728	MSTRG.37728.3	ENSMGAG00000002389	MSTRG.19745	NA	ENSMGAT00000031116	93.7243
MSTRG.55570	MSTRG.55570.3	ENSMGAG00000002389	MSTRG.19745	NA	ENSMGAT00000031116	92.0738
MSTRG.24868	MSTRG.24868.3	ENSMGAG00000002389	MSTRG.19745	NA	ENSMGAT00000025431	91.5646
MSTRG.3284	MSTRG.3284.3	ENSMGAG00000002389	MSTRG.19745	NA	ENSMGAT00000002733	93.7518
MSTRG.55570	MSTRG.55570.3	ENSMGAG00000002389	MSTRG.19745	NA	ENSMGAT00000035351	92.6964
MSTRG.902	MSTRG.902.1	ENSMGAG00000002389	MSTRG.19745	NA	ENSMGAT00000025431	93.8723
MSTRG.18828	MSTRG.18828.11	ENSMGAG00000002389	MSTRG.19745	NA	ENSMGAT00000002733	93.6756
MSTRG.24868	MSTRG.24868.7	ENSMGAG00000002389	MSTRG.19745	NA	ENSMGAT00000002733	94.069
MSTRG.17922	MSTRG.17922.1	ENSMGAG00000002389	MSTRG.19745	NA	ENSMGAT00000022697	94.018
MSTRG.17922	MSTRG.17922.1	ENSMGAG00000002389	MSTRG.19745	NA	ENSMGAT00000022519	94.376
MSTRG.27751	MSTRG.27751.2	ENSMGAG00000002389	MSTRG.19745	NA	ENSMGAT00000002733	94.1323
MSTRG.37728	MSTRG.37728.3	ENSMGAG00000002389	MSTRG.19745	NA	ENSMGAT00000025431	93.7185
MSTRG.3284	MSTRG.3284.3	ENSMGAG00000002389	MSTRG.19745	NA	ENSMGAT00000022697	92.0961
MSTRG.3284	MSTRG.3284.3	ENSMGAG00000002389	MSTRG.19745	NA	ENSMGAT00000022519	92.2876
MSTRG.44412	MSTRG.44412.1	ENSMGAG00000002389	MSTRG.19745	NA	ENSMGAT00000002733	95.7426
MSTRG.32301	MSTRG.32301.1	ENSMGAG00000002389	MSTRG.19745	NA	ENSMGAT00000002733	94.4883
MSTRG.3284	MSTRG.3284.3	ENSMGAG00000002389	MSTRG.19745	NA	ENSMGAT00000033950	92.3489
MSTRG.3284	MSTRG.3284.3	ENSMGAG00000002389	MSTRG.19745	NA	ENSMGAT00000031116	92.1617
MSTRG.3284	MSTRG.3284.3	ENSMGAG00000002389	MSTRG.19745	NA	ENSMGAT00000035351	92.3163
MSTRG.38890	MSTRG.38890.2	ENSMGAG00000002389	MSTRG.19745	NA	ENSMGAT00000022697	91.8372
MSTRG.17922	MSTRG.17922.1	ENSMGAG00000002389	MSTRG.19745	NA	ENSMGAT00000033950	94.4248
MSTRG.17922	MSTRG.17922.1	ENSMGAG00000002389	MSTRG.19745	NA	ENSMGAT00000031116	94.2546
MSTRG.38890	MSTRG.38890.2	ENSMGAG00000002389	MSTRG.19745	NA	ENSMGAT00000022519	92.3776
MSTRG.18828	MSTRG.18828.11	ENSMGAG00000002389	MSTRG.19745	NA	ENSMGAT00000022697	91.367
MSTRG.3284	MSTRG.3284.3	ENSMGAG00000002389	MSTRG.19745	NA	ENSMGAT00000025431	91.6037
MSTRG.18828	MSTRG.18828.11	ENSMGAG00000002389	MSTRG.19745	NA	ENSMGAT00000022519	91.8688
MSTRG.24868	MSTRG.24868.7	ENSMGAG00000002389	MSTRG.19745	NA	ENSMGAT00000022519	92.403
MSTRG.3284	MSTRG.3284.4	ENSMGAG00000002389	MSTRG.19745	NA	ENSMGAT00000002733	94.3631
MSTRG.17922	MSTRG.17922.1	ENSMGAG00000002389	MSTRG.19745	NA	ENSMGAT00000035351	94.7158
MSTRG.18828	MSTRG.18828.11	ENSMGAG00000002389	MSTRG.19745	NA	ENSMGAT00000033950	91.9284
MSTRG.24868	MSTRG.24868.7	ENSMGAG00000002389	MSTRG.19745	NA	ENSMGAT00000033950	92.4677
MSTRG.24868	MSTRG.24868.7	ENSMGAG00000002389	MSTRG.19745	NA	ENSMGAT00000031116	92.2205
MSTRG.39977	MSTRG.39977.1	ENSMGAG00000002389	MSTRG.19745	NA	ENSMGAT00000033950	93.4301
MSTRG.24868	MSTRG.24868.7	ENSMGAG00000002389	MSTRG.19745	NA	ENSMGAT00000035351	92.7995
MSTRG.27751	MSTRG.27751.2	ENSMGAG00000002389	MSTRG.19745	NA	ENSMGAT00000022519	92.3964
MSTRG.9053	MSTRG.9053.1	ENSMGAG00000002389	MSTRG.19745	NA	ENSMGAT00000022697	92.0321
MSTRG.38890	MSTRG.38890.2	ENSMGAG00000002389	MSTRG.19745	NA	ENSMGAT00000025431	92.2193
MSTRG.9053	MSTRG.9053.1	ENSMGAG00000002389	MSTRG.19745	NA	ENSMGAT00000022519	92.5333
MSTRG.24868	MSTRG.24868.7	ENSMGAG00000002389	MSTRG.19745	NA	ENSMGAT00000025431	92.2009
MSTRG.37728	MSTRG.37728.7	ENSMGAG00000002389	MSTRG.19745	NA	ENSMGAT00000025431	93.7119
MSTRG.27751	MSTRG.27751.2	ENSMGAG00000002389	MSTRG.19745	NA	ENSMGAT00000033950	92.4561
MSTRG.27751	MSTRG.27751.2	ENSMGAG00000002389	MSTRG.19745	NA	ENSMGAT00000031116	92.2269
MSTRG.9053	MSTRG.9053.1	ENSMGAG00000002389	MSTRG.19745	NA	ENSMGAT00000033950	92.5927
MSTRG.14959	MSTRG.14959.1	ENSMGAG00000002389	MSTRG.19745	NA	ENSMGAT00000025431	94.261
MSTRG.39267	MSTRG.39267.1	ENSMGAG00000002389	MSTRG.19745	NA	ENSMGAT00000002733	95.7072
MSTRG.12166	MSTRG.12166.1	ENSMGAG00000002389	MSTRG.19745	NA	ENSMGAT00000002733	94.728
MSTRG.3284	MSTRG.3284.4	ENSMGAG00000002389	MSTRG.19745	NA	ENSMGAT00000022697	92.5108
MSTRG.44412	MSTRG.44412.1	ENSMGAG00000002389	MSTRG.19745	NA	ENSMGAT00000022697	93.9782
MSTRG.27751	MSTRG.27751.4	ENSMGAG00000002389	MSTRG.19745	NA	ENSMGAT00000002733	93.7942
MSTRG.44412	MSTRG.44412.1	ENSMGAG00000002389	MSTRG.19745	NA	ENSMGAT00000022519	94.3486
MSTRG.17922	MSTRG.17922.2	ENSMGAG00000002389	MSTRG.19745	NA	ENSMGAT00000002733	95.7365
MSTRG.9170	MSTRG.9170.1	ENSMGAG00000002389	MSTRG.19745	NA	ENSMGAT00000002733	92.7059
MSTRG.14959	MSTRG.14959.2	ENSMGAG00000002389	MSTRG.19745	NA	ENSMGAT00000002733	93.8533
MSTRG.37728	MSTRG.37728.4	ENSMGAG00000002389	MSTRG.19745	NA	ENSMGAT00000022697	93.5359
MSTRG.3284	MSTRG.3284.4	ENSMGAG00000002389	MSTRG.19745	NA	ENSMGAT00000031116	92.6806
MSTRG.24868	MSTRG.24868.8	ENSMGAG00000002389	MSTRG.19745	NA	ENSMGAT00000022697	90.7821
MSTRG.3284	MSTRG.3284.4	ENSMGAG00000002389	MSTRG.19745	NA	ENSMGAT00000035351	93.0529
MSTRG.24868	MSTRG.24868.8	ENSMGAG00000002389	MSTRG.19745	NA	ENSMGAT00000022519	91.2905
MSTRG.40956	MSTRG.40956.1	ENSMGAG00000002389	MSTRG.19745	NA	ENSMGAT00000022519	91.5072
MSTRG.18828	MSTRG.18828.12	ENSMGAG00000002389	MSTRG.19745	NA	ENSMGAT00000033950	90.9629
MSTRG.18828	MSTRG.18828.12	ENSMGAG00000002389	MSTRG.19745	NA	ENSMGAT00000031116	90.7043
MSTRG.24868	MSTRG.24868.8	ENSMGAG00000002389	MSTRG.19745	NA	ENSMGAT00000033950	91.3577
MSTRG.24868	MSTRG.24868.8	ENSMGAG00000002389	MSTRG.19745	NA	ENSMGAT00000031116	91.0812
MSTRG.24868	MSTRG.24868.8	ENSMGAG00000002389	MSTRG.19745	NA	ENSMGAT00000035351	91.7521
MSTRG.18828	MSTRG.18828.12	ENSMGAG00000002389	MSTRG.19745	NA	ENSMGAT00000025431	90.7997
MSTRG.9170	MSTRG.9170.1	ENSMGAG00000002389	MSTRG.19745	NA	ENSMGAT00000022519	90.7561
MSTRG.18828	MSTRG.18828.13	ENSMGAG00000002389	MSTRG.19745	NA	ENSMGAT00000002733	93.0024
MSTRG.24868	MSTRG.24868.8	ENSMGAG00000002389	MSTRG.19745	NA	ENSMGAT00000025431	91.0687
MSTRG.37728	MSTRG.37728.4	ENSMGAG00000002389	MSTRG.19745	NA	ENSMGAT00000031116	93.7575
MSTRG.1960	MSTRG.1960.1	ENSMGAG00000002389	MSTRG.19745	NA	ENSMGAT00000035351	92.9483
MSTRG.27751	MSTRG.27751.4	ENSMGAG00000002389	MSTRG.19745	NA	ENSMGAT00000022697	91.5987
MSTRG.9170	MSTRG.9170.1	ENSMGAG00000002389	MSTRG.19745	NA	ENSMGAT00000031116	90.5442
MSTRG.27751	MSTRG.27751.4	ENSMGAG00000002389	MSTRG.19745	NA	ENSMGAT00000022519	92.0284
MSTRG.14959	MSTRG.14959.2	ENSMGAG00000002389	MSTRG.19745	NA	ENSMGAT00000022697	91.5402
MSTRG.12166	MSTRG.12166.1	ENSMGAG00000002389	MSTRG.19745	NA	ENSMGAT00000022697	92.7122
MSTRG.9170	MSTRG.9170.1	ENSMGAG00000002389	MSTRG.19745	NA	ENSMGAT00000025431	90.5292
MSTRG.25543	MSTRG.25543.1	ENSMGAG00000002389	MSTRG.19745	NA	ENSMGAT00000002733	93.7737
MSTRG.12166	MSTRG.12166.1	ENSMGAG00000002389	MSTRG.19745	NA	ENSMGAT00000022519	93.1752
MSTRG.27751	MSTRG.27751.4	ENSMGAG00000002389	MSTRG.19745	NA	ENSMGAT00000031116	91.8553
MSTRG.27751	MSTRG.27751.4	ENSMGAG00000002389	MSTRG.19745	NA	ENSMGAT00000035351	92.4352
MSTRG.44412	MSTRG.44412.1	ENSMGAG00000002389	MSTRG.19745	NA	ENSMGAT00000025431	94.2159
MSTRG.39267	MSTRG.39267.1	ENSMGAG00000002389	MSTRG.19745	NA	ENSMGAT00000022519	94.2712
MSTRG.14959	MSTRG.14959.2	ENSMGAG00000002389	MSTRG.19745	NA	ENSMGAT00000031116	91.8524
[truncated: 8,991 more rows]

## Sheet: sumACT_EvsT
lncRNA_gene_id	lncRNA_transcript_id	CIS-act	TRANS-act	RNA-act	PROT-act
[truncated: 397 more rows]
