# Supplementary material for: In Silico Identification of lncRNAs Regulating Sperm Motility in the Turkey (Meleagris gallopavo L.)
Source: Int J Mol Sci. 2022 Jul 11;23(14):7642. doi: 10.3390/ijms23147642 (PMC9324027; doi:10.3390/ijms23147642)
Supplement: Supplementary file 1 [file ijms-23-07642-s001.zip › TableS4.xlsx]

## Sheet: cis_EvsDD
lncRNA_gene	lncRNA_transcript	partnerRNA_gene	partnerRNA_transcript	direction	type	distance	subtype	location
MSTRG.1945	MSTRG.1945.6	ENSMGAG00000011132	ENSMGAT00000012497	sense	intergenic	44337	same_strand	upstream

## Sheet: trans_EvsDD
lncRNA_gene_id	targetRNA_gene_id	r.value	p.value
MSTRG.32272	MSTRG.10567	0.923173	1.85091e-05
MSTRG.47677	MSTRG.10567	0.934557	8.46433e-06
MSTRG.8143	MSTRG.10567	0.928066	1.34318e-05
MSTRG.17922	MSTRG.10672	0.91497	3.0308e-05
MSTRG.30166	MSTRG.10672	0.929409	1.22517e-05
MSTRG.32272	MSTRG.10672	0.981406	1.69652e-08
MSTRG.45871	MSTRG.10672	0.928968	1.26299e-05
MSTRG.8143	MSTRG.10672	0.954322	1.45014e-06
MSTRG.17922	MSTRG.10679	0.907257	4.61654e-05
MSTRG.30166	MSTRG.10679	0.954867	1.36706e-06
MSTRG.32272	MSTRG.10679	0.972066	1.27806e-07
MSTRG.45871	MSTRG.10679	0.959513	8.00392e-07
MSTRG.8143	MSTRG.10679	0.968308	2.38724e-07
MSTRG.17922	MSTRG.10790	0.968946	2.15889e-07
MSTRG.1945	MSTRG.10790	0.949875	2.29028e-06
MSTRG.30166	MSTRG.10790	0.903357	5.63413e-05
MSTRG.32272	MSTRG.10790	0.991171	4.16242e-10
MSTRG.45871	MSTRG.10790	0.935881	7.65966e-06
MSTRG.47677	MSTRG.10790	0.915594	2.92432e-05
MSTRG.17922	MSTRG.10897	0.930436	1.14062e-05
MSTRG.30166	MSTRG.10897	0.942067	4.66097e-06
MSTRG.32272	MSTRG.10897	0.971958	1.30289e-07
MSTRG.45871	MSTRG.10897	0.937009	7.02236e-06
MSTRG.8143	MSTRG.10897	0.937686	6.66093e-06
MSTRG.32272	MSTRG.11064	0.929336	1.23142e-05
MSTRG.47677	MSTRG.11064	0.920043	2.24786e-05
MSTRG.32272	MSTRG.11779	0.924985	1.64784e-05
MSTRG.47677	MSTRG.11779	0.923791	1.77948e-05
MSTRG.17922	MSTRG.12074	0.955177	1.32136e-06
MSTRG.1945	MSTRG.12074	0.924036	1.75185e-05
MSTRG.32272	MSTRG.12074	0.991132	4.25648e-10
MSTRG.45871	MSTRG.12074	0.92829	1.32285e-05
MSTRG.47677	MSTRG.12074	0.912027	3.5747e-05
MSTRG.17922	MSTRG.12112	0.910658	3.8524e-05
MSTRG.1945	MSTRG.12112	0.902301	5.93798e-05
MSTRG.32272	MSTRG.12112	0.950671	2.1169e-06
MSTRG.45871	MSTRG.12112	0.904238	5.39037e-05
MSTRG.47677	MSTRG.12112	0.952813	1.70174e-06
MSTRG.17922	MSTRG.12467	0.977681	4.20128e-08
MSTRG.1945	MSTRG.12467	0.951007	2.04709e-06
MSTRG.32272	MSTRG.12467	0.968148	2.44767e-07
MSTRG.17922	MSTRG.12538	0.922708	1.90606e-05
MSTRG.1945	MSTRG.12538	0.937392	6.816e-06
MSTRG.32272	MSTRG.12538	0.946171	3.25048e-06
MSTRG.30166	MSTRG.12562	0.993389	9.8336e-11
MSTRG.32272	MSTRG.12562	0.908416	4.34377e-05
MSTRG.8143	MSTRG.12562	0.961718	6.07207e-07
MSTRG.17922	MSTRG.12697	0.941304	4.96959e-06
MSTRG.30166	MSTRG.12697	0.953193	1.63534e-06
MSTRG.32272	MSTRG.12697	0.988166	1.79224e-09
MSTRG.45871	MSTRG.12697	0.95904	8.47569e-07
MSTRG.47677	MSTRG.12697	0.906079	4.90724e-05
MSTRG.8143	MSTRG.12697	0.95777	9.85262e-07
MSTRG.32272	MSTRG.12705	0.934674	8.39085e-06
MSTRG.45871	MSTRG.12705	0.979653	2.65433e-08
MSTRG.47677	MSTRG.12705	0.906721	4.74717e-05
MSTRG.32272	MSTRG.12780	0.936944	7.05816e-06
MSTRG.45871	MSTRG.12780	0.974785	7.69455e-08
MSTRG.17922	MSTRG.12945	0.907333	4.59832e-05
MSTRG.30166	MSTRG.12945	0.905628	5.02227e-05
MSTRG.32272	MSTRG.12945	0.965443	3.66222e-07
MSTRG.45871	MSTRG.12945	0.972028	1.28689e-07
MSTRG.47677	MSTRG.12945	0.945386	3.49004e-06
MSTRG.8143	MSTRG.12945	0.926895	1.45322e-05
MSTRG.30166	MSTRG.12976	0.912492	3.48403e-05
MSTRG.8143	MSTRG.12976	0.94699	3.01499e-06
MSTRG.17922	MSTRG.13098	0.906614	4.77338e-05
MSTRG.30166	MSTRG.13098	0.908748	4.26805e-05
MSTRG.32272	MSTRG.13098	0.96963	1.93358e-07
MSTRG.45871	MSTRG.13098	0.922843	1.88992e-05
MSTRG.8143	MSTRG.13098	0.947507	2.8732e-06
MSTRG.17922	MSTRG.13170	0.966148	3.30773e-07
MSTRG.1945	MSTRG.13170	0.976245	5.72513e-08
MSTRG.32272	MSTRG.13170	0.967778	2.59155e-07
MSTRG.47677	MSTRG.13170	0.935798	7.70797e-06
MSTRG.30166	MSTRG.13318	0.906596	4.77796e-05
MSTRG.32272	MSTRG.13318	0.957553	1.0104e-06
MSTRG.45871	MSTRG.13318	0.933058	9.45518e-06
MSTRG.8143	MSTRG.13318	0.939642	5.69806e-06
MSTRG.32272	MSTRG.13376	0.931786	1.03656e-05
MSTRG.17922	MSTRG.13739	0.938231	6.38039e-06
MSTRG.1945	MSTRG.13739	0.900559	6.46698e-05
MSTRG.30166	MSTRG.13739	0.955676	1.25057e-06
MSTRG.32272	MSTRG.13739	0.982134	1.39121e-08
MSTRG.45871	MSTRG.13739	0.965177	3.80394e-07
MSTRG.47677	MSTRG.13739	0.919246	2.3589e-05
MSTRG.8143	MSTRG.13739	0.948558	2.60167e-06
MSTRG.17922	MSTRG.13979	0.93413	8.73756e-06
MSTRG.1945	MSTRG.13979	0.990879	4.89685e-10
MSTRG.32272	MSTRG.13979	0.92433	1.71907e-05
MSTRG.17922	MSTRG.14078	0.947538	2.86488e-06
MSTRG.1945	MSTRG.14078	0.968948	2.15833e-07
MSTRG.32272	MSTRG.14078	0.917488	2.61919e-05
MSTRG.17922	MSTRG.14095	0.939638	5.69992e-06
MSTRG.1945	MSTRG.14095	0.929526	1.2153e-05
MSTRG.32272	MSTRG.14095	0.975915	6.12984e-08
MSTRG.45871	MSTRG.14095	0.909655	4.06651e-05
MSTRG.17922	MSTRG.14120	0.936111	7.5263e-06
MSTRG.1945	MSTRG.14120	0.957422	1.02591e-06
MSTRG.32272	MSTRG.14120	0.958537	9.00106e-07
MSTRG.32272	MSTRG.14169	0.960613	6.98718e-07
MSTRG.45871	MSTRG.14169	0.93639	7.36665e-06
MSTRG.32272	MSTRG.14430	0.927664	1.38019e-05
MSTRG.45871	MSTRG.14430	0.962394	5.56041e-07
MSTRG.47677	MSTRG.14430	0.900099	6.61263e-05
MSTRG.1945	MSTRG.14448	0.903197	5.67951e-05
MSTRG.30166	MSTRG.14448	0.911178	3.74506e-05
MSTRG.32272	MSTRG.14448	0.948726	2.55998e-06
MSTRG.45871	MSTRG.14448	0.950725	2.10559e-06
MSTRG.1945	MSTRG.14837	0.965128	3.83007e-07
MSTRG.32272	MSTRG.14837	0.921329	2.07739e-05
MSTRG.17922	MSTRG.15145	0.94923	2.43886e-06
MSTRG.1945	MSTRG.15145	0.973876	9.1715e-08
MSTRG.32272	MSTRG.15145	0.944481	3.78294e-06
MSTRG.47677	MSTRG.15145	0.909418	4.11862e-05
MSTRG.17922	MSTRG.15208	0.963653	4.70033e-07
MSTRG.1945	MSTRG.15208	0.975507	6.66264e-08
MSTRG.32272	MSTRG.15208	0.947121	2.97857e-06
MSTRG.47677	MSTRG.15208	0.905079	5.16526e-05
MSTRG.32272	MSTRG.15403	0.979903	2.49626e-08
MSTRG.45871	MSTRG.15403	0.971888	1.31892e-07
MSTRG.47677	MSTRG.15403	0.909351	4.13332e-05
MSTRG.8143	MSTRG.15403	0.913251	3.33983e-05
MSTRG.17922	MSTRG.15423	0.924452	1.7056e-05
MSTRG.30166	MSTRG.15423	0.939656	5.69178e-06
MSTRG.32272	MSTRG.15423	0.966703	3.04805e-07
MSTRG.45871	MSTRG.15423	0.958472	9.07058e-07
MSTRG.47677	MSTRG.15423	0.924407	1.71056e-05
MSTRG.8143	MSTRG.15423	0.95992	7.61431e-07
MSTRG.17922	MSTRG.15551	0.912562	3.47038e-05
MSTRG.1945	MSTRG.15551	0.947395	2.90338e-06
MSTRG.32272	MSTRG.15551	0.944985	3.61745e-06
MSTRG.17922	MSTRG.15680	0.930922	1.10221e-05
MSTRG.30166	MSTRG.15680	0.955864	1.2246e-06
MSTRG.32272	MSTRG.15680	0.971762	1.34865e-07
MSTRG.45871	MSTRG.15680	0.901791	6.08918e-05
MSTRG.8143	MSTRG.15680	0.955796	1.23388e-06
MSTRG.32272	MSTRG.15839	0.924115	1.74297e-05
MSTRG.45871	MSTRG.15839	0.947566	2.85757e-06
MSTRG.47677	MSTRG.15839	0.937556	6.72909e-06
MSTRG.8143	MSTRG.15839	0.911291	3.72199e-05
MSTRG.17922	MSTRG.16073	0.936256	7.4428e-06
MSTRG.1945	MSTRG.16073	0.960856	6.7767e-07
MSTRG.32272	MSTRG.16073	0.911977	3.5845e-05
MSTRG.47677	MSTRG.16073	0.911512	3.67729e-05
MSTRG.45871	MSTRG.16400	0.923179	1.85018e-05
MSTRG.47677	MSTRG.16400	0.928613	1.2941e-05
MSTRG.32272	MSTRG.16682	0.95899	8.52643e-07
MSTRG.45871	MSTRG.16682	0.962143	5.74655e-07
MSTRG.47677	MSTRG.16682	0.934244	8.66401e-06
MSTRG.1945	MSTRG.1707	0.916729	2.73829e-05
MSTRG.32272	MSTRG.17123	0.951355	1.97661e-06
MSTRG.45871	MSTRG.17123	0.922317	1.95351e-05
MSTRG.17922	MSTRG.17157	0.911068	3.76747e-05
MSTRG.1945	MSTRG.17157	0.918401	2.48125e-05
MSTRG.32272	MSTRG.17157	0.952325	1.79014e-06
MSTRG.47677	MSTRG.17157	0.948699	2.56668e-06
MSTRG.17922	MSTRG.17159	0.972144	1.2606e-07
MSTRG.1945	MSTRG.17159	0.941223	5.00321e-06
MSTRG.30166	MSTRG.17159	0.933216	9.34682e-06
MSTRG.32272	MSTRG.17159	0.989615	9.3488e-10
MSTRG.45871	MSTRG.17159	0.907174	4.63663e-05
MSTRG.8143	MSTRG.17159	0.938073	6.46065e-06
MSTRG.10847	MSTRG.17320	0.910061	3.97888e-05
MSTRG.30166	MSTRG.17320	0.962256	5.66224e-07
MSTRG.8143	MSTRG.17320	0.935859	7.67225e-06
MSTRG.17922	MSTRG.17489	0.915843	2.88266e-05
MSTRG.1945	MSTRG.17489	0.90773	4.50365e-05
MSTRG.32272	MSTRG.17489	0.940591	5.27237e-06
MSTRG.47677	MSTRG.17489	0.909518	4.09651e-05
MSTRG.17922	MSTRG.17527	0.973949	9.04531e-08
MSTRG.1945	MSTRG.17527	0.970938	1.55503e-07
MSTRG.32272	MSTRG.17527	0.952456	1.76601e-06
MSTRG.17922	MSTRG.17868	-0.93185	1.03185e-05
MSTRG.1945	MSTRG.17868	-0.902744	5.80898e-05
MSTRG.32272	MSTRG.17868	-0.95428	1.45678e-06
MSTRG.45871	MSTRG.17868	-0.916116	2.83758e-05
MSTRG.47677	MSTRG.17868	-0.941199	5.01323e-06
MSTRG.17922	MSTRG.17933	0.966604	3.09321e-07
MSTRG.1945	MSTRG.17933	0.928383	1.31457e-05
MSTRG.32272	MSTRG.17933	0.991922	2.67176e-10
MSTRG.45871	MSTRG.17933	0.921142	2.10149e-05
MSTRG.47677	MSTRG.17933	0.941919	4.71971e-06
MSTRG.8143	MSTRG.17933	0.912972	3.39221e-05
MSTRG.17922	MSTRG.17946	0.924507	1.69955e-05
MSTRG.30166	MSTRG.17946	0.946521	3.14829e-06
MSTRG.32272	MSTRG.17946	0.984073	7.85979e-09
MSTRG.45871	MSTRG.17946	0.949045	2.48289e-06
MSTRG.8143	MSTRG.17946	0.958865	8.65514e-07
MSTRG.47677	MSTRG.18092	0.928817	1.27615e-05
MSTRG.30166	MSTRG.18451	0.947172	2.96457e-06
MSTRG.32272	MSTRG.18451	0.967633	2.64956e-07
MSTRG.45871	MSTRG.18451	0.974808	7.65966e-08
MSTRG.47677	MSTRG.18451	0.909566	4.08608e-05
MSTRG.8143	MSTRG.18451	0.935237	8.04302e-06
MSTRG.1945	MSTRG.19198	0.951501	1.94756e-06
MSTRG.47677	MSTRG.19295	0.916105	2.83942e-05
MSTRG.17922	MSTRG.19361	0.949209	2.44377e-06
MSTRG.1945	MSTRG.19361	0.930247	1.15582e-05
MSTRG.30166	MSTRG.19361	0.903166	5.68832e-05
MSTRG.32272	MSTRG.19361	0.990978	4.63684e-10
MSTRG.45871	MSTRG.19361	0.946693	3.09891e-06
MSTRG.47677	MSTRG.19361	0.950686	2.11386e-06
MSTRG.8143	MSTRG.19361	0.918358	2.4877e-05
MSTRG.17922	MSTRG.19388	0.930656	1.12312e-05
MSTRG.30166	MSTRG.19388	0.927488	1.3966e-05
MSTRG.32272	MSTRG.19388	0.989386	1.04211e-09
MSTRG.45871	MSTRG.19388	0.96291	5.19372e-07
MSTRG.47677	MSTRG.19388	0.921383	2.07043e-05
MSTRG.8143	MSTRG.19388	0.95066	2.11925e-06
MSTRG.17922	MSTRG.19389	0.949372	2.40557e-06
MSTRG.1945	MSTRG.19389	0.981051	1.86401e-08
MSTRG.32272	MSTRG.19389	0.953512	1.58129e-06
MSTRG.47677	MSTRG.19389	0.901492	6.17935e-05
MSTRG.1945	MSTRG.19420	0.901424	6.19994e-05
MSTRG.32272	MSTRG.19420	0.959876	7.65649e-07
MSTRG.45871	MSTRG.19420	0.972509	1.18089e-07
MSTRG.47677	MSTRG.19420	0.92732	1.41245e-05
MSTRG.17922	MSTRG.19804	0.916128	2.83549e-05
MSTRG.1945	MSTRG.19804	0.960638	6.96492e-07
MSTRG.17922	MSTRG.20039	0.933982	8.83441e-06
MSTRG.1945	MSTRG.20039	0.901459	6.1893e-05
MSTRG.30166	MSTRG.20039	0.961073	6.59334e-07
MSTRG.32272	MSTRG.20039	0.973985	8.9843e-08
MSTRG.45871	MSTRG.20039	0.911105	3.75994e-05
MSTRG.8143	MSTRG.20039	0.967684	2.6289e-07
MSTRG.32272	MSTRG.20075	0.912556	3.47171e-05
MSTRG.45871	MSTRG.20075	0.939189	5.91037e-06
MSTRG.47677	MSTRG.20075	0.941072	5.06649e-06
MSTRG.32272	MSTRG.20184	0.92561	1.58204e-05
MSTRG.45871	MSTRG.20184	0.919496	2.32365e-05
MSTRG.17922	MSTRG.20220	0.926759	1.46639e-05
MSTRG.30166	MSTRG.20220	0.948815	2.53824e-06
MSTRG.32272	MSTRG.20220	0.984362	7.17389e-09
MSTRG.45871	MSTRG.20220	0.9506	2.13196e-06
MSTRG.8143	MSTRG.20220	0.951829	1.88364e-06
MSTRG.47677	MSTRG.20278	0.943217	4.22473e-06
MSTRG.1945	MSTRG.20873	0.904784	5.24328e-05
MSTRG.17922	MSTRG.21706	0.918851	2.41546e-05
MSTRG.1945	MSTRG.21706	0.910927	3.79649e-05
MSTRG.32272	MSTRG.21706	0.95938	8.13414e-07
MSTRG.45871	MSTRG.21706	0.917837	2.56573e-05
MSTRG.1945	MSTRG.21830	0.904015	5.45133e-05
MSTRG.17922	MSTRG.21948	0.925653	1.57749e-05
MSTRG.1945	MSTRG.21948	0.903956	5.46742e-05
MSTRG.30166	MSTRG.21948	0.932176	1.00793e-05
MSTRG.32272	MSTRG.21948	0.991853	2.78761e-10
MSTRG.45871	MSTRG.21948	0.961556	6.19919e-07
MSTRG.47677	MSTRG.21948	0.902788	5.79644e-05
MSTRG.8143	MSTRG.21948	0.939657	5.69135e-06
MSTRG.17922	MSTRG.22121	0.965058	3.86855e-07
MSTRG.1945	MSTRG.22121	0.967065	2.88763e-07
MSTRG.32272	MSTRG.22121	0.970022	1.81303e-07
MSTRG.30166	MSTRG.22268	0.984699	6.43757e-09
MSTRG.32272	MSTRG.22268	0.907944	4.4534e-05
MSTRG.8143	MSTRG.22268	0.953455	1.59088e-06
MSTRG.32272	MSTRG.22270	0.901663	6.12769e-05
MSTRG.45871	MSTRG.22270	0.948324	2.66014e-06
MSTRG.17922	MSTRG.22275	0.92991	1.18331e-05
MSTRG.32272	MSTRG.22275	0.960368	7.20384e-07
MSTRG.17922	MSTRG.22722	0.970743	1.60733e-07
MSTRG.1945	MSTRG.22722	0.947913	2.7658e-06
MSTRG.32272	MSTRG.22722	0.996723	2.95763e-12
MSTRG.45871	MSTRG.22722	0.923424	1.8216e-05
MSTRG.47677	MSTRG.22722	0.905134	5.15071e-05
MSTRG.8143	MSTRG.22722	0.905878	4.95835e-05
MSTRG.17922	MSTRG.22723	0.924378	1.7138e-05
MSTRG.30166	MSTRG.22723	0.990903	4.831e-10
MSTRG.32272	MSTRG.22723	0.948206	2.69021e-06
MSTRG.45871	MSTRG.22723	0.901502	6.17633e-05
MSTRG.8143	MSTRG.22723	0.98568	4.62981e-09
MSTRG.10847	MSTRG.22740	0.911863	3.60697e-05
MSTRG.17922	MSTRG.22740	0.9169	2.71098e-05
MSTRG.1945	MSTRG.22740	0.979093	3.03769e-08
MSTRG.32272	MSTRG.22740	0.916096	2.84085e-05
MSTRG.17922	MSTRG.23080	0.935653	7.79384e-06
MSTRG.1945	MSTRG.23080	0.96531	3.73223e-07
MSTRG.32272	MSTRG.23080	0.96094	6.7051e-07
MSTRG.47677	MSTRG.23080	0.913211	3.34725e-05
MSTRG.17922	MSTRG.2388	0.925529	1.59041e-05
MSTRG.1945	MSTRG.2388	0.961293	6.41195e-07
MSTRG.32272	MSTRG.2388	0.955012	1.3455e-06
MSTRG.17922	MSTRG.2481	0.913515	3.29075e-05
MSTRG.1945	MSTRG.2481	0.967614	2.65726e-07
MSTRG.17922	MSTRG.24818	0.929241	1.23952e-05
MSTRG.1945	MSTRG.24818	0.976378	5.56767e-08
MSTRG.32272	MSTRG.24818	0.930118	1.16634e-05
MSTRG.17922	MSTRG.24865	0.941476	4.89874e-06
MSTRG.30166	MSTRG.24865	0.916156	2.83091e-05
MSTRG.32272	MSTRG.24865	0.994597	3.59197e-11
MSTRG.45871	MSTRG.24865	0.9523	1.79468e-06
MSTRG.47677	MSTRG.24865	0.90006	6.62536e-05
MSTRG.8143	MSTRG.24865	0.931826	1.03358e-05
MSTRG.17922	MSTRG.25034	0.964313	4.29343e-07
MSTRG.1945	MSTRG.25034	0.931593	1.05092e-05
MSTRG.30166	MSTRG.25034	0.932991	9.50157e-06
MSTRG.32272	MSTRG.25034	0.994511	3.88916e-11
MSTRG.45871	MSTRG.25034	0.920589	2.1742e-05
MSTRG.8143	MSTRG.25034	0.941444	4.91181e-06
MSTRG.17922	MSTRG.25041	0.959855	7.67559e-07
MSTRG.1945	MSTRG.25041	0.935776	7.72078e-06
MSTRG.32272	MSTRG.25041	0.982812	1.14792e-08
MSTRG.8143	MSTRG.25041	0.916111	2.83836e-05
MSTRG.17922	MSTRG.25127	0.969815	1.8759e-07
MSTRG.1945	MSTRG.25127	0.943279	4.20206e-06
MSTRG.32272	MSTRG.25127	0.985308	5.26015e-09
MSTRG.45871	MSTRG.25127	0.920526	2.1826e-05
MSTRG.47677	MSTRG.25127	0.927884	1.35981e-05
MSTRG.17922	MSTRG.25360	0.925298	1.61458e-05
MSTRG.1945	MSTRG.25360	0.920069	2.24422e-05
MSTRG.30166	MSTRG.25360	0.90449	5.32211e-05
MSTRG.32272	MSTRG.25360	0.979921	2.48512e-08
MSTRG.45871	MSTRG.25360	0.901201	6.2679e-05
MSTRG.8143	MSTRG.25360	0.919996	2.25421e-05
MSTRG.17922	MSTRG.25832	0.913563	3.28192e-05
MSTRG.30166	MSTRG.25832	0.907269	4.61375e-05
MSTRG.32272	MSTRG.25832	0.975397	6.81292e-08
MSTRG.45871	MSTRG.25832	0.968497	2.31795e-07
MSTRG.47677	MSTRG.25832	0.904764	5.24872e-05
MSTRG.8143	MSTRG.25832	0.925738	1.56872e-05
MSTRG.17922	MSTRG.2586	0.932272	1.00097e-05
MSTRG.1945	MSTRG.2586	0.912196	3.54138e-05
MSTRG.30166	MSTRG.2586	0.918047	2.53405e-05
MSTRG.32272	MSTRG.2586	0.988095	1.84597e-09
MSTRG.45871	MSTRG.2586	0.933204	9.35499e-06
MSTRG.8143	MSTRG.2586	0.924775	1.67038e-05
MSTRG.17922	MSTRG.25903	0.958297	9.26154e-07
MSTRG.1945	MSTRG.25903	0.920202	2.2262e-05
MSTRG.30166	MSTRG.25903	0.952274	1.79949e-06
MSTRG.32272	MSTRG.25903	0.989712	8.92095e-10
MSTRG.45871	MSTRG.25903	0.94281	4.37539e-06
MSTRG.8143	MSTRG.25903	0.947811	2.79241e-06
MSTRG.17922	MSTRG.26332	0.94043	5.34302e-06
MSTRG.1945	MSTRG.26332	0.932736	9.67896e-06
MSTRG.30166	MSTRG.26332	0.907268	4.61398e-05
MSTRG.32272	MSTRG.26332	0.995239	1.91187e-11
MSTRG.45871	MSTRG.26332	0.95286	1.69345e-06
MSTRG.47677	MSTRG.26332	0.912879	3.40981e-05
MSTRG.8143	MSTRG.26332	0.909114	4.18593e-05
MSTRG.32272	MSTRG.26555	0.935746	7.73882e-06
MSTRG.45871	MSTRG.26555	0.954709	1.39072e-06
MSTRG.47677	MSTRG.26555	0.901068	6.30876e-05
MSTRG.8143	MSTRG.26555	0.932059	1.01642e-05
MSTRG.32272	MSTRG.26557	0.942956	4.32069e-06
MSTRG.45871	MSTRG.26557	0.928215	1.32968e-05
MSTRG.8143	MSTRG.26557	0.931825	1.03366e-05
MSTRG.32272	MSTRG.27019	0.946332	3.2033e-06
MSTRG.17922	MSTRG.27234	0.911977	3.58447e-05
MSTRG.32272	MSTRG.27234	0.943352	4.17567e-06
MSTRG.17922	MSTRG.27311	0.935191	8.07106e-06
MSTRG.1945	MSTRG.27311	0.905298	5.10789e-05
MSTRG.32272	MSTRG.27311	0.962572	5.43198e-07
MSTRG.45871	MSTRG.27311	0.901977	6.03357e-05
MSTRG.47677	MSTRG.27311	0.909723	4.05186e-05
MSTRG.17922	MSTRG.27539	0.965437	3.66542e-07
MSTRG.1945	MSTRG.27539	0.985412	5.07736e-09
MSTRG.32272	MSTRG.27539	0.954625	1.40353e-06
MSTRG.17922	MSTRG.28371	0.922239	1.96304e-05
MSTRG.1945	MSTRG.28371	0.957949	9.64776e-07
MSTRG.17922	MSTRG.28521	0.932436	9.89184e-06
MSTRG.1945	MSTRG.28521	0.914865	3.04899e-05
MSTRG.30166	MSTRG.28521	0.958607	8.92617e-07
MSTRG.32272	MSTRG.28521	0.927026	1.44053e-05
MSTRG.8143	MSTRG.28521	0.916008	2.85527e-05
MSTRG.17922	MSTRG.28653	0.93312	9.41204e-06
MSTRG.30166	MSTRG.28653	0.949569	2.35985e-06
MSTRG.32272	MSTRG.28653	0.980846	1.96629e-08
MSTRG.45871	MSTRG.28653	0.93335	9.25531e-06
MSTRG.8143	MSTRG.28653	0.969532	1.96451e-07
MSTRG.10847	MSTRG.28702	0.908077	4.42234e-05
MSTRG.17922	MSTRG.28702	0.967277	2.79711e-07
MSTRG.1945	MSTRG.28702	0.970373	1.71061e-07
MSTRG.32272	MSTRG.28702	0.96064	6.96338e-07
MSTRG.17922	MSTRG.29164	0.904449	5.33302e-05
MSTRG.30166	MSTRG.29164	0.953606	1.56555e-06
MSTRG.32272	MSTRG.29164	0.973785	9.3308e-08
MSTRG.45871	MSTRG.29164	0.962382	5.56959e-07
MSTRG.47677	MSTRG.29164	0.901386	6.21159e-05
MSTRG.8143	MSTRG.29164	0.970403	1.70195e-07
MSTRG.32272	MSTRG.2943	0.948339	2.65645e-06
MSTRG.45871	MSTRG.2943	0.957074	1.06787e-06
MSTRG.47677	MSTRG.2943	0.900786	6.39608e-05
MSTRG.8143	MSTRG.2943	0.932865	9.58869e-06
MSTRG.17922	MSTRG.30232	0.956784	1.10396e-06
MSTRG.1945	MSTRG.30232	0.973075	1.06529e-07
MSTRG.32272	MSTRG.30232	0.969234	2.06158e-07
MSTRG.17922	MSTRG.30411	0.925477	1.59585e-05
MSTRG.30166	MSTRG.30411	0.952337	1.78786e-06
MSTRG.32272	MSTRG.30411	0.967431	2.73248e-07
MSTRG.45871	MSTRG.30411	0.913682	3.26016e-05
MSTRG.8143	MSTRG.30411	0.948268	2.67442e-06
MSTRG.32272	MSTRG.3050	0.927062	1.43705e-05
MSTRG.45871	MSTRG.3050	0.906875	4.70926e-05
MSTRG.47677	MSTRG.3050	0.901383	6.21249e-05
MSTRG.17922	MSTRG.30763	0.934154	8.72246e-06
MSTRG.1945	MSTRG.30763	0.903616	5.56173e-05
MSTRG.32272	MSTRG.30763	0.968531	2.30538e-07
MSTRG.45871	MSTRG.30763	0.914575	3.0996e-05
MSTRG.17922	MSTRG.31041	0.901737	6.10529e-05
MSTRG.1945	MSTRG.31041	0.919037	2.38864e-05
MSTRG.32272	MSTRG.31041	0.929194	1.24346e-05
MSTRG.17922	MSTRG.31350	0.933134	9.40284e-06
MSTRG.30166	MSTRG.31350	0.942505	4.49093e-06
MSTRG.32272	MSTRG.31350	0.987246	2.60152e-09
MSTRG.45871	MSTRG.31350	0.969837	1.86934e-07
MSTRG.47677	MSTRG.31350	0.915799	2.89003e-05
MSTRG.8143	MSTRG.31350	0.944005	3.94486e-06
MSTRG.17922	MSTRG.31557	0.901612	6.14301e-05
MSTRG.1945	MSTRG.31557	0.90286	5.7756e-05
MSTRG.32272	MSTRG.31557	0.961469	6.26941e-07
MSTRG.32272	MSTRG.31768	0.962837	5.24428e-07
MSTRG.45871	MSTRG.31768	0.970032	1.81019e-07
MSTRG.32272	MSTRG.32591	0.919674	2.29872e-05
MSTRG.47677	MSTRG.32591	0.957384	1.03047e-06
MSTRG.17922	MSTRG.33073	0.908012	4.43741e-05
MSTRG.30166	MSTRG.33073	0.919062	2.38512e-05
MSTRG.32272	MSTRG.33073	0.957431	1.0248e-06
MSTRG.45871	MSTRG.33073	0.911027	3.77593e-05
MSTRG.8143	MSTRG.33073	0.946661	3.10801e-06
MSTRG.32272	MSTRG.33223	0.936741	7.16996e-06
MSTRG.47677	MSTRG.33223	0.933615	9.0765e-06
MSTRG.32272	MSTRG.33728	0.953664	1.55603e-06
MSTRG.45871	MSTRG.33728	0.91135	3.71007e-05
MSTRG.47677	MSTRG.33780	-0.901143	6.2856e-05
MSTRG.17922	MSTRG.34014	0.954744	1.38549e-06
MSTRG.1945	MSTRG.34014	0.964592	4.12983e-07
MSTRG.32272	MSTRG.34014	0.976772	5.12208e-08
MSTRG.17922	MSTRG.34022	0.923405	1.82385e-05
MSTRG.30166	MSTRG.34022	0.900623	6.44686e-05
MSTRG.32272	MSTRG.34022	0.973514	9.81963e-08
MSTRG.45871	MSTRG.34022	0.974477	8.17249e-08
MSTRG.47677	MSTRG.34022	0.967381	2.75324e-07
MSTRG.8143	MSTRG.34022	0.915992	2.85797e-05
MSTRG.17922	MSTRG.34793	0.943035	4.2915e-06
MSTRG.30166	MSTRG.34793	0.911313	3.71751e-05
MSTRG.32272	MSTRG.34793	0.957334	1.03635e-06
MSTRG.45871	MSTRG.34793	0.908301	4.37032e-05
MSTRG.8143	MSTRG.34793	0.904316	5.36897e-05
MSTRG.17922	MSTRG.34831	0.920971	2.1238e-05
MSTRG.30166	MSTRG.34831	0.930554	1.1312e-05
MSTRG.32272	MSTRG.34831	0.978518	3.47527e-08
MSTRG.45871	MSTRG.34831	0.966817	2.99661e-07
MSTRG.8143	MSTRG.34831	0.933727	9.00209e-06
MSTRG.17922	MSTRG.3492	0.942076	4.65726e-06
MSTRG.1945	MSTRG.3492	0.961927	5.9095e-07
MSTRG.32272	MSTRG.3492	0.974421	8.26184e-08
MSTRG.45871	MSTRG.3492	0.910593	3.86613e-05
MSTRG.17922	MSTRG.34956	0.924827	1.6648e-05
MSTRG.30166	MSTRG.34956	0.976986	4.89193e-08
MSTRG.32272	MSTRG.34956	0.95251	1.75613e-06
MSTRG.45871	MSTRG.34956	0.920935	2.12843e-05
MSTRG.8143	MSTRG.34956	0.946743	3.08443e-06
MSTRG.32272	MSTRG.35139	0.914961	3.0323e-05
MSTRG.47677	MSTRG.35374	0.969511	1.97125e-07
MSTRG.17922	MSTRG.35472	0.914436	3.1243e-05
MSTRG.1945	MSTRG.35472	0.970042	1.80725e-07
MSTRG.17922	MSTRG.35474	0.905443	5.07007e-05
MSTRG.32272	MSTRG.35474	0.973922	9.09165e-08
MSTRG.17922	MSTRG.35693	0.965787	3.48581e-07
MSTRG.1945	MSTRG.35693	0.944517	3.771e-06
MSTRG.32272	MSTRG.35693	0.992974	1.33246e-10
MSTRG.45871	MSTRG.35693	0.901531	6.16761e-05
MSTRG.47677	MSTRG.35693	0.90657	4.78444e-05
MSTRG.8143	MSTRG.35693	0.902525	5.87263e-05
MSTRG.8143	MSTRG.35924	0.944034	3.93468e-06
MSTRG.32272	MSTRG.36080	0.930141	1.1644e-05
MSTRG.32272	MSTRG.36144	0.957738	9.88933e-07
MSTRG.45871	MSTRG.36144	0.958935	8.58294e-07
MSTRG.47677	MSTRG.36144	0.962874	5.21861e-07
MSTRG.17922	MSTRG.36178	0.975079	7.26091e-08
MSTRG.1945	MSTRG.36178	0.970149	1.77552e-07
MSTRG.32272	MSTRG.36178	0.989047	1.21874e-09
MSTRG.45871	MSTRG.36178	0.9041	5.42781e-05
MSTRG.47677	MSTRG.36178	0.90434	5.36259e-05
MSTRG.17922	MSTRG.37011	0.944939	3.63231e-06
MSTRG.30166	MSTRG.37011	0.970675	1.62604e-07
MSTRG.32272	MSTRG.37011	0.975974	6.05569e-08
MSTRG.45871	MSTRG.37011	0.938881	6.05865e-06
MSTRG.8143	MSTRG.37011	0.964505	4.18037e-07
MSTRG.47677	MSTRG.37036	-0.90765	4.52265e-05
MSTRG.17922	MSTRG.37138	0.929803	1.19222e-05
MSTRG.32272	MSTRG.37138	0.989378	1.04596e-09
MSTRG.45871	MSTRG.37138	0.971265	1.47024e-07
MSTRG.47677	MSTRG.37138	0.951994	1.85201e-06
MSTRG.8143	MSTRG.37138	0.91055	3.87518e-05
MSTRG.17922	MSTRG.37586	0.921339	2.07601e-05
MSTRG.1945	MSTRG.37586	0.944405	3.80865e-06
MSTRG.32272	MSTRG.37586	0.929235	1.23997e-05
MSTRG.32272	MSTRG.38175	0.933777	8.96887e-06
MSTRG.45871	MSTRG.38175	0.962208	5.69791e-07
MSTRG.47677	MSTRG.38175	0.954809	1.37566e-06
MSTRG.17922	MSTRG.39084	0.944556	3.75816e-06
MSTRG.1945	MSTRG.39084	0.947492	2.87724e-06
MSTRG.32272	MSTRG.39084	0.989279	1.0955e-09
MSTRG.45871	MSTRG.39084	0.950692	2.11254e-06
MSTRG.47677	MSTRG.39084	0.952129	1.82654e-06
MSTRG.17922	MSTRG.39123	0.950439	2.16643e-06
MSTRG.1945	MSTRG.39123	0.956902	1.08908e-06
MSTRG.32272	MSTRG.39123	0.97077	1.59992e-07
MSTRG.47677	MSTRG.39123	0.949116	2.46579e-06
MSTRG.32272	MSTRG.39367	-0.904646	5.28003e-05
MSTRG.45871	MSTRG.39367	-0.906252	4.86381e-05
MSTRG.47677	MSTRG.39367	-0.955213	1.31618e-06
MSTRG.45871	MSTRG.39391	0.92537	1.60704e-05
MSTRG.17922	MSTRG.39517	0.930985	1.09739e-05
MSTRG.30166	MSTRG.39517	0.904688	5.26899e-05
MSTRG.32272	MSTRG.39517	0.990019	7.67229e-10
MSTRG.45871	MSTRG.39517	0.959704	7.81909e-07
MSTRG.47677	MSTRG.39517	0.900571	6.4633e-05
MSTRG.8143	MSTRG.39517	0.920046	2.24743e-05
MSTRG.32272	MSTRG.39598	0.956809	1.10073e-06
MSTRG.45871	MSTRG.39598	0.964065	4.44276e-07
MSTRG.47677	MSTRG.39598	0.92531	1.6133e-05
MSTRG.8143	MSTRG.39598	0.908167	4.40143e-05
MSTRG.17922	MSTRG.40546	0.923079	1.86198e-05
MSTRG.1945	MSTRG.40546	0.953842	1.52681e-06
MSTRG.32272	MSTRG.40546	0.931758	1.03862e-05
MSTRG.47677	MSTRG.40546	0.918673	2.4414e-05
MSTRG.1945	MSTRG.41022	0.938468	6.26165e-06
MSTRG.17922	MSTRG.41084	0.948741	2.55642e-06
MSTRG.1945	MSTRG.41084	0.975069	7.27514e-08
MSTRG.32272	MSTRG.41084	0.923224	1.84497e-05
MSTRG.17922	MSTRG.41170	0.932985	9.50517e-06
MSTRG.1945	MSTRG.41170	0.926164	1.52535e-05
MSTRG.30166	MSTRG.41170	0.906782	4.73205e-05
MSTRG.32272	MSTRG.41170	0.991279	3.91419e-10
MSTRG.45871	MSTRG.41170	0.957016	1.07506e-06
MSTRG.8143	MSTRG.41170	0.90317	5.6872e-05
MSTRG.17922	MSTRG.41369	0.907602	4.53389e-05
MSTRG.30166	MSTRG.41369	0.935394	7.94836e-06
MSTRG.32272	MSTRG.41369	0.945275	3.52505e-06
MSTRG.45871	MSTRG.41369	0.956651	1.12078e-06
MSTRG.1945	MSTRG.42136	0.906148	4.88977e-05
MSTRG.47677	MSTRG.42136	0.906221	4.87146e-05
MSTRG.17922	MSTRG.4264	0.904231	5.39227e-05
MSTRG.1945	MSTRG.4264	0.94676	3.07974e-06
MSTRG.32272	MSTRG.4264	0.905436	5.07188e-05
MSTRG.17922	MSTRG.42776	0.90428	5.3789e-05
MSTRG.30166	MSTRG.42776	0.931533	1.05543e-05
MSTRG.32272	MSTRG.42776	0.966993	2.91899e-07
MSTRG.45871	MSTRG.42776	0.934857	8.27626e-06
MSTRG.8143	MSTRG.42776	0.922587	1.92059e-05
MSTRG.32272	MSTRG.42856	0.914719	3.07443e-05
MSTRG.47677	MSTRG.42856	0.921089	2.10839e-05
MSTRG.17922	MSTRG.42870	0.927969	1.35198e-05
MSTRG.30166	MSTRG.42870	0.961016	6.64171e-07
MSTRG.32272	MSTRG.42870	0.982687	1.19014e-08
MSTRG.45871	MSTRG.42870	0.960514	7.07398e-07
MSTRG.8143	MSTRG.42870	0.962839	5.24295e-07
MSTRG.30166	MSTRG.43174	0.916628	2.75434e-05
MSTRG.45871	MSTRG.43174	0.964809	4.0065e-07
MSTRG.47677	MSTRG.43174	0.907439	4.57287e-05
MSTRG.17922	MSTRG.43368	0.957581	1.00718e-06
MSTRG.1945	MSTRG.43368	0.928702	1.28623e-05
MSTRG.32272	MSTRG.43368	0.995335	1.72573e-11
MSTRG.45871	MSTRG.43368	0.949783	2.31099e-06
MSTRG.47677	MSTRG.43368	0.940231	5.43075e-06
MSTRG.17922	MSTRG.43464	0.945621	3.41704e-06
MSTRG.1945	MSTRG.43464	0.952361	1.78356e-06
MSTRG.32272	MSTRG.43464	0.987091	2.76303e-09
MSTRG.45871	MSTRG.43464	0.918548	2.45964e-05
MSTRG.17922	MSTRG.43547	0.932859	9.59304e-06
MSTRG.32272	MSTRG.43547	0.988717	1.41338e-09
MSTRG.45871	MSTRG.43547	0.941871	4.73881e-06
MSTRG.8143	MSTRG.43547	0.901872	6.06498e-05
MSTRG.30166	MSTRG.43655	0.961215	6.47538e-07
MSTRG.32272	MSTRG.43655	0.947408	2.90011e-06
MSTRG.45871	MSTRG.43655	0.953575	1.57073e-06
MSTRG.8143	MSTRG.43655	0.941989	4.6919e-06
MSTRG.32272	MSTRG.43693	0.961202	6.48646e-07
MSTRG.45871	MSTRG.43693	0.962628	5.3918e-07
MSTRG.47677	MSTRG.43693	0.908891	4.23587e-05
MSTRG.32272	MSTRG.43758	0.955587	1.26298e-06
MSTRG.45871	MSTRG.43758	0.96184	5.97678e-07
MSTRG.47677	MSTRG.43758	0.938118	6.43778e-06
MSTRG.17922	MSTRG.43859	0.931811	1.03467e-05
MSTRG.32272	MSTRG.43859	0.989436	1.01803e-09
MSTRG.45871	MSTRG.43859	0.934456	8.52864e-06
MSTRG.8143	MSTRG.43859	0.929724	1.19875e-05
MSTRG.17922	MSTRG.44000	0.983655	8.94048e-09
MSTRG.1945	MSTRG.44000	0.949464	2.38401e-06
MSTRG.32272	MSTRG.44000	0.981344	1.72511e-08
MSTRG.8143	MSTRG.44000	0.900612	6.45041e-05
MSTRG.10847	MSTRG.44412	0.930261	1.15471e-05
MSTRG.17922	MSTRG.44412	0.954247	1.46191e-06
MSTRG.1945	MSTRG.44412	0.948689	2.56919e-06
MSTRG.32272	MSTRG.44412	0.90121	6.26508e-05
MSTRG.17922	MSTRG.44794	0.919498	2.32324e-05
MSTRG.32272	MSTRG.44794	0.971837	1.33094e-07
MSTRG.45871	MSTRG.44794	0.90323	5.67009e-05
MSTRG.8143	MSTRG.44794	0.909812	4.03242e-05
MSTRG.47677	MSTRG.44883	-0.901109	6.29604e-05
MSTRG.45871	MSTRG.44991	0.925883	1.55386e-05
MSTRG.32272	MSTRG.45229	0.974904	7.51704e-08
MSTRG.45871	MSTRG.45229	0.946599	3.12584e-06
MSTRG.8143	MSTRG.45229	0.909879	4.01805e-05
MSTRG.17922	MSTRG.45244	0.922938	1.87864e-05
MSTRG.32272	MSTRG.45244	0.984974	5.88199e-09
MSTRG.45871	MSTRG.45244	0.971967	1.30071e-07
MSTRG.47677	MSTRG.45244	0.954114	1.48295e-06
MSTRG.8143	MSTRG.45244	0.917434	2.62751e-05
MSTRG.32272	MSTRG.4558	0.937802	6.60017e-06
MSTRG.45871	MSTRG.4558	0.947687	2.82533e-06
MSTRG.17922	MSTRG.45605	0.962581	5.4254e-07
MSTRG.1945	MSTRG.45605	0.906323	4.84597e-05
MSTRG.30166	MSTRG.45605	0.905971	4.93462e-05
MSTRG.32272	MSTRG.45605	0.952517	1.75488e-06
MSTRG.47677	MSTRG.45605	0.934211	8.68572e-06
MSTRG.8143	MSTRG.45605	0.925859	1.55635e-05
MSTRG.1945	MSTRG.46005	0.933786	8.96324e-06
MSTRG.32272	MSTRG.46005	0.919475	2.3266e-05
MSTRG.47677	MSTRG.46005	0.914061	3.1912e-05
MSTRG.17922	MSTRG.46320	0.914212	3.16413e-05
MSTRG.30166	MSTRG.46320	0.964678	4.08086e-07
MSTRG.32272	MSTRG.46320	0.935932	7.62981e-06
MSTRG.8143	MSTRG.46320	0.947942	2.75816e-06
MSTRG.17922	MSTRG.47075	-0.904636	5.28273e-05
MSTRG.32272	MSTRG.47075	-0.908126	4.41084e-05
MSTRG.32272	MSTRG.47890	0.91517	2.99637e-05
MSTRG.17922	MSTRG.47922	0.9117	3.63948e-05
MSTRG.32272	MSTRG.47922	0.944588	3.74739e-06
MSTRG.45871	MSTRG.47922	0.932123	1.0118e-05
MSTRG.47677	MSTRG.47922	0.967876	2.55261e-07
MSTRG.8143	MSTRG.47922	0.922366	1.94753e-05
MSTRG.17922	MSTRG.48096	0.918806	2.42195e-05
MSTRG.1945	MSTRG.48096	0.957698	9.93563e-07
MSTRG.32272	MSTRG.48096	0.909643	4.06919e-05
MSTRG.45871	MSTRG.48568	0.918546	2.45989e-05
MSTRG.47677	MSTRG.48568	0.945213	3.54446e-06
MSTRG.32272	MSTRG.48577	0.930944	1.10055e-05
MSTRG.45871	MSTRG.48577	0.947954	2.75522e-06
MSTRG.17922	MSTRG.4938	0.932504	9.84376e-06
MSTRG.32272	MSTRG.4938	0.961939	5.90101e-07
MSTRG.45871	MSTRG.4938	0.921641	2.03761e-05
MSTRG.47677	MSTRG.4938	0.915114	3.00592e-05
MSTRG.17922	MSTRG.50177	0.900815	6.38699e-05
MSTRG.30166	MSTRG.50177	0.916451	2.78287e-05
MSTRG.32272	MSTRG.50177	0.900099	6.61287e-05
MSTRG.32272	MSTRG.5036	0.93194	1.02516e-05
MSTRG.45871	MSTRG.5036	0.944392	3.81289e-06
MSTRG.47677	MSTRG.5036	0.923719	1.78771e-05
MSTRG.1945	MSTRG.50754	0.909893	4.01505e-05
MSTRG.17922	MSTRG.51319	0.947253	2.94211e-06
MSTRG.30166	MSTRG.51319	0.931949	1.02449e-05
MSTRG.32272	MSTRG.51319	0.958637	8.89495e-07
MSTRG.45871	MSTRG.51319	0.903309	5.6478e-05
MSTRG.8143	MSTRG.51319	0.91374	3.24948e-05
MSTRG.17922	MSTRG.51736	0.986524	3.42175e-09
MSTRG.1945	MSTRG.51736	0.95131	1.98553e-06
MSTRG.32272	MSTRG.51736	0.955811	1.23187e-06
MSTRG.17922	MSTRG.53202	0.923128	1.8562e-05
MSTRG.32272	MSTRG.53202	0.970355	1.7156e-07
MSTRG.45871	MSTRG.53202	0.938345	6.32333e-06
MSTRG.47677	MSTRG.53202	0.932164	1.0088e-05
MSTRG.8143	MSTRG.53202	0.927546	1.39117e-05
MSTRG.32272	MSTRG.53337	0.940863	5.15545e-06
MSTRG.45871	MSTRG.53337	0.950108	2.23848e-06
MSTRG.47677	MSTRG.53337	0.901509	6.1742e-05
MSTRG.32272	MSTRG.53478	0.925817	1.56064e-05
MSTRG.45871	MSTRG.53478	0.918117	2.52357e-05
MSTRG.8143	MSTRG.53478	0.901399	6.20738e-05
MSTRG.17922	MSTRG.54473	0.926477	1.49416e-05
MSTRG.1945	MSTRG.54473	0.945485	3.4591e-06
MSTRG.32272	MSTRG.54473	0.923665	1.79394e-05
MSTRG.32272	MSTRG.54553	0.950799	2.09015e-06
MSTRG.45871	MSTRG.54553	0.973274	1.02679e-07
MSTRG.32272	MSTRG.54869	0.932411	9.91013e-06
MSTRG.45871	MSTRG.54869	0.939511	5.75907e-06
MSTRG.17922	MSTRG.5871	0.919756	2.28726e-05
MSTRG.1945	MSTRG.5871	0.937043	7.00423e-06
MSTRG.32272	MSTRG.5871	0.976359	5.58959e-08
MSTRG.45871	MSTRG.5871	0.941334	4.95726e-06
MSTRG.47677	MSTRG.5871	0.900399	6.51751e-05
MSTRG.30166	MSTRG.5990	0.957255	1.0459e-06
MSTRG.32272	MSTRG.5990	0.922536	1.92682e-05
MSTRG.8143	MSTRG.5990	0.988743	1.39709e-09
MSTRG.17922	MSTRG.6075	0.963178	5.01157e-07
MSTRG.1945	MSTRG.6075	0.952239	1.80612e-06
MSTRG.32272	MSTRG.6075	0.953497	1.58384e-06
MSTRG.17922	MSTRG.6114	0.938045	6.47534e-06
MSTRG.30166	MSTRG.6114	0.966737	3.0327e-07
MSTRG.32272	MSTRG.6114	0.974772	7.71527e-08
MSTRG.45871	MSTRG.6114	0.940559	5.28626e-06
MSTRG.8143	MSTRG.6114	0.973212	1.03855e-07
MSTRG.32272	MSTRG.6521	0.932206	1.00578e-05
MSTRG.45871	MSTRG.6521	0.902561	5.86208e-05
MSTRG.32272	MSTRG.6539	0.963072	5.08269e-07
MSTRG.45871	MSTRG.6539	0.954202	1.46904e-06
MSTRG.47677	MSTRG.6539	0.92003	2.24959e-05
MSTRG.32272	MSTRG.666	0.966617	3.08697e-07
MSTRG.45871	MSTRG.666	0.950935	2.06186e-06
MSTRG.47677	MSTRG.666	0.920525	2.18263e-05
MSTRG.8143	MSTRG.666	0.909958	4.00093e-05
MSTRG.1945	MSTRG.6824	0.913907	3.219e-05
MSTRG.32272	MSTRG.6824	0.958165	9.40609e-07
MSTRG.45871	MSTRG.6824	0.913557	3.28301e-05
MSTRG.47677	MSTRG.6824	0.955251	1.31063e-06
MSTRG.17922	MSTRG.6895	0.928811	1.27665e-05
MSTRG.30166	MSTRG.6895	0.910772	3.82871e-05
MSTRG.32272	MSTRG.6895	0.979473	2.77291e-08
MSTRG.45871	MSTRG.6895	0.93962	5.70817e-06
MSTRG.8143	MSTRG.6895	0.926524	1.48945e-05
MSTRG.30166	MSTRG.6991	0.911451	3.68962e-05
MSTRG.32272	MSTRG.6991	0.942285	4.57572e-06
MSTRG.45871	MSTRG.6991	0.940841	5.16484e-06
MSTRG.8143	MSTRG.6991	0.907771	4.49389e-05
MSTRG.17922	MSTRG.7010	0.964741	4.04466e-07
MSTRG.1945	MSTRG.7010	0.93362	9.07373e-06
MSTRG.30166	MSTRG.7010	0.93727	6.88132e-06
MSTRG.32272	MSTRG.7010	0.989266	1.10219e-09
MSTRG.45871	MSTRG.7010	0.9319	1.0281e-05
MSTRG.8143	MSTRG.7010	0.928619	1.29356e-05
MSTRG.17922	MSTRG.8244	0.977899	4.00211e-08
MSTRG.1945	MSTRG.8244	0.905882	4.95734e-05
MSTRG.32272	MSTRG.8244	0.969394	2.00903e-07
MSTRG.17922	MSTRG.8271	0.924144	1.73977e-05
MSTRG.1945	MSTRG.8271	0.946655	3.10971e-06
MSTRG.1945	MSTRG.8289	0.942734	4.40377e-06
MSTRG.17922	MSTRG.8593	0.908656	4.28908e-05
MSTRG.30166	MSTRG.8593	0.951455	1.9567e-06
MSTRG.32272	MSTRG.8593	0.934473	8.51757e-06
MSTRG.8143	MSTRG.8593	0.915014	3.02322e-05
MSTRG.17922	MSTRG.8797	0.917257	2.65496e-05
MSTRG.30166	MSTRG.8797	0.931766	1.03804e-05
MSTRG.32272	MSTRG.8797	0.988147	1.80641e-09
MSTRG.45871	MSTRG.8797	0.962267	5.65372e-07
MSTRG.8143	MSTRG.8797	0.939037	5.98328e-06
MSTRG.17922	MSTRG.8950	0.943955	3.96205e-06
MSTRG.1945	MSTRG.8950	0.906856	4.71382e-05
MSTRG.47677	MSTRG.8950	0.902979	5.74153e-05
MSTRG.17922	MSTRG.9262	0.954319	1.45067e-06
MSTRG.1945	MSTRG.9262	0.909205	4.1657e-05
MSTRG.30166	MSTRG.9262	0.914773	3.06498e-05
MSTRG.32272	MSTRG.9262	0.995524	1.40385e-11
MSTRG.45871	MSTRG.9262	0.932777	9.65084e-06
MSTRG.47677	MSTRG.9262	0.914735	3.07157e-05
MSTRG.8143	MSTRG.9262	0.939076	5.96451e-06
MSTRG.30166	MSTRG.9276	0.920054	2.2463e-05
MSTRG.32272	MSTRG.9276	0.929881	1.18576e-05
MSTRG.45871	MSTRG.9276	0.902064	6.00776e-05
MSTRG.8143	MSTRG.9276	0.93739	6.81705e-06
MSTRG.1945	MSTRG.9289	0.957806	9.81077e-07
MSTRG.17922	MSTRG.9464	0.946437	3.1725e-06
MSTRG.1945	MSTRG.9464	0.946856	3.05257e-06
MSTRG.32272	MSTRG.9464	0.926796	1.46283e-05
MSTRG.47677	MSTRG.9464	0.953055	1.65931e-06
MSTRG.10847	MSTRG.9585	0.959874	7.65817e-07
MSTRG.1945	MSTRG.9585	0.903099	5.70735e-05
MSTRG.30166	MSTRG.9585	0.90297	5.744e-05
MSTRG.17922	MSTRG.965	0.963111	5.05632e-07
MSTRG.1945	MSTRG.965	0.984784	6.26273e-09
MSTRG.32272	MSTRG.965	0.966838	2.98761e-07
MSTRG.47677	MSTRG.965	0.907901	4.46349e-05
MSTRG.47677	MSTRG.9667	0.984021	7.98794e-09
MSTRG.1945	MSTRG.9711	0.933312	9.28073e-06
MSTRG.17922	MSTRG.9936	0.946962	3.02276e-06
MSTRG.1945	MSTRG.9936	0.964222	4.34753e-07
MSTRG.32272	MSTRG.9936	0.938646	6.1737e-06
MSTRG.47677	MSTRG.9936	0.931377	1.06724e-05

## Sheet: RNA_EvsDD
lncRNA_gene_id	lncRNA_transcript_id	target_gene	target_transcript	target_name	target_gene_id	Length_lncRNA	Length_Target	dG	ndG	Start_Position_Query	End_Position_Query	Start_Position_Target	End_Position_Target
MSTRG.1945	MSTRG.1945.6	ENSMGAG00000001355	ENSMGAT00000001495	KMO	MSTRG.42776	205	1203	-17.37	-0.1166	-137	67	861	1065
MSTRG.26332	MSTRG.26332.3	ENSMGAG00000001355	ENSMGAT00000001495	KMO	MSTRG.42776	211	1203	-17.87	-0.1314	-991	-849	1	143
MSTRG.8143	MSTRG.8143.2	ENSMGAG00000001355	ENSMGAT00000001495	KMO	MSTRG.42776	209	1203	-20.97	-0.1098	1	203	1001	1203
MSTRG.45871	MSTRG.45871.1	ENSMGAG00000001355	ENSMGAT00000001495	KMO	MSTRG.42776	5628	1203	-47.13	-0.1038	1	462	742	1203
MSTRG.26332	MSTRG.26332.3	ENSMGAG00000001459	ENSMGAT00000001560	ZMYND10	MSTRG.15145	211	1338	-22.64	-0.1294	-469	-259	658	868
MSTRG.8143	MSTRG.8143.2	ENSMGAG00000001459	ENSMGAT00000001560	ZMYND10	MSTRG.15145	209	1338	-24.72	-0.1274	1	207	1132	1338
MSTRG.1945	MSTRG.1945.6	ENSMGAG00000001459	ENSMGAT00000001560	ZMYND10	MSTRG.15145	205	1338	-21.29	-0.1086	-928	-724	205	409
MSTRG.8143	MSTRG.8143.2	ENSMGAG00000001572	ENSMGAT00000005845	RFX2	MSTRG.34014	209	2203	-22.8	-0.1181	-1361	-1153	633	841
MSTRG.8143	MSTRG.8143.2	ENSMGAG00000001572	ENSMGAT00000001742	RFX2	MSTRG.34014	209	2278	-22.8	-0.1181	-1361	-1153	708	916
MSTRG.42665	MSTRG.42665.8	ENSMGAG00000001572	ENSMGAT00000001742	RFX2	MSTRG.34014	207	2278	-20.52	-0.1186	-1389	-1183	682	888
MSTRG.42665	MSTRG.42665.8	ENSMGAG00000001572	ENSMGAT00000005845	RFX2	MSTRG.34014	207	2203	-20.52	-0.1186	-1389	-1183	607	813
MSTRG.8143	MSTRG.8143.2	ENSMGAG00000001572	ENSMGAT00000036796	RFX2	MSTRG.34014	209	2724	-22.8	-0.1181	-1825	-1617	690	898
MSTRG.26332	MSTRG.26332.3	ENSMGAG00000001572	ENSMGAT00000036796	RFX2	MSTRG.34014	211	2724	-22.8	-0.1274	-2328	-2118	185	395
MSTRG.1945	MSTRG.1945.6	ENSMGAG00000001572	ENSMGAT00000001742	RFX2	MSTRG.34014	205	2278	-15.9	-0.1039	-1668	-1464	405	609
MSTRG.1945	MSTRG.1945.6	ENSMGAG00000001572	ENSMGAT00000005845	RFX2	MSTRG.34014	205	2203	-15.53	-0.1015	-1593	-1389	405	609
MSTRG.42665	MSTRG.42665.8	ENSMGAG00000001572	ENSMGAT00000036796	RFX2	MSTRG.34014	207	2724	-20.52	-0.1186	-1853	-1647	664	870
MSTRG.8143	MSTRG.8143.2	ENSMGAG00000002020	ENSMGAT00000002211	DNAI1	MSTRG.51736	209	1227	-18.88	-0.101	-916	-708	102	310
MSTRG.26332	MSTRG.26332.3	ENSMGAG00000002726	ENSMGAT00000003068	SLC7A11	MSTRG.34793	211	2468	-18.38	-0.105	-1773	-1563	484	694
MSTRG.8143	MSTRG.8143.2	ENSMGAG00000002752	ENSMGAT00000003065	CREB3L3	MSTRG.34197	209	1482	-21.74	-0.1175	-1198	-990	75	283
MSTRG.26332	MSTRG.26332.3	ENSMGAG00000002752	ENSMGAT00000003065	CREB3L3	MSTRG.34197	211	1482	-17.19	-0.1469	1	124	1359	1482
MSTRG.42665	MSTRG.42665.8	ENSMGAG00000002949	ENSMGAT00000003291	CLGN	MSTRG.34831	207	1856	-18.13	-0.103	-109	97	1540	1746
MSTRG.26332	MSTRG.26332.3	ENSMGAG00000002949	ENSMGAT00000003291	CLGN	MSTRG.34831	211	1856	-15.06	-0.1751	1	122	1735	1856
MSTRG.8143	MSTRG.8143.2	ENSMGAG00000003084	ENSMGAT00000003445	KRT19	MSTRG.29734	209	1236	-22.55	-0.1212	-954	-746	73	281
MSTRG.8143	MSTRG.8143.2	ENSMGAG00000003211	ENSMGAT00000003610	TEKT3	MSTRG.24877	209	1542	-32.26	-0.1605	-593	-385	740	948
MSTRG.26332	MSTRG.26332.3	ENSMGAG00000003476	ENSMGAT00000035089	DRC7	MSTRG.14095	211	2655	-19.02	-0.1181	-1003	-793	1441	1651
MSTRG.26332	MSTRG.26332.3	ENSMGAG00000003476	ENSMGAT00000003907	DRC7	MSTRG.14095	211	2871	-17.2	-0.1036	-1039	-829	1621	1831
MSTRG.8143	MSTRG.8143.2	ENSMGAG00000003476	ENSMGAT00000003907	DRC7	MSTRG.14095	209	2871	-28.51	-0.1426	-1052	-844	1610	1818
MSTRG.8143	MSTRG.8143.2	ENSMGAG00000003556	ENSMGAT00000036695	MAK	MSTRG.30411	209	2186	-17.92	-0.1007	-600	-392	1377	1585
MSTRG.8143	MSTRG.8143.2	ENSMGAG00000003556	ENSMGAT00000004051	MAK	MSTRG.30411	209	2111	-20.2	-0.1161	-142	66	1760	1968
MSTRG.8143	MSTRG.8143.2	ENSMGAG00000003675	ENSMGAT00000004111	CCDC113	MSTRG.14120	209	1528	-24.54	-0.1371	-881	-673	438	646
MSTRG.26332	MSTRG.26332.3	ENSMGAG00000003675	ENSMGAT00000004111	CCDC113	MSTRG.14120	211	1528	-16.03	-0.1055	-706	-496	611	821
MSTRG.8143	MSTRG.8143.2	ENSMGAG00000003750	ENSMGAT00000004201	TEKT2	MSTRG.28325	209	2186	-26.72	-0.1406	-428	-220	1549	1757
MSTRG.1945	MSTRG.1945.6	ENSMGAG00000003750	ENSMGAT00000004201	TEKT2	MSTRG.28325	205	2186	-19.81	-0.1001	-1872	-1668	109	313
MSTRG.26332	MSTRG.26332.3	ENSMGAG00000003970	ENSMGAT00000030605	HNF4A	MSTRG.26555	211	2027	-21.07	-0.1334	-934	-724	882	1092
MSTRG.8143	MSTRG.8143.2	ENSMGAG00000003970	ENSMGAT00000030605	HNF4A	MSTRG.26555	209	2027	-24.38	-0.127	-611	-403	1207	1415
MSTRG.26332	MSTRG.26332.3	ENSMGAG00000003970	ENSMGAT00000004447	HNF4A	MSTRG.26555	211	2009	-21.07	-0.1334	-916	-706	882	1092
MSTRG.8143	MSTRG.8143.2	ENSMGAG00000003970	ENSMGAT00000004447	HNF4A	MSTRG.26555	209	2009	-24.38	-0.127	-593	-385	1207	1415
MSTRG.8143	MSTRG.8143.2	ENSMGAG00000004132	ENSMGAT00000004630	ITM2C	MSTRG.11779	209	1016	-21.17	-0.1097	-794	-586	13	221
MSTRG.26332	MSTRG.26332.3	ENSMGAG00000004246	ENSMGAT00000028735	PCSK4	MSTRG.34218	211	2187	-21.54	-0.1224	-545	-335	1431	1641
MSTRG.10847	MSTRG.10847.3	ENSMGAG00000004246	ENSMGAT00000031863	PCSK4	MSTRG.34218	250	2061	-16.53	-0.1181	-972	-723	839	1088
MSTRG.8143	MSTRG.8143.2	ENSMGAG00000004246	ENSMGAT00000004754	PCSK4	MSTRG.34218	209	2220	-28.21	-0.1517	-789	-581	1222	1430
MSTRG.10847	MSTRG.10847.3	ENSMGAG00000004246	ENSMGAT00000028735	PCSK4	MSTRG.34218	250	2187	-16.53	-0.1181	-975	-726	962	1211
MSTRG.1945	MSTRG.1945.6	ENSMGAG00000004246	ENSMGAT00000022321	PCSK4	MSTRG.34218	205	2232	-23.28	-0.1252	-1906	-1702	121	325
MSTRG.26332	MSTRG.26332.3	ENSMGAG00000004246	ENSMGAT00000022321	PCSK4	MSTRG.34218	211	2232	-21.54	-0.1224	-377	-167	1644	1854
MSTRG.42665	MSTRG.42665.8	ENSMGAG00000004246	ENSMGAT00000025888	PCSK4	MSTRG.34218	207	2259	-21.61	-0.1156	-115	91	1937	2143
MSTRG.26332	MSTRG.26332.3	ENSMGAG00000004246	ENSMGAT00000031863	PCSK4	MSTRG.34218	211	2061	-21.54	-0.1224	-422	-212	1428	1638
MSTRG.42665	MSTRG.42665.8	ENSMGAG00000004246	ENSMGAT00000022321	PCSK4	MSTRG.34218	207	2232	-21.61	-0.1156	-97	109	1928	2134
MSTRG.10847	MSTRG.10847.3	ENSMGAG00000004246	ENSMGAT00000022321	PCSK4	MSTRG.34218	250	2232	-16.53	-0.1181	-1188	-939	794	1043
MSTRG.8143	MSTRG.8143.2	ENSMGAG00000004246	ENSMGAT00000028735	PCSK4	MSTRG.34218	209	2187	-28.21	-0.1517	-972	-764	1006	1214
MSTRG.10847	MSTRG.10847.3	ENSMGAG00000004246	ENSMGAT00000004754	PCSK4	MSTRG.34218	250	2220	-16.53	-0.1181	-1191	-942	779	1028
MSTRG.1945	MSTRG.1945.6	ENSMGAG00000004246	ENSMGAT00000025888	PCSK4	MSTRG.34218	205	2259	-19.91	-0.1011	-1933	-1729	121	325
MSTRG.1945	MSTRG.1945.6	ENSMGAG00000004246	ENSMGAT00000004754	PCSK4	MSTRG.34218	205	2220	-23.28	-0.1252	-1894	-1690	121	325
MSTRG.8143	MSTRG.8143.2	ENSMGAG00000004246	ENSMGAT00000022321	PCSK4	MSTRG.34218	209	2232	-28.21	-0.1517	-804	-596	1219	1427
MSTRG.42665	MSTRG.42665.8	ENSMGAG00000004246	ENSMGAT00000031863	PCSK4	MSTRG.34218	207	2061	-21.61	-0.1156	-142	64	1712	1918
MSTRG.10847	MSTRG.10847.3	ENSMGAG00000004246	ENSMGAT00000025888	PCSK4	MSTRG.34218	250	2259	-16.53	-0.1181	-1197	-948	812	1061
MSTRG.26332	MSTRG.26332.3	ENSMGAG00000004246	ENSMGAT00000025888	PCSK4	MSTRG.34218	211	2259	-22.49	-0.1551	1	155	2105	2259
MSTRG.8143	MSTRG.8143.2	ENSMGAG00000004246	ENSMGAT00000025888	PCSK4	MSTRG.34218	209	2259	-28.21	-0.1517	-822	-614	1228	1436
MSTRG.42665	MSTRG.42665.8	ENSMGAG00000004246	ENSMGAT00000028735	PCSK4	MSTRG.34218	207	2187	-21.61	-0.1156	-265	-59	1715	1921
MSTRG.26332	MSTRG.26332.3	ENSMGAG00000004246	ENSMGAT00000004754	PCSK4	MSTRG.34218	211	2220	-21.54	-0.1224	-362	-152	1647	1857
MSTRG.8143	MSTRG.8143.2	ENSMGAG00000004246	ENSMGAT00000031863	PCSK4	MSTRG.34218	209	2061	-28.21	-0.1517	-849	-641	1003	1211
MSTRG.42665	MSTRG.42665.8	ENSMGAG00000004246	ENSMGAT00000004754	PCSK4	MSTRG.34218	207	2220	-21.61	-0.1156	-82	124	1931	2137
MSTRG.8143	MSTRG.8143.2	ENSMGAG00000004606	ENSMGAT00000005157	DRC3	MSTRG.17489	209	1759	-18.95	-0.1036	-1442	-1234	108	316
MSTRG.8143	MSTRG.8143.2	ENSMGAG00000004606	ENSMGAT00000033371	DRC3	MSTRG.17489	209	1724	-28.45	-0.1381	-1117	-909	398	606
MSTRG.26332	MSTRG.26332.3	ENSMGAG00000004606	ENSMGAT00000034418	DRC3	MSTRG.17489	211	1817	-22.18	-0.1205	-1088	-878	518	728
MSTRG.8143	MSTRG.8143.2	ENSMGAG00000004606	ENSMGAT00000031801	DRC3	MSTRG.17489	209	2012	-28.45	-0.1381	-1405	-1197	398	606
MSTRG.8143	MSTRG.8143.2	ENSMGAG00000004606	ENSMGAT00000034418	DRC3	MSTRG.17489	209	1817	-28.45	-0.1381	-1210	-1002	398	606
MSTRG.8143	MSTRG.8143.2	ENSMGAG00000004606	ENSMGAT00000035557	DRC3	MSTRG.17489	209	1895	-28.45	-0.1381	-1288	-1080	398	606
MSTRG.42665	MSTRG.42665.8	ENSMGAG00000004631	ENSMGAT00000005191	CDHR2	MSTRG.16682	207	4909	-18.6	-0.1057	-3215	-3009	1487	1693
MSTRG.1945	MSTRG.1945.6	ENSMGAG00000004631	ENSMGAT00000005191	CDHR2	MSTRG.16682	205	4909	-19.67	-0.1178	-127	77	4577	4781
MSTRG.8143	MSTRG.8143.2	ENSMGAG00000004631	ENSMGAT00000005191	CDHR2	MSTRG.16682	209	4909	-25.07	-0.1279	-666	-458	4034	4242
MSTRG.26332	MSTRG.26332.3	ENSMGAG00000004631	ENSMGAT00000005191	CDHR2	MSTRG.16682	211	4909	-22.41	-0.1132	-416	-206	4282	4492
MSTRG.8143	MSTRG.8143.2	ENSMGAG00000004698	ENSMGAT00000005282	PLK4	MSTRG.34956	209	2854	-25.37	-0.1379	-1527	-1319	1118	1326
MSTRG.8143	MSTRG.8143.2	ENSMGAG00000004698	ENSMGAT00000026146	PLK4	MSTRG.34956	209	2593	-25.37	-0.1379	-1266	-1058	1118	1326
MSTRG.8143	MSTRG.8143.2	ENSMGAG00000004705	ENSMGAT00000005255	CRYAB	MSTRG.28752	209	525	-18.4	-0.1076	-88	120	228	436
MSTRG.8143	MSTRG.8143.2	ENSMGAG00000004992	ENSMGAT00000005642	CDH20	MSTRG.30763	209	3115	-23.23	-0.1156	-2159	-1951	747	955
MSTRG.1945	MSTRG.1945.6	ENSMGAG00000004992	ENSMGAT00000005642	CDH20	MSTRG.30763	205	3115	-19.56	-0.1008	-1939	-1735	971	1175
MSTRG.26332	MSTRG.26332.3	ENSMGAG00000004992	ENSMGAT00000005642	CDH20	MSTRG.30763	211	3115	-19.82	-0.1077	-405	-195	2499	2709
MSTRG.8143	MSTRG.8143.2	ENSMGAG00000005305	ENSMGAT00000025459	ASS1	MSTRG.19198	209	2287	-24.42	-0.1174	-782	-574	1296	1504
MSTRG.8143	MSTRG.8143.2	ENSMGAG00000005305	ENSMGAT00000005954	ASS1	MSTRG.19198	209	2001	-25.53	-0.1277	-150	58	1642	1850
MSTRG.8143	MSTRG.8143.2	ENSMGAG00000005305	ENSMGAT00000026555	ASS1	MSTRG.19198	209	2459	-25.53	-0.1277	-150	58	2100	2308
MSTRG.26332	MSTRG.26332.3	ENSMGAG00000005305	ENSMGAT00000025459	ASS1	MSTRG.19198	211	2287	-26.89	-0.1591	-280	-70	1796	2006
MSTRG.26332	MSTRG.26332.3	ENSMGAG00000005305	ENSMGAT00000019709	ASS1	MSTRG.19198	211	1989	-19.92	-0.1016	-270	-60	1508	1718
MSTRG.26332	MSTRG.26332.3	ENSMGAG00000005305	ENSMGAT00000026555	ASS1	MSTRG.19198	211	2459	-19.92	-0.1016	-270	-60	1978	2188
MSTRG.8143	MSTRG.8143.2	ENSMGAG00000005305	ENSMGAT00000019709	ASS1	MSTRG.19198	209	1989	-25.53	-0.1277	-150	58	1630	1838
MSTRG.26332	MSTRG.26332.3	ENSMGAG00000005305	ENSMGAT00000005954	ASS1	MSTRG.19198	211	2001	-19.92	-0.1016	-270	-60	1520	1730
MSTRG.8143	MSTRG.8143.2	ENSMGAG00000005501	ENSMGAT00000006154	AQP9	MSTRG.13098	209	804	-20.08	-0.1004	-61	147	534	742
MSTRG.8289	MSTRG.8289.6	ENSMGAG00000005546	ENSMGAT00000006195	PLA2G12B	MSTRG.44991	1402	606	-54.38	-0.1032	1	606	1	606
MSTRG.34915	MSTRG.34915.27	ENSMGAG00000005546	ENSMGAT00000006195	PLA2G12B	MSTRG.44991	401	606	-17.56	-0.1195	1	159	448	606
MSTRG.8143	MSTRG.8143.2	ENSMGAG00000005546	ENSMGAT00000006195	PLA2G12B	MSTRG.44991	209	606	-22.89	-0.1265	-153	55	244	452
MSTRG.8143	MSTRG.8143.2	ENSMGAG00000005546	ENSMGAT00000033387	PLA2G12B	MSTRG.44991	209	525	-22.21	-0.1133	-72	136	244	452
MSTRG.17922	MSTRG.17922.1	ENSMGAG00000005546	ENSMGAT00000033387	PLA2G12B	MSTRG.44991	5747	525	-50.32	-0.1277	1	413	113	525
MSTRG.26332	MSTRG.26332.3	ENSMGAG00000005546	ENSMGAT00000033387	PLA2G12B	MSTRG.44991	211	525	-19.74	-0.1079	-141	69	173	383
MSTRG.14095	MSTRG.14095.1	ENSMGAG00000005546	ENSMGAT00000033387	PLA2G12B	MSTRG.44991	5560	525	-50.88	-0.1032	1	525	1	525
MSTRG.26332	MSTRG.26332.3	ENSMGAG00000005546	ENSMGAT00000006195	PLA2G12B	MSTRG.44991	211	606	-17.6	-0.1041	-392	-182	3	213
MSTRG.1945	MSTRG.1945.6	ENSMGAG00000005787	ENSMGAT00000006546	CORO1C	MSTRG.18526	205	2885	-22.08	-0.1181	-1609	-1405	1071	1275
MSTRG.8143	MSTRG.8143.2	ENSMGAG00000005787	ENSMGAT00000006546	CORO1C	MSTRG.18526	209	2885	-24.14	-0.1238	-103	105	2573	2781
MSTRG.8143	MSTRG.8143.2	ENSMGAG00000005882	ENSMGAT00000006631	DNAH5	MSTRG.31009	209	12694	-21.26	-0.7087	1	55	2697	2751
MSTRG.34915	MSTRG.34915.27	ENSMGAG00000005882	ENSMGAT00000037475	DNAH5	MSTRG.31009	401	12535	-20.41	-10.205	-3260	-353	1	2908
MSTRG.34915	MSTRG.34915.28	ENSMGAG00000005882	ENSMGAT00000006631	DNAH5	MSTRG.31009	334	12694	-18.55	-9.275	-4050	-1175	1	2876
MSTRG.34915	MSTRG.34915.27	ENSMGAG00000005882	ENSMGAT00000035830	DNAH5	MSTRG.31009	401	13319	-20.58	-10.29	-5164	-2097	1	3068
MSTRG.26332	MSTRG.26332.3	ENSMGAG00000005882	ENSMGAT00000026492	DNAH5	MSTRG.31009	211	12751	-17.24	-0.1002	-992	-782	1559	1769
MSTRG.47677	MSTRG.47677.1	ENSMGAG00000005882	ENSMGAT00000006631	DNAH5	MSTRG.31009	1793	12694	-24.22	-12.11	-5690	-1356	1	4335
MSTRG.34915	MSTRG.34915.23	ENSMGAG00000005882	ENSMGAT00000006672	DNAH5	MSTRG.31009	2579	13993	-31.67	-15.835	-6729	-1350	1	5380
MSTRG.1945	MSTRG.1945.6	ENSMGAG00000005882	ENSMGAT00000037475	DNAH5	MSTRG.31009	205	12535	-17.7	-8.85	-2720	-9	1	2712
MSTRG.8143	MSTRG.8143.2	ENSMGAG00000005882	ENSMGAT00000036749	DNAH5	MSTRG.31009	209	11569	-21.26	-10.63	-3073	-548	1	2526
MSTRG.10847	MSTRG.10847.3	ENSMGAG00000005882	ENSMGAT00000037475	DNAH5	MSTRG.31009	250	12535	-15.82	-7.91	-3869	-1113	1	2757
MSTRG.34915	MSTRG.34915.27	ENSMGAG00000005882	ENSMGAT00000006672	DNAH5	MSTRG.31009	401	13993	-18.14	-9.07	-5352	-2151	1	3202
MSTRG.10847	MSTRG.10847.3	ENSMGAG00000005882	ENSMGAT00000036749	DNAH5	MSTRG.31009	250	11569	-15.82	-7.91	-3835	-1269	1	2567
MSTRG.10847	MSTRG.10847.3	ENSMGAG00000005882	ENSMGAT00000035830	DNAH5	MSTRG.31009	250	13319	-15.82	-7.91	-3856	-940	1	2917
MSTRG.26332	MSTRG.26332.3	ENSMGAG00000005882	ENSMGAT00000006672	DNAH5	MSTRG.31009	211	13993	-17.24	-0.1002	-1244	-1034	1557	1767
MSTRG.47677	MSTRG.47677.1	ENSMGAG00000005882	ENSMGAT00000026492	DNAH5	MSTRG.31009	1793	12751	-24.77	-12.385	-5690	-1347	1	4344
MSTRG.1945	MSTRG.1945.6	ENSMGAG00000005882	ENSMGAT00000036749	DNAH5	MSTRG.31009	205	11569	-17.7	-8.85	-3014	-493	1	2522
MSTRG.34915	MSTRG.34915.28	ENSMGAG00000005882	ENSMGAT00000035830	DNAH5	MSTRG.31009	334	13319	-18.55	-9.275	-3791	-791	1	3001
MSTRG.10847	MSTRG.10847.3	ENSMGAG00000005882	ENSMGAT00000006631	DNAH5	MSTRG.31009	250	12694	-15.82	-7.91	-3856	-1065	1	2792
MSTRG.47677	MSTRG.47677.1	ENSMGAG00000005882	ENSMGAT00000037475	DNAH5	MSTRG.31009	1793	12535	-26.08	-13.04	-5708	-1409	1	4300
MSTRG.42136	MSTRG.42136.2	ENSMGAG00000005882	ENSMGAT00000006672	DNAH5	MSTRG.31009	2288	13993	-43.72	-21.86	-5765	-677	1	5089
MSTRG.42136	MSTRG.42136.2	ENSMGAG00000005882	ENSMGAT00000026492	DNAH5	MSTRG.31009	2288	12751	-47.96	-23.98	-5615	-777	1	4839
MSTRG.34915	MSTRG.34915.28	ENSMGAG00000005882	ENSMGAT00000006672	DNAH5	MSTRG.31009	334	13993	-18.55	-9.275	-3531	-397	1	3135
MSTRG.10847	MSTRG.10847.3	ENSMGAG00000005882	ENSMGAT00000006672	DNAH5	MSTRG.31009	250	13993	-15.82	-7.91	-3857	-807	1	3051
MSTRG.42136	MSTRG.42136.2	ENSMGAG00000005882	ENSMGAT00000035830	DNAH5	MSTRG.31009	2288	13319	-46.08	-23.04	-5594	-640	1	4955
MSTRG.30166	MSTRG.30166.1	ENSMGAG00000005882	ENSMGAT00000006672	DNAH5	MSTRG.31009	3349	13993	-66.67	-0.2604	1	322	5829	6150
MSTRG.6075	MSTRG.6075.2	ENSMGAG00000005882	ENSMGAT00000035830	DNAH5	MSTRG.31009	2663	13319	-51.17	-25.585	-5414	-85	1	5330
MSTRG.10847	MSTRG.10847.2	ENSMGAG00000005882	ENSMGAT00000036749	DNAH5	MSTRG.31009	350	11569	-19.63	-9.815	-2695	-29	1	2667
MSTRG.34915	MSTRG.34915.28	ENSMGAG00000005882	ENSMGAT00000026492	DNAH5	MSTRG.31009	334	12751	-18.55	-9.275	-4029	-1145	1	2885
MSTRG.10847	MSTRG.10847.3	ENSMGAG00000005882	ENSMGAT00000026492	DNAH5	MSTRG.31009	250	12751	-15.82	-7.91	-3859	-1059	1	2801
MSTRG.34915	MSTRG.34915.28	ENSMGAG00000005882	ENSMGAT00000036749	DNAH5	MSTRG.31009	334	11569	-18.2	-9.1	-3486	-836	1	2651
MSTRG.34915	MSTRG.34915.18	ENSMGAG00000005882	ENSMGAT00000026492	DNAH5	MSTRG.31009	2209	12751	-51.19	-0.1771	1	327	4434	4760
MSTRG.8289	MSTRG.8289.6	ENSMGAG00000005882	ENSMGAT00000006672	DNAH5	MSTRG.31009	1402	13993	-56.52	-28.26	-5500	-1298	1	4203
MSTRG.42136	MSTRG.42136.2	ENSMGAG00000005882	ENSMGAT00000006631	DNAH5	MSTRG.31009	2288	12694	-47.96	-23.98	-5615	-786	1	4830
MSTRG.34915	MSTRG.34915.18	ENSMGAG00000005882	ENSMGAT00000035830	DNAH5	MSTRG.31009	2209	13319	-51.19	-0.1196	1	467	4410	4876
MSTRG.34915	MSTRG.34915.18	ENSMGAG00000005882	ENSMGAT00000037475	DNAH5	MSTRG.31009	2209	12535	-51.19	-0.2178	1	264	4453	4716
MSTRG.34915	MSTRG.34915.29	ENSMGAG00000005882	ENSMGAT00000006631	DNAH5	MSTRG.31009	350	12694	-19.3	-9.65	-4528	-1637	1	2892
MSTRG.34915	MSTRG.34915.29	ENSMGAG00000005882	ENSMGAT00000026492	DNAH5	MSTRG.31009	350	12751	-19.3	-9.65	-4507	-1607	1	2901
MSTRG.47677	MSTRG.47677.1	ENSMGAG00000005882	ENSMGAT00000036749	DNAH5	MSTRG.31009	1793	11569	-23.09	-11.545	-6030	-1921	1	4110
MSTRG.34915	MSTRG.34915.28	ENSMGAG00000005882	ENSMGAT00000037475	DNAH5	MSTRG.31009	334	12535	-18.55	-9.275	-4134	-1294	1	2841
MSTRG.8143	MSTRG.8143.2	ENSMGAG00000005882	ENSMGAT00000006672	DNAH5	MSTRG.31009	209	13993	-21.26	-0.1113	-623	-415	2178	2386
MSTRG.1945	MSTRG.1945.6	ENSMGAG00000005882	ENSMGAT00000006631	DNAH5	MSTRG.31009	205	12694	-17.7	-0.3218	1	110	2638	2747
MSTRG.34915	MSTRG.34915.8	ENSMGAG00000005882	ENSMGAT00000036749	DNAH5	MSTRG.31009	2060	11569	-55.37	-0.122	1	480	3898	4377
MSTRG.42665	MSTRG.42665.8	ENSMGAG00000005882	ENSMGAT00000035830	DNAH5	MSTRG.31009	207	13319	-15.42	-0.1008	-2006	-1800	661	867
MSTRG.34915	MSTRG.34915.29	ENSMGAG00000005882	ENSMGAT00000006672	DNAH5	MSTRG.31009	350	13993	-19.3	-9.65	-4009	-859	1	3151
MSTRG.34915	MSTRG.34915.29	ENSMGAG00000005882	ENSMGAT00000036749	DNAH5	MSTRG.31009	350	11569	-18.45	-9.225	-4427	-1761	1	2667
MSTRG.42665	MSTRG.42665.3	ENSMGAG00000005882	ENSMGAT00000037475	DNAH5	MSTRG.31009	835	12535	-28.05	-14.025	-4462	-1121	1	3342
MSTRG.8143	MSTRG.8143.2	ENSMGAG00000005882	ENSMGAT00000035830	DNAH5	MSTRG.31009	209	13319	-21.26	-0.1273	-241	-33	2426	2634
MSTRG.34915	MSTRG.34915.29	ENSMGAG00000005882	ENSMGAT00000037475	DNAH5	MSTRG.31009	350	12535	-20.6	-10.3	-3351	-495	1	2857
MSTRG.42665	MSTRG.42665.3	ENSMGAG00000005882	ENSMGAT00000035830	DNAH5	MSTRG.31009	835	13319	-27.93	-13.965	-5469	-1968	1	3502
MSTRG.34915	MSTRG.34915.29	ENSMGAG00000005882	ENSMGAT00000035830	DNAH5	MSTRG.31009	350	13319	-19.3	-9.65	-4269	-1253	1	3017
MSTRG.42665	MSTRG.42665.4	ENSMGAG00000005882	ENSMGAT00000035830	DNAH5	MSTRG.31009	1191	13319	-31.73	-0.2783	1	119	3740	3858
MSTRG.1945	MSTRG.1945.6	ENSMGAG00000005882	ENSMGAT00000026492	DNAH5	MSTRG.31009	205	12751	-17.7	-0.15	1	140	2617	2756
MSTRG.8143	MSTRG.8143.2	ENSMGAG00000005882	ENSMGAT00000026492	DNAH5	MSTRG.31009	209	12751	-21.26	-1.7717	1	85	2676	2760
MSTRG.34915	MSTRG.34915.13	ENSMGAG00000005882	ENSMGAT00000036749	DNAH5	MSTRG.31009	1825	11569	-54.13	-0.5107	1	131	4012	4142
MSTRG.8143	MSTRG.8143.2	ENSMGAG00000005882	ENSMGAT00000037475	DNAH5	MSTRG.31009	209	12535	-21.26	-10.63	-2779	-64	1	2716
MSTRG.34915	MSTRG.34915.18	ENSMGAG00000005882	ENSMGAT00000006631	DNAH5	MSTRG.31009	2209	12694	-51.19	-0.2023	1	321	4431	4751
MSTRG.1945	MSTRG.1945.6	ENSMGAG00000006047	ENSMGAT00000028887	CCDC40	MSTRG.25127	205	3472	-20.55	-0.1099	-329	-125	2938	3142
MSTRG.26332	MSTRG.26332.3	ENSMGAG00000006047	ENSMGAT00000006775	CCDC40	MSTRG.25127	211	3583	-19.25	-0.1064	-2654	-2444	718	928
MSTRG.8143	MSTRG.8143.2	ENSMGAG00000006047	ENSMGAT00000028887	CCDC40	MSTRG.25127	209	3472	-24.22	-0.1199	-2972	-2764	291	499
MSTRG.26332	MSTRG.26332.3	ENSMGAG00000006047	ENSMGAT00000036434	CCDC40	MSTRG.25127	211	3523	-19.25	-0.1064	-2594	-2384	718	928
MSTRG.8143	MSTRG.8143.2	ENSMGAG00000006047	ENSMGAT00000036434	CCDC40	MSTRG.25127	209	3523	-24.22	-0.1199	-3023	-2815	291	499
MSTRG.26332	MSTRG.26332.3	ENSMGAG00000006047	ENSMGAT00000028887	CCDC40	MSTRG.25127	211	3472	-19.25	-0.1064	-2543	-2333	718	928
MSTRG.1945	MSTRG.1945.6	ENSMGAG00000006047	ENSMGAT00000006775	CCDC40	MSTRG.25127	205	3583	-20.55	-0.1099	-329	-125	3049	3253
MSTRG.1945	MSTRG.1945.6	ENSMGAG00000006047	ENSMGAT00000036434	CCDC40	MSTRG.25127	205	3523	-20.55	-0.1099	-329	-125	2989	3193
MSTRG.8143	MSTRG.8143.2	ENSMGAG00000006047	ENSMGAT00000006775	CCDC40	MSTRG.25127	209	3583	-24.22	-0.1199	-3083	-2875	291	499
MSTRG.8289	MSTRG.8289.6	ENSMGAG00000006076	ENSMGAT00000025589	SPACA9	MSTRG.19389	1402	636	-44.77	-0.1011	1	476	161	636
MSTRG.8289	MSTRG.8289.6	ENSMGAG00000006076	ENSMGAT00000006793	SPACA9	MSTRG.19389	1402	864	-44.77	-0.1011	1	476	389	864
MSTRG.8289	MSTRG.8289.1	ENSMGAG00000006076	ENSMGAT00000025589	SPACA9	MSTRG.19389	2497	636	-45.6	-0.1002	1	476	161	636
MSTRG.8143	MSTRG.8143.2	ENSMGAG00000006076	ENSMGAT00000006793	SPACA9	MSTRG.19389	209	864	-18.18	-0.122	-493	-285	162	370
MSTRG.26332	MSTRG.26332.3	ENSMGAG00000006076	ENSMGAT00000006793	SPACA9	MSTRG.19389	211	864	-19.42	-0.1116	-485	-275	168	378
MSTRG.26332	MSTRG.26332.3	ENSMGAG00000006643	ENSMGAT00000023214	ARMC4	MSTRG.41022	211	1746	-15.1	-0.151	-1534	-1398	1	137
MSTRG.8143	MSTRG.8143.2	ENSMGAG00000006746	ENSMGAT00000025947	DNAH7	MSTRG.43174	209	9258	-19.17	-0.1206	-1750	-1542	104	312
MSTRG.42665	MSTRG.42665.3	ENSMGAG00000006746	ENSMGAT00000025947	DNAH7	MSTRG.43174	835	9258	-31.26	-15.63	-2945	-257	1	2689
MSTRG.34915	MSTRG.34915.15	ENSMGAG00000006746	ENSMGAT00000007583	DNAH7	MSTRG.43174	1659	11814	-46.61	-23.305	-4063	-39	1	4025
MSTRG.34915	MSTRG.34915.28	ENSMGAG00000006746	ENSMGAT00000025947	DNAH7	MSTRG.43174	334	9258	-20.19	-10.095	-2966	-779	1	2188
MSTRG.8289	MSTRG.8289.3	ENSMGAG00000006746	ENSMGAT00000025947	DNAH7	MSTRG.43174	2100	9258	-49.15	-1.0031	1	70	3885	3954
MSTRG.42665	MSTRG.42665.8	ENSMGAG00000006746	ENSMGAT00000007583	DNAH7	MSTRG.43174	207	11814	-18.2	-0.1328	-1397	-1191	969	1175
MSTRG.10847	MSTRG.10847.3	ENSMGAG00000006746	ENSMGAT00000034049	DNAH7	MSTRG.43174	250	9696	-14.26	-7.13	-2806	-617	1	2190
MSTRG.10847	MSTRG.10847.1	ENSMGAG00000006746	ENSMGAT00000034049	DNAH7	MSTRG.43174	535	9696	-26.73	-13.365	-2849	-375	1	2475
MSTRG.7010	MSTRG.7010.1	ENSMGAG00000006746	ENSMGAT00000034049	DNAH7	MSTRG.43174	8041	9696	-65.85	-0.2572	1	285	1	285
MSTRG.34831	MSTRG.34831.4	ENSMGAG00000006746	ENSMGAT00000025947	DNAH7	MSTRG.43174	1106	9258	-40.31	-0.1013	1	413	2548	2960
MSTRG.10847	MSTRG.10847.2	ENSMGAG00000006746	ENSMGAT00000034049	DNAH7	MSTRG.43174	350	9696	-18.17	-9.085	-3356	-1067	1	2290
MSTRG.34915	MSTRG.34915.27	ENSMGAG00000006746	ENSMGAT00000034049	DNAH7	MSTRG.43174	401	9696	-25.41	-12.705	-2985	-645	1	2341
MSTRG.8143	MSTRG.8143.2	ENSMGAG00000006746	ENSMGAT00000007583	DNAH7	MSTRG.43174	209	11814	-19.17	-9.585	-3686	-1112	1	2575
MSTRG.42136	MSTRG.42136.2	ENSMGAG00000006746	ENSMGAT00000007583	DNAH7	MSTRG.43174	2288	11814	-43.21	-21.605	-5519	-866	1	4654
MSTRG.13979	MSTRG.13979.9	ENSMGAG00000006746	ENSMGAT00000034049	DNAH7	MSTRG.43174	8598	9696	-132.04	-0.1579	1	842	1	842
MSTRG.34915	MSTRG.34915.8	ENSMGAG00000006746	ENSMGAT00000025947	DNAH7	MSTRG.43174	2060	9258	-47.06	-0.1356	1	374	3541	3914
MSTRG.1945	MSTRG.1945.6	ENSMGAG00000006746	ENSMGAT00000034049	DNAH7	MSTRG.43174	205	9696	-14.17	-0.2443	-360	-156	1580	1784
MSTRG.34915	MSTRG.34915.18	ENSMGAG00000006746	ENSMGAT00000007583	DNAH7	MSTRG.43174	2209	11814	-56.82	-0.1476	1	386	4190	4575
MSTRG.26332	MSTRG.26332.3	ENSMGAG00000006746	ENSMGAT00000007583	DNAH7	MSTRG.43174	211	11814	-17.14	-0.1058	-472	-262	1894	2104
MSTRG.1945	MSTRG.1945.6	ENSMGAG00000006746	ENSMGAT00000025947	DNAH7	MSTRG.43174	205	9258	-15.41	-7.705	-3027	-969	1	2059
MSTRG.10847	MSTRG.10847.1	ENSMGAG00000006746	ENSMGAT00000025947	DNAH7	MSTRG.43174	535	9258	-30.63	-0.2042	1	172	2218	2389
MSTRG.34915	MSTRG.34915.18	ENSMGAG00000006746	ENSMGAT00000025947	DNAH7	MSTRG.43174	2209	9258	-50.71	-0.1004	1	509	3555	4063
MSTRG.10847	MSTRG.10847.2	ENSMGAG00000006746	ENSMGAT00000007583	DNAH7	MSTRG.43174	350	11814	-19.75	-9.875	-2985	-270	1	2716
MSTRG.10847	MSTRG.10847.3	ENSMGAG00000006746	ENSMGAT00000007583	DNAH7	MSTRG.43174	250	11814	-14.13	-7.065	-3664	-1049	1	2616
MSTRG.34915	MSTRG.34915.29	ENSMGAG00000006746	ENSMGAT00000007583	DNAH7	MSTRG.43174	350	11814	-20.84	-10.42	-3411	-696	1	2716
MSTRG.32272	MSTRG.32272.1	ENSMGAG00000006746	ENSMGAT00000025947	DNAH7	MSTRG.43174	7648	9258	-57.36	-28.68	-750	-507	1	244
MSTRG.32272	MSTRG.32272.2	ENSMGAG00000006746	ENSMGAT00000025947	DNAH7	MSTRG.43174	7501	9258	-51.53	-25.765	-734	-638	1	97
MSTRG.13979	MSTRG.13979.9	ENSMGAG00000006746	ENSMGAT00000025947	DNAH7	MSTRG.43174	8598	9258	-124.08	-0.138	1	964	231	1194
MSTRG.34915	MSTRG.34915.19	ENSMGAG00000006746	ENSMGAT00000025947	DNAH7	MSTRG.43174	1849	9258	-44.18	-22.09	-3764	-62	1	3703
MSTRG.47677	MSTRG.47677.1	ENSMGAG00000006746	ENSMGAT00000007583	DNAH7	MSTRG.43174	1793	11814	-24.13	-12.065	-5518	-1360	1	4159
MSTRG.10847	MSTRG.10847.2	ENSMGAG00000006746	ENSMGAT00000025947	DNAH7	MSTRG.43174	350	9258	-18.17	-9.085	-3095	-892	1	2204
MSTRG.8143	MSTRG.8143.2	ENSMGAG00000006791	ENSMGAT00000007614	CDHR3	MSTRG.666	209	5628	-25.35	-0.1293	-1955	-1747	3464	3672
MSTRG.8143	MSTRG.8143.2	ENSMGAG00000006791	ENSMGAT00000031804	CDHR3	MSTRG.666	209	5914	-25.35	-0.1293	-1955	-1747	3750	3958
MSTRG.8143	MSTRG.8143.2	ENSMGAG00000007451	ENSMGAT00000008350	CCNO	MSTRG.52294	209	669	-24.17	-0.1293	-127	81	333	541
MSTRG.17922	MSTRG.17922.1	ENSMGAG00000007451	ENSMGAT00000008350	CCNO	MSTRG.52294	5747	669	-67.6	-0.1058	1	652	18	669
MSTRG.8289	MSTRG.8289.1	ENSMGAG00000007451	ENSMGAT00000008350	CCNO	MSTRG.52294	2497	669	-76.68	-0.1253	1	669	1	669
MSTRG.8289	MSTRG.8289.3	ENSMGAG00000007451	ENSMGAT00000008350	CCNO	MSTRG.52294	2100	669	-69.03	-0.1315	1	551	119	669
MSTRG.8289	MSTRG.8289.7	ENSMGAG00000007451	ENSMGAT00000008350	CCNO	MSTRG.52294	1397	669	-64.73	-0.1194	1	551	119	669
MSTRG.26332	MSTRG.26332.3	ENSMGAG00000007451	ENSMGAT00000008350	CCNO	MSTRG.52294	211	669	-20.94	-0.1293	-388	-178	70	280
MSTRG.8289	MSTRG.8289.6	ENSMGAG00000007451	ENSMGAT00000008350	CCNO	MSTRG.52294	1402	669	-65.34	-0.1271	1	551	119	669
MSTRG.1945	MSTRG.1945.6	ENSMGAG00000007451	ENSMGAT00000008350	CCNO	MSTRG.52294	205	669	-19.43	-0.1028	-33	171	431	635
MSTRG.6075	MSTRG.6075.1	ENSMGAG00000007451	ENSMGAT00000008350	CCNO	MSTRG.52294	4267	669	-47.8	-0.1046	1	470	200	669
MSTRG.45871	MSTRG.45871.1	ENSMGAG00000007451	ENSMGAT00000008350	CCNO	MSTRG.52294	5628	669	-66.86	-0.1094	1	644	26	669
MSTRG.14095	MSTRG.14095.1	ENSMGAG00000007451	ENSMGAT00000008350	CCNO	MSTRG.52294	5560	669	-67.32	-0.1062	1	669	1	669
MSTRG.13979	MSTRG.13979.9	ENSMGAG00000007451	ENSMGAT00000008350	CCNO	MSTRG.52294	8598	669	-65.31	-0.1002	1	669	1	669
MSTRG.10847	MSTRG.10847.3	ENSMGAG00000007472	ENSMGAT00000008382	F3	MSTRG.10567	250	828	-12.95	-0.127	-577	-441	1	137
MSTRG.34915	MSTRG.34915.29	ENSMGAG00000007472	ENSMGAT00000008382	F3	MSTRG.10567	350	828	-16	-0.1046	1	162	667	828
MSTRG.26332	MSTRG.26332.3	ENSMGAG00000007472	ENSMGAT00000037205	F3	MSTRG.10567	211	813	-12.93	-0.1453	1	99	715	813
MSTRG.34915	MSTRG.34915.28	ENSMGAG00000007472	ENSMGAT00000008382	F3	MSTRG.10567	334	828	-17.46	-0.123	1	192	637	828
MSTRG.47677	MSTRG.47677.1	ENSMGAG00000007472	ENSMGAT00000008382	F3	MSTRG.10567	1793	828	-16.17	-0.1189	1	179	650	828
MSTRG.10847	MSTRG.10847.2	ENSMGAG00000007472	ENSMGAT00000008382	F3	MSTRG.10567	350	828	-12.95	-0.127	-477	-345	1	133
MSTRG.8143	MSTRG.8143.2	ENSMGAG00000007472	ENSMGAT00000008382	F3	MSTRG.10567	209	828	-18.01	-0.1035	1	195	634	828
MSTRG.26332	MSTRG.26332.3	ENSMGAG00000008434	ENSMGAT00000009433	IQUB	MSTRG.965	211	1810	-13.33	-0.1018	1	194	1617	1810
MSTRG.26332	MSTRG.26332.3	ENSMGAG00000008494	ENSMGAT00000009523	CFAP69	MSTRG.41369	211	1763	-19.08	-0.1215	-1538	-1328	14	224
MSTRG.42665	MSTRG.42665.8	ENSMGAG00000008494	ENSMGAT00000009523	CFAP69	MSTRG.41369	207	1763	-18.75	-0.1008	1	205	1559	1763
MSTRG.8143	MSTRG.8143.2	ENSMGAG00000008494	ENSMGAT00000009523	CFAP69	MSTRG.41369	209	1763	-21.01	-0.204	-1553	-1380	1	174
MSTRG.8143	MSTRG.8143.2	ENSMGAG00000009323	ENSMGAT00000010456	P2RX2	MSTRG.18638	209	1287	-26.66	-0.1411	-1077	-870	1	208
MSTRG.26332	MSTRG.26332.3	ENSMGAG00000009323	ENSMGAT00000010456	P2RX2	MSTRG.18638	211	1287	-20.49	-0.2091	1	108	1180	1287
MSTRG.34915	MSTRG.34915.28	ENSMGAG00000009700	ENSMGAT00000033123	NDC80	MSTRG.31768	334	1665	-20.14	-0.1549	1	170	1496	1665
MSTRG.34915	MSTRG.34915.28	ENSMGAG00000009700	ENSMGAT00000004687	NDC80	MSTRG.31768	334	1749	-20.14	-0.1549	1	170	1580	1749
MSTRG.10847	MSTRG.10847.1	ENSMGAG00000009700	ENSMGAT00000033123	NDC80	MSTRG.31768	535	1665	-22.88	-0.1243	1	217	1449	1665
MSTRG.34915	MSTRG.34915.28	ENSMGAG00000009700	ENSMGAT00000010905	NDC80	MSTRG.31768	334	1737	-20.14	-0.1549	1	170	1568	1737
MSTRG.10847	MSTRG.10847.1	ENSMGAG00000009700	ENSMGAT00000010905	NDC80	MSTRG.31768	535	1737	-22.88	-0.1243	1	217	1521	1737
MSTRG.10847	MSTRG.10847.1	ENSMGAG00000009700	ENSMGAT00000004687	NDC80	MSTRG.31768	535	1749	-22.88	-0.1243	1	217	1533	1749
MSTRG.8143	MSTRG.8143.2	ENSMGAG00000010242	ENSMGAT00000011494	CAT	MSTRG.38175	209	1976	-21.32	-0.146	-1766	-1611	1	156
MSTRG.8143	MSTRG.8143.2	ENSMGAG00000010390	ENSMGAT00000025918	AQP4	MSTRG.32017	209	1024	-24.96	-0.1267	-272	-64	543	751
MSTRG.26332	MSTRG.26332.3	ENSMGAG00000010390	ENSMGAT00000030317	AQP4	MSTRG.32017	211	1005	-22.17	-0.1232	-221	-11	573	783
MSTRG.26332	MSTRG.26332.3	ENSMGAG00000010390	ENSMGAT00000011646	AQP4	MSTRG.32017	211	960	-22.17	-0.1232	-176	34	573	783
MSTRG.26332	MSTRG.26332.3	ENSMGAG00000010390	ENSMGAT00000025918	AQP4	MSTRG.32017	211	1024	-22.17	-0.1232	-156	54	657	867
MSTRG.26332	MSTRG.26332.3	ENSMGAG00000010390	ENSMGAT00000032408	AQP4	MSTRG.32017	211	1783	-22.17	-0.1232	-156	54	1416	1626
MSTRG.8143	MSTRG.8143.2	ENSMGAG00000010390	ENSMGAT00000030317	AQP4	MSTRG.32017	209	1005	-24.96	-0.1267	-337	-129	459	667
MSTRG.8143	MSTRG.8143.2	ENSMGAG00000010390	ENSMGAT00000011646	AQP4	MSTRG.32017	209	960	-24.96	-0.1267	-292	-84	459	667
MSTRG.8143	MSTRG.8143.2	ENSMGAG00000010390	ENSMGAT00000032408	AQP4	MSTRG.32017	209	1783	-24.96	-0.1267	-272	-64	1302	1510
MSTRG.34915	MSTRG.34915.4	ENSMGAG00000010459	ENSMGAT00000011850	LRP2	MSTRG.43693	3959	12435	-68.33	-0.386	1	300	6147	6446
MSTRG.26332	MSTRG.26332.3	ENSMGAG00000010459	ENSMGAT00000024627	LRP2	MSTRG.43693	211	12171	-21.5	-10.75	-2917	-272	1	2646
MSTRG.34915	MSTRG.34915.29	ENSMGAG00000010459	ENSMGAT00000024627	LRP2	MSTRG.43693	350	12171	-19.09	-0.1503	1	168	2618	2785
MSTRG.10847	MSTRG.10847.1	ENSMGAG00000010459	ENSMGAT00000024627	LRP2	MSTRG.43693	535	12171	-24.43	-0.1067	1	248	2723	2970
MSTRG.10847	MSTRG.10847.1	ENSMGAG00000010459	ENSMGAT00000021993	LRP2	MSTRG.43693	535	12504	-24.43	-12.215	-3465	-427	1	3039
MSTRG.8143	MSTRG.8143.2	ENSMGAG00000010459	ENSMGAT00000033428	LRP2	MSTRG.43693	209	12627	-21.51	-0.1215	-1332	-1124	1195	1403
MSTRG.34915	MSTRG.34915.29	ENSMGAG00000010459	ENSMGAT00000033428	LRP2	MSTRG.43693	350	12627	-19.09	-9.545	-3147	-271	1	2877
MSTRG.34915	MSTRG.34915.2	ENSMGAG00000010459	ENSMGAT00000033428	LRP2	MSTRG.43693	3919	12627	-74	-0.4512	1	199	6248	6446
MSTRG.26332	MSTRG.26332.3	ENSMGAG00000010459	ENSMGAT00000021993	LRP2	MSTRG.43693	211	12504	-21.94	-0.1283	-326	-116	2178	2388
MSTRG.34915	MSTRG.34915.2	ENSMGAG00000010459	ENSMGAT00000021993	LRP2	MSTRG.43693	3919	12504	-71.3	-1.517	1	107	6317	6423
MSTRG.34915	MSTRG.34915.2	ENSMGAG00000010459	ENSMGAT00000011850	LRP2	MSTRG.43693	3919	12435	-61.24	-0.3275	1	216	6191	6406
MSTRG.34915	MSTRG.34915.28	ENSMGAG00000010459	ENSMGAT00000011850	LRP2	MSTRG.43693	334	12435	-20.9	-10.45	-2943	-123	1	2821
MSTRG.34915	MSTRG.34915.27	ENSMGAG00000010459	ENSMGAT00000011850	LRP2	MSTRG.43693	401	12435	-23.42	-11.71	1	21	2868	2888
MSTRG.1945	MSTRG.1945.6	ENSMGAG00000010459	ENSMGAT00000024627	LRP2	MSTRG.43693	205	12171	-14.84	-7.42	-3170	-531	1	2640
MSTRG.34915	MSTRG.34915.27	ENSMGAG00000010459	ENSMGAT00000033428	LRP2	MSTRG.43693	401	12627	-23.42	-1.1152	1	33	2896	2928
MSTRG.42665	MSTRG.42665.8	ENSMGAG00000010459	ENSMGAT00000011850	LRP2	MSTRG.43693	207	12435	-17.68	-0.104	-1618	-1412	869	1075
MSTRG.8143	MSTRG.8143.2	ENSMGAG00000010459	ENSMGAT00000024627	LRP2	MSTRG.43693	209	12171	-21.51	-0.1086	-1917	-1709	518	726
MSTRG.6075	MSTRG.6075.2	ENSMGAG00000010459	ENSMGAT00000033428	LRP2	MSTRG.43693	2663	12627	-59.79	-19.93	1	66	5125	5190
MSTRG.10847	MSTRG.10847.1	ENSMGAG00000010459	ENSMGAT00000033428	LRP2	MSTRG.43693	535	12627	-24.43	-12.215	-3398	-337	1	3062
MSTRG.34915	MSTRG.34915.4	ENSMGAG00000010459	ENSMGAT00000033428	LRP2	MSTRG.43693	3959	12627	-71.36	-0.2653	1	283	6204	6486
MSTRG.34915	MSTRG.34915.4	ENSMGAG00000010459	ENSMGAT00000024627	LRP2	MSTRG.43693	3959	12171	-64.67	-0.5092	1	131	6264	6394
MSTRG.34915	MSTRG.34915.18	ENSMGAG00000010459	ENSMGAT00000024627	LRP2	MSTRG.43693	2209	12171	-57.6	-28.8	-5316	-673	1	4644
MSTRG.1945	MSTRG.1945.6	ENSMGAG00000010459	ENSMGAT00000021993	LRP2	MSTRG.43693	205	12504	-15.04	-7.52	-3658	-950	1	2709
MSTRG.34915	MSTRG.34915.28	ENSMGAG00000010459	ENSMGAT00000021993	LRP2	MSTRG.43693	334	12504	-20.9	-10.45	-3050	-213	1	2838
MSTRG.34915	MSTRG.34915.28	ENSMGAG00000010459	ENSMGAT00000033428	LRP2	MSTRG.43693	334	12627	-20.9	-10.45	-2971	-111	1	2861
MSTRG.34915	MSTRG.34915.4	ENSMGAG00000010459	ENSMGAT00000021993	LRP2	MSTRG.43693	3959	12504	-67.72	-0.3804	1	191	6273	6463
MSTRG.34915	MSTRG.34915.27	ENSMGAG00000010459	ENSMGAT00000021993	LRP2	MSTRG.43693	401	12504	-23.42	-11.71	-2973	-69	1	2905
MSTRG.10847	MSTRG.10847.1	ENSMGAG00000010459	ENSMGAT00000011850	LRP2	MSTRG.43693	535	12435	-25.12	-0.5461	1	71	2952	3022
MSTRG.8143	MSTRG.8143.2	ENSMGAG00000010459	ENSMGAT00000011850	LRP2	MSTRG.43693	209	12435	-21.51	-0.1415	-1320	-1112	1167	1375
MSTRG.26332	MSTRG.26332.3	ENSMGAG00000010459	ENSMGAT00000011850	LRP2	MSTRG.43693	211	12435	-18.22	-9.11	-3350	-653	1	2698
MSTRG.6075	MSTRG.6075.2	ENSMGAG00000010459	ENSMGAT00000011850	LRP2	MSTRG.43693	2663	12435	-61.1	-30.55	-5068	81	1	5150
MSTRG.34915	MSTRG.34915.29	ENSMGAG00000010459	ENSMGAT00000011850	LRP2	MSTRG.43693	350	12435	-19.09	-9.545	-3168	-332	1	2837
MSTRG.26332	MSTRG.26332.3	ENSMGAG00000010459	ENSMGAT00000033428	LRP2	MSTRG.43693	211	12627	-21.5	-10.75	-3594	-857	1	2738
MSTRG.1945	MSTRG.1945.6	ENSMGAG00000010459	ENSMGAT00000011850	LRP2	MSTRG.43693	205	12435	-17.28	-0.1073	-2291	-2087	196	400
MSTRG.42665	MSTRG.42665.8	ENSMGAG00000010459	ENSMGAT00000021993	LRP2	MSTRG.43693	207	12504	-17.68	-0.1052	-1528	-1322	976	1182
MSTRG.8289	MSTRG.8289.3	ENSMGAG00000010459	ENSMGAT00000024627	LRP2	MSTRG.43693	2100	12171	-61.85	-30.925	-5056	-522	1	4535
MSTRG.8143	MSTRG.8143.2	ENSMGAG00000010459	ENSMGAT00000021993	LRP2	MSTRG.43693	209	12504	-23.28	-0.1265	-286	-78	2218	2426
MSTRG.26332	MSTRG.26332.3	ENSMGAG00000011517	ENSMGAT00000012938	RDH10	MSTRG.32591	211	1049	-21.92	-0.1379	1	182	868	1049
MSTRG.8143	MSTRG.8143.2	ENSMGAG00000011517	ENSMGAT00000012938	RDH10	MSTRG.32591	209	1049	-31.82	-0.1657	1	193	857	1049
MSTRG.26332	MSTRG.26332.3	ENSMGAG00000011517	ENSMGAT00000032278	RDH10	MSTRG.32591	211	933	-21.92	-0.1379	1	182	752	933
MSTRG.8143	MSTRG.8143.2	ENSMGAG00000011517	ENSMGAT00000032278	RDH10	MSTRG.32591	209	933	-31.82	-0.1657	1	193	741	933
MSTRG.8143	MSTRG.8143.2	ENSMGAG00000012025	ENSMGAT00000013524	TTC26	MSTRG.2586	209	2389	-25.04	-0.1304	-67	141	2113	2321
MSTRG.8143	MSTRG.8143.2	ENSMGAG00000012440	ENSMGAT00000014002	SLC34A2	MSTRG.36656	209	2043	-20.19	-0.1097	-1379	-1171	455	663
MSTRG.8143	MSTRG.8143.2	ENSMGAG00000012440	ENSMGAT00000027923	SLC34A2	MSTRG.36656	209	2136	-20.19	-0.1097	-1379	-1171	548	756
MSTRG.1945	MSTRG.1945.6	ENSMGAG00000012440	ENSMGAT00000027923	SLC34A2	MSTRG.36656	205	2136	-14.5	-0.1239	1	131	2006	2136
MSTRG.8143	MSTRG.8143.2	ENSMGAG00000012862	ENSMGAT00000014483	NDRG1	MSTRG.33728	209	865	-22.98	-0.136	-620	-412	36	244
MSTRG.26332	MSTRG.26332.3	ENSMGAG00000012862	ENSMGAT00000014483	NDRG1	MSTRG.33728	211	865	-21	-0.1489	1	205	661	865
MSTRG.26332	MSTRG.26332.3	ENSMGAG00000012904	ENSMGAT00000014516	RSPH3	MSTRG.22121	211	1225	-19.84	-0.1153	-858	-648	156	366
MSTRG.26332	MSTRG.26332.3	ENSMGAG00000012904	ENSMGAT00000031957	RSPH3	MSTRG.22121	211	1471	-19.84	-0.1153	-1104	-894	156	366
MSTRG.8143	MSTRG.8143.2	ENSMGAG00000012904	ENSMGAT00000031957	RSPH3	MSTRG.22121	209	1471	-21.84	-0.14	-18	190	1244	1452
MSTRG.8143	MSTRG.8143.2	ENSMGAG00000012904	ENSMGAT00000014516	RSPH3	MSTRG.22121	209	1225	-21.84	-0.14	-18	190	998	1206
MSTRG.42665	MSTRG.42665.8	ENSMGAG00000012904	ENSMGAT00000031957	RSPH3	MSTRG.22121	207	1471	-21.58	-0.1255	-1263	-1084	1	180
MSTRG.42665	MSTRG.42665.8	ENSMGAG00000012904	ENSMGAT00000014516	RSPH3	MSTRG.22121	207	1225	-21.58	-0.1255	-1017	-838	1	180
MSTRG.26332	MSTRG.26332.3	ENSMGAG00000013135	ENSMGAT00000031174	LGMN	MSTRG.39427	211	1675	-18.48	-0.1515	1	150	1526	1675
MSTRG.26332	MSTRG.26332.3	ENSMGAG00000013135	ENSMGAT00000014781	LGMN	MSTRG.39427	211	1531	-19.09	-0.1091	-1204	-994	116	326
MSTRG.26332	MSTRG.26332.3	ENSMGAG00000014344	ENSMGAT00000016126	F5	MSTRG.4558	211	5031	-17.21	-0.111	-2023	-1813	2797	3007
MSTRG.8143	MSTRG.8143.2	ENSMGAG00000014344	ENSMGAT00000022044	F5	MSTRG.4558	209	5238	-19.86	-0.1062	-2234	-2026	2795	3003
MSTRG.26332	MSTRG.26332.3	ENSMGAG00000014344	ENSMGAT00000022044	F5	MSTRG.4558	211	5238	-17.21	-0.111	-1936	-1726	3091	3301
MSTRG.1945	MSTRG.1945.6	ENSMGAG00000014344	ENSMGAT00000016126	F5	MSTRG.4558	205	5031	-17.09	-0.1005	-4195	-3991	631	835
MSTRG.8143	MSTRG.8143.2	ENSMGAG00000014344	ENSMGAT00000033454	F5	MSTRG.4558	209	5016	-19.86	-0.1062	-2012	-1804	2795	3003
MSTRG.1945	MSTRG.1945.6	ENSMGAG00000014344	ENSMGAT00000033454	F5	MSTRG.4558	205	5016	-17.09	-0.1005	-4180	-3976	631	835
MSTRG.8143	MSTRG.8143.2	ENSMGAG00000014344	ENSMGAT00000016126	F5	MSTRG.4558	209	5031	-18.73	-0.1023	-2877	-2669	1945	2153
MSTRG.26332	MSTRG.26332.3	ENSMGAG00000014344	ENSMGAT00000033454	F5	MSTRG.4558	211	5016	-17.21	-0.111	-1714	-1504	3091	3301
MSTRG.1945	MSTRG.1945.6	ENSMGAG00000014344	ENSMGAT00000022044	F5	MSTRG.4558	205	5238	-17.09	-0.1005	-4402	-4198	631	835
MSTRG.10847	MSTRG.10847.3	ENSMGAG00000014690	ENSMGAT00000016522	TMEM27	MSTRG.6539	250	372	-7.97	-0.2491	1	49	324	372
MSTRG.8143	MSTRG.8143.2	ENSMGAG00000014897	ENSMGAT00000037594	SLC15A1	MSTRG.3643	209	2783	-18.22	-0.1007	-568	-360	2006	2214
MSTRG.26332	MSTRG.26332.3	ENSMGAG00000014897	ENSMGAT00000037594	SLC15A1	MSTRG.3643	211	2783	-20.74	-0.1027	-889	-679	1683	1893
MSTRG.34915	MSTRG.34915.29	ENSMGAG00000014897	ENSMGAT00000016750	SLC15A1	MSTRG.3643	350	2896	-18.68	-0.1325	1	150	2747	2896
MSTRG.34915	MSTRG.34915.28	ENSMGAG00000014897	ENSMGAT00000016750	SLC15A1	MSTRG.3643	334	2896	-19.7	-0.1255	1	180	2717	2896
MSTRG.26332	MSTRG.26332.3	ENSMGAG00000015071	ENSMGAT00000016948	KL	MSTRG.8797	211	1408	-23.36	-0.135	-145	65	1052	1262
MSTRG.8143	MSTRG.8143.2	ENSMGAG00000015071	ENSMGAT00000016948	KL	MSTRG.8797	209	1408	-23.57	-0.1521	-199	9	1000	1208
MSTRG.10847	MSTRG.10847.2	ENSMGAG00000015071	ENSMGAT00000016948	KL	MSTRG.8797	350	1408	-14.01	-0.1309	1	189	1220	1408
MSTRG.8143	MSTRG.8143.2	ENSMGAG00000015828	ENSMGAT00000017743	RSPH9	MSTRG.21084	209	828	-24.62	-0.1263	-603	-395	16	224
MSTRG.8289	MSTRG.8289.6	ENSMGAG00000015828	ENSMGAT00000017743	RSPH9	MSTRG.21084	1402	828	-55.87	-0.1081	1	534	295	828
MSTRG.26332	MSTRG.26332.3	ENSMGAG00000015828	ENSMGAT00000017743	RSPH9	MSTRG.21084	211	828	-22.79	-0.2424	1	117	712	828
MSTRG.45871	MSTRG.45871.1	ENSMGAG00000015828	ENSMGAT00000017743	RSPH9	MSTRG.21084	5628	828	-50.5	-0.1256	1	422	407	828
MSTRG.17922	MSTRG.17922.1	ENSMGAG00000015828	ENSMGAT00000017743	RSPH9	MSTRG.21084	5747	828	-62.95	-0.1287	1	505	324	828

## Sheet: PROT_EvsDD
lncRNA_gene	lncRNA_transcript	target_gene	target_gene_id	target_name	target_transcript	probability
MSTRG.18092	MSTRG.18092.4	ENSMGAG00000002752	MSTRG.34197	CREB3L3	ENSMGAT00000003065	95.1967
MSTRG.18092	MSTRG.18092.3	ENSMGAG00000002949	MSTRG.34831	CLGN	ENSMGAT00000003291	91.1951
MSTRG.13098	MSTRG.13098.1	ENSMGAG00000003211	MSTRG.24877	TEKT3	ENSMGAT00000003610	90.4148
MSTRG.7010	MSTRG.7010.4	ENSMGAG00000003211	MSTRG.24877	TEKT3	ENSMGAT00000003610	90.8747
MSTRG.14095	MSTRG.14095.1	ENSMGAG00000003211	MSTRG.24877	TEKT3	ENSMGAT00000003610	90.272
MSTRG.18092	MSTRG.18092.2	ENSMGAG00000003211	MSTRG.24877	TEKT3	ENSMGAT00000003610	91.1927
MSTRG.18092	MSTRG.18092.1	ENSMGAG00000003211	MSTRG.24877	TEKT3	ENSMGAT00000003610	91.2459
MSTRG.44000	MSTRG.44000.3	ENSMGAG00000003211	MSTRG.24877	TEKT3	ENSMGAT00000003610	90.1516
MSTRG.17922	MSTRG.17922.2	ENSMGAG00000003211	MSTRG.24877	TEKT3	ENSMGAT00000003610	91.3533
MSTRG.17922	MSTRG.17922.3	ENSMGAG00000003211	MSTRG.24877	TEKT3	ENSMGAT00000003610	91.1801
MSTRG.44412	MSTRG.44412.1	ENSMGAG00000003211	MSTRG.24877	TEKT3	ENSMGAT00000003610	91.3777
MSTRG.17922	MSTRG.17922.1	ENSMGAG00000003211	MSTRG.24877	TEKT3	ENSMGAT00000003610	91.4209
MSTRG.45871	MSTRG.45871.1	ENSMGAG00000003211	MSTRG.24877	TEKT3	ENSMGAT00000003610	91.1411
MSTRG.17922	MSTRG.17922.4	ENSMGAG00000003211	MSTRG.24877	TEKT3	ENSMGAT00000003610	91.3593
MSTRG.7010	MSTRG.7010.3	ENSMGAG00000003211	MSTRG.24877	TEKT3	ENSMGAT00000003610	91.1583
MSTRG.7010	MSTRG.7010.2	ENSMGAG00000003211	MSTRG.24877	TEKT3	ENSMGAT00000003610	91.3465
MSTRG.18092	MSTRG.18092.3	ENSMGAG00000003211	MSTRG.24877	TEKT3	ENSMGAT00000003610	94.5582
MSTRG.7010	MSTRG.7010.2	ENSMGAG00000003476	MSTRG.14095	DRC7	ENSMGAT00000003907	92.2968
MSTRG.44000	MSTRG.44000.3	ENSMGAG00000003476	MSTRG.14095	DRC7	ENSMGAT00000035089	91.0973
MSTRG.18092	MSTRG.18092.1	ENSMGAG00000003476	MSTRG.14095	DRC7	ENSMGAT00000003907	92.6537
MSTRG.45871	MSTRG.45871.1	ENSMGAG00000003476	MSTRG.14095	DRC7	ENSMGAT00000025930	93.7158
MSTRG.19361	MSTRG.19361.6	ENSMGAG00000003476	MSTRG.14095	DRC7	ENSMGAT00000025930	90.7459
MSTRG.14078	MSTRG.14078.4	ENSMGAG00000003476	MSTRG.14095	DRC7	ENSMGAT00000035089	92.4357
MSTRG.7010	MSTRG.7010.2	ENSMGAG00000003476	MSTRG.14095	DRC7	ENSMGAT00000035089	93.0463
MSTRG.17922	MSTRG.17922.4	ENSMGAG00000003476	MSTRG.14095	DRC7	ENSMGAT00000003907	92.6628
MSTRG.10897	MSTRG.10897.1	ENSMGAG00000003476	MSTRG.14095	DRC7	ENSMGAT00000025930	93.2268
MSTRG.34915	MSTRG.34915.2	ENSMGAG00000003476	MSTRG.14095	DRC7	ENSMGAT00000003907	91.278
MSTRG.14095	MSTRG.14095.1	ENSMGAG00000003476	MSTRG.14095	DRC7	ENSMGAT00000003907	92.7602
MSTRG.18092	MSTRG.18092.2	ENSMGAG00000003476	MSTRG.14095	DRC7	ENSMGAT00000035089	93.2332
MSTRG.14095	MSTRG.14095.3	ENSMGAG00000003476	MSTRG.14095	DRC7	ENSMGAT00000025930	92.7695
MSTRG.14095	MSTRG.14095.3	ENSMGAG00000003476	MSTRG.14095	DRC7	ENSMGAT00000003907	92.1571
MSTRG.6075	MSTRG.6075.2	ENSMGAG00000003476	MSTRG.14095	DRC7	ENSMGAT00000035089	90.0634
MSTRG.7010	MSTRG.7010.3	ENSMGAG00000003476	MSTRG.14095	DRC7	ENSMGAT00000035089	93.0692
MSTRG.34915	MSTRG.34915.2	ENSMGAG00000003476	MSTRG.14095	DRC7	ENSMGAT00000025930	92.1851
MSTRG.18092	MSTRG.18092.1	ENSMGAG00000003476	MSTRG.14095	DRC7	ENSMGAT00000035089	93.2929
MSTRG.17922	MSTRG.17922.1	ENSMGAG00000003476	MSTRG.14095	DRC7	ENSMGAT00000003907	92.5457
MSTRG.18092	MSTRG.18092.3	ENSMGAG00000003476	MSTRG.14095	DRC7	ENSMGAT00000035089	95.7796
MSTRG.34915	MSTRG.34915.22	ENSMGAG00000003476	MSTRG.14095	DRC7	ENSMGAT00000003907	91.1701
MSTRG.30166	MSTRG.30166.1	ENSMGAG00000003476	MSTRG.14095	DRC7	ENSMGAT00000035089	90.7479
MSTRG.17922	MSTRG.17922.1	ENSMGAG00000003476	MSTRG.14095	DRC7	ENSMGAT00000025930	93.4091
MSTRG.34915	MSTRG.34915.22	ENSMGAG00000003476	MSTRG.14095	DRC7	ENSMGAT00000035089	91.7747
MSTRG.6075	MSTRG.6075.1	ENSMGAG00000003476	MSTRG.14095	DRC7	ENSMGAT00000025930	92.8031
MSTRG.17922	MSTRG.17922.2	ENSMGAG00000003476	MSTRG.14095	DRC7	ENSMGAT00000025930	93.521
MSTRG.10897	MSTRG.10897.1	ENSMGAG00000003476	MSTRG.14095	DRC7	ENSMGAT00000003907	92.45
MSTRG.7010	MSTRG.7010.3	ENSMGAG00000003476	MSTRG.14095	DRC7	ENSMGAT00000003907	92.2759
MSTRG.30166	MSTRG.30166.1	ENSMGAG00000003476	MSTRG.14095	DRC7	ENSMGAT00000025930	90.4909
MSTRG.14095	MSTRG.14095.1	ENSMGAG00000003476	MSTRG.14095	DRC7	ENSMGAT00000025930	93.5631
MSTRG.34915	MSTRG.34915.23	ENSMGAG00000003476	MSTRG.14095	DRC7	ENSMGAT00000035089	90.0594
MSTRG.45871	MSTRG.45871.1	ENSMGAG00000003476	MSTRG.14095	DRC7	ENSMGAT00000035089	93.4123
MSTRG.30166	MSTRG.30166.1	ENSMGAG00000003476	MSTRG.14095	DRC7	ENSMGAT00000003907	90.201
MSTRG.18092	MSTRG.18092.3	ENSMGAG00000003476	MSTRG.14095	DRC7	ENSMGAT00000003907	94.9947
MSTRG.18092	MSTRG.18092.1	ENSMGAG00000003476	MSTRG.14095	DRC7	ENSMGAT00000025930	93.4874
MSTRG.18092	MSTRG.18092.2	ENSMGAG00000003476	MSTRG.14095	DRC7	ENSMGAT00000003907	92.5832
MSTRG.45871	MSTRG.45871.1	ENSMGAG00000003476	MSTRG.14095	DRC7	ENSMGAT00000003907	92.8284
MSTRG.44412	MSTRG.44412.1	ENSMGAG00000003476	MSTRG.14095	DRC7	ENSMGAT00000035089	93.2536
MSTRG.17922	MSTRG.17922.3	ENSMGAG00000003476	MSTRG.14095	DRC7	ENSMGAT00000035089	93.2559
MSTRG.13098	MSTRG.13098.1	ENSMGAG00000003476	MSTRG.14095	DRC7	ENSMGAT00000025930	93.6885
MSTRG.14078	MSTRG.14078.4	ENSMGAG00000003476	MSTRG.14095	DRC7	ENSMGAT00000003907	91.9627
MSTRG.34915	MSTRG.34915.2	ENSMGAG00000003476	MSTRG.14095	DRC7	ENSMGAT00000035089	91.9788
MSTRG.10897	MSTRG.10897.1	ENSMGAG00000003476	MSTRG.14095	DRC7	ENSMGAT00000035089	92.7979
MSTRG.7010	MSTRG.7010.4	ENSMGAG00000003476	MSTRG.14095	DRC7	ENSMGAT00000035089	92.9861
MSTRG.44412	MSTRG.44412.1	ENSMGAG00000003476	MSTRG.14095	DRC7	ENSMGAT00000003907	92.4632
MSTRG.44412	MSTRG.44412.1	ENSMGAG00000003476	MSTRG.14095	DRC7	ENSMGAT00000025930	93.355
MSTRG.13098	MSTRG.13098.1	ENSMGAG00000003476	MSTRG.14095	DRC7	ENSMGAT00000035089	93.3196
MSTRG.17922	MSTRG.17922.5	ENSMGAG00000003476	MSTRG.14095	DRC7	ENSMGAT00000003907	91.4236
MSTRG.17922	MSTRG.17922.3	ENSMGAG00000003476	MSTRG.14095	DRC7	ENSMGAT00000025930	93.4918
MSTRG.34915	MSTRG.34915.23	ENSMGAG00000003476	MSTRG.14095	DRC7	ENSMGAT00000025930	90.4022
MSTRG.19361	MSTRG.19361.6	ENSMGAG00000003476	MSTRG.14095	DRC7	ENSMGAT00000035089	90.3782
MSTRG.17922	MSTRG.17922.5	ENSMGAG00000003476	MSTRG.14095	DRC7	ENSMGAT00000035089	92.0684
MSTRG.34915	MSTRG.34915.4	ENSMGAG00000003476	MSTRG.14095	DRC7	ENSMGAT00000003907	91.268
MSTRG.17922	MSTRG.17922.5	ENSMGAG00000003476	MSTRG.14095	DRC7	ENSMGAT00000025930	92.422
MSTRG.18092	MSTRG.18092.2	ENSMGAG00000003476	MSTRG.14095	DRC7	ENSMGAT00000025930	93.4131
MSTRG.34915	MSTRG.34915.4	ENSMGAG00000003476	MSTRG.14095	DRC7	ENSMGAT00000035089	92.033
MSTRG.7010	MSTRG.7010.4	ENSMGAG00000003476	MSTRG.14095	DRC7	ENSMGAT00000003907	92.377
MSTRG.8289	MSTRG.8289.1	ENSMGAG00000003476	MSTRG.14095	DRC7	ENSMGAT00000025930	90.4774
MSTRG.13098	MSTRG.13098.1	ENSMGAG00000003476	MSTRG.14095	DRC7	ENSMGAT00000003907	92.7588
MSTRG.18092	MSTRG.18092.3	ENSMGAG00000003476	MSTRG.14095	DRC7	ENSMGAT00000025930	95.9915
MSTRG.6075	MSTRG.6075.1	ENSMGAG00000003476	MSTRG.14095	DRC7	ENSMGAT00000003907	91.8033
MSTRG.7010	MSTRG.7010.2	ENSMGAG00000003476	MSTRG.14095	DRC7	ENSMGAT00000025930	92.8231
MSTRG.17922	MSTRG.17922.3	ENSMGAG00000003476	MSTRG.14095	DRC7	ENSMGAT00000003907	92.5913
MSTRG.14095	MSTRG.14095.3	ENSMGAG00000003476	MSTRG.14095	DRC7	ENSMGAT00000035089	92.3517
MSTRG.34915	MSTRG.34915.4	ENSMGAG00000003476	MSTRG.14095	DRC7	ENSMGAT00000025930	92.248
MSTRG.14078	MSTRG.14078.4	ENSMGAG00000003476	MSTRG.14095	DRC7	ENSMGAT00000025930	92.7905
MSTRG.6075	MSTRG.6075.1	ENSMGAG00000003476	MSTRG.14095	DRC7	ENSMGAT00000035089	92.4936
MSTRG.34915	MSTRG.34915.22	ENSMGAG00000003476	MSTRG.14095	DRC7	ENSMGAT00000025930	92.1412
MSTRG.17922	MSTRG.17922.2	ENSMGAG00000003476	MSTRG.14095	DRC7	ENSMGAT00000003907	92.6404
MSTRG.44000	MSTRG.44000.3	ENSMGAG00000003476	MSTRG.14095	DRC7	ENSMGAT00000003907	90.6799
MSTRG.7010	MSTRG.7010.4	ENSMGAG00000003476	MSTRG.14095	DRC7	ENSMGAT00000025930	93.1778
MSTRG.7010	MSTRG.7010.3	ENSMGAG00000003476	MSTRG.14095	DRC7	ENSMGAT00000025930	93.0675
MSTRG.8289	MSTRG.8289.1	ENSMGAG00000003476	MSTRG.14095	DRC7	ENSMGAT00000035089	90.0493
MSTRG.6075	MSTRG.6075.2	ENSMGAG00000003476	MSTRG.14095	DRC7	ENSMGAT00000025930	90.2598
MSTRG.17922	MSTRG.17922.4	ENSMGAG00000003476	MSTRG.14095	DRC7	ENSMGAT00000025930	93.5585
MSTRG.17922	MSTRG.17922.2	ENSMGAG00000003476	MSTRG.14095	DRC7	ENSMGAT00000035089	93.3358
MSTRG.17922	MSTRG.17922.1	ENSMGAG00000003476	MSTRG.14095	DRC7	ENSMGAT00000035089	93.3029
MSTRG.14095	MSTRG.14095.1	ENSMGAG00000003476	MSTRG.14095	DRC7	ENSMGAT00000035089	93.1691
MSTRG.17922	MSTRG.17922.4	ENSMGAG00000003476	MSTRG.14095	DRC7	ENSMGAT00000035089	93.3507
MSTRG.13979	MSTRG.13979.9	ENSMGAG00000003675	MSTRG.14120	CCDC113	ENSMGAT00000004111	91.3148
MSTRG.18092	MSTRG.18092.3	ENSMGAG00000003675	MSTRG.14120	CCDC113	ENSMGAT00000004111	90.6267
MSTRG.18092	MSTRG.18092.3	ENSMGAG00000003970	MSTRG.26555	HNF4A	ENSMGAT00000004447	90.2959
MSTRG.18092	MSTRG.18092.3	ENSMGAG00000004246	MSTRG.34218	PCSK4	ENSMGAT00000004754	93.7883
MSTRG.18092	MSTRG.18092.3	ENSMGAG00000004246	MSTRG.34218	PCSK4	ENSMGAT00000025888	92.4753
MSTRG.18092	MSTRG.18092.3	ENSMGAG00000004246	MSTRG.34218	PCSK4	ENSMGAT00000022321	93.4298
MSTRG.18092	MSTRG.18092.3	ENSMGAG00000004246	MSTRG.34218	PCSK4	ENSMGAT00000028735	93.1904
MSTRG.32272	MSTRG.32272.2	ENSMGAG00000004246	MSTRG.34218	PCSK4	ENSMGAT00000028735	91.2359
MSTRG.34915	MSTRG.34915.2	ENSMGAG00000004698	MSTRG.34956	PLK4	ENSMGAT00000005282	91.6197
MSTRG.18092	MSTRG.18092.2	ENSMGAG00000004698	MSTRG.34956	PLK4	ENSMGAT00000005282	93.0015
MSTRG.7010	MSTRG.7010.3	ENSMGAG00000004698	MSTRG.34956	PLK4	ENSMGAT00000005282	92.9571
MSTRG.10897	MSTRG.10897.1	ENSMGAG00000004698	MSTRG.34956	PLK4	ENSMGAT00000026146	91.6013
MSTRG.45871	MSTRG.45871.1	ENSMGAG00000004698	MSTRG.34956	PLK4	ENSMGAT00000005282	93.0082
MSTRG.34915	MSTRG.34915.4	ENSMGAG00000004698	MSTRG.34956	PLK4	ENSMGAT00000026146	90.4929
MSTRG.7010	MSTRG.7010.4	ENSMGAG00000004698	MSTRG.34956	PLK4	ENSMGAT00000026146	91.7179
MSTRG.7010	MSTRG.7010.4	ENSMGAG00000004698	MSTRG.34956	PLK4	ENSMGAT00000005282	92.7108
MSTRG.18092	MSTRG.18092.3	ENSMGAG00000004698	MSTRG.34956	PLK4	ENSMGAT00000005282	96.1214
MSTRG.14095	MSTRG.14095.3	ENSMGAG00000004698	MSTRG.34956	PLK4	ENSMGAT00000026146	91.0992
MSTRG.14095	MSTRG.14095.1	ENSMGAG00000004698	MSTRG.34956	PLK4	ENSMGAT00000005282	92.3289
MSTRG.14095	MSTRG.14095.1	ENSMGAG00000004698	MSTRG.34956	PLK4	ENSMGAT00000026146	91.9278
MSTRG.6075	MSTRG.6075.1	ENSMGAG00000004698	MSTRG.34956	PLK4	ENSMGAT00000026146	90.8686
MSTRG.30166	MSTRG.30166.1	ENSMGAG00000004698	MSTRG.34956	PLK4	ENSMGAT00000005282	90.6135
MSTRG.13098	MSTRG.13098.1	ENSMGAG00000004698	MSTRG.34956	PLK4	ENSMGAT00000005282	92.6715
MSTRG.17922	MSTRG.17922.1	ENSMGAG00000004698	MSTRG.34956	PLK4	ENSMGAT00000026146	92.2575
MSTRG.10897	MSTRG.10897.1	ENSMGAG00000004698	MSTRG.34956	PLK4	ENSMGAT00000005282	91.6501
MSTRG.17922	MSTRG.17922.5	ENSMGAG00000004698	MSTRG.34956	PLK4	ENSMGAT00000005282	91.4954
MSTRG.44412	MSTRG.44412.1	ENSMGAG00000004698	MSTRG.34956	PLK4	ENSMGAT00000005282	93.1142
MSTRG.18092	MSTRG.18092.1	ENSMGAG00000004698	MSTRG.34956	PLK4	ENSMGAT00000005282	93.0359
MSTRG.34915	MSTRG.34915.2	ENSMGAG00000004698	MSTRG.34956	PLK4	ENSMGAT00000026146	90.4372
MSTRG.17922	MSTRG.17922.4	ENSMGAG00000004698	MSTRG.34956	PLK4	ENSMGAT00000005282	93.1002
MSTRG.14078	MSTRG.14078.4	ENSMGAG00000004698	MSTRG.34956	PLK4	ENSMGAT00000026146	91.0809
MSTRG.7010	MSTRG.7010.3	ENSMGAG00000004698	MSTRG.34956	PLK4	ENSMGAT00000026146	91.8688
MSTRG.17922	MSTRG.17922.2	ENSMGAG00000004698	MSTRG.34956	PLK4	ENSMGAT00000026146	92.2218
MSTRG.45871	MSTRG.45871.1	ENSMGAG00000004698	MSTRG.34956	PLK4	ENSMGAT00000026146	92.2157
MSTRG.34915	MSTRG.34915.4	ENSMGAG00000004698	MSTRG.34956	PLK4	ENSMGAT00000005282	91.6827
MSTRG.17922	MSTRG.17922.1	ENSMGAG00000004698	MSTRG.34956	PLK4	ENSMGAT00000005282	93.1546
MSTRG.17922	MSTRG.17922.4	ENSMGAG00000004698	MSTRG.34956	PLK4	ENSMGAT00000026146	92.2472
MSTRG.7010	MSTRG.7010.2	ENSMGAG00000004698	MSTRG.34956	PLK4	ENSMGAT00000026146	91.9933
MSTRG.18092	MSTRG.18092.1	ENSMGAG00000004698	MSTRG.34956	PLK4	ENSMGAT00000026146	92.1468
MSTRG.17922	MSTRG.17922.2	ENSMGAG00000004698	MSTRG.34956	PLK4	ENSMGAT00000005282	93.1162
MSTRG.44000	MSTRG.44000.3	ENSMGAG00000004698	MSTRG.34956	PLK4	ENSMGAT00000005282	91.8796
MSTRG.17922	MSTRG.17922.3	ENSMGAG00000004698	MSTRG.34956	PLK4	ENSMGAT00000026146	92.0636
MSTRG.34915	MSTRG.34915.22	ENSMGAG00000004698	MSTRG.34956	PLK4	ENSMGAT00000005282	91.1006
MSTRG.17922	MSTRG.17922.5	ENSMGAG00000004698	MSTRG.34956	PLK4	ENSMGAT00000026146	90.5366
MSTRG.14095	MSTRG.14095.3	ENSMGAG00000004698	MSTRG.34956	PLK4	ENSMGAT00000005282	91.356
MSTRG.6075	MSTRG.6075.1	ENSMGAG00000004698	MSTRG.34956	PLK4	ENSMGAT00000005282	91.9949
MSTRG.18092	MSTRG.18092.3	ENSMGAG00000004698	MSTRG.34956	PLK4	ENSMGAT00000026146	95.4835
MSTRG.44000	MSTRG.44000.3	ENSMGAG00000004698	MSTRG.34956	PLK4	ENSMGAT00000026146	90.695
MSTRG.18092	MSTRG.18092.2	ENSMGAG00000004698	MSTRG.34956	PLK4	ENSMGAT00000026146	92.0332
MSTRG.14078	MSTRG.14078.4	ENSMGAG00000004698	MSTRG.34956	PLK4	ENSMGAT00000005282	91.7637
MSTRG.7010	MSTRG.7010.2	ENSMGAG00000004698	MSTRG.34956	PLK4	ENSMGAT00000005282	93.0708
MSTRG.44412	MSTRG.44412.1	ENSMGAG00000004698	MSTRG.34956	PLK4	ENSMGAT00000026146	92.1687
MSTRG.17922	MSTRG.17922.3	ENSMGAG00000004698	MSTRG.34956	PLK4	ENSMGAT00000005282	92.9636
MSTRG.13098	MSTRG.13098.1	ENSMGAG00000004698	MSTRG.34956	PLK4	ENSMGAT00000026146	92.0432
MSTRG.34915	MSTRG.34915.22	ENSMGAG00000004698	MSTRG.34956	PLK4	ENSMGAT00000026146	90.0418
MSTRG.13979	MSTRG.13979.9	ENSMGAG00000005546	MSTRG.44991	PLA2G12B	ENSMGAT00000033387	91.33
MSTRG.18092	MSTRG.18092.3	ENSMGAG00000005546	MSTRG.44991	PLA2G12B	ENSMGAT00000033387	91.0576
MSTRG.17922	MSTRG.17922.4	ENSMGAG00000005787	MSTRG.18526	CORO1C	ENSMGAT00000006546	91.2469
MSTRG.7010	MSTRG.7010.4	ENSMGAG00000005787	MSTRG.18526	CORO1C	ENSMGAT00000006546	90.823
MSTRG.13098	MSTRG.13098.1	ENSMGAG00000005787	MSTRG.18526	CORO1C	ENSMGAT00000006546	90.9043
MSTRG.7010	MSTRG.7010.3	ENSMGAG00000005787	MSTRG.18526	CORO1C	ENSMGAT00000006546	91.1496
MSTRG.18092	MSTRG.18092.3	ENSMGAG00000005787	MSTRG.18526	CORO1C	ENSMGAT00000006546	93.5917
MSTRG.14095	MSTRG.14095.1	ENSMGAG00000005787	MSTRG.18526	CORO1C	ENSMGAT00000006546	90.6431
MSTRG.6075	MSTRG.6075.1	ENSMGAG00000005787	MSTRG.18526	CORO1C	ENSMGAT00000006546	90.0217
MSTRG.18092	MSTRG.18092.2	ENSMGAG00000005787	MSTRG.18526	CORO1C	ENSMGAT00000006546	91.1395
MSTRG.45871	MSTRG.45871.1	ENSMGAG00000005787	MSTRG.18526	CORO1C	ENSMGAT00000006546	91.1828
MSTRG.44412	MSTRG.44412.1	ENSMGAG00000005787	MSTRG.18526	CORO1C	ENSMGAT00000006546	91.2876
MSTRG.17922	MSTRG.17922.3	ENSMGAG00000005787	MSTRG.18526	CORO1C	ENSMGAT00000006546	91.0793
MSTRG.7010	MSTRG.7010.2	ENSMGAG00000005787	MSTRG.18526	CORO1C	ENSMGAT00000006546	91.2766
MSTRG.10897	MSTRG.10897.1	ENSMGAG00000005787	MSTRG.18526	CORO1C	ENSMGAT00000006546	90.0724
MSTRG.17922	MSTRG.17922.2	ENSMGAG00000005787	MSTRG.18526	CORO1C	ENSMGAT00000006546	91.2473
MSTRG.18092	MSTRG.18092.1	ENSMGAG00000005787	MSTRG.18526	CORO1C	ENSMGAT00000006546	91.1843
MSTRG.17922	MSTRG.17922.1	ENSMGAG00000005787	MSTRG.18526	CORO1C	ENSMGAT00000006546	91.3504
MSTRG.30166	MSTRG.30166.1	ENSMGAG00000006047	MSTRG.25127	CCDC40	ENSMGAT00000036434	90.435
MSTRG.44000	MSTRG.44000.3	ENSMGAG00000006047	MSTRG.25127	CCDC40	ENSMGAT00000006775	91.3705
MSTRG.14095	MSTRG.14095.1	ENSMGAG00000006047	MSTRG.25127	CCDC40	ENSMGAT00000006775	91.8232
MSTRG.13098	MSTRG.13098.1	ENSMGAG00000006047	MSTRG.25127	CCDC40	ENSMGAT00000036434	92.1226
MSTRG.45871	MSTRG.45871.1	ENSMGAG00000006047	MSTRG.25127	CCDC40	ENSMGAT00000036434	92.6608
MSTRG.7010	MSTRG.7010.2	ENSMGAG00000006047	MSTRG.25127	CCDC40	ENSMGAT00000036434	92.866
MSTRG.14078	MSTRG.14078.4	ENSMGAG00000006047	MSTRG.25127	CCDC40	ENSMGAT00000006775	91.163
MSTRG.30166	MSTRG.30166.1	ENSMGAG00000006047	MSTRG.25127	CCDC40	ENSMGAT00000006775	90.1817
MSTRG.18092	MSTRG.18092.1	ENSMGAG00000006047	MSTRG.25127	CCDC40	ENSMGAT00000006775	92.535
MSTRG.7010	MSTRG.7010.2	ENSMGAG00000006047	MSTRG.25127	CCDC40	ENSMGAT00000006775	92.6133
MSTRG.17922	MSTRG.17922.3	ENSMGAG00000006047	MSTRG.25127	CCDC40	ENSMGAT00000036434	92.6453
MSTRG.14095	MSTRG.14095.1	ENSMGAG00000006047	MSTRG.25127	CCDC40	ENSMGAT00000036434	91.8509
MSTRG.44412	MSTRG.44412.1	ENSMGAG00000006047	MSTRG.25127	CCDC40	ENSMGAT00000006775	92.6175
MSTRG.10897	MSTRG.10897.1	ENSMGAG00000006047	MSTRG.25127	CCDC40	ENSMGAT00000006775	90.6685
MSTRG.7010	MSTRG.7010.3	ENSMGAG00000006047	MSTRG.25127	CCDC40	ENSMGAT00000006775	92.5018
MSTRG.13098	MSTRG.13098.1	ENSMGAG00000006047	MSTRG.25127	CCDC40	ENSMGAT00000006775	92.0723
MSTRG.14095	MSTRG.14095.3	ENSMGAG00000006047	MSTRG.25127	CCDC40	ENSMGAT00000036434	90.406
MSTRG.34915	MSTRG.34915.2	ENSMGAG00000006047	MSTRG.25127	CCDC40	ENSMGAT00000036434	91.4217
MSTRG.6075	MSTRG.6075.1	ENSMGAG00000006047	MSTRG.25127	CCDC40	ENSMGAT00000036434	91.7946
MSTRG.45871	MSTRG.45871.1	ENSMGAG00000006047	MSTRG.25127	CCDC40	ENSMGAT00000006775	92.4803
MSTRG.7010	MSTRG.7010.4	ENSMGAG00000006047	MSTRG.25127	CCDC40	ENSMGAT00000036434	92.4442
MSTRG.34915	MSTRG.34915.4	ENSMGAG00000006047	MSTRG.25127	CCDC40	ENSMGAT00000036434	91.4651
MSTRG.14095	MSTRG.14095.3	ENSMGAG00000006047	MSTRG.25127	CCDC40	ENSMGAT00000006775	90.4353
MSTRG.10897	MSTRG.10897.1	ENSMGAG00000006047	MSTRG.25127	CCDC40	ENSMGAT00000036434	90.1563
MSTRG.17922	MSTRG.17922.2	ENSMGAG00000006047	MSTRG.25127	CCDC40	ENSMGAT00000036434	92.8072
MSTRG.7010	MSTRG.7010.3	ENSMGAG00000006047	MSTRG.25127	CCDC40	ENSMGAT00000036434	92.748
MSTRG.18092	MSTRG.18092.2	ENSMGAG00000006047	MSTRG.25127	CCDC40	ENSMGAT00000006775	92.5255
MSTRG.17922	MSTRG.17922.4	ENSMGAG00000006047	MSTRG.25127	CCDC40	ENSMGAT00000006775	92.5893
MSTRG.34915	MSTRG.34915.2	ENSMGAG00000006047	MSTRG.25127	CCDC40	ENSMGAT00000006775	91.1815
MSTRG.44000	MSTRG.44000.3	ENSMGAG00000006047	MSTRG.25127	CCDC40	ENSMGAT00000036434	91.6425
MSTRG.17922	MSTRG.17922.2	ENSMGAG00000006047	MSTRG.25127	CCDC40	ENSMGAT00000006775	92.5926
MSTRG.6075	MSTRG.6075.1	ENSMGAG00000006047	MSTRG.25127	CCDC40	ENSMGAT00000006775	91.5579
MSTRG.34915	MSTRG.34915.4	ENSMGAG00000006047	MSTRG.25127	CCDC40	ENSMGAT00000006775	91.2303
MSTRG.17922	MSTRG.17922.3	ENSMGAG00000006047	MSTRG.25127	CCDC40	ENSMGAT00000006775	92.4308
MSTRG.17922	MSTRG.17922.5	ENSMGAG00000006047	MSTRG.25127	CCDC40	ENSMGAT00000036434	91.1063
MSTRG.17922	MSTRG.17922.4	ENSMGAG00000006047	MSTRG.25127	CCDC40	ENSMGAT00000036434	92.7941
MSTRG.17922	MSTRG.17922.1	ENSMGAG00000006047	MSTRG.25127	CCDC40	ENSMGAT00000036434	92.8692
MSTRG.17922	MSTRG.17922.1	ENSMGAG00000006047	MSTRG.25127	CCDC40	ENSMGAT00000006775	92.6541
MSTRG.14078	MSTRG.14078.4	ENSMGAG00000006047	MSTRG.25127	CCDC40	ENSMGAT00000036434	91.2899
MSTRG.17922	MSTRG.17922.5	ENSMGAG00000006047	MSTRG.25127	CCDC40	ENSMGAT00000006775	90.9427
MSTRG.34915	MSTRG.34915.22	ENSMGAG00000006047	MSTRG.25127	CCDC40	ENSMGAT00000006775	90.6643
MSTRG.18092	MSTRG.18092.2	ENSMGAG00000006047	MSTRG.25127	CCDC40	ENSMGAT00000036434	92.7578
MSTRG.18092	MSTRG.18092.1	ENSMGAG00000006047	MSTRG.25127	CCDC40	ENSMGAT00000036434	92.7557
MSTRG.44412	MSTRG.44412.1	ENSMGAG00000006047	MSTRG.25127	CCDC40	ENSMGAT00000036434	92.8381
MSTRG.7010	MSTRG.7010.4	ENSMGAG00000006047	MSTRG.25127	CCDC40	ENSMGAT00000006775	92.2043
MSTRG.34915	MSTRG.34915.22	ENSMGAG00000006047	MSTRG.25127	CCDC40	ENSMGAT00000036434	90.8842
MSTRG.18092	MSTRG.18092.3	ENSMGAG00000006076	MSTRG.19389	SPACA9	ENSMGAT00000006793	91.3221
MSTRG.18092	MSTRG.18092.1	ENSMGAG00000006791	MSTRG.666	CDHR3	ENSMGAT00000031804	91.9516
MSTRG.44000	MSTRG.44000.3	ENSMGAG00000006791	MSTRG.666	CDHR3	ENSMGAT00000031804	90.2857
MSTRG.45871	MSTRG.45871.1	ENSMGAG00000006791	MSTRG.666	CDHR3	ENSMGAT00000031804	92.0965
MSTRG.17922	MSTRG.17922.2	ENSMGAG00000006791	MSTRG.666	CDHR3	ENSMGAT00000031804	92.0029
MSTRG.34915	MSTRG.34915.2	ENSMGAG00000006791	MSTRG.666	CDHR3	ENSMGAT00000031804	90.2931
MSTRG.44412	MSTRG.44412.1	ENSMGAG00000006791	MSTRG.666	CDHR3	ENSMGAT00000031804	91.9461
MSTRG.18092	MSTRG.18092.3	ENSMGAG00000006791	MSTRG.666	CDHR3	ENSMGAT00000031804	95.035
MSTRG.17922	MSTRG.17922.1	ENSMGAG00000006791	MSTRG.666	CDHR3	ENSMGAT00000031804	92.041
MSTRG.17922	MSTRG.17922.5	ENSMGAG00000006791	MSTRG.666	CDHR3	ENSMGAT00000031804	90.4262
MSTRG.13979	MSTRG.13979.9	ENSMGAG00000006791	MSTRG.666	CDHR3	ENSMGAT00000031804	91.8426
MSTRG.7010	MSTRG.7010.4	ENSMGAG00000006791	MSTRG.666	CDHR3	ENSMGAT00000031804	91.5545
MSTRG.34915	MSTRG.34915.4	ENSMGAG00000006791	MSTRG.666	CDHR3	ENSMGAT00000031804	90.3596
MSTRG.7010	MSTRG.7010.3	ENSMGAG00000006791	MSTRG.666	CDHR3	ENSMGAT00000031804	91.645
MSTRG.14095	MSTRG.14095.3	ENSMGAG00000006791	MSTRG.666	CDHR3	ENSMGAT00000031804	91.2306
MSTRG.6075	MSTRG.6075.1	ENSMGAG00000006791	MSTRG.666	CDHR3	ENSMGAT00000031804	90.8041
MSTRG.14095	MSTRG.14095.1	ENSMGAG00000006791	MSTRG.666	CDHR3	ENSMGAT00000031804	91.9247
MSTRG.18092	MSTRG.18092.2	ENSMGAG00000006791	MSTRG.666	CDHR3	ENSMGAT00000031804	91.8404
MSTRG.7010	MSTRG.7010.2	ENSMGAG00000006791	MSTRG.666	CDHR3	ENSMGAT00000031804	91.7045
MSTRG.10897	MSTRG.10897.1	ENSMGAG00000006791	MSTRG.666	CDHR3	ENSMGAT00000031804	91.6263
MSTRG.13098	MSTRG.13098.1	ENSMGAG00000006791	MSTRG.666	CDHR3	ENSMGAT00000031804	91.9794
MSTRG.17922	MSTRG.17922.3	ENSMGAG00000006791	MSTRG.666	CDHR3	ENSMGAT00000031804	91.8912
MSTRG.14078	MSTRG.14078.4	ENSMGAG00000006791	MSTRG.666	CDHR3	ENSMGAT00000031804	91.0721
MSTRG.17922	MSTRG.17922.4	ENSMGAG00000006791	MSTRG.666	CDHR3	ENSMGAT00000031804	92.0543
MSTRG.42136	MSTRG.42136.2	ENSMGAG00000010459	MSTRG.43693	LRP2	ENSMGAT00000011850	94.9087
MSTRG.6075	MSTRG.6075.2	ENSMGAG00000010459	MSTRG.43693	LRP2	ENSMGAT00000024627	94.8314
MSTRG.17922	MSTRG.17922.3	ENSMGAG00000010459	MSTRG.43693	LRP2	ENSMGAT00000021993	96.8992
MSTRG.42665	MSTRG.42665.2	ENSMGAG00000010459	MSTRG.43693	LRP2	ENSMGAT00000033428	94.0522
MSTRG.17922	MSTRG.17922.5	ENSMGAG00000010459	MSTRG.43693	LRP2	ENSMGAT00000011850	96.3167
MSTRG.18092	MSTRG.18092.2	ENSMGAG00000010459	MSTRG.43693	LRP2	ENSMGAT00000011850	96.9333
MSTRG.30166	MSTRG.30166.1	ENSMGAG00000010459	MSTRG.43693	LRP2	ENSMGAT00000011850	95.944
MSTRG.14095	MSTRG.14095.3	ENSMGAG00000010459	MSTRG.43693	LRP2	ENSMGAT00000021993	96.3751
MSTRG.34915	MSTRG.34915.22	ENSMGAG00000010459	MSTRG.43693	LRP2	ENSMGAT00000033428	96.2463
MSTRG.44000	MSTRG.44000.3	ENSMGAG00000010459	MSTRG.43693	LRP2	ENSMGAT00000024627	95.936
MSTRG.13098	MSTRG.13098.1	ENSMGAG00000010459	MSTRG.43693	LRP2	ENSMGAT00000011850	96.8275
MSTRG.8289	MSTRG.8289.6	ENSMGAG00000010459	MSTRG.43693	LRP2	ENSMGAT00000033428	93.5803
MSTRG.10897	MSTRG.10897.1	ENSMGAG00000010459	MSTRG.43693	LRP2	ENSMGAT00000025424	91.5108
MSTRG.34915	MSTRG.34915.2	ENSMGAG00000010459	MSTRG.43693	LRP2	ENSMGAT00000025424	90.3971
MSTRG.8289	MSTRG.8289.7	ENSMGAG00000010459	MSTRG.43693	LRP2	ENSMGAT00000021993	93.7209
MSTRG.34915	MSTRG.34915.2	ENSMGAG00000010459	MSTRG.43693	LRP2	ENSMGAT00000011850	96.3735
MSTRG.13098	MSTRG.13098.1	ENSMGAG00000010459	MSTRG.43693	LRP2	ENSMGAT00000025424	91.8577
MSTRG.45871	MSTRG.45871.1	ENSMGAG00000010459	MSTRG.43693	LRP2	ENSMGAT00000025424	92.0435
MSTRG.7010	MSTRG.7010.3	ENSMGAG00000010459	MSTRG.43693	LRP2	ENSMGAT00000021993	96.908
MSTRG.14095	MSTRG.14095.3	ENSMGAG00000010459	MSTRG.43693	LRP2	ENSMGAT00000025424	91.309
MSTRG.34915	MSTRG.34915.22	ENSMGAG00000010459	MSTRG.43693	LRP2	ENSMGAT00000021993	96.1675
MSTRG.8289	MSTRG.8289.1	ENSMGAG00000010459	MSTRG.43693	LRP2	ENSMGAT00000033428	95.4529
MSTRG.34915	MSTRG.34915.19	ENSMGAG00000010459	MSTRG.43693	LRP2	ENSMGAT00000011850	94.5958
MSTRG.34915	MSTRG.34915.2	ENSMGAG00000010459	MSTRG.43693	LRP2	ENSMGAT00000033428	96.4404
MSTRG.17922	MSTRG.17922.5	ENSMGAG00000010459	MSTRG.43693	LRP2	ENSMGAT00000021993	96.3037
MSTRG.14095	MSTRG.14095.1	ENSMGAG00000010459	MSTRG.43693	LRP2	ENSMGAT00000024627	96.1563
MSTRG.7010	MSTRG.7010.2	ENSMGAG00000010459	MSTRG.43693	LRP2	ENSMGAT00000025424	92.0117
MSTRG.14078	MSTRG.14078.4	ENSMGAG00000010459	MSTRG.43693	LRP2	ENSMGAT00000011850	96.4637
MSTRG.17922	MSTRG.17922.1	ENSMGAG00000010459	MSTRG.43693	LRP2	ENSMGAT00000024627	96.5267
MSTRG.7010	MSTRG.7010.2	ENSMGAG00000010459	MSTRG.43693	LRP2	ENSMGAT00000011850	96.9592
MSTRG.14078	MSTRG.14078.4	ENSMGAG00000010459	MSTRG.43693	LRP2	ENSMGAT00000025424	91.0391
MSTRG.34915	MSTRG.34915.23	ENSMGAG00000010459	MSTRG.43693	LRP2	ENSMGAT00000011850	95.438
MSTRG.34915	MSTRG.34915.17	ENSMGAG00000010459	MSTRG.43693	LRP2	ENSMGAT00000024627	93.0926
MSTRG.34915	MSTRG.34915.4	ENSMGAG00000010459	MSTRG.43693	LRP2	ENSMGAT00000025424	90.4352
MSTRG.17922	MSTRG.17922.3	ENSMGAG00000010459	MSTRG.43693	LRP2	ENSMGAT00000024627	96.4185
MSTRG.17922	MSTRG.17922.2	ENSMGAG00000010459	MSTRG.43693	LRP2	ENSMGAT00000021993	96.9594
MSTRG.34915	MSTRG.34915.8	ENSMGAG00000010459	MSTRG.43693	LRP2	ENSMGAT00000011850	93.5466
MSTRG.34915	MSTRG.34915.18	ENSMGAG00000010459	MSTRG.43693	LRP2	ENSMGAT00000033428	95.0691
MSTRG.42665	MSTRG.42665.4	ENSMGAG00000010459	MSTRG.43693	LRP2	ENSMGAT00000024627	91.8714
MSTRG.17922	MSTRG.17922.5	ENSMGAG00000010459	MSTRG.43693	LRP2	ENSMGAT00000025424	90.2899
MSTRG.34915	MSTRG.34915.19	ENSMGAG00000010459	MSTRG.43693	LRP2	ENSMGAT00000024627	93.7146
MSTRG.34915	MSTRG.34915.14	ENSMGAG00000010459	MSTRG.43693	LRP2	ENSMGAT00000021993	94.3923
MSTRG.8289	MSTRG.8289.6	ENSMGAG00000010459	MSTRG.43693	LRP2	ENSMGAT00000024627	92.3919
MSTRG.34831	MSTRG.34831.4	ENSMGAG00000010459	MSTRG.43693	LRP2	ENSMGAT00000033428	92.0401
MSTRG.17922	MSTRG.17922.1	ENSMGAG00000010459	MSTRG.43693	LRP2	ENSMGAT00000011850	96.9848
MSTRG.42665	MSTRG.42665.1	ENSMGAG00000010459	MSTRG.43693	LRP2	ENSMGAT00000021993	93.8917
MSTRG.17922	MSTRG.17922.1	ENSMGAG00000010459	MSTRG.43693	LRP2	ENSMGAT00000025424	92.0656
MSTRG.34915	MSTRG.34915.18	ENSMGAG00000010459	MSTRG.43693	LRP2	ENSMGAT00000024627	94.1548
MSTRG.42665	MSTRG.42665.2	ENSMGAG00000010459	MSTRG.43693	LRP2	ENSMGAT00000024627	92.9385
MSTRG.34915	MSTRG.34915.4	ENSMGAG00000010459	MSTRG.43693	LRP2	ENSMGAT00000024627	95.8253
MSTRG.34831	MSTRG.34831.4	ENSMGAG00000010459	MSTRG.43693	LRP2	ENSMGAT00000011850	91.9176
MSTRG.34915	MSTRG.34915.8	ENSMGAG00000010459	MSTRG.43693	LRP2	ENSMGAT00000033428	93.2943
MSTRG.19361	MSTRG.19361.6	ENSMGAG00000010459	MSTRG.43693	LRP2	ENSMGAT00000021993	95.5351
MSTRG.18092	MSTRG.18092.2	ENSMGAG00000010459	MSTRG.43693	LRP2	ENSMGAT00000033428	96.992
MSTRG.17922	MSTRG.17922.4	ENSMGAG00000010459	MSTRG.43693	LRP2	ENSMGAT00000011850	96.9644
MSTRG.7010	MSTRG.7010.2	ENSMGAG00000010459	MSTRG.43693	LRP2	ENSMGAT00000021993	96.9506
MSTRG.34915	MSTRG.34915.18	ENSMGAG00000010459	MSTRG.43693	LRP2	ENSMGAT00000011850	94.9487
MSTRG.18092	MSTRG.18092.2	ENSMGAG00000010459	MSTRG.43693	LRP2	ENSMGAT00000021993	96.9238
MSTRG.14078	MSTRG.14078.4	ENSMGAG00000010459	MSTRG.43693	LRP2	ENSMGAT00000024627	95.8655
MSTRG.34915	MSTRG.34915.22	ENSMGAG00000010459	MSTRG.43693	LRP2	ENSMGAT00000024627	95.5493
MSTRG.42136	MSTRG.42136.2	ENSMGAG00000010459	MSTRG.43693	LRP2	ENSMGAT00000024627	94.1905
MSTRG.18092	MSTRG.18092.3	ENSMGAG00000010459	MSTRG.43693	LRP2	ENSMGAT00000033428	98.0753
MSTRG.18092	MSTRG.18092.3	ENSMGAG00000010459	MSTRG.43693	LRP2	ENSMGAT00000021993	97.9269
MSTRG.30166	MSTRG.30166.1	ENSMGAG00000010459	MSTRG.43693	LRP2	ENSMGAT00000033428	96.0245
MSTRG.34831	MSTRG.34831.4	ENSMGAG00000010459	MSTRG.43693	LRP2	ENSMGAT00000024627	90.3769
MSTRG.34831	MSTRG.34831.5	ENSMGAG00000010459	MSTRG.43693	LRP2	ENSMGAT00000021993	92.7842
MSTRG.44000	MSTRG.44000.3	ENSMGAG00000010459	MSTRG.43693	LRP2	ENSMGAT00000021993	96.4276
MSTRG.34915	MSTRG.34915.19	ENSMGAG00000010459	MSTRG.43693	LRP2	ENSMGAT00000021993	94.5612
MSTRG.17922	MSTRG.17922.5	ENSMGAG00000010459	MSTRG.43693	LRP2	ENSMGAT00000033428	96.3732
MSTRG.34915	MSTRG.34915.14	ENSMGAG00000010459	MSTRG.43693	LRP2	ENSMGAT00000011850	94.4225
MSTRG.34915	MSTRG.34915.14	ENSMGAG00000010459	MSTRG.43693	LRP2	ENSMGAT00000024627	93.5471
MSTRG.7010	MSTRG.7010.4	ENSMGAG00000010459	MSTRG.43693	LRP2	ENSMGAT00000025424	91.6507
MSTRG.18092	MSTRG.18092.1	ENSMGAG00000010459	MSTRG.43693	LRP2	ENSMGAT00000011850	96.9428
MSTRG.44000	MSTRG.44000.3	ENSMGAG00000010459	MSTRG.43693	LRP2	ENSMGAT00000025424	90.7206
MSTRG.17922	MSTRG.17922.1	ENSMGAG00000010459	MSTRG.43693	LRP2	ENSMGAT00000033428	97.0451
MSTRG.30166	MSTRG.30166.1	ENSMGAG00000010459	MSTRG.43693	LRP2	ENSMGAT00000024627	95.3415
MSTRG.34915	MSTRG.34915.2	ENSMGAG00000010459	MSTRG.43693	LRP2	ENSMGAT00000024627	95.7972
MSTRG.34915	MSTRG.34915.10	ENSMGAG00000010459	MSTRG.43693	LRP2	ENSMGAT00000011850	94.2729
MSTRG.8289	MSTRG.8289.3	ENSMGAG00000010459	MSTRG.43693	LRP2	ENSMGAT00000011850	94.8866
MSTRG.14095	MSTRG.14095.1	ENSMGAG00000010459	MSTRG.43693	LRP2	ENSMGAT00000021993	96.7401
MSTRG.8289	MSTRG.8289.3	ENSMGAG00000010459	MSTRG.43693	LRP2	ENSMGAT00000024627	94.0918
MSTRG.18092	MSTRG.18092.1	ENSMGAG00000010459	MSTRG.43693	LRP2	ENSMGAT00000025424	91.9873
MSTRG.10897	MSTRG.10897.1	ENSMGAG00000010459	MSTRG.43693	LRP2	ENSMGAT00000021993	96.4944
MSTRG.8289	MSTRG.8289.3	ENSMGAG00000010459	MSTRG.43693	LRP2	ENSMGAT00000033428	94.9822
MSTRG.7010	MSTRG.7010.2	ENSMGAG00000010459	MSTRG.43693	LRP2	ENSMGAT00000024627	96.4897
MSTRG.7010	MSTRG.7010.3	ENSMGAG00000010459	MSTRG.43693	LRP2	ENSMGAT00000025424	91.8814
MSTRG.17922	MSTRG.17922.3	ENSMGAG00000010459	MSTRG.43693	LRP2	ENSMGAT00000033428	96.9641
MSTRG.13098	MSTRG.13098.1	ENSMGAG00000010459	MSTRG.43693	LRP2	ENSMGAT00000021993	96.8182
MSTRG.45871	MSTRG.45871.1	ENSMGAG00000010459	MSTRG.43693	LRP2	ENSMGAT00000011850	96.9394
MSTRG.34915	MSTRG.34915.15	ENSMGAG00000010459	MSTRG.43693	LRP2	ENSMGAT00000021993	93.9924
MSTRG.34915	MSTRG.34915.2	ENSMGAG00000010459	MSTRG.43693	LRP2	ENSMGAT00000021993	96.3599
MSTRG.17922	MSTRG.17922.3	ENSMGAG00000010459	MSTRG.43693	LRP2	ENSMGAT00000025424	91.8522
MSTRG.42665	MSTRG.42665.1	ENSMGAG00000010459	MSTRG.43693	LRP2	ENSMGAT00000024627	92.9773
MSTRG.14095	MSTRG.14095.1	ENSMGAG00000010459	MSTRG.43693	LRP2	ENSMGAT00000033428	96.7875
MSTRG.42136	MSTRG.42136.2	ENSMGAG00000010459	MSTRG.43693	LRP2	ENSMGAT00000033428	95.0219
MSTRG.34915	MSTRG.34915.17	ENSMGAG00000010459	MSTRG.43693	LRP2	ENSMGAT00000033428	94.16
MSTRG.42665	MSTRG.42665.3	ENSMGAG00000010459	MSTRG.43693	LRP2	ENSMGAT00000011850	91.5539
MSTRG.34831	MSTRG.34831.4	ENSMGAG00000010459	MSTRG.43693	LRP2	ENSMGAT00000021993	91.883
MSTRG.18092	MSTRG.18092.2	ENSMGAG00000010459	MSTRG.43693	LRP2	ENSMGAT00000024627	96.452
MSTRG.13098	MSTRG.13098.1	ENSMGAG00000010459	MSTRG.43693	LRP2	ENSMGAT00000033428	96.8722
MSTRG.17922	MSTRG.17922.1	ENSMGAG00000010459	MSTRG.43693	LRP2	ENSMGAT00000021993	96.9788
MSTRG.34915	MSTRG.34915.20	ENSMGAG00000010459	MSTRG.43693	LRP2	ENSMGAT00000011850	94.0732
MSTRG.10897	MSTRG.10897.1	ENSMGAG00000010459	MSTRG.43693	LRP2	ENSMGAT00000011850	96.4836
MSTRG.34915	MSTRG.34915.20	ENSMGAG00000010459	MSTRG.43693	LRP2	ENSMGAT00000033428	94.144
MSTRG.34915	MSTRG.34915.22	ENSMGAG00000010459	MSTRG.43693	LRP2	ENSMGAT00000011850	96.1819
MSTRG.8289	MSTRG.8289.6	ENSMGAG00000010459	MSTRG.43693	LRP2	ENSMGAT00000011850	93.4654
MSTRG.34915	MSTRG.34915.4	ENSMGAG00000010459	MSTRG.43693	LRP2	ENSMGAT00000011850	96.3971
MSTRG.7010	MSTRG.7010.3	ENSMGAG00000010459	MSTRG.43693	LRP2	ENSMGAT00000033428	96.9809
MSTRG.6075	MSTRG.6075.1	ENSMGAG00000010459	MSTRG.43693	LRP2	ENSMGAT00000011850	96.5427
MSTRG.6075	MSTRG.6075.1	ENSMGAG00000010459	MSTRG.43693	LRP2	ENSMGAT00000021993	96.5276
MSTRG.42136	MSTRG.42136.2	ENSMGAG00000010459	MSTRG.43693	LRP2	ENSMGAT00000021993	94.9111
MSTRG.8289	MSTRG.8289.1	ENSMGAG00000010459	MSTRG.43693	LRP2	ENSMGAT00000011850	95.363
MSTRG.45871	MSTRG.45871.1	ENSMGAG00000010459	MSTRG.43693	LRP2	ENSMGAT00000021993	96.9302
MSTRG.14095	MSTRG.14095.1	ENSMGAG00000010459	MSTRG.43693	LRP2	ENSMGAT00000025424	91.8682
MSTRG.19361	MSTRG.19361.6	ENSMGAG00000010459	MSTRG.43693	LRP2	ENSMGAT00000011850	95.5548
MSTRG.34831	MSTRG.34831.5	ENSMGAG00000010459	MSTRG.43693	LRP2	ENSMGAT00000033428	92.9824
MSTRG.17922	MSTRG.17922.4	ENSMGAG00000010459	MSTRG.43693	LRP2	ENSMGAT00000021993	96.9582
MSTRG.44000	MSTRG.44000.3	ENSMGAG00000010459	MSTRG.43693	LRP2	ENSMGAT00000011850	96.4327
MSTRG.8289	MSTRG.8289.3	ENSMGAG00000010459	MSTRG.43693	LRP2	ENSMGAT00000021993	94.8743
MSTRG.6075	MSTRG.6075.2	ENSMGAG00000010459	MSTRG.43693	LRP2	ENSMGAT00000011850	95.5328
MSTRG.18092	MSTRG.18092.1	ENSMGAG00000010459	MSTRG.43693	LRP2	ENSMGAT00000033428	97.001
MSTRG.18092	MSTRG.18092.3	ENSMGAG00000010459	MSTRG.43693	LRP2	ENSMGAT00000024627	97.6909
MSTRG.44412	MSTRG.44412.1	ENSMGAG00000010459	MSTRG.43693	LRP2	ENSMGAT00000025424	91.9689
MSTRG.7010	MSTRG.7010.4	ENSMGAG00000010459	MSTRG.43693	LRP2	ENSMGAT00000024627	96.3026
MSTRG.6075	MSTRG.6075.2	ENSMGAG00000010459	MSTRG.43693	LRP2	ENSMGAT00000021993	95.5123
MSTRG.34915	MSTRG.34915.13	ENSMGAG00000010459	MSTRG.43693	LRP2	ENSMGAT00000033428	94.2125
MSTRG.6075	MSTRG.6075.2	ENSMGAG00000010459	MSTRG.43693	LRP2	ENSMGAT00000033428	95.6114
MSTRG.17922	MSTRG.17922.4	ENSMGAG00000010459	MSTRG.43693	LRP2	ENSMGAT00000025424	91.9904
MSTRG.34915	MSTRG.34915.15	ENSMGAG00000010459	MSTRG.43693	LRP2	ENSMGAT00000033428	94.0719
MSTRG.42665	MSTRG.42665.2	ENSMGAG00000010459	MSTRG.43693	LRP2	ENSMGAT00000021993	93.9149
MSTRG.17922	MSTRG.17922.3	ENSMGAG00000010459	MSTRG.43693	LRP2	ENSMGAT00000011850	96.9094
MSTRG.14095	MSTRG.14095.1	ENSMGAG00000010459	MSTRG.43693	LRP2	ENSMGAT00000011850	96.742
MSTRG.34915	MSTRG.34915.10	ENSMGAG00000010459	MSTRG.43693	LRP2	ENSMGAT00000024627	93.2881
MSTRG.18092	MSTRG.18092.2	ENSMGAG00000010459	MSTRG.43693	LRP2	ENSMGAT00000025424	91.9446
MSTRG.34915	MSTRG.34915.20	ENSMGAG00000010459	MSTRG.43693	LRP2	ENSMGAT00000024627	93.0647
MSTRG.34915	MSTRG.34915.8	ENSMGAG00000010459	MSTRG.43693	LRP2	ENSMGAT00000024627	92.1823
MSTRG.8289	MSTRG.8289.6	ENSMGAG00000010459	MSTRG.43693	LRP2	ENSMGAT00000021993	93.4373
MSTRG.14078	MSTRG.14078.4	ENSMGAG00000010459	MSTRG.43693	LRP2	ENSMGAT00000021993	96.4558
MSTRG.8289	MSTRG.8289.7	ENSMGAG00000010459	MSTRG.43693	LRP2	ENSMGAT00000011850	93.7563
MSTRG.8289	MSTRG.8289.7	ENSMGAG00000010459	MSTRG.43693	LRP2	ENSMGAT00000024627	92.7619
MSTRG.18092	MSTRG.18092.3	ENSMGAG00000010459	MSTRG.43693	LRP2	ENSMGAT00000011850	97.797
MSTRG.17922	MSTRG.17922.2	ENSMGAG00000010459	MSTRG.43693	LRP2	ENSMGAT00000033428	97.0234
MSTRG.44412	MSTRG.44412.1	ENSMGAG00000010459	MSTRG.43693	LRP2	ENSMGAT00000021993	96.9618
MSTRG.18092	MSTRG.18092.1	ENSMGAG00000010459	MSTRG.43693	LRP2	ENSMGAT00000021993	96.9352
MSTRG.34915	MSTRG.34915.17	ENSMGAG00000010459	MSTRG.43693	LRP2	ENSMGAT00000021993	94.0677
MSTRG.42665	MSTRG.42665.3	ENSMGAG00000010459	MSTRG.43693	LRP2	ENSMGAT00000033428	91.6886
MSTRG.42665	MSTRG.42665.4	ENSMGAG00000010459	MSTRG.43693	LRP2	ENSMGAT00000011850	92.9566
MSTRG.7010	MSTRG.7010.3	ENSMGAG00000010459	MSTRG.43693	LRP2	ENSMGAT00000011850	96.9181
MSTRG.42665	MSTRG.42665.4	ENSMGAG00000010459	MSTRG.43693	LRP2	ENSMGAT00000021993	92.9318
MSTRG.42665	MSTRG.42665.4	ENSMGAG00000010459	MSTRG.43693	LRP2	ENSMGAT00000033428	93.0621
MSTRG.14095	MSTRG.14095.3	ENSMGAG00000010459	MSTRG.43693	LRP2	ENSMGAT00000011850	96.3856
MSTRG.14095	MSTRG.14095.3	ENSMGAG00000010459	MSTRG.43693	LRP2	ENSMGAT00000033428	96.4169
MSTRG.17922	MSTRG.17922.5	ENSMGAG00000010459	MSTRG.43693	LRP2	ENSMGAT00000024627	95.7255
MSTRG.34915	MSTRG.34915.13	ENSMGAG00000010459	MSTRG.43693	LRP2	ENSMGAT00000011850	94.1171
MSTRG.34915	MSTRG.34915.13	ENSMGAG00000010459	MSTRG.43693	LRP2	ENSMGAT00000021993	94.0765
MSTRG.34915	MSTRG.34915.23	ENSMGAG00000010459	MSTRG.43693	LRP2	ENSMGAT00000033428	95.5033
MSTRG.14095	MSTRG.14095.3	ENSMGAG00000010459	MSTRG.43693	LRP2	ENSMGAT00000024627	95.6614
MSTRG.17922	MSTRG.17922.4	ENSMGAG00000010459	MSTRG.43693	LRP2	ENSMGAT00000024627	96.4918
MSTRG.17922	MSTRG.17922.2	ENSMGAG00000010459	MSTRG.43693	LRP2	ENSMGAT00000024627	96.4963
MSTRG.30166	MSTRG.30166.1	ENSMGAG00000010459	MSTRG.43693	LRP2	ENSMGAT00000021993	95.939
MSTRG.17922	MSTRG.17922.4	ENSMGAG00000010459	MSTRG.43693	LRP2	ENSMGAT00000033428	97.0216
MSTRG.44412	MSTRG.44412.1	ENSMGAG00000010459	MSTRG.43693	LRP2	ENSMGAT00000011850	96.97
MSTRG.8289	MSTRG.8289.7	ENSMGAG00000010459	MSTRG.43693	LRP2	ENSMGAT00000033428	93.861
MSTRG.10897	MSTRG.10897.1	ENSMGAG00000010459	MSTRG.43693	LRP2	ENSMGAT00000033428	96.5254
MSTRG.34915	MSTRG.34915.23	ENSMGAG00000010459	MSTRG.43693	LRP2	ENSMGAT00000021993	95.4199
MSTRG.34915	MSTRG.34915.8	ENSMGAG00000010459	MSTRG.43693	LRP2	ENSMGAT00000021993	93.5728
MSTRG.13098	MSTRG.13098.1	ENSMGAG00000010459	MSTRG.43693	LRP2	ENSMGAT00000024627	96.3045
MSTRG.42665	MSTRG.42665.3	ENSMGAG00000010459	MSTRG.43693	LRP2	ENSMGAT00000024627	90.3198
MSTRG.6075	MSTRG.6075.1	ENSMGAG00000010459	MSTRG.43693	LRP2	ENSMGAT00000033428	96.606
MSTRG.18092	MSTRG.18092.1	ENSMGAG00000010459	MSTRG.43693	LRP2	ENSMGAT00000024627	96.4665
MSTRG.34915	MSTRG.34915.10	ENSMGAG00000010459	MSTRG.43693	LRP2	ENSMGAT00000021993	94.2184
MSTRG.34915	MSTRG.34915.17	ENSMGAG00000010459	MSTRG.43693	LRP2	ENSMGAT00000011850	94.1048
MSTRG.7010	MSTRG.7010.4	ENSMGAG00000010459	MSTRG.43693	LRP2	ENSMGAT00000033428	96.8717
MSTRG.19361	MSTRG.19361.6	ENSMGAG00000010459	MSTRG.43693	LRP2	ENSMGAT00000024627	94.8288
MSTRG.47677	MSTRG.47677.1	ENSMGAG00000010459	MSTRG.43693	LRP2	ENSMGAT00000011850	94.4779
MSTRG.34915	MSTRG.34915.13	ENSMGAG00000010459	MSTRG.43693	LRP2	ENSMGAT00000024627	93.1689
MSTRG.47677	MSTRG.47677.1	ENSMGAG00000010459	MSTRG.43693	LRP2	ENSMGAT00000024627	93.6085
MSTRG.34915	MSTRG.34915.19	ENSMGAG00000010459	MSTRG.43693	LRP2	ENSMGAT00000033428	94.6766
MSTRG.47677	MSTRG.47677.1	ENSMGAG00000010459	MSTRG.43693	LRP2	ENSMGAT00000033428	94.5661
MSTRG.6075	MSTRG.6075.1	ENSMGAG00000010459	MSTRG.43693	LRP2	ENSMGAT00000024627	95.9814
MSTRG.42665	MSTRG.42665.1	ENSMGAG00000010459	MSTRG.43693	LRP2	ENSMGAT00000033428	94.0248
MSTRG.8289	MSTRG.8289.1	ENSMGAG00000010459	MSTRG.43693	LRP2	ENSMGAT00000024627	94.6287
MSTRG.34915	MSTRG.34915.4	ENSMGAG00000010459	MSTRG.43693	LRP2	ENSMGAT00000033428	96.4626
MSTRG.45871	MSTRG.45871.1	ENSMGAG00000010459	MSTRG.43693	LRP2	ENSMGAT00000024627	96.4521
MSTRG.6075	MSTRG.6075.1	ENSMGAG00000010459	MSTRG.43693	LRP2	ENSMGAT00000025424	90.8898
MSTRG.42665	MSTRG.42665.2	ENSMGAG00000010459	MSTRG.43693	LRP2	ENSMGAT00000011850	93.9501
MSTRG.17922	MSTRG.17922.2	ENSMGAG00000010459	MSTRG.43693	LRP2	ENSMGAT00000025424	91.9842
MSTRG.7010	MSTRG.7010.2	ENSMGAG00000010459	MSTRG.43693	LRP2	ENSMGAT00000033428	97.0227
MSTRG.7010	MSTRG.7010.3	ENSMGAG00000010459	MSTRG.43693	LRP2	ENSMGAT00000024627	96.4363
MSTRG.42665	MSTRG.42665.3	ENSMGAG00000010459	MSTRG.43693	LRP2	ENSMGAT00000021993	91.511
MSTRG.42665	MSTRG.42665.1	ENSMGAG00000010459	MSTRG.43693	LRP2	ENSMGAT00000011850	93.9188
MSTRG.44000	MSTRG.44000.3	ENSMGAG00000010459	MSTRG.43693	LRP2	ENSMGAT00000033428	96.505
MSTRG.34831	MSTRG.34831.5	ENSMGAG00000010459	MSTRG.43693	LRP2	ENSMGAT00000011850	92.8078
MSTRG.34831	MSTRG.34831.5	ENSMGAG00000010459	MSTRG.43693	LRP2	ENSMGAT00000024627	91.6914
MSTRG.45871	MSTRG.45871.1	ENSMGAG00000010459	MSTRG.43693	LRP2	ENSMGAT00000033428	96.9912
MSTRG.14078	MSTRG.14078.4	ENSMGAG00000010459	MSTRG.43693	LRP2	ENSMGAT00000033428	96.5202
MSTRG.47677	MSTRG.47677.1	ENSMGAG00000010459	MSTRG.43693	LRP2	ENSMGAT00000021993	94.4538
MSTRG.34915	MSTRG.34915.15	ENSMGAG00000010459	MSTRG.43693	LRP2	ENSMGAT00000024627	92.9452
MSTRG.34915	MSTRG.34915.15	ENSMGAG00000010459	MSTRG.43693	LRP2	ENSMGAT00000011850	94.0374
MSTRG.17922	MSTRG.17922.2	ENSMGAG00000010459	MSTRG.43693	LRP2	ENSMGAT00000011850	96.9677
MSTRG.34915	MSTRG.34915.23	ENSMGAG00000010459	MSTRG.43693	LRP2	ENSMGAT00000024627	94.7089
MSTRG.19361	MSTRG.19361.6	ENSMGAG00000010459	MSTRG.43693	LRP2	ENSMGAT00000033428	95.6255
MSTRG.34915	MSTRG.34915.18	ENSMGAG00000010459	MSTRG.43693	LRP2	ENSMGAT00000021993	94.9375
MSTRG.10897	MSTRG.10897.1	ENSMGAG00000010459	MSTRG.43693	LRP2	ENSMGAT00000024627	95.798
MSTRG.8289	MSTRG.8289.1	ENSMGAG00000010459	MSTRG.43693	LRP2	ENSMGAT00000021993	95.3534
MSTRG.7010	MSTRG.7010.4	ENSMGAG00000010459	MSTRG.43693	LRP2	ENSMGAT00000011850	96.8147
MSTRG.34915	MSTRG.34915.4	ENSMGAG00000010459	MSTRG.43693	LRP2	ENSMGAT00000021993	96.3825
MSTRG.7010	MSTRG.7010.4	ENSMGAG00000010459	MSTRG.43693	LRP2	ENSMGAT00000021993	96.8021
MSTRG.44412	MSTRG.44412.1	ENSMGAG00000010459	MSTRG.43693	LRP2	ENSMGAT00000024627	96.5002
MSTRG.34915	MSTRG.34915.10	ENSMGAG00000010459	MSTRG.43693	LRP2	ENSMGAT00000033428	94.2436
MSTRG.44412	MSTRG.44412.1	ENSMGAG00000010459	MSTRG.43693	LRP2	ENSMGAT00000033428	97.0282
MSTRG.34915	MSTRG.34915.14	ENSMGAG00000010459	MSTRG.43693	LRP2	ENSMGAT00000033428	94.5423
MSTRG.34915	MSTRG.34915.20	ENSMGAG00000010459	MSTRG.43693	LRP2	ENSMGAT00000021993	94.041
MSTRG.17922	MSTRG.17922.5	ENSMGAG00000012834	MSTRG.33700	LRRC6	ENSMGAT00000014445	90.402
MSTRG.14095	MSTRG.14095.3	ENSMGAG00000012834	MSTRG.33700	LRRC6	ENSMGAT00000024622	90.6225
MSTRG.7010	MSTRG.7010.4	ENSMGAG00000012834	MSTRG.33700	LRRC6	ENSMGAT00000022580	90.8008
MSTRG.18092	MSTRG.18092.2	ENSMGAG00000012834	MSTRG.33700	LRRC6	ENSMGAT00000024622	90.5859
MSTRG.44412	MSTRG.44412.1	ENSMGAG00000012834	MSTRG.33700	LRRC6	ENSMGAT00000014445	91.7602
MSTRG.18092	MSTRG.18092.1	ENSMGAG00000012834	MSTRG.33700	LRRC6	ENSMGAT00000024622	90.6823
MSTRG.34915	MSTRG.34915.4	ENSMGAG00000012834	MSTRG.33700	LRRC6	ENSMGAT00000014445	90.3479
MSTRG.18092	MSTRG.18092.3	ENSMGAG00000012834	MSTRG.33700	LRRC6	ENSMGAT00000022580	94.8197
MSTRG.44412	MSTRG.44412.1	ENSMGAG00000012834	MSTRG.33700	LRRC6	ENSMGAT00000024622	90.204
MSTRG.10897	MSTRG.10897.1	ENSMGAG00000012834	MSTRG.33700	LRRC6	ENSMGAT00000024622	90.9909
MSTRG.18092	MSTRG.18092.3	ENSMGAG00000012834	MSTRG.33700	LRRC6	ENSMGAT00000024622	94.6076
MSTRG.13098	MSTRG.13098.1	ENSMGAG00000012834	MSTRG.33700	LRRC6	ENSMGAT00000024622	91.2612
MSTRG.7010	MSTRG.7010.4	ENSMGAG00000012834	MSTRG.33700	LRRC6	ENSMGAT00000014445	91.6086
MSTRG.14095	MSTRG.14095.1	ENSMGAG00000012834	MSTRG.33700	LRRC6	ENSMGAT00000024622	91.3081
MSTRG.17922	MSTRG.17922.1	ENSMGAG00000012834	MSTRG.33700	LRRC6	ENSMGAT00000014445	91.7271
MSTRG.45871	MSTRG.45871.1	ENSMGAG00000012834	MSTRG.33700	LRRC6	ENSMGAT00000014445	92.047
MSTRG.18092	MSTRG.18092.2	ENSMGAG00000012834	MSTRG.33700	LRRC6	ENSMGAT00000014445	91.767
MSTRG.7010	MSTRG.7010.3	ENSMGAG00000012834	MSTRG.33700	LRRC6	ENSMGAT00000014445	91.5553
MSTRG.17922	MSTRG.17922.1	ENSMGAG00000012834	MSTRG.33700	LRRC6	ENSMGAT00000024622	90.2341
MSTRG.17922	MSTRG.17922.4	ENSMGAG00000012834	MSTRG.33700	LRRC6	ENSMGAT00000014445	91.9323
MSTRG.14078	MSTRG.14078.4	ENSMGAG00000012834	MSTRG.33700	LRRC6	ENSMGAT00000014445	91.1497
MSTRG.10897	MSTRG.10897.1	ENSMGAG00000012834	MSTRG.33700	LRRC6	ENSMGAT00000022580	91.0315
MSTRG.17922	MSTRG.17922.2	ENSMGAG00000012834	MSTRG.33700	LRRC6	ENSMGAT00000014445	91.8087
MSTRG.6075	MSTRG.6075.1	ENSMGAG00000012834	MSTRG.33700	LRRC6	ENSMGAT00000014445	90.9069
MSTRG.7010	MSTRG.7010.3	ENSMGAG00000012834	MSTRG.33700	LRRC6	ENSMGAT00000022580	90.3348
MSTRG.17922	MSTRG.17922.4	ENSMGAG00000012834	MSTRG.33700	LRRC6	ENSMGAT00000022580	91.1927
MSTRG.18092	MSTRG.18092.3	ENSMGAG00000012834	MSTRG.33700	LRRC6	ENSMGAT00000014445	95.3572
MSTRG.14095	MSTRG.14095.3	ENSMGAG00000012834	MSTRG.33700	LRRC6	ENSMGAT00000014445	91.274
MSTRG.14095	MSTRG.14095.1	ENSMGAG00000012834	MSTRG.33700	LRRC6	ENSMGAT00000022580	91.2549
MSTRG.17922	MSTRG.17922.2	ENSMGAG00000012834	MSTRG.33700	LRRC6	ENSMGAT00000024622	90.5492
MSTRG.7010	MSTRG.7010.2	ENSMGAG00000012834	MSTRG.33700	LRRC6	ENSMGAT00000014445	91.5571
MSTRG.17922	MSTRG.17922.3	ENSMGAG00000012834	MSTRG.33700	LRRC6	ENSMGAT00000014445	91.8545
MSTRG.7010	MSTRG.7010.2	ENSMGAG00000012834	MSTRG.33700	LRRC6	ENSMGAT00000022580	90.3862
MSTRG.17922	MSTRG.17922.1	ENSMGAG00000012834	MSTRG.33700	LRRC6	ENSMGAT00000022580	90.9338
MSTRG.17922	MSTRG.17922.2	ENSMGAG00000012834	MSTRG.33700	LRRC6	ENSMGAT00000022580	91.1074
MSTRG.45871	MSTRG.45871.1	ENSMGAG00000012834	MSTRG.33700	LRRC6	ENSMGAT00000024622	91.2434
MSTRG.17922	MSTRG.17922.3	ENSMGAG00000012834	MSTRG.33700	LRRC6	ENSMGAT00000024622	90.8143
MSTRG.17922	MSTRG.17922.3	ENSMGAG00000012834	MSTRG.33700	LRRC6	ENSMGAT00000022580	91.1563
MSTRG.18092	MSTRG.18092.1	ENSMGAG00000012834	MSTRG.33700	LRRC6	ENSMGAT00000014445	91.8124
MSTRG.7010	MSTRG.7010.4	ENSMGAG00000012834	MSTRG.33700	LRRC6	ENSMGAT00000024622	90.5629
MSTRG.13098	MSTRG.13098.1	ENSMGAG00000012834	MSTRG.33700	LRRC6	ENSMGAT00000022580	91.2853
MSTRG.18092	MSTRG.18092.2	ENSMGAG00000012834	MSTRG.33700	LRRC6	ENSMGAT00000022580	90.8715
MSTRG.34915	MSTRG.34915.22	ENSMGAG00000012834	MSTRG.33700	LRRC6	ENSMGAT00000014445	90.1995
MSTRG.14078	MSTRG.14078.4	ENSMGAG00000012834	MSTRG.33700	LRRC6	ENSMGAT00000022580	90.4064
MSTRG.17922	MSTRG.17922.4	ENSMGAG00000012834	MSTRG.33700	LRRC6	ENSMGAT00000024622	90.7429
MSTRG.14095	MSTRG.14095.1	ENSMGAG00000012834	MSTRG.33700	LRRC6	ENSMGAT00000014445	92.0072
MSTRG.10897	MSTRG.10897.1	ENSMGAG00000012834	MSTRG.33700	LRRC6	ENSMGAT00000014445	91.6958
MSTRG.13098	MSTRG.13098.1	ENSMGAG00000012834	MSTRG.33700	LRRC6	ENSMGAT00000014445	91.9389
MSTRG.14078	MSTRG.14078.4	ENSMGAG00000012834	MSTRG.33700	LRRC6	ENSMGAT00000024622	90.325
MSTRG.14095	MSTRG.14095.3	ENSMGAG00000012834	MSTRG.33700	LRRC6	ENSMGAT00000022580	90.5097
MSTRG.45871	MSTRG.45871.1	ENSMGAG00000012834	MSTRG.33700	LRRC6	ENSMGAT00000022580	91.3721
MSTRG.18092	MSTRG.18092.1	ENSMGAG00000012834	MSTRG.33700	LRRC6	ENSMGAT00000022580	91.0424
MSTRG.44412	MSTRG.44412.1	ENSMGAG00000012834	MSTRG.33700	LRRC6	ENSMGAT00000022580	90.8708
MSTRG.34915	MSTRG.34915.2	ENSMGAG00000012834	MSTRG.33700	LRRC6	ENSMGAT00000014445	90.3101
MSTRG.32272	MSTRG.32272.2	ENSMGAG00000012904	MSTRG.22121	RSPH3	ENSMGAT00000014516	94.6096
MSTRG.32272	MSTRG.32272.1	ENSMGAG00000012904	MSTRG.22121	RSPH3	ENSMGAT00000014516	94.5374
MSTRG.32272	MSTRG.32272.1	ENSMGAG00000012904	MSTRG.22121	RSPH3	ENSMGAT00000031957	90.1312
MSTRG.18092	MSTRG.18092.4	ENSMGAG00000012904	MSTRG.22121	RSPH3	ENSMGAT00000031957	90.4978
MSTRG.18092	MSTRG.18092.3	ENSMGAG00000012904	MSTRG.22121	RSPH3	ENSMGAT00000014516	94.3497
MSTRG.18092	MSTRG.18092.4	ENSMGAG00000012904	MSTRG.22121	RSPH3	ENSMGAT00000014516	94.4345

## Sheet: sumACT_EvsDD
lncRNA_gene_id	lncRNA_transcript_id	CIS-act	TRANS-act	RNA-act	PROT-act
MSTRG.10847.1	MSTRG.10847	0	5	9	0
MSTRG.10847.2	MSTRG.10847	0	5	6	0
MSTRG.10847.3	MSTRG.10847	0	5	15	0
MSTRG.10897.1	MSTRG.10897	0	0	0	17
MSTRG.13098.1	MSTRG.13098	0	0	0	18
MSTRG.13979.9	MSTRG.13979	0	0	3	3
MSTRG.14078.4	MSTRG.14078	0	0	0	16
MSTRG.14095.1	MSTRG.14095	0	0	2	18
MSTRG.14095.3	MSTRG.14095	0	0	0	16
MSTRG.17922.1	MSTRG.17922	0	127	3	18
MSTRG.17922.2	MSTRG.17922	0	127	0	18
MSTRG.17922.3	MSTRG.17922	0	127	0	18
MSTRG.17922.4	MSTRG.17922	0	127	0	18
MSTRG.17922.5	MSTRG.17922	0	127	0	14
MSTRG.18092.1	MSTRG.18092	0	0	0	18
MSTRG.18092.2	MSTRG.18092	0	0	0	18
MSTRG.18092.3	MSTRG.18092	0	0	0	25
MSTRG.18092.4	MSTRG.18092	0	0	0	3
MSTRG.19361.6	MSTRG.19361	0	0	0	6
MSTRG.1945.1	MSTRG.1945	0	96	0	0
MSTRG.1945.2	MSTRG.1945	0	96	0	0
MSTRG.1945.3	MSTRG.1945	0	96	0	0
MSTRG.1945.4	MSTRG.1945	0	96	0	0
MSTRG.1945.5	MSTRG.1945	0	96	0	0
MSTRG.1945.6	MSTRG.1945	1	96	28	0
MSTRG.26332.3	MSTRG.26332	0	0	59	0
MSTRG.30166.1	MSTRG.30166	0	64	1	10
MSTRG.32272.1	MSTRG.32272	0	179	1	2
MSTRG.32272.2	MSTRG.32272	0	179	1	2
MSTRG.32272.3	MSTRG.32272	0	179	0	0
MSTRG.32272.4	MSTRG.32272	0	179	0	0
MSTRG.32272.5	MSTRG.32272	0	179	0	0
MSTRG.32272.6	MSTRG.32272	0	179	0	0
MSTRG.32272.7	MSTRG.32272	0	179	0	0
MSTRG.34831.4	MSTRG.34831	0	0	1	4
MSTRG.34831.5	MSTRG.34831	0	0	0	4
MSTRG.34915.10	MSTRG.34915	0	0	0	4
MSTRG.34915.13	MSTRG.34915	0	0	1	4
MSTRG.34915.14	MSTRG.34915	0	0	0	4
MSTRG.34915.15	MSTRG.34915	0	0	1	4
MSTRG.34915.17	MSTRG.34915	0	0	0	4
MSTRG.34915.18	MSTRG.34915	0	0	7	4
MSTRG.34915.19	MSTRG.34915	0	0	1	4
MSTRG.34915.2	MSTRG.34915	0	0	3	14
MSTRG.34915.20	MSTRG.34915	0	0	0	4
MSTRG.34915.22	MSTRG.34915	0	0	0	12
MSTRG.34915.23	MSTRG.34915	0	0	1	6
MSTRG.34915.27	MSTRG.34915	0	0	8	0
MSTRG.34915.28	MSTRG.34915	0	0	15	0
MSTRG.34915.29	MSTRG.34915	0	0	12	0
MSTRG.34915.4	MSTRG.34915	0	0	4	14
MSTRG.34915.8	MSTRG.34915	0	0	2	4
MSTRG.42136.2	MSTRG.42136	0	0	5	4
MSTRG.42665.1	MSTRG.42665	0	0	0	4
MSTRG.42665.2	MSTRG.42665	0	0	0	4
MSTRG.42665.3	MSTRG.42665	0	0	3	4
MSTRG.42665.4	MSTRG.42665	0	0	1	4
MSTRG.42665.8	MSTRG.42665	0	0	17	0
MSTRG.44000.3	MSTRG.44000	0	0	0	13
MSTRG.44412.1	MSTRG.44412	0	0	0	18
MSTRG.45871.1	MSTRG.45871	0	118	3	18
MSTRG.45871.2	MSTRG.45871	0	118	0	0
MSTRG.45871.3	MSTRG.45871	0	118	0	0
MSTRG.45871.4	MSTRG.45871	0	118	0	0
MSTRG.47677.1	MSTRG.47677	0	89	6	4
MSTRG.6075.1	MSTRG.6075	0	0	1	15
MSTRG.6075.2	MSTRG.6075	0	0	3	6
MSTRG.7010.1	MSTRG.7010	0	0	1	0
MSTRG.7010.2	MSTRG.7010	0	0	0	17
MSTRG.7010.3	MSTRG.7010	0	0	0	17
MSTRG.7010.4	MSTRG.7010	0	0	0	18
MSTRG.8143.1	MSTRG.8143	0	81	0	0
MSTRG.8143.2	MSTRG.8143	0	81	81	0
MSTRG.8289.1	MSTRG.8289	0	0	2	6
MSTRG.8289.3	MSTRG.8289	0	0	3	4
MSTRG.8289.6	MSTRG.8289	0	0	6	4
MSTRG.8289.7	MSTRG.8289	0	0	1	4
