# Supplementary material for: In Silico Identification of lncRNAs Regulating Sperm Motility in the Turkey (Meleagris gallopavo L.)
Source: Int J Mol Sci. 2022 Jul 11;23(14):7642. doi: 10.3390/ijms23147642 (PMC9324027; doi:10.3390/ijms23147642)
Supplement: Supplementary file 1 [file ijms-23-07642-s001.zip › TableS5.xlsx]

## Sheet: Tvs(E+DD)
Process		DEGs	CIS	TRANS	RNA-RNA	PROTEIN-RNA
actin binding		ARPC5, CALD1, CNN3, EVL, EZR, GSN, ITGB1, MICAL2, MYH11, PARVA, POF1B, SPTBN1, TWF1, USH1C		TWF1,CALD1,ARPC5,CNN3,MYH11,GSN,SPTBN1,EZR,PARVA,MICAL2,USH1C,EVL,ITGB1,POF1B	TWF1,CALD1,ARPC5,CNN3,MYH11,GSN,SPTBN1,EZR,PARVA,MICAL2,EVL,ITGB1,POF1B	CALD1,CNN3,MYH11,GSN,SPTBN1,EZR,EVL,POF1B
actin filament binding		ARPC5, EZR, GSN, MYH11, POF1B, USH1C		ARPC5,MYH11,GSN,EZR,USH1C,POF1B	ARPC5,MYH11,GSN,EZR,POF1B	MYH11,GSN,EZR,POF1B
actin cytoskeleton organization		ANXA1 ,ARPC5, CARMIL1, CGNL1, CNN3, EPHA1, EVL, EZR, FAT1, GSN, ITGB1, MET, MICAL2, NRP1, PACSIN2, PARVA, PDLIM3, PHLDB2, POF1B, SDCBP, SLC9A3R1, SLIT2, SORBS1, SPTBN1, TWF1, WDR1		MET,TWF1,PACSIN2,EPHA1,PHLDB2,CNN3,CGNL1,GSN,SPTBN1,EZR,SLC9A3R1,CARMIL1,SDCBP,PDLIM3,FAT1,SLIT2,WDR1,PARVA,MICAL2,EVL,NRP1,ITGB1,SORBS1,POF1B	MET,TWF1,PACSIN2,EPHA1,PHLDB2,CNN3,CGNL1,GSN,SPTBN1,EZR,SLC9A3R1,SDCBP,PDLIM3,FAT1,SLIT2,WDR1,PARVA,MICAL2,EVL,NRP1,ITGB1,SORBS1,POF1B	PACSIN2,CNN3,CGNL1,GSN,SPTBN1,EZR,SLC9A3R1,PDLIM3,SLIT2,EVL,POF1B
actin filament-based process		ANXA1, ARPC5, CARMIL1, CGNL1, CNN3, EPHA1, EVL, EZR, FAT1, GSN, ITGB1, MET, MICAL2, NRP1, PACSIN2, PARVA, PDLIM3, PHLDB2, POF1B, SDCBP, SLC9A3R1, SLIT2, SORBS1, SPTBN1, TWF1, WDR1		MET,TWF1,PACSIN2,EPHA1,PHLDB2,ARPC5,CNN3,CGNL1,GSN,SPTBN1,EZR,SLC9A3R1,CARMIL1,SDCBP,PDLIM3,FAT1,SLIT2,WDR1,PARVA,MICAL2,EVL,NRP1,ITGB1,SORBS1,POF1B,ANXA1	MET,TWF1,PACSIN2,EPHA1,PHLDB2,ARPC5,CNN3,CGNL1,GSN,SPTBN1,EZR,SLC9A3R1,SDCBP,PDLIM3,FAT1,SLIT2,WDR1,PARVA,MICAL2,EVL,NRP1,ITGB1,SORBS1,POF1B,ANXA1	PACSIN2,CNN3,CGNL1,GSN,SPTBN1,EZR,SLC9A3R1,PDLIM3,SLIT2,EVL,POF1B
actin filament organization		ARPC5, CARMIL1, CGNL1, EPHA1, EVL, EZR, FAT1, GSN, MET, MICAL2, NRP1, PDLIM3, PHLDB2, POF1B, SLIT2, SORBS1, SPTBN1, TWF1, WDR1		MET,TWF1,EPHA1,PHLDB2,ARPC5,CGNL1,GSN,SPTBN1,EZR,CARMIL1,PDLIM3,FAT1,SLIT2,WDR1,MICAL2,EVL,NRP1,SORBS1,POF1B	MET,TWF1,EPHA1,PHLDB2,ARPC5,CGNL1,GSN,SPTBN1,EZR,PDLIM3,FAT1,SLIT2,WDR1,MICAL2,EVL,NRP1,SORBS1,POF1B	CGNL1,GSN,SPTBN1,EZR,PDLIM3,SLIT2,EVL,POF1B
regulation of actin filament length; regulation of actin polymerization or depolymerization		ARPC5, CARMIL1, EVL, GSN, IQGAP2, MICAL2, SLIT2, SPTBN1, TWF1, WDR1		TWF1,ARPC5,GSN,SPTBN1,CARMIL1,SLIT2,WDR1,MICAL2,EVL	TWF1,ARPC5,GSN,SPTBN1,SLIT2,WDR1,MICAL2,EVL	GSN,SPTBN1,SLIT2,EVL
regulation of protein phosphorylation		ACVR1, APP, BMP7, CTNNB1, EPHA1, EZR, HBEGF, NEDD9, NRP1, PKD2, SLC9A3R1, SLIT2, SPRY2, THBS1, TWF1, ACKR3		TWF1,EPHA1,APP,SPRY2,HBEGF,EZR,SLC9A3R1,BMP7,NEDD9,PKD2,SLIT2,THBS1,NRP1,CTNNB1,ACKR3,ACVR1	TWF1,EPHA1,APP,SPRY2,EZR,SLC9A3R1,BMP7,NEDD9,PKD2,SLIT2,THBS1,NRP1,CTNNB1,ACKR3,ACVR1	APP,SPRY2,EZR,SLC9A3R1,SLIT2,THBS1
apoptotic process		ACVR1, ANXA1, APP, BAG3, BMP7, CTNNB1, GATA3, GSN, ITGB1, LEF1, NET1, NRP1, SLC9A3R1, SLIT2, SPRY2, THBS1, ACKR3		NET1,GATA3,APP,SPRY2,GSN,SLC9A3R1,BMP7,LEF1,SLIT2,THBS1,NRP1,ITGB1,CTNNB1,ACKR3,ACVR1,BAG3,ANXA1	NET1,GATA3,APP,SPRY2,GSN,SLC9A3R1,BMP7,LEF1,SLIT2,THBS1,NRP1,ITGB1,CTNNB1,ACKR3,ACVR1,BAG3,ANXA1	NET1,GATA3,APP,SPRY2,GSN,SLC9A3R1,LEF1,SLIT2,THBS1,BAG3
response to oxygen-containing compound		PTPRK, ATP1A1, CAT, CTNNB1, DCN, BMP7, MMP2, GATA3, ANXA1, APP, THBS1, GCNT1, GSN, EZR, SOD, SORBS1, PKD2, PRDX1, NET1, SLIT2, ATP6V0A4		NET1,GATA3,DCN,ATP6V0A4,ATP1A1,APP,PRDX1,MMP2,GSN,EZR,PTPRK,BMP7,PKD2,SLIT2,CAT,THBS1,CTNNB1,SORBS1,ANXA1,GCNT1	NET1,GATA3,DCN,ATP6V0A4,ATP1A1,APP,PRDX1,GSN,EZR,PTPRK,BMP7,PKD2,SLIT2,CAT,THBS1,CTNNB1,SORBS1,ANXA1	NET1,GATA3,APP,GSN,EZR,SLIT2,THBS1
response to stress		PTPPK, BAG3, ACVR1, BMP7, GATA3, HBEGF, ANXA1, APP, THBS1, NRP1, FIGF, DCN, MMP2, ITGB1, MYLK, PKD2, GSN, NRP1, TWF1, NET1		NET1,GATA3,TWF1,DCN,APP,MMP2,HBEGF,GSN,BMP7,PKD2,THBS1,NRP1,ITGB1,MYLK,ACVR1,BAG3,ANXA1	NET1,GATA3,TWF1,DCN,APP,GSN,BMP7,PKD2,THBS1,NRP1,ITGB1,MYLK,ACVR1,BAG3,ANXA1	NET1,GATA3,APP,GSN,THBS1,BAG3
solute:cation symporter activity		SLC15A1, SLC34A2		SLC15A1,SLC34A2	SLC15A1,SLC34A2
response to estrogen		KRT19, SLC34A2		KRT19,SLC34A2	KRT19,SLC34A2

## Sheet: Evs(T+DD)
Process		DEGs	CIS	TRANS	RNA-RNA	PROTEIN-RNA
calcium ion binding		CDHR2, CLGN, HPGDS, LRP2, CDHR4, PLA2G12B, CDH20		CDHR4,CDHR2,CDH20,CLGN,HPGDS,LRP2,PLA2G12B	CDHR2,CDH20,CLGN,HPGDS,LRP2,PLA2G12B	CLGN,LRP2,PLA2G12B
reproductive process		CLGN, DNAH5, HEXB, HNF4A, HPGDS, LRP2, RDH10		HNF4A,DNAH5,RDH10,CLGN,HPGDS,LRP2,HEXB	HNF4A,DNAH5,RDH10,CLGN,HPGDS,LRP2,HEXB	HNF4A,CLGN,LRP2
lipid metabolism		HNF4A, LRP2, RDH10, HPGDS, HEXB		HNF4A,RDH10,HPGDS,LRP2,HEXB	HNF4A,RDH10,HPGDS,LRP2,HEXB	HNF4A,LRP2

## Sheet: DDvs(T+E)
Process		DEGs	CIS	TRANS	RNA-RNA	PROTEIN-RNA
axonemal dynein complex assembly		ARMC4, CCDC40, DNAH7, LRRC6, PIH1D3, ZMYND10		ZMYND10,CCDC40,LRRC6,PIH1D3,ARMC4,DNAH7	ZMYND10,CCDC40,LRRC6,PIH1D3,ARMC4,DNAH7	CCDC40,LRRC6
microtubule cytoskeleton organization		ARMC4, CCDC40, DEUP1, DNAH7, LRRC6, NDC80, PIH1D3, PLK4, ZMYND10, RSPH9, TTC26		TTC26,DEUP1,ZMYND10,RSPH9,CCDC40,NDC80,LRRC6,PLK4,PIH1D3,ARMC4,DNAH7	TTC26,DEUP1,ZMYND10,RSPH9,CCDC40,NDC80,LRRC6,PLK4,PIH1D3,ARMC4,DNAH7	CCDC40,LRRC6,PLK4
microtubule-based movement		ARMC4, CCDC40, CFAP221, DNAH7, LRRC6, PIH1D3, ROPN1L, RSPH9, TTC26		TTC26,RSPH9,CCDC40,ROPN1L,LRRC6,PIH1D3,ARMC4,DNAH7,CFAP221	TTC26,RSPH9,CCDC40,ROPN1L,LRRC6,PIH1D3,ARMC4,DNAH7,CFAP221	CCDC40,LRRC6
inner dynein arm assembly		CCDC40, DNAH7 LRRC6, ZMYND10		ZMYND10,CCDC40	ZMYND10,CCDC40	CCDC40
outer dynein arm assembly		ARMC4, LRRC6, ZMYND10		ZMYND10,LRRC6,ARMC4	ZMYND10,LRRC6,ARMC4	LRRC6
flagellated sperm motility; sperm motility		CCDC40, CFAP69, LRRC6, PIH1D3, ROPN1L		CCDC40,ROPN1L,LRRC6,PIH1D3,CFAP69	CCDC40,ROPN1L,LRRC6,PIH1D3,CFAP69	CCDC40,LRRC6
